# Supplementary material for: A Novel Framework for Analysis of the Shared Genetic Background of Correlated Traits
Source: Genes (Basel). 2022 Sep 21;13(10):1694. doi: 10.3390/genes13101694 (PMC9602050; doi:10.3390/genes13101694)
Supplement: Supplementary file 1 [file genes-13-01694-s001.zip]

Archive with 6 entries (6 files):
- 20211214_Supplementary_Tables_S4_DEPICT_antro.xlsx
- 20211214_Supplementary_Tables_S5_DEPICT_PGC.xlsx
- 20211214_Supplementary_Tables_S6_ DEPICT_lipids.xlsx
- 20220607_Supplementary_Methods.pdf
- 20220906_Supplementary_Results.pdf
- 20220906_Supplementary_Tables_S1-S3.xlsx
