# Supplementary material for: A Novel Framework for Analysis of the Shared Genetic Background of Correlated Traits
Source: Genes (Basel). 2022 Sep 21;13(10):1694. doi: 10.3390/genes13101694 (PMC9602050; doi:10.3390/genes13101694)
Supplement: Supplementary file 1 [file genes-13-01694-s001.zip › 20211214_Supplementary_Tables_S4_DEPICT_antro.xlsx]

## Sheet: Table Legend
Supplementary Table S4. DEPICT geneset enrichment and tissue enrichment resutls for antropometric traits.
Only traits that have at least one significant result (FDR<5%) are show.
The names of the sheets correspond to the given trait and the analisys. The format is "trait_name"_genesetenrichment for geneset enrichment resutls. And "trait_name"_tissueenrichment for tissue enrichment results.
Only the significant genesets and tisues are shown.
The full description of the columns are given in
https://data.broadinstitute.org/mpg/depict/documentation.html
In "Description of columns in result files" paragraph.

## Sheet: bmi_genesetenrichment
Original gene set ID	Original gene set description	Nominal P value	False discovery rate	Reconstituted gene set Z score gene 1	Reconstituted gene set Z score gene 2	Reconstituted gene set Z score gene 3	Reconstituted gene set Z score gene 4	Reconstituted gene set Z score gene 5	Reconstituted gene set Z score gene 6	Reconstituted gene set Z score gene 7	Reconstituted gene set Z score gene 8	Reconstituted gene set Z score gene 9	Reconstituted gene set Z score gene 10
MP:0001405	impaired coordination	2.27e-08	<0.01	BRSK2 (5.0)	STX1B (4.2)	ZNF536 (4.1)	DOCK3 (4.1)	RIT2 (4.1)	CDH22 (3.9)	NRXN2 (3.9)	NRXN1 (3.9)	SEZ6L2 (3.9)	BSN (3.8)
ENSG00000196504	PRPF40A PPI subnetwork	7.81e-08	<0.01	SF3B2 (4.6)	FAM193A (4.2)	EP300 (4.2)	SF3A2 (4.0)	USP19 (3.9)	SART1 (3.5)	RNF40 (3.5)	RSRC2 (3.4)	ATXN2L (3.3)	RBM19 (3.2)
GO:0003712	transcription cofactor activity	2.09e-07	<0.01	PIAS4 (4.4)	UBTF (4.1)	FAM193A (3.9)	ATXN2L (3.9)	YY1AP1 (3.7)	KAT6B (3.6)	TOB2 (3.6)	MSL2 (3.4)	EP300 (3.4)	ZC3H4 (3.4)
ENSG00000066117	SMARCD1 PPI subnetwork	2.25e-07	<0.01	UBTF (4.1)	SMARCC1 (4.0)	WDR6 (3.7)	RBM15B (3.6)	GTF2I (3.5)	ZMYM2 (3.5)	FAM193A (3.3)	ACSS1 (3.3)	RABEP2 (3.2)	SRSF9 (3.2)
GO:0000989	transcription factor binding transcription factor activity	3.5e-07	<0.01	PIAS4 (4.4)	UBTF (4.1)	ATXN2L (3.9)	TOB2 (3.8)	FAM193A (3.7)	KAT6B (3.6)	YY1AP1 (3.6)	MSL2 (3.4)	VPS37B (3.3)	ZC3H4 (3.3)
GO:0000988	protein binding transcription factor activity	4.23e-07	<0.01	PIAS4 (4.4)	UBTF (4.0)	ATXN2L (3.8)	TOB2 (3.7)	KAT6B (3.7)	FAM193A (3.7)	YY1AP1 (3.6)	VEZF1 (3.4)	RBM15B (3.4)	MSL2 (3.4)
MP:0001513	limb grasping	5.71e-07	<0.01	ZNF536 (4.4)	DHH (4.2)	AKAP6 (4.0)	AGAP1 (3.9)	TMOD2 (3.8)	NRXN1 (3.8)	NRXN3 (3.5)	RTN4 (3.4)	KCNJ12 (3.4)	EBF2 (3.3)
ENSG00000124788	ATXN1 PPI subnetwork	8.52e-07	<0.01	SETD1A (5.5)	ATXN2L (4.9)	SREBF2 (4.6)	ZNF646 (4.3)	REXO1 (4.3)	YY1AP1 (4.3)	SRCAP (4.2)	TAOK2 (4.1)	MLL (3.8)	SETD5 (3.7)
ENSG00000144848	ATG3 PPI subnetwork	8.61e-07	<0.01	DMXL2 (4.2)	ZFYVE1 (4.1)	FTH1P5 (3.4)	ZFAND2A (3.3)	PDPR (3.2)	DNAJB2 (3.2)	C17orf103 (3.2)	COG4 (3.0)	ARPC3 (3.0)	MON1B (2.9)
GO:0003714	transcription corepressor activity	1.35e-06	<0.01	ATXN2L (3.7)	CXXC5 (3.7)	KDM3A (3.6)	PIK3R2 (3.6)	PLEKHH3 (3.4)	ZBTB7A (3.3)	ZMYM2 (3.2)	GADD45G (3.2)	HDAC5 (3.1)	ZRANB1 (3.1)
ENSG00000091831	ESR1 PPI subnetwork	1.51e-06	<0.01	TNRC6B (4.9)	SRSF9 (3.7)	ADD1 (3.7)	FAM193A (3.6)	UBTF (3.5)	PHF15 (3.3)	SMARCD2 (3.3)	TIPARP (3.2)	ATF7IP (3.2)	EP300 (3.1)
ENSG00000132170	PPARG PPI subnetwork	2.27e-06	<0.01	TNRC6B (4.2)	FAM193A (4.0)	ASH1L (3.8)	TIPARP (3.7)	PHF2 (3.6)	DOT1L (3.6)	NCOA1 (3.4)	RBBP6 (3.4)	WNK1 (3.2)	PBRM1 (3.0)
ENSG00000099917	MED15 PPI subnetwork	3.79e-06	<0.01	ZNHIT3 (4.8)	MAD2L1BP (4.0)	ZC3H4 (3.7)	RUNDC1 (3.4)	GPBP1L1 (3.3)	ARFRP1 (3.2)	BPTF (3.2)	PIAS4 (3.1)	FAM193A (3.1)	C2orf49 (3.0)
REACTOME_DEVELOPMENTAL_BIOLOGY	REACTOME_DEVELOPMENTAL_BIOLOGY	5.44e-06	<0.01	NRP1 (3.5)	MAP4 (3.4)	GNAI2 (3.3)	MACF1 (3.2)	PHLDB1 (3.1)	AGAP1 (3.1)	CSRNP3 (3.0)	NCOA1 (3.0)	SEMA6D (2.9)	KLF7 (2.9)
GO:0007420	brain development	5.58e-06	<0.01	C10orf140 (5.1)	LINC00461 (4.6)	ENSG00000233639 (4.5)	TFAP2D (4.2)	EPHA3 (4.1)	ENSG00000250377 (4.0)	SOX5 (3.7)	ENSG00000247828 (3.6)	PURG (3.5)	C10orf114 (3.4)
ENSG00000179262	RAD23A PPI subnetwork	5.88e-06	<0.01	USP4 (4.4)	YY1AP1 (4.4)	DNAJB4 (4.1)	SMG5 (4.0)	CHORDC1 (4.0)	CACYBP (3.9)	PDAP1 (3.8)	CCDC47 (3.7)	HSPD1 (3.6)	NEK4 (3.5)
ENSG00000131759	RARA PPI subnetwork	7.86e-06	<0.01	NFIL3 (5.0)	ARNTL (4.0)	EP300 (4.0)	TIPARP (4.0)	FOXO3 (4.0)	NCOA1 (4.0)	WNK1 (3.9)	ZBTB7B (3.8)	TNRC6B (3.8)	PHF2 (3.6)
MP:0000091	short premaxilla	8.12e-06	<0.01	POU6F1 (3.3)	PLCL1 (3.3)	BPTF (3.2)	MPPED2 (3.1)	LOXL4 (3.0)	KAT6B (3.0)	FAM193A (3.0)	SLIT2 (2.9)	BBX (2.9)	NFIL3 (2.9)
ENSG00000171720	HDAC3 PPI subnetwork	9.12e-06	<0.01	VEZF1 (3.6)	UBN1 (3.6)	ZMYM2 (3.3)	AXIN1 (3.3)	SETD8 (3.3)	FAM193A (3.1)	PARD3B (3.1)	SBNO1 (3.0)	BBX (3.0)	FOXO3 (3.0)
ENSG00000111424	VDR PPI subnetwork	9.21e-06	<0.01	EP300 (5.2)	BPTF (5.0)	ATF7IP (5.0)	DCAF7 (4.5)	TNRC6B (4.3)	WNK1 (4.1)	GTF2I (4.1)	PHF2 (4.1)	ZC3H4 (3.8)	PBRM1 (3.8)
MP:0003036	vertebral transformation	9.38e-06	<0.01	PAX2 (4.3)	CKB (3.5)	IGF2BP1 (3.5)	LMX1B (3.1)	LINC00355 (3.0)	IGF1R (2.9)	CSNK1G2 (2.9)	MPPED2 (2.9)	AUTS2 (2.8)	ENSG00000233639 (2.8)
ENSG00000132964	CDK8 PPI subnetwork	1.01e-05	<0.01	BPTF (4.4)	EP300 (4.4)	ZNHIT3 (4.2)	PCNXL3 (4.1)	MFAP3 (4.0)	SMG6 (3.8)	ATXN2L (3.8)	TOB2 (3.8)	FAM193A (3.6)	DCAF7 (3.6)
GO:0003713	transcription coactivator activity	1.05e-05	<0.01	FAM193A (4.5)	PIAS4 (4.3)	KAT6B (3.8)	YY1AP1 (3.7)	ZC3H4 (3.6)	PHF2 (3.6)	EP300 (3.5)	SNAPC3 (3.5)	MLL (3.5)	BPTF (3.4)
GO:0030900	forebrain development	1.05e-05	<0.01	C10orf140 (5.3)	TFAP2D (4.9)	ENSG00000233639 (4.8)	SOX5 (4.5)	LINC00461 (4.2)	EPHA3 (4.1)	C10orf114 (4.1)	ENSG00000250377 (3.8)	RAB9BP1 (3.4)	EHBP1 (3.4)
MP:0002887	decreased susceptibility to pharmacologically induced seizures	1.13e-05	<0.01	HS6ST3 (4.2)	PCDHGC5 (4.2)	GRIA1 (4.1)	DLG2 (4.1)	CDH8 (3.9)	TFAP2B (3.7)	BRSK2 (3.7)	CSPG5 (3.7)	BAI2 (3.7)	TMOD2 (3.6)
GO:0004402	histone acetyltransferase activity	1.2e-05	<0.01	BPTF (4.7)	FAM193A (4.5)	KAT6B (4.4)	GABPB2 (4.3)	STAG1 (3.9)	ZC3H4 (3.9)	NCOA1 (3.8)	ATF7IP (3.8)	FOXO3 (3.7)	GGNBP2 (3.6)
GO:0016585	chromatin remodeling complex	1.21e-05	<0.01	UBTF (5.9)	SMARCC1 (5.1)	PBRM1 (4.7)	MAZ (4.5)	PHF2 (4.3)	EP300 (4.1)	RBM15B (3.9)	TNRC18 (3.8)	RAD54L2 (3.7)	GTF2I (3.7)
GO:0030424	axon	1.34e-05	<0.01	ELAVL4 (5.5)	NRSN1 (5.5)	FAIM2 (5.3)	NRXN1 (5.1)	STX1B (4.7)	TMOD2 (4.6)	SYT4 (4.5)	NRXN3 (4.3)	PTPRN (4.3)	BRSK2 (4.2)
ENSG00000042429	MED17 PPI subnetwork	1.35e-05	<0.01	ZNHIT3 (5.0)	RUNDC1 (4.2)	PCNXL3 (4.0)	MFAP3 (3.8)	PIAS4 (3.8)	MAD2L1BP (3.7)	SMG6 (3.6)	DOT1L (3.6)	MLL2 (3.4)	DCAF7 (3.3)
ENSG00000141027	NCOR1 PPI subnetwork	1.36e-05	<0.01	KAT6B (5.0)	STAG1 (4.6)	FAM193A (4.0)	VEZF1 (3.9)	ZRANB1 (3.7)	MAP2K5 (3.6)	SETD1A (3.5)	TNRC6B (3.5)	ASH1L (3.5)	MLL (3.4)
ENSG00000166862	CACNG2 PPI subnetwork	1.51e-05	<0.01	SCN2A (5.6)	GRIN2A (4.9)	DGKG (4.3)	PCDHGC3 (4.3)	DLG4 (4.2)	BRSK2 (4.2)	NRXN2 (4.1)	BSN (4.1)	HS6ST3 (4.0)	FAM131A (4.0)
ENSG00000152208	GRID2 PPI subnetwork	1.82e-05	<0.01	SCN2A (5.0)	SPHKAP (4.7)	ANKS1B (4.7)	CADM2 (4.3)	CSRNP3 (4.2)	UNC79 (4.2)	FAM134C (4.1)	NRXN1 (4.0)	GRIA1 (3.9)	LINC00461 (3.9)
REACTOME_TRAFFICKING_OF_GLUR2:CONTAINING_AMPA_RECEPTORS	REACTOME_TRAFFICKING_OF_GLUR2:CONTAINING_AMPA_RECEPTORS	1.97e-05	<0.01	ANKS1B (4.8)	UNC79 (4.5)	MEGF11 (4.2)	CADM2 (4.1)	DGKG (4.0)	BAI2 (4.0)	GRIA1 (3.9)	SCN2A (3.9)	MDGA2 (3.7)	KCND3 (3.6)
GO:0021510	spinal cord development	2.1e-05	<0.01	CDH22 (4.3)	WNT1 (4.1)	PCDHGA1 (3.8)	LINC00461 (3.6)	CLVS1 (3.5)	DPYSL4 (3.4)	ANKRD31 (3.4)	MYH16 (3.4)	PCDHGC3 (3.4)	ENSG00000233639 (3.3)
REACTOME_SIGNALING_BY_EGFR_IN_CANCER	REACTOME_SIGNALING_BY_EGFR_IN_CANCER	2.29e-05	<0.01	PIK3R2 (4.1)	NCOA1 (3.6)	ADD1 (3.3)	GNB1 (3.2)	SETD5 (3.2)	YPEL3 (3.1)	MAP3K3 (3.1)	PPP3CA (2.9)	ZBTB7B (2.9)	MAZ (2.9)
ENSG00000169375	SIN3A PPI subnetwork	2.3e-05	<0.01	MAP2K5 (4.5)	ZBTB7A (4.2)	BTBD2 (4.2)	ATXN2L (4.1)	REXO1 (4.0)	SF3A2 (3.8)	UBTF (3.8)	PIK3R2 (3.7)	MAZ (3.6)	SMARCC1 (3.6)
ENSG00000175029	CTBP2 PPI subnetwork	2.33e-05	<0.01	VEZF1 (4.5)	MUS81 (4.0)	FAM193A (3.6)	PHF2 (3.5)	RUNDC1 (3.5)	SFMBT1 (3.4)	SLC2A4RG (3.2)	SETD8 (3.0)	MAST2 (3.0)	PTBP2 (3.0)
GO:0021953	central nervous system neuron differentiation	2.39e-05	<0.01	RAB9BP1 (4.7)	LINC00461 (4.3)	ENSG00000233639 (4.2)	DPYSL4 (3.6)	TFAP2D (3.6)	C10orf140 (3.5)	ENSG00000250377 (3.4)	C1orf61 (3.3)	ZNF536 (3.2)	AUTS2 (3.1)
ENSG00000187391	MAGI2 PPI subnetwork	2.4e-05	<0.01	HPCA (4.9)	CAMKV (4.7)	BAI2 (4.6)	DDN (4.5)	MINK1 (4.5)	CRTC1 (4.0)	BSN (3.7)	PCDHGC5 (3.7)	LINGO1 (3.5)	CDH22 (3.4)
GO:0003682	chromatin binding	2.45e-05	<0.01	ZNF48 (4.2)	UBTF (3.9)	SETD1A (3.8)	BBX (3.8)	ZC3H4 (3.7)	PHF2 (3.6)	MLLT10 (3.4)	SMARCC1 (3.4)	BPTF (3.4)	MAZ (3.4)
GO:0016568	chromatin modification	2.57e-05	<0.01	SETD1A (4.1)	BPTF (4.1)	EP300 (4.1)	REXO1 (3.9)	MLLT10 (3.9)	PHF2 (3.6)	KAT6B (3.6)	RBBP6 (3.5)	PBRM1 (3.4)	FAM193A (3.4)
MP:0005241	abnormal retinal ganglion layer morphology	2.59e-05	<0.01	TFAP2D (4.4)	NLGN1 (4.2)	TYRP1 (4.0)	OPTC (3.8)	C1orf61 (3.8)	CSPG5 (3.7)	TULP1 (3.3)	CNGB3 (3.3)	LINC00461 (3.2)	PRPH2 (3.2)
GO:0016570	histone modification	2.64e-05	<0.01	MLLT10 (4.1)	RBM5 (4.1)	SETD1A (3.8)	GABPB2 (3.8)	AXIN1 (3.7)	EP300 (3.7)	SRCAP (3.7)	PIAS4 (3.6)	VPRBP (3.5)	FAM193A (3.5)
MP:0003997	tonic-clonic seizures	2.7e-05	<0.01	BSN (5.3)	RALYL (5.2)	HPCA (5.0)	CPNE4 (4.9)	ENSG00000253230 (4.7)	GRIA1 (4.5)	SYT4 (4.5)	HAPLN4 (4.5)	MADD (4.3)	RIT2 (4.1)
REACTOME_SIGNALING_BY_EGFR	REACTOME_SIGNALING_BY_EGFR	2.88e-05	<0.01	PIK3R2 (4.0)	NCOA1 (3.7)	ADD1 (3.3)	SETD5 (3.2)	GNB1 (3.2)	YPEL3 (3.2)	MAP3K3 (3.1)	CEP120 (3.0)	PPP3CA (3.0)	ZBTB7B (2.9)
ENSG00000186350	RXRA PPI subnetwork	2.9e-05	<0.01	NFIL3 (3.7)	TIPARP (3.5)	EP300 (3.4)	ZBTB7B (3.4)	IKZF4 (3.3)	TOB2 (3.3)	HIVEP1 (3.2)	RBBP6 (3.1)	DOT1L (3.0)	MLXIP (2.9)
GO:0010720	positive regulation of cell development	3.1e-05	<0.01	STK33 (3.7)	ENSG00000227839 (3.5)	LINC00461 (3.4)	ABCB9 (3.0)	VEZF1 (2.9)	LTBP3 (2.7)	SCUBE3 (2.7)	ENSG00000230454 (2.7)	CDH7 (2.6)	FOXP2 (2.6)
REACTOME_PI3K_EVENTS_IN_ERBB4_SIGNALING	REACTOME_PI3K_EVENTS_IN_ERBB4_SIGNALING	3.14e-05	<0.01	ZRANB1 (4.0)	GDF15 (3.6)	MEF2D (3.5)	ZBTB38 (3.5)	ZNF771 (3.1)	MAP3K3 (3.1)	INO80E (3.0)	ASH1L (3.0)	RASA2 (2.9)	ZBTB20 (2.9)
ENSG00000159692	CTBP1 PPI subnetwork	3.28e-05	<0.01	BPTF (3.7)	PCDH17 (3.5)	KAT6B (3.3)	FAM193A (3.2)	RBBP6 (3.2)	TNRC6B (3.1)	PBRM1 (3.1)	SETD1A (3.1)	TCF4 (3.0)	DIAPH1 (2.9)
ENSG00000126351	THRA PPI subnetwork	3.63e-05	<0.01	TNRC6B (5.1)	KAT6B (4.4)	WNK1 (4.1)	BPTF (4.0)	FOXO3 (3.9)	ZFHX3 (3.9)	ATF7IP (3.8)	FAM193A (3.7)	EP300 (3.5)	ZC3H4 (3.4)
ENSG00000155111	CDK19 PPI subnetwork	3.85e-05	<0.01	MAD2L1BP (4.3)	ZNHIT3 (4.2)	SNX11 (3.6)	ENSG00000257218 (3.3)	CIR1 (3.2)	CWC22 (3.2)	RUNDC1 (3.0)	MFAP3 (3.0)	ATP5G2P1 (3.0)	NRBF2 (3.0)
ENSG00000147099	HDAC8 PPI subnetwork	3.89e-05	<0.01	ENSG00000213600 (4.0)	SDCCAG8 (3.2)	ATXN2L (3.2)	MLL2 (3.0)	MLL (3.0)	DPH1 (3.0)	MAP3K3 (2.9)	C1orf183 (2.8)	ZFHX3 (2.7)	PHF2 (2.7)
GO:0007626	locomotory behavior	3.94e-05	<0.01	NTNG1 (3.8)	GPR61 (3.7)	TFAP2D (3.6)	FLRT1 (3.5)	HS6ST3 (3.5)	SYT3 (3.4)	RIT2 (3.4)	ECE2 (3.4)	HCN3 (3.3)	SNX32 (3.3)
MP:0009546	absent gastric milk in neonates	4.19e-05	<0.01	KCND3 (3.7)	STK33 (3.4)	ENSG00000231453 (3.3)	CKB (3.3)	C1orf173 (3.1)	RSRC1 (3.1)	AUTS2 (3.1)	NRXN3 (3.0)	ZFHX3 (3.0)	TRPS1 (2.9)
ENSG00000008838	MED24 PPI subnetwork	4.42e-05	<0.01	ZNHIT3 (4.6)	BPTF (4.5)	MAD2L1BP (4.3)	UBN1 (4.3)	FAM193A (3.9)	NRBF2 (3.6)	RUNDC1 (3.5)	ASH1L (3.5)	PHF2 (3.4)	RBBP6 (3.4)
GO:0021537	telencephalon development	4.49e-05	<0.01	C10orf140 (4.8)	ENSG00000233639 (4.6)	SOX5 (4.4)	TFAP2D (4.4)	EPHA3 (3.8)	LINC00461 (3.8)	ENSG00000250377 (3.7)	SOX2-OT (3.6)	GPR26 (3.5)	ZSWIM5 (3.4)
GO:0042054	histone methyltransferase activity	4.72e-05	<0.01	MLL (4.5)	DDX6 (4.2)	MLLT10 (4.1)	PBRM1 (4.0)	UBQLN4 (4.0)	SBNO1 (3.9)	RBM5 (3.8)	FAM193A (3.8)	ASH1L (3.7)	SMARCC1 (3.6)
GO:0042800	histone methyltransferase activity (H3-K4 specific)	4.73e-05	<0.01	RBM5 (4.4)	SBNO1 (4.0)	PHF2 (4.0)	ASH1L (3.8)	ZC3H4 (3.7)	FAM193A (3.7)	PBRM1 (3.6)	EP300 (3.6)	DDX6 (3.6)	UBN1 (3.5)
GO:0016607	nuclear speck	5.19e-05	<0.05	RSRC2 (6.8)	RBM25 (5.5)	SF3B1 (5.4)	FNBP4 (4.9)	RBM5 (4.8)	RBM6 (4.4)	RBBP6 (4.1)	DDX42 (4.0)	CWC22 (4.0)	GGNBP2 (4.0)
MP:0001454	abnormal cued conditioning behavior	5.27e-05	<0.05	GRIA1 (4.9)	GPR26 (4.4)	DLG4 (3.7)	DGKG (3.7)	CAMKV (3.7)	LONRF2 (3.6)	STK32C (3.6)	DDN (3.5)	RGS17 (3.4)	DOCK3 (3.4)
GO:0016569	covalent chromatin modification	5.42e-05	<0.05	MLLT10 (4.2)	RBM5 (4.1)	SETD1A (3.7)	SRCAP (3.7)	AXIN1 (3.6)	GABPB2 (3.6)	EP300 (3.6)	PIAS4 (3.5)	BPTF (3.5)	UBTF (3.4)
GO:0016922	ligand-dependent nuclear receptor binding	5.53e-05	<0.05	EP300 (4.7)	TNRC6B (4.5)	FAM193A (3.8)	ATF7IP (3.8)	NCOA1 (3.7)	TRIP12 (3.6)	BPTF (3.6)	NEK4 (3.6)	GATA4 (3.5)	WNK1 (3.5)
GO:0043198	dendritic shaft	5.59e-05	<0.05	GPR26 (4.6)	CSRNP3 (4.6)	ANKS1B (4.5)	GPR62 (4.2)	CDH8 (4.1)	BAI2 (4.0)	GRID1 (3.9)	CADM2 (3.9)	CAMKV (3.7)	NCAN (3.7)
REACTOME_SIGNALLING_BY_NGF	REACTOME_SIGNALLING_BY_NGF	5.61e-05	<0.05	MAPK3 (3.9)	GNB1 (3.8)	CDC42SE1 (3.3)	ARF3 (3.3)	RPS6KA4 (3.2)	GNAI2 (3.2)	PIK3R2 (3.1)	PPP3CA (3.1)	BTBD2 (3.1)	ATP6V0A1 (3.1)
GO:0050321	tau-protein kinase activity	6.16e-05	<0.05	FBXL19 (5.2)	GPR137 (4.6)	SYT3 (3.9)	ATXN2L (3.9)	PCDHGC5 (3.6)	KCTD13 (3.6)	ZNF131 (3.5)	NRXN2 (3.4)	DLG4 (3.4)	TAOK2 (3.4)
GO:0019717	synaptosome	6.2e-05	<0.05	FAIM2 (4.8)	STX1B (4.8)	NRSN1 (4.7)	ACCN1 (4.6)	NRXN2 (4.6)	PTPRN (4.3)	DOC2A (4.3)	PAQR6 (4.2)	NRXN1 (4.1)	SEZ6L2 (4.1)
GO:0050769	positive regulation of neurogenesis	6.67e-05	<0.05	LINC00461 (3.8)	STK33 (3.8)	SOX2-OT (3.2)	ENSG00000227839 (3.2)	NCAN (3.0)	IGLON5 (3.0)	CSMD2 (3.0)	ENSG00000230454 (3.0)	ZNF536 (2.9)	STK32C (2.9)
MP:0000812	abnormal dentate gyrus morphology	6.7e-05	<0.05	TFAP2D (4.1)	TCF4 (3.7)	C1orf61 (3.7)	ENSG00000250377 (3.6)	ENSG00000253230 (3.6)	NLGN1 (3.5)	NCAN (3.5)	ENSG00000255496 (3.5)	LINC00461 (3.4)	TMEM22 (3.4)
MP:0001732	postnatal growth retardation	6.82e-05	<0.05	TCF7L2 (3.8)	ZFHX3 (3.6)	SEMA6D (3.5)	SCUBE3 (3.5)	CTBP2 (3.3)	SLIT2 (3.2)	NFAT5 (3.2)	HIC1 (3.1)	LOXL4 (3.0)	FLRT1 (2.9)
ENSG00000144158	ENSG00000144158 PPI subnetwork	7.14e-05	<0.05	SART1 (5.0)	SF3B2 (4.9)	ZNF394 (4.8)	SUGP1 (4.6)	CIR1 (4.5)	SF3A2 (4.3)	PIK3C3 (3.9)	VPS11 (3.8)	FTSJ3 (3.8)	KAT5 (3.8)
MP:0009703	decreased birth body size	7.27e-05	<0.05	ZFHX3 (5.1)	FAM193A (4.3)	NTNG1 (3.9)	EBF2 (3.8)	BPTF (3.5)	MLL (3.3)	NCOA1 (3.1)	MAP2K5 (3.0)	EP300 (3.0)	FOXP2 (3.0)
ENSG00000099956	SMARCB1 PPI subnetwork	7.3e-05	<0.05	UBTF (3.3)	SMARCC1 (3.3)	BPTF (3.3)	EP300 (3.2)	RAD54L2 (3.2)	HMGB1 (3.0)	NEK4 (2.9)	ATF7IP (2.9)	MSL2 (2.9)	PHF2 (2.9)
ENSG00000115306	SPTBN1 PPI subnetwork	7.51e-05	<0.05	ARF3 (4.5)	ADD1 (3.8)	CFL1 (3.4)	RSU1 (3.3)	GLYR1 (3.2)	ZC3H7B (3.2)	TMOD2 (3.1)	ATP2B1 (3.1)	TMOD3 (3.0)	PFN1 (2.9)
ENSG00000198000	NOL8 PPI subnetwork	7.6e-05	<0.05	MAD2L1BP (4.9)	ZNHIT3 (4.3)	SNAPC3 (4.0)	SNX11 (3.8)	PIAS4 (3.7)	CWC22 (3.7)	NRBF2 (3.5)	CIR1 (3.2)	CELF1 (3.2)	RBBP6 (3.1)
ENSG00000183337	BCOR PPI subnetwork	7.66e-05	<0.05	PHF2 (3.7)	SETD1A (3.7)	ZNF76 (3.7)	AXIN1 (3.7)	BTBD2 (3.5)	WNT10B (3.4)	PIK3R2 (3.2)	RBM15B (3.2)	MAZ (3.1)	SOCS5 (3.1)
MP:0002066	abnormal motor capabilities/coordination/movement	8.27e-05	<0.05	ZNF536 (4.5)	HAPLN4 (4.5)	SEZ6L2 (4.4)	SYT4 (3.7)	KCND3 (3.7)	BRSK2 (3.7)	ENSG00000253230 (3.5)	IGLON5 (3.4)	NRXN1 (3.3)	TRPM3 (3.3)
ENSG00000157933	SKI PPI subnetwork	8.41e-05	<0.05	VEZF1 (3.9)	SMG6 (3.5)	AUTS2 (3.5)	TCF4 (3.3)	FAM193A (3.1)	BTBD7 (2.9)	MYH16 (2.9)	PARD3B (2.9)	CTBP2 (2.9)	C18orf1 (2.9)
GO:0008170	N-methyltransferase activity	8.67e-05	<0.05	UBQLN4 (4.5)	SBNO1 (4.0)	MLLT10 (3.8)	IFRD2 (3.7)	KLHL20 (3.6)	GABPB2 (3.4)	WBSCR16 (3.3)	SMARCC1 (3.3)	ASH1L (3.2)	CELF1 (3.2)
MP:0002064	seizures	9.3e-05	<0.05	HAPLN4 (4.7)	NRXN1 (4.4)	RIT2 (4.4)	NRXN3 (4.1)	GRIN2A (4.1)	NRSN1 (3.9)	AKAP6 (3.8)	ADCY3 (3.8)	SCN2A (3.8)	ABHD12 (3.7)
GO:0016604	nuclear body	9.48e-05	<0.05	RSRC2 (5.4)	RBM25 (4.5)	SF3B1 (4.3)	RBBP6 (4.2)	MSL2 (3.9)	RBM5 (3.8)	DDX20 (3.8)	FNBP4 (3.8)	QRICH1 (3.6)	DDX42 (3.5)
MP:0005236	abnormal olfactory nerve morphology	0.000102	<0.05	LINC00461 (3.9)	NRXN3 (3.9)	PDE1C (3.7)	EBF2 (3.3)	TCF4 (3.3)	ENSG00000232537 (3.2)	ASXL3 (3.2)	ENSG00000231453 (3.1)	CDH22 (3.0)	AUTS2 (3.0)
REACTOME_PIP3_ACTIVATES_AKT_SIGNALING	REACTOME_PIP3_ACTIVATES_AKT_SIGNALING	0.000105	<0.05	GDF15 (4.4)	MAP3K3 (4.0)	MEF2D (3.9)	ZRANB1 (3.6)	ZBTB7B (3.6)	C1orf183 (3.6)	MAZ (3.5)	SLC35E2B (3.4)	YPEL3 (3.3)	INO80E (3.2)
ENSG00000196498	NCOR2 PPI subnetwork	0.000113	<0.05	TNRC6B (5.0)	ZBTB7B (4.0)	TOB2 (3.9)	TIPARP (3.8)	FOXO3 (3.7)	EP300 (3.6)	NCOA1 (3.6)	MLL (3.3)	KAT6B (3.2)	SMG6 (3.1)
ENSG00000148175	STOM PPI subnetwork	0.000116	<0.05	TNRC6A (4.7)	ZNF629 (4.0)	ENSG00000254470 (4.0)	ZKSCAN5 (3.8)	RBBP6 (3.6)	ZNF48 (3.4)	TAOK2 (3.4)	EP300 (3.4)	FBXL19 (3.3)	SETD1A (3.2)
REACTOME_CRMPS_IN_SEMA3A_SIGNALING	REACTOME_CRMPS_IN_SEMA3A_SIGNALING	0.000124	<0.05	CSRNP3 (4.1)	ELAVL4 (4.1)	ENSG00000250377 (3.8)	NCAN (3.8)	RGS17 (3.6)	CADM1 (3.5)	HIP1 (3.5)	FAM57B (3.4)	SBK1 (3.3)	NAV1 (3.3)
ENSG00000125686	MED1 PPI subnetwork	0.000125	<0.05	UBN1 (4.3)	EP300 (4.3)	FAM193A (4.2)	TOB2 (4.1)	ZNHIT3 (4.0)	RUNDC1 (3.6)	MAD2L1BP (3.6)	MLL2 (3.5)	ZC3H4 (3.5)	TCF7L2 (3.4)
MP:0001525	impaired balance	0.00013	<0.05	BRSK2 (4.0)	NRXN1 (3.8)	PARK2 (3.7)	ZNF536 (3.6)	CADM2 (3.5)	SEZ6L2 (3.4)	GRID1 (3.4)	MEGF11 (3.3)	PCBP4 (3.3)	VSX1 (3.2)
REACTOME_TRAFFICKING_OF_AMPA_RECEPTORS	REACTOME_TRAFFICKING_OF_AMPA_RECEPTORS	0.000138	<0.05	BAI2 (5.1)	HPCA (4.8)	GRID1 (4.5)	SCN2A (4.4)	CAMKV (4.4)	DLG4 (4.1)	GRIN2A (4.0)	CSPG5 (4.0)	NCAN (4.0)	STX1B (3.8)
REACTOME_GLUTAMATE_BINDING_ACTIVATION_OF_AMPA_RECEPTORS_AND_SYNAPTIC_PLASTICITY	REACTOME_GLUTAMATE_BINDING_ACTIVATION_OF_AMPA_RECEPTORS_AND_SYNAPTIC_PLASTICITY	0.000138	<0.05	BAI2 (5.1)	HPCA (4.8)	GRID1 (4.5)	SCN2A (4.4)	CAMKV (4.4)	DLG4 (4.1)	GRIN2A (4.0)	CSPG5 (4.0)	NCAN (4.0)	STX1B (3.8)
ENSG00000136146	MED4 PPI subnetwork	0.000142	<0.05	ZNHIT3 (5.0)	MAD2L1BP (3.7)	SNX11 (3.5)	MFAP3 (3.5)	BPTF (3.4)	SMG6 (3.3)	RUNDC1 (3.2)	RPAIN (3.0)	NRBF2 (3.0)	POC5 (2.9)
GO:0007409	axonogenesis	0.000151	<0.05	LINC00461 (3.8)	ASXL3 (3.6)	FLRT1 (3.5)	GRM2 (3.4)	EPHA3 (3.4)	DPYSL4 (3.3)	CPNE4 (3.2)	ODZ2 (3.2)	FOXP2 (3.2)	ZNF536 (3.1)
REACTOME_NGF_SIGNALLING_VIA_TRKA_FROM_THE_PLASMA_MEMBRANE	REACTOME_NGF_SIGNALLING_VIA_TRKA_FROM_THE_PLASMA_MEMBRANE	0.000152	<0.05	PPP3CA (3.9)	MAPK3 (3.8)	PIK3R2 (3.6)	GNB1 (3.6)	DLG4 (3.5)	BTBD2 (3.4)	HDAC5 (3.4)	MEF2D (3.2)	ATP6V0A1 (3.2)	BCKDK (3.2)
GO:0008066	glutamate receptor activity	0.000166	<0.05	CADM2 (6.3)	C1orf61 (5.8)	NRXN1 (5.7)	RIT2 (5.7)	MEGF11 (5.4)	MDGA2 (5.1)	GRIA1 (5.1)	KCND3 (5.0)	GRID1 (5.0)	CSPG5 (5.0)
MP:0002740	heart hypoplasia	0.000172	<0.05	ENSG00000235300 (4.1)	MYO19 (3.9)	ENSG00000228265 (3.8)	KCNJ12 (3.4)	RAB11FIP3 (3.3)	UBQLN4 (3.1)	ENSG00000231792 (2.9)	PYGB (2.9)	ZNHIT3 (2.8)	ASH1L (2.8)
ENSG00000165630	PRPF18 PPI subnetwork	0.000182	<0.05	SF3B1 (4.5)	KIAA1429 (4.3)	VPS11 (4.0)	PIK3C3 (3.5)	RBBP6 (3.5)	SF3B2 (3.5)	RNF4 (3.5)	ZGPAT (3.2)	USP19 (3.1)	MADD (3.0)
ENSG00000132535	DLG4 PPI subnetwork	0.000182	<0.05	BSN (5.2)	PCDHGC5 (4.8)	GRIN2A (4.7)	HPCA (4.7)	STX1B (4.6)	CAMKV (4.6)	BAI2 (4.4)	DDN (4.4)	CSRNP3 (4.4)	TMOD2 (4.3)
ENSG00000125352	RNF113A PPI subnetwork	0.000186	<0.05	ZNF394 (5.4)	CIR1 (5.4)	VPS11 (4.9)	SF3A2 (4.7)	SART1 (4.4)	SF3B2 (3.9)	MFAP3 (3.5)	USP19 (3.5)	C10orf28 (3.3)	KAT8 (3.2)
ENSG00000078399	HOXA9 PPI subnetwork	0.000187	<0.05	ISL1 (4.9)	C10orf140 (4.5)	RARB (3.7)	MPPED2 (3.6)	HTR1F (3.4)	TIPARP (3.3)	TEAD3 (3.3)	IGF2BP1 (3.3)	SSBP2 (3.2)	FAM193A (3.2)
MP:0001469	abnormal contextual conditioning behavior	0.000188	<0.05	GRIA1 (6.2)	CAMKV (5.3)	NCAN (5.2)	HPCA (5.1)	DDN (4.8)	RGS17 (4.6)	CDH9 (4.6)	CNIH2 (4.6)	GRIN2A (4.4)	DGKG (4.4)
ENSG00000108590	MED31 PPI subnetwork	0.000192	<0.05	MAD2L1BP (4.6)	ZNHIT3 (3.9)	PTRHD1 (3.9)	PIAS4 (3.5)	MOB2 (3.5)	ATP5G2P1 (3.2)	VPS37B (3.0)	SMG5 (2.9)	ACP1 (2.8)	IP6K2 (2.7)
REACTOME_PI3K_EVENTS_IN_ERBB2_SIGNALING	REACTOME_PI3K_EVENTS_IN_ERBB2_SIGNALING	0.000197	<0.05	MEF2D (3.5)	ZBTB38 (3.3)	ZRANB1 (3.2)	GDF15 (3.2)	PCGF5 (3.0)	ZBTB20 (3.0)	YPEL3 (3.0)	ENSG00000226252 (2.9)	ZBTB7B (2.9)	RASA2 (2.9)
ENSG00000188130	MAPK12 PPI subnetwork	0.000199	<0.05	TIPARP (5.1)	CCNL1 (4.7)	DUSP6 (4.7)	MEF2D (4.1)	PMAIP1 (4.1)	ETV5 (4.0)	COQ10B (3.9)	KLF16 (3.5)	KCNJ12 (3.5)	GDF15 (3.4)
GO:0043130	ubiquitin binding	0.000203	<0.05	GGNBP2 (4.9)	USP47 (4.4)	RNF123 (4.0)	ZRANB1 (3.9)	RSRC2 (3.7)	CIR1 (3.6)	SREK1IP1 (3.1)	RAD9B (3.0)	PSMD2 (3.0)	SCYL1 (2.9)
ENSG00000150672	DLG2 PPI subnetwork	0.000207	<0.05	ANKS1B (5.2)	ENSG00000232044 (4.4)	DLG2 (4.2)	GRID1 (4.0)	AKAP6 (4.0)	ADARB1 (3.9)	KCNJ12 (3.8)	GRIN2A (3.8)	PARK2 (3.7)	BSN (3.7)
GO:0006325	chromatin organization	0.000209	<0.05	BPTF (4.0)	REXO1 (3.6)	GABPB2 (3.6)	EP300 (3.5)	MLLT10 (3.5)	DDX6 (3.5)	PHF2 (3.4)	KAT6B (3.3)	SETD1A (3.3)	MSL2 (3.2)
GO:0008276	protein methyltransferase activity	0.00021	<0.05	CELF1 (4.3)	GABPB2 (4.1)	KLHL20 (4.0)	TNRC6A (4.0)	MLLT10 (3.6)	DDX6 (3.4)	MLL (3.4)	PBRM1 (3.3)	UBQLN4 (3.3)	METTL15 (3.2)
ENSG00000075711	DLG1 PPI subnetwork	0.000211	<0.05	BSN (5.2)	DLG2 (5.0)	GRIN2A (4.8)	DDN (4.6)	ANKS1B (4.5)	HPCA (4.3)	CAMKV (4.3)	SCN2A (4.1)	GPR26 (4.0)	TMEM151A (4.0)
GO:0004970	ionotropic glutamate receptor activity	0.000216	<0.05	CADM2 (6.7)	MEGF11 (6.5)	C1orf61 (6.1)	GRID1 (5.4)	MDGA2 (5.3)	GRIA1 (5.2)	RIT2 (5.0)	CSMD2 (4.9)	FAM5C (4.9)	KCND3 (4.9)
GO:0048489	synaptic vesicle transport	0.00022	<0.05	CELSR3 (4.5)	ELAVL4 (4.4)	SEZ6L2 (3.9)	HCN3 (3.8)	UNC79 (3.8)	SYT4 (3.7)	ASPHD1 (3.6)	BRSK2 (3.5)	KLC2 (3.5)	ENSG00000226070 (3.4)
GO:0016278	lysine N-methyltransferase activity	0.000222	<0.05	MLLT10 (4.7)	FAM193A (4.5)	PBRM1 (4.2)	ASH1L (3.9)	TNRC6A (3.9)	MLL (3.9)	DDX6 (3.8)	SBNO1 (3.7)	RBM5 (3.7)	SFMBT1 (3.5)
GO:0016279	protein-lysine N-methyltransferase activity	0.000222	<0.05	MLLT10 (4.7)	FAM193A (4.5)	PBRM1 (4.2)	ASH1L (3.9)	TNRC6A (3.9)	MLL (3.9)	DDX6 (3.8)	SBNO1 (3.7)	RBM5 (3.7)	SFMBT1 (3.5)
GO:0000118	histone deacetylase complex	0.000222	<0.05	CSNK1G2 (4.7)	MAP2K5 (4.0)	SMG6 (3.9)	SRSF9 (3.9)	BTBD2 (3.6)	PIK3R2 (3.5)	SMARCC1 (3.4)	GTF2I (3.3)	UBTF (3.3)	UBN1 (3.1)
MP:0002910	abnormal excitatory postsynaptic currents	0.000223	<0.05	STX1B (5.3)	SCN2A (5.3)	NRXN1 (5.2)	BRSK2 (5.1)	SYT3 (5.0)	BSN (5.0)	GRM2 (4.8)	NRXN2 (4.8)	ENSG00000253230 (4.7)	DLG4 (4.5)
REACTOME_GAB1_SIGNALOSOME	REACTOME_GAB1_SIGNALOSOME	0.000228	<0.05	VPS37B (4.0)	MAP3K3 (3.9)	ZRANB1 (3.4)	MEF2D (3.3)	C1orf183 (3.3)	SLC35E2B (3.2)	INO80E (3.2)	BBX (3.2)	BCKDK (3.1)	ZBTB7B (3.1)
REACTOME_INTERACTION_BETWEEN_L1_AND_ANKYRINS	REACTOME_INTERACTION_BETWEEN_L1_AND_ANKYRINS	0.000231	<0.05	AKAP6 (5.7)	NRXN1 (5.2)	SCN2A (5.2)	PARK2 (5.1)	TMOD2 (5.1)	ELAVL4 (4.8)	DLG2 (4.2)	FAIM2 (4.2)	SYT4 (4.1)	RIT2 (4.0)
MP:0000774	decreased brain size	0.000233	<0.05	SOX2-OT (4.5)	NCAN (4.1)	LINC00461 (4.1)	ENSG00000250377 (3.6)	SOX5 (3.5)	EHBP1 (3.4)	BBX (3.2)	GPRC5B (3.2)	TNKS (3.2)	C1orf61 (3.1)
ENSG00000100603	SNW1 PPI subnetwork	0.000242	<0.05	VPS11 (4.4)	SART1 (4.1)	KIAA1429 (3.9)	SF3A2 (3.9)	SF3B2 (3.7)	NUP88 (3.5)	EP300 (3.5)	USP19 (3.5)	PIK3C3 (3.3)	MLL (3.3)
GO:0005234	extracellular-glutamate-gated ion channel activity	0.000244	<0.05	CADM2 (6.4)	MEGF11 (6.4)	C1orf61 (5.8)	GRID1 (5.5)	RIT2 (5.2)	KCND3 (5.1)	MDGA2 (5.1)	GRIA1 (4.9)	BAI2 (4.9)	CSPG5 (4.9)
REACTOME_SIGNALING_BY_ERBB2	REACTOME_SIGNALING_BY_ERBB2	0.000246	<0.05	PIK3R2 (3.7)	PPP3CA (3.4)	NCOA1 (3.1)	BCKDK (3.0)	YPEL3 (3.0)	SLC2A4RG (2.9)	ZNF771 (2.9)	MEF2D (2.9)	TNRC6A (2.8)	ZBTB7B (2.7)
GO:0046332	SMAD binding	0.000253	<0.05	IGF2BP1 (3.6)	MAP3K3 (3.4)	C18orf1 (3.4)	SOCS5 (3.3)	DUSP6 (3.3)	GATA4 (3.1)	MLL2 (2.9)	TIPARP (2.9)	EP300 (2.8)	PCDH7 (2.7)
GO:0030425	dendrite	0.000254	<0.05	BAI2 (5.3)	GRIA1 (5.2)	CAMKV (4.9)	HPCA (4.9)	STX1B (4.8)	SCN2A (4.7)	ARPP21 (4.7)	BSN (4.6)	CADM2 (4.6)	DLG2 (4.4)
ENSG00000170296	GABARAP PPI subnetwork	0.000255	<0.05	STX19 (3.8)	MLX (3.7)	DNAJB2 (3.5)	ENSG00000245424 (3.3)	TMUB2 (3.2)	RPTOR (3.2)	BTBD2 (3.1)	KAT5 (3.1)	MOB2 (3.0)	SNX11 (3.0)
GO:0050905	neuromuscular process	0.000264	<0.05	ENSG00000232084 (3.9)	GRID1 (3.8)	ENSG00000230472 (3.4)	SLC9A11 (3.3)	ENSG00000247828 (3.1)	TMEM25 (3.1)	ENSG00000224849 (3.0)	ENSG00000255020 (3.0)	SPNS1 (3.0)	ENSG00000237413 (3.0)
GO:0035097	histone methyltransferase complex	0.000264	<0.05	UBTF (4.4)	MSL2 (4.0)	CELF1 (3.7)	SRCAP (3.7)	ZCCHC8 (3.5)	NFATC2IP (3.5)	SBNO1 (3.5)	HDAC3 (3.3)	ZC3H4 (3.3)	DDX6 (3.3)
GO:0034708	methyltransferase complex	0.000264	<0.05	UBTF (4.4)	MSL2 (4.0)	CELF1 (3.7)	SRCAP (3.7)	ZCCHC8 (3.5)	NFATC2IP (3.5)	SBNO1 (3.5)	HDAC3 (3.3)	ZC3H4 (3.3)	DDX6 (3.3)
ENSG00000094631	HDAC6 PPI subnetwork	0.000268	<0.05	ENSG00000213600 (4.3)	SBNO1 (3.0)	TTLL7 (3.0)	ENSG00000230454 (2.9)	VEZF1 (2.8)	HIVEP1 (2.8)	TNRC6B (2.8)	MLL (2.7)	ENSG00000231792 (2.7)	ENSG00000227811 (2.6)
GO:0006475	internal protein amino acid acetylation	0.000274	<0.05	SETD1A (4.3)	UBQLN4 (4.1)	GABPB2 (3.9)	MSL2 (3.7)	AXIN1 (3.6)	UBTF (3.4)	ZC3H4 (3.4)	SRCAP (3.3)	PIAS4 (3.3)	PHF2 (3.3)
GO:0030902	hindbrain development	0.000275	<0.05	ENSG00000250377 (5.3)	GRM2 (4.0)	LINC00461 (3.3)	CLVS1 (3.3)	FREM1 (3.2)	ENSG00000247828 (3.2)	KCNB2 (3.2)	TFAP2D (3.1)	CDH22 (2.9)	ENSG00000253230 (2.8)
MP:0004615	cervical vertebral transformation	0.000278	<0.05	PAX2 (4.6)	SKAP1 (3.9)	MPPED2 (3.8)	VEZF1 (3.0)	NINL (2.9)	RARB (2.9)	LMX1B (2.9)	ENSG00000227028 (2.8)	TUBG2 (2.7)	IGF2BP1 (2.7)
REACTOME_SIGNALING_BY_ERBB4	REACTOME_SIGNALING_BY_ERBB4	0.000281	<0.05	ZNF771 (3.5)	NCOA1 (3.3)	ASH1L (3.3)	PLEKHH3 (3.3)	ZBTB38 (3.2)	ZBTB7B (3.2)	PPP3CA (3.1)	ZFYVE1 (3.0)	TIPARP (3.0)	ZBTB20 (3.0)
MP:0011085	complete postnatal lethality	0.000284	<0.05	SEMA6D (4.2)	ODZ2 (3.8)	NRXN1 (3.7)	NTNG1 (3.7)	MAGI2 (3.6)	ERBB4 (3.6)	CADPS (3.5)	ELAVL4 (3.5)	TFAP2B (3.4)	SCUBE3 (3.2)
MP:0003313	abnormal locomotor activation	0.000285	<0.05	CDH8 (4.5)	RIT2 (4.1)	GPR26 (4.0)	NTNG1 (3.7)	ANKS1B (3.7)	TFAP2D (3.7)	TMOD2 (3.7)	CADM2 (3.6)	GRIN2A (3.5)	NRXN3 (3.5)
ENSG00000142599	RERE PPI subnetwork	0.000288	<0.05	ENSG00000256546 (3.7)	ASB16 (3.4)	EPHA3 (3.3)	STRADA (3.2)	PHF2 (3.2)	ATF7IP (3.1)	ENSG00000241131 (3.1)	ATXN2L (3.1)	ENSG00000254300 (3.0)	LPHN2 (2.9)
ENSG00000141570	CBX8 PPI subnetwork	0.00031	<0.05	PHF2 (4.9)	AXIN1 (4.4)	RBM15B (4.0)	ZNF76 (4.0)	VEZF1 (4.0)	MLLT10 (3.4)	SETD1A (3.3)	SOCS5 (3.2)	WNT10B (3.2)	LCORL (3.2)
ENSG00000168036	CTNNB1 PPI subnetwork	0.00031	<0.05	ADD1 (3.1)	ENSG00000182319 (3.1)	TNKS (3.1)	TMOD3 (3.0)	AGAP1 (3.0)	GTF2I (2.9)	RTN4 (2.9)	TRIP12 (2.9)	ETV5 (2.9)	CDC42BPB (2.8)
MP:0008840	abnormal spike wave discharge	0.000312	<0.05	NRXN2 (6.1)	HAPLN4 (5.4)	IGLON5 (5.0)	BRSK2 (4.9)	CDH22 (4.6)	STX1B (4.3)	SEZ6L2 (4.3)	BSN (4.2)	HS6ST3 (4.1)	SYT3 (3.9)
ENSG00000169282	KCNAB1 PPI subnetwork	0.000318	<0.05	RASGRF1 (4.4)	GPR52 (4.3)	NFE2L1 (3.8)	RIT2 (3.8)	STX1B (3.6)	GALNT13 (3.3)	CADPS (3.2)	DLG2 (3.2)	HAPLN4 (3.1)	CLVS1 (3.0)
ENSG00000133997	MED6 PPI subnetwork	0.000322	<0.05	ZNHIT3 (4.9)	PHF5A (4.1)	MAD2L1BP (3.6)	TRMT112 (3.6)	MFAP3 (3.4)	KBTBD4 (3.3)	RUNDC1 (3.2)	RPAIN (3.0)	ENSG00000257218 (3.0)	GNPDA2 (3.0)
ENSG00000101266	CSNK2A1 PPI subnetwork	0.000323	<0.05	PA2G4 (4.1)	GNL3 (3.7)	NOP14 (3.7)	GLYR1 (3.7)	STIP1 (3.5)	SF3A2 (3.5)	CIRH1A (3.5)	TOMM40 (3.5)	CCT3 (3.5)	SRSF9 (3.4)
GO:0018024	histone-lysine N-methyltransferase activity	0.000324	<0.05	FAM193A (4.8)	MLLT10 (4.6)	MLL (4.3)	PBRM1 (4.3)	TNRC6A (4.2)	DDX6 (4.1)	RBM5 (4.0)	ASH1L (4.0)	SBNO1 (3.8)	GABPB2 (3.5)
ENSG00000175221	MED16 PPI subnetwork	0.000338	<0.05	ZNHIT3 (5.7)	MAD2L1BP (4.7)	RUNDC1 (4.6)	MFAP3 (3.6)	C2orf49 (3.5)	NRBF2 (3.5)	CWC22 (3.1)	ZKSCAN5 (3.1)	UBR2 (3.0)	ENSG00000257218 (2.8)
MP:0002176	increased brain weight	0.000341	<0.05	WNK1 (4.0)	GDF15 (4.0)	NUPR1 (3.9)	NCOA1 (3.1)	PCGF5 (3.1)	AARS (3.0)	DNAJB2 (3.0)	C17orf103 (3.0)	PHF15 (2.8)	RAD52 (2.8)
ENSG00000108848	LUC7L3 PPI subnetwork	0.000343	<0.05	MAD2L1BP (5.1)	CWC22 (4.2)	RSRC2 (4.0)	PIAS4 (4.0)	ZNHIT3 (3.9)	SNX11 (3.6)	RBBP6 (3.6)	NRBF2 (3.5)	CIR1 (3.4)	UBN1 (3.3)
GO:0006473	protein acetylation	0.000344	<0.05	SETD1A (4.6)	UBQLN4 (4.0)	AXIN1 (4.0)	MSL2 (3.8)	GABPB2 (3.5)	UBTF (3.5)	UBN1 (3.4)	WBSCR16 (3.4)	PIAS4 (3.3)	EP300 (3.3)
MP:0004924	abnormal behavior	0.000353	<0.05	CLVS1 (4.3)	DOCK3 (4.2)	BRSK2 (3.8)	CALB2 (3.6)	ENSG00000250377 (3.5)	TRIM66 (3.3)	PITPNM2 (3.2)	NRSN1 (3.1)	ARPP21 (3.1)	C4orf44 (2.9)
MP:0002757	decreased vertical activity	0.000357	<0.05	SEZ6L2 (5.0)	BRSK2 (4.7)	PCDHGC5 (4.1)	FAIM2 (4.1)	UNC79 (3.9)	PTPRN (3.9)	NRSN1 (3.9)	CSDC2 (3.5)	PCDHGC4 (3.4)	P4HTM (3.4)
ENSG00000204435	CSNK2B PPI subnetwork	0.000358	<0.05	SART1 (4.0)	LEO1 (3.6)	FTSJ3 (3.6)	NOP14 (3.4)	EIF1AD (3.4)	TOMM40 (3.4)	MARK3 (3.2)	C19orf2 (3.2)	RBBP6 (3.2)	PA2G4 (3.1)
ENSG00000206406	CSNK2B PPI subnetwork	0.000358	<0.05	SART1 (4.0)	LEO1 (3.6)	FTSJ3 (3.6)	NOP14 (3.4)	EIF1AD (3.4)	TOMM40 (3.4)	MARK3 (3.2)	C19orf2 (3.2)	RBBP6 (3.2)	PA2G4 (3.1)
ENSG00000206300	ENSG00000206300 PPI subnetwork	0.000358	<0.05	SART1 (4.0)	LEO1 (3.6)	FTSJ3 (3.6)	NOP14 (3.4)	EIF1AD (3.4)	TOMM40 (3.4)	MARK3 (3.2)	C19orf2 (3.2)	RBBP6 (3.2)	PA2G4 (3.1)
GO:0060198	clathrin sculpted vesicle	0.000365	<0.05	NRSN1 (4.8)	DLG2 (4.6)	NRXN3 (4.6)	ISL1 (4.4)	PTPRN (4.3)	ACCN1 (4.2)	TFAP2B (4.2)	BSN (4.1)	FAIM2 (4.1)	STX1B (3.9)
ENSG00000197063	MAFG PPI subnetwork	0.000367	<0.05	COQ10B (4.6)	PMAIP1 (4.5)	CCNL1 (4.4)	NFIL3 (4.1)	ZFAND2A (3.8)	TIPARP (3.7)	GADD45G (3.5)	GDF15 (3.4)	GTPBP2 (3.3)	ZBTB7B (3.0)
GO:0042597	periplasmic space	0.000369	<0.05	CADM2 (6.7)	MEGF11 (6.5)	C1orf61 (6.0)	MDGA2 (5.3)	GRID1 (5.3)	CSMD2 (5.1)	GRIA1 (5.0)	NLGN1 (5.0)	FAM5C (5.0)	KCND3 (4.9)
GO:0030288	outer membrane-bounded periplasmic space	0.000369	<0.05	CADM2 (6.7)	MEGF11 (6.5)	C1orf61 (6.0)	MDGA2 (5.3)	GRID1 (5.3)	CSMD2 (5.1)	GRIA1 (5.0)	NLGN1 (5.0)	FAM5C (5.0)	KCND3 (4.9)
ENSG00000135333	EPHA7 PPI subnetwork	0.00037	<0.05	HDAC5 (3.5)	ISL1 (3.3)	ZBTB7B (3.1)	MAZ (3.0)	BPTF (2.9)	EP300 (2.9)	ZSWIM5 (2.9)	ENSG00000232044 (2.7)	BCL7C (2.7)	SLC35E2B (2.7)
GO:0007215	glutamate receptor signaling pathway	0.000373	<0.05	HTR1A (5.5)	MDGA2 (4.5)	CADM2 (4.4)	DGKG (4.4)	GPR26 (4.4)	LRFN2 (4.2)	HS6ST3 (3.9)	SPHKAP (3.9)	MEGF11 (3.9)	ENSG00000251335 (3.9)
GO:0018393	internal peptidyl-lysine acetylation	0.000383	<0.05	SETD1A (4.5)	UBQLN4 (3.9)	GABPB2 (3.9)	AXIN1 (3.8)	MSL2 (3.8)	SRCAP (3.5)	UBTF (3.5)	ZC3H4 (3.5)	KBTBD4 (3.4)	PHF2 (3.4)
GO:0048588	developmental cell growth	0.000387	<0.05	ENSG00000231792 (3.6)	POU6F2 (3.5)	CPNE4 (3.4)	LONRF2 (3.3)	ENSG00000251249 (3.2)	IGLON5 (3.2)	LTBP3 (3.0)	DALRD3 (3.0)	LINC00461 (2.9)	SNX32 (2.9)
ENSG00000110107	PRPF19 PPI subnetwork	0.000387	<0.05	SF3B2 (4.2)	ZNF394 (4.1)	TRMT112 (4.0)	SART1 (4.0)	EIF1AD (4.0)	FTSJ3 (3.8)	XRCC6 (3.7)	SNRPD2 (3.7)	SUGP1 (3.5)	CCT3 (3.5)
GO:0014069	postsynaptic density	0.000393	<0.05	BAI2 (5.3)	BSN (5.0)	GRID1 (4.9)	CALN1 (4.9)	CAMKV (4.9)	HPCA (4.9)	NRXN2 (4.7)	SCN2A (4.6)	ANKS1B (4.5)	GRIN2A (4.4)
GO:0044327	dendritic spine head	0.000393	<0.05	BAI2 (5.3)	BSN (5.0)	GRID1 (4.9)	CALN1 (4.9)	CAMKV (4.9)	HPCA (4.9)	NRXN2 (4.7)	SCN2A (4.6)	ANKS1B (4.5)	GRIN2A (4.4)
ENSG00000113916	BCL6 PPI subnetwork	0.000393	<0.05	MLL (4.2)	TNRC6B (4.2)	TOB2 (4.1)	PMAIP1 (3.4)	BLK (3.4)	MEF2D (3.3)	ZBTB7B (3.2)	TNRC18 (3.2)	MAU2 (3.2)	NLGN1 (3.1)
ENSG00000138398	PPIG PPI subnetwork	0.00041	<0.05	MAD2L1BP (4.9)	RSRC2 (3.8)	PIAS4 (3.7)	ZNHIT3 (3.6)	RBBP6 (3.4)	MFAP3 (3.4)	UBN1 (3.2)	MRPS14 (3.1)	SNX11 (3.1)	CELF1 (3.1)
GO:0001764	neuron migration	0.000412	<0.05	CLVS1 (4.4)	ELAVL4 (4.3)	LINC00461 (4.2)	ZSWIM5 (4.0)	KCNB2 (3.8)	SLC35E2 (3.8)	ENSG00000215099 (3.7)	ERBB4 (3.6)	ABCB9 (3.6)	C10orf140 (3.5)
MP:0004618	thoracic vertebral transformation	0.000421	<0.05	PAX2 (5.6)	LMX1B (3.7)	LINC00355 (2.9)	AUTS2 (2.9)	MC4R (2.8)	ENSG00000231453 (2.8)	EBF2 (2.7)	SKAP1 (2.6)	IGF2BP1 (2.6)	ENSG00000227028 (2.5)
GO:0018205	peptidyl-lysine modification	0.000423	<0.05	SETD1A (4.5)	GABPB2 (4.3)	AXIN1 (3.8)	UBQLN4 (3.7)	PIAS4 (3.5)	KAT5 (3.5)	CCDC101 (3.4)	REXO1 (3.3)	MSL2 (3.3)	UBTF (3.2)
ENSG00000163283	ALPP PPI subnetwork	0.000432	<0.05	TNRC6A (4.7)	TAOK2 (4.7)	ZNF629 (4.3)	RBBP6 (4.2)	ENSG00000254470 (4.1)	SETD1A (3.8)	ZNF646 (3.7)	TNRC6B (3.7)	ZKSCAN5 (3.7)	ZRANB1 (3.5)
GO:0030313	cell envelope	0.000432	<0.05	CADM2 (6.8)	MEGF11 (6.4)	C1orf61 (5.6)	MDGA2 (5.4)	KCND3 (5.3)	DGKG (5.1)	CSPG5 (5.0)	NLGN1 (5.0)	CSMD2 (4.8)	GRIA1 (4.7)
GO:0044462	external encapsulating structure part	0.000432	<0.05	CADM2 (6.8)	MEGF11 (6.4)	C1orf61 (5.6)	MDGA2 (5.4)	KCND3 (5.3)	DGKG (5.1)	CSPG5 (5.0)	NLGN1 (5.0)	CSMD2 (4.8)	GRIA1 (4.7)
MP:0000807	abnormal hippocampus morphology	0.000455	<0.05	C1orf61 (4.7)	NCAN (4.5)	NRXN1 (4.4)	ZBTB20 (4.2)	BRSK2 (3.9)	TMOD2 (3.9)	ELAVL4 (3.8)	TCF4 (3.7)	PIK3R3 (3.7)	PCDHGC3 (3.6)
ENSG00000112592	TBP PPI subnetwork	0.000455	<0.05	LEO1 (3.3)	ZNF131 (3.3)	UBTF (3.0)	PDAP1 (3.0)	SSSCA1 (3.0)	EP300 (2.9)	BUD31 (2.9)	GLYR1 (2.8)	ATF7IP (2.8)	TRMT112 (2.7)
ENSG00000132153	DHX30 PPI subnetwork	0.000461	<0.05	TNRC6A (4.3)	MSL2 (3.9)	RBBP6 (3.5)	ZNF646 (3.5)	BBX (3.4)	PTCD1 (3.1)	BCKDK (3.1)	EP300 (3.1)	SMG6 (3.1)	ZNF668 (3.0)
ENSG00000196419	XRCC6 PPI subnetwork	0.000469	<0.05	XRCC6 (3.9)	DARS2 (3.6)	NASP (3.4)	WDR6 (3.4)	HIRIP3 (3.3)	SF3B1 (3.3)	FUBP1 (3.1)	IMPDH2 (3.0)	PSIP1 (3.0)	CCT3 (3.0)
GO:0030665	clathrin coated vesicle membrane	0.000472	<0.05	PTPRN (5.7)	SEZ6L2 (5.4)	NRSN1 (5.3)	FAIM2 (5.2)	SYT4 (5.0)	BSN (4.6)	ELAVL4 (4.6)	DLG4 (4.3)	TMEM151A (4.2)	STX1B (4.1)
GO:0044456	synapse part	0.000493	<0.05	STX1B (5.6)	BSN (5.3)	NRSN1 (5.1)	BRSK2 (5.0)	ACCN1 (5.0)	PTPRN (4.8)	FAIM2 (4.8)	NRXN1 (4.6)	SCN2A (4.6)	GRM2 (4.5)
MP:0000857	abnormal cerebellar foliation	0.000494	<0.05	ENSG00000250377 (5.1)	ENSG00000241131 (4.7)	KCND3 (4.5)	LINC00461 (4.2)	MEGF11 (4.0)	OPTC (3.8)	EPHA7 (3.7)	ZNF536 (3.6)	FOXP2 (3.4)	PURG (3.4)
ENSG00000125447	GGA3 PPI subnetwork	0.000494	<0.05	TRIP12 (4.0)	NCOA1 (3.8)	ARCN1 (3.6)	DCAF7 (3.4)	AARS (3.3)	ARFGEF1 (3.3)	SMG6 (3.2)	HTT (3.2)	DPH1 (3.1)	GGNBP2 (3.1)
GO:0032182	small conjugating protein binding	0.000497	<0.05	GGNBP2 (4.8)	RNF123 (4.1)	USP47 (3.9)	ZRANB1 (3.7)	RSRC2 (3.7)	CIR1 (3.5)	SCYL1 (3.2)	SREK1IP1 (3.1)	PSMD2 (3.0)	GTPBP2 (2.9)
ENSG00000007392	LUC7L PPI subnetwork	0.000502	<0.05	SF3B2 (5.4)	USP19 (4.1)	FUS (4.0)	SUGP1 (3.9)	SART1 (3.9)	FUBP1 (3.9)	TRMT112 (3.7)	FTSJ3 (3.6)	SF3B1 (3.5)	SCYL1 (3.5)
GO:0043967	histone H4 acetylation	0.000503	<0.05	ZNF498 (3.4)	LINC00470 (3.4)	ENSG00000254556 (3.3)	ENSG00000225399 (3.2)	MAP2K5 (3.1)	KAT5 (3.1)	BCDIN3D (3.1)	RAD52 (3.1)	SRCAP (3.0)	KBTBD4 (3.0)
GO:0051018	protein kinase A binding	0.000506	<0.05	TSSK6 (4.4)	MYBPC3 (4.3)	IQCF3 (4.3)	IQCF1 (4.2)	SPATA19 (4.0)	IQCF5 (3.9)	ENSG00000224792 (3.7)	CDH8 (3.1)	ENSG00000250125 (3.1)	ZBTB20 (2.9)
ENSG00000177200	CHD9 PPI subnetwork	0.000507	<0.05	ZNHIT3 (4.4)	MAD2L1BP (4.4)	CWC22 (4.0)	PIAS4 (4.0)	CIR1 (3.7)	ENSG00000257218 (3.4)	SNX11 (3.4)	BPTF (3.2)	RBBP6 (3.1)	COQ4 (3.0)
ENSG00000185619	PCGF3 PPI subnetwork	0.000509	<0.05	PHF2 (3.6)	VEZF1 (3.5)	MLLT10 (3.3)	AXIN1 (3.2)	CXXC5 (3.2)	TOB2 (3.2)	FBXL17 (3.2)	RBM15B (3.1)	MSL2 (3.0)	MEF2D (3.0)
GO:0043543	protein acylation	0.000518	<0.05	SETD1A (4.6)	UBQLN4 (3.8)	WBSCR16 (3.7)	UBTF (3.6)	AXIN1 (3.5)	GABPB2 (3.5)	MSL2 (3.4)	PIGW (3.4)	PIAS4 (3.1)	UBN1 (3.0)
MP:0002206	abnormal CNS synaptic transmission	0.000541	<0.05	BSN (5.7)	NRXN1 (5.5)	GRM2 (5.2)	STX1B (5.2)	BRSK2 (5.1)	SPHKAP (5.1)	DLG2 (5.0)	GRIN2A (4.9)	ACCN1 (4.9)	SYT4 (4.8)
ENSG00000156711	MAPK13 PPI subnetwork	0.000544	<0.05	TIPARP (5.3)	CCNL1 (5.0)	PMAIP1 (4.8)	ETV5 (4.3)	COQ10B (4.3)	MEF2D (4.1)	DUSP6 (4.0)	KLF16 (3.4)	ENSG00000222017 (3.3)	ZFAND2A (3.2)
GO:0048675	axon extension	0.000552	<0.05	ENSG00000233723 (3.8)	ENSG00000251249 (3.8)	LONRF2 (3.8)	RPAIN (3.2)	DALRD3 (3.1)	IGLON5 (2.9)	LTBP3 (2.9)	ENSG00000257097 (2.7)	SNX32 (2.7)	ENSG00000231792 (2.7)
ENSG00000180628	PCGF5 PPI subnetwork	0.000556	<0.05	RBM15B (3.6)	PHF2 (3.6)	ZMYM2 (3.5)	VEZF1 (3.5)	MLLT10 (3.3)	FUBP1 (3.2)	MSL2 (3.1)	MARK3 (3.1)	TOB2 (3.0)	AXIN1 (3.0)
ENSG00000163510	CWC22 PPI subnetwork	0.000564	<0.05	SF3B2 (4.6)	SART1 (4.6)	ZNF394 (4.2)	VPS11 (4.1)	SUGP1 (4.0)	KAT5 (3.9)	TRMT112 (3.8)	SF3A2 (3.7)	ZGPAT (3.6)	EIF1AD (3.5)
GO:0021987	cerebral cortex development	0.000576	<0.05	ENSG00000233639 (5.4)	SOX5 (4.9)	C10orf140 (4.1)	EPHA3 (3.9)	SOX2-OT (3.9)	EHBP1 (3.8)	TFAP2D (3.5)	HS6ST3 (3.4)	CSRNP3 (3.2)	SLC35E2 (3.1)
MP:0001417	decreased exploration in new environment	0.000577	<0.05	NRXN3 (4.1)	ANKS1B (3.9)	CTNNA2 (3.7)	CRIM1 (3.6)	ALCAM (3.6)	RASGRF1 (3.5)	BRSK2 (3.3)	KCND3 (3.3)	QPCTL (3.3)	NTNG1 (3.2)
GO:0060079	regulation of excitatory postsynaptic membrane potential	0.000582	<0.05	ENSG00000254531 (4.7)	ENSG00000253230 (4.1)	DGKG (3.8)	ENSG00000257228 (3.6)	GRIA1 (3.4)	MAP6D1 (3.3)	PCDHGC5 (3.2)	NRXN2 (3.1)	FAM57B (3.1)	IGSF9B (3.0)
MP:0004808	abnormal hematopoietic stem cell morphology	0.000588	<0.05	WNK1 (4.5)	SETD5 (4.2)	PML (4.2)	CXXC5 (3.9)	ASH1L (3.7)	KLF7 (3.6)	SLC35E2 (3.4)	HIP1 (3.3)	CELF1 (3.3)	ZBTB38 (3.2)

## Sheet: hip_genesetenrichment
Original gene set ID	Original gene set description	Nominal P value	False discovery rate	Reconstituted gene set Z score gene 1	Reconstituted gene set Z score gene 2	Reconstituted gene set Z score gene 3	Reconstituted gene set Z score gene 4	Reconstituted gene set Z score gene 5	Reconstituted gene set Z score gene 6	Reconstituted gene set Z score gene 7	Reconstituted gene set Z score gene 8	Reconstituted gene set Z score gene 9	Reconstituted gene set Z score gene 10
ENSG00000091831	ESR1 PPI subnetwork	1.62e-14	<0.01	NFKBIA (3.8)	RPRD2 (3.7)	SRSF9 (3.7)	NCOR2 (3.6)	PHF15 (3.3)	KLF3 (3.3)	FOXO1 (3.3)	ATXN2 (3.3)	RBL2 (3.3)	NCOA6 (3.2)
GO:0046332	SMAD binding	2.36e-11	<0.01	FEM1B (3.9)	IGF2BP1 (3.6)	PTPN12 (3.6)	C18orf1 (3.4)	ID4 (3.4)	ZNF592 (3.3)	DUSP6 (3.3)	GATA4 (3.1)	HBEGF (3.0)	TRIB1 (2.9)
MP:0001732	postnatal growth retardation	9.06e-11	<0.01	DLK1 (4.5)	TCF7L2 (3.8)	ZFHX3 (3.6)	SEMA6D (3.5)	SCUBE3 (3.5)	TH (3.4)	CTBP2 (3.3)	SLIT2 (3.2)	NFAT5 (3.2)	PTCH1 (3.2)
ENSG00000186350	RXRA PPI subnetwork	1.16e-10	<0.01	ZNF592 (3.7)	NFIL3 (3.7)	NCOA6 (3.4)	FOXO1 (3.4)	ZBTB7B (3.4)	BCL2L11 (3.3)	NFKBIA (3.3)	HIVEP1 (3.2)	SMAD3 (3.1)	CASC3 (3.1)
GO:0000988	protein binding transcription factor activity	1.28e-10	<0.01	RPRD2 (4.6)	ATXN2L (3.8)	NCOA6 (3.7)	KAT6B (3.7)	SF3B4 (3.4)	ANKRD11 (3.4)	MSL2 (3.4)	MED13L (3.4)	VPS37B (3.3)	RELA (3.3)
ENSG00000166949	SMAD3 PPI subnetwork	1.55e-10	<0.01	NCOR2 (3.5)	TRIB1 (3.4)	SENP6 (3.3)	BRPF3 (3.2)	RAI1 (3.2)	ZNF362 (3.2)	CLCF1 (3.2)	SETD5 (3.1)	PHC2 (3.1)	GTF2I (3.1)
ENSG00000170365	SMAD1 PPI subnetwork	1.98e-10	<0.01	MSL1 (4.0)	NF1 (3.5)	BTBD7 (3.5)	C18orf1 (3.5)	EZH1 (3.4)	FOXO1 (3.4)	QRICH1 (3.3)	CASC3 (3.2)	ATXN2 (3.1)	ZFHX3 (3.0)
GO:0003712	transcription cofactor activity	5.98e-10	<0.01	RPRD2 (4.6)	ATXN2L (3.9)	NCOA6 (3.7)	KAT6B (3.6)	MED13L (3.5)	ANKRD11 (3.5)	MSL2 (3.4)	SF3B4 (3.4)	ZC3H4 (3.4)	BPTF (3.3)
GO:0000989	transcription factor binding transcription factor activity	6.19e-10	<0.01	RPRD2 (4.5)	ATXN2L (3.9)	NCOA6 (3.7)	KAT6B (3.6)	ANKRD11 (3.5)	MED13L (3.4)	SF3B4 (3.4)	MSL2 (3.4)	VPS37B (3.3)	ZC3H4 (3.3)
ENSG00000100393	EP300 PPI subnetwork	6.32e-10	<0.01	TRIB1 (4.5)	UNK (3.7)	MED13L (3.6)	NFIL3 (3.6)	KLF3 (3.4)	DUSP6 (3.3)	ZBTB7B (3.3)	ATXN2L (3.2)	ZNF362 (3.2)	NFKBIA (3.1)
MP:0011090	partial perinatal lethality	3.35e-09	<0.01	SMAD3 (4.6)	GRB10 (4.2)	IGF2 (4.1)	SETBP1 (3.7)	CD248 (3.5)	NRP1 (3.5)	IGF2BP1 (3.4)	EPHA7 (3.3)	PDGFB (3.3)	GLIS2 (3.3)
ENSG00000005339	CREBBP PPI subnetwork	3.65e-09	<0.01	TRIB1 (4.4)	UNK (4.4)	KLF3 (4.2)	ATXN2L (4.1)	SETD1A (4.0)	PLAG1 (4.0)	ARNT (3.5)	NCOR2 (3.4)	ZNF592 (3.4)	RELA (3.3)
GO:0003714	transcription corepressor activity	3.82e-09	<0.01	ATXN2L (3.7)	CXXC5 (3.7)	ANKRD11 (3.6)	PIK3R2 (3.6)	ZNF821 (3.3)	SLC38A2 (3.3)	MED13L (3.2)	H1FX (3.1)	TSC22D2 (3.1)	KLHL24 (3.0)
ENSG00000132964	CDK8 PPI subnetwork	5.71e-09	<0.01	CASC3 (6.4)	BPTF (4.4)	ZNHIT3 (4.2)	MFAP3 (4.0)	BRPF3 (4.0)	ATXN2L (3.8)	KDM3B (3.8)	BRD8 (3.4)	SCRIB (3.3)	NCOA6 (3.3)
MP:0004618	thoracic vertebral transformation	5.81e-09	<0.01	PAX2 (5.6)	TSHZ2 (4.3)	HMGA2 (3.9)	TBX15 (3.8)	PLAG1 (3.5)	LIN28B (3.5)	DNM3OS (3.1)	MIR214 (3.1)	SALL1 (3.1)	AUTS2 (2.9)
ENSG00000168036	CTNNB1 PPI subnetwork	9.63e-09	<0.01	SPIN1 (3.4)	RAC1 (3.4)	MYO6 (3.2)	TAOK1 (3.2)	GTF2I (2.9)	RTN4 (2.9)	NCOR2 (2.9)	TRIP12 (2.9)	ARHGEF12 (2.9)	ETV5 (2.9)
ENSG00000171720	HDAC3 PPI subnetwork	1.29e-08	<0.01	BCL7B (3.7)	BAZ1B (3.6)	UBN1 (3.6)	MED13L (3.4)	ZNF592 (3.3)	AXIN1 (3.3)	RPS6KB2 (3.2)	PHC2 (3.2)	NCOA6 (3.2)	RAI1 (3.2)
GO:0008134	transcription factor binding	1.54e-08	<0.01	NCOR2 (3.8)	KLF3 (3.6)	HIP1 (3.5)	RPRD2 (3.5)	SETD1A (3.5)	GATA4 (3.5)	ZBTB7B (3.4)	ZFP64 (3.3)	RSBN1L (3.3)	ZC3H4 (3.3)
GO:0003682	chromatin binding	1.66e-08	<0.01	ZNF48 (4.2)	ZNF362 (4.0)	SETD1A (3.8)	RPRD2 (3.8)	ZC3H4 (3.7)	MSL1 (3.5)	BAZ1B (3.5)	MLLT10 (3.4)	RAI1 (3.4)	TGIF2 (3.4)
ENSG00000111424	VDR PPI subnetwork	1.82e-08	<0.01	BPTF (5.0)	KDM3B (4.4)	CASC3 (4.3)	RPRD2 (4.2)	WNK1 (4.1)	GTF2I (4.1)	NCOA6 (4.0)	FSHB (3.8)	ZC3H4 (3.8)	FOXO3 (3.6)
ENSG00000141646	SMAD4 PPI subnetwork	1.83e-08	<0.01	FEM1B (4.6)	ZNF592 (3.9)	MAPK14 (3.7)	MCL1 (3.3)	FOXO1 (3.2)	ATXN2 (3.2)	RPRD2 (3.0)	CGGBP1 (2.9)	KBTBD2 (2.8)	HMGXB4 (2.7)
ENSG00000175387	SMAD2 PPI subnetwork	2.33e-08	<0.01	CLIP1 (4.0)	SMAD3 (3.3)	BTBD7 (3.2)	ZNF362 (3.2)	IGF1R (3.1)	ATXN2 (3.0)	GTF2I (2.9)	ADAMTSL4 (2.9)	ASB3 (2.9)	ZNF592 (2.9)
MP:0009703	decreased birth body size	3e-08	<0.01	ZFHX3 (5.1)	ANKRD11 (4.5)	TBX15 (4.3)	NTNG1 (3.9)	TH (3.8)	EYA4 (3.6)	FAM101A (3.6)	BPTF (3.5)	ATXN2 (3.5)	EYA2 (3.1)
MP:0011098	complete embryonic lethality during organogenesis	3.74e-08	<0.01	SOX7 (4.8)	NRP1 (4.3)	GATA4 (4.2)	IGF2BP1 (3.9)	NOS3 (3.8)	RAMP2 (3.7)	ADAM10 (3.6)	PLXND1 (3.6)	MLLT10 (3.5)	RASIP1 (3.4)
GO:0070412	R-SMAD binding	9.5e-08	<0.01	TRIB1 (4.2)	MCL1 (3.7)	FEM1B (3.6)	ENSG00000196355 (3.5)	HTR1D (3.5)	ZZZ3 (3.4)	HBEGF (3.4)	LCORL (3.3)	PTCH1 (3.3)	KLHDC8B (3.2)
GO:0005667	transcription factor complex	9.97e-08	<0.01	ISL1 (3.4)	ZFP64 (3.3)	TFAP4 (3.2)	NFIL3 (3.1)	NR2F1 (3.0)	RPRD2 (3.0)	TGIF2 (3.0)	HEY2 (2.9)	BCL7A (2.7)	SALL1 (2.7)
ENSG00000198176	TFDP1 PPI subnetwork	1.11e-07	<0.01	MAZ (4.8)	WDR76 (4.4)	LCORL (4.0)	BCL7B (3.7)	ATXN2 (3.5)	KLF16 (3.4)	HMGXB4 (3.4)	GTF2I (3.2)	BCL7A (3.2)	FAM13B (3.1)
REACTOME_DEVELOPMENTAL_BIOLOGY	REACTOME_DEVELOPMENTAL_BIOLOGY	1.13e-07	<0.01	NRP1 (3.5)	NCOR2 (3.3)	DLGAP4 (3.2)	MACF1 (3.2)	PHC2 (3.1)	NCOA1 (3.0)	SEMA6D (2.9)	KLF7 (2.9)	KIAA0889 (2.9)	DAG1 (2.9)
ENSG00000175029	CTBP2 PPI subnetwork	1.23e-07	<0.01	MUS81 (4.0)	RAI1 (3.4)	NCOA6 (3.3)	PABPN1 (3.3)	SLC2A4RG (3.2)	RPRD2 (3.1)	SCMH1 (3.0)	PTBP2 (3.0)	ZNF668 (2.9)	MLLT10 (2.8)
MP:0004810	decreased hematopoietic stem cell number	1.31e-07	<0.01	TAL1 (3.5)	KLF7 (3.3)	NFAT5 (3.2)	SOCS2 (3.1)	NOS3 (3.0)	MED13L (3.0)	FGF18 (2.9)	SOX7 (2.8)	FGF23 (2.7)	MPPED2 (2.7)
ENSG00000116478	HDAC1 PPI subnetwork	1.31e-07	<0.01	BAZ1B (4.1)	S100PBP (3.9)	KDM2A (3.8)	ANKRD11 (3.7)	KDM3B (3.6)	HMGXB4 (3.5)	NCOA6 (3.4)	H1FX (3.4)	SETD5 (3.3)	STAG1 (3.2)
KEGG_PROSTATE_CANCER	KEGG_PROSTATE_CANCER	1.41e-07	<0.01	SETD5 (3.5)	KDM2A (3.2)	BCL2 (3.0)	RAB1B (2.9)	TAOK2 (2.9)	PIAS1 (2.8)	TRAF3 (2.7)	ZBTB38 (2.7)	PIDD (2.7)	LRP1B (2.7)
MP:0001698	decreased embryo size	1.63e-07	<0.01	IGF2BP1 (5.2)	GATA4 (3.9)	PTPN12 (3.6)	STAG1 (3.5)	TAOK1 (3.5)	MED13L (3.2)	SETD5 (3.2)	DAG1 (3.1)	SETD1A (3.0)	SALL1 (3.0)
ENSG00000113580	NR3C1 PPI subnetwork	1.73e-07	<0.01	NFKBIA (4.1)	WNK1 (3.5)	CASC3 (3.5)	ZNF362 (3.5)	RSBN1L (3.3)	MAPK14 (3.1)	REXO1 (3.1)	NCOR2 (3.1)	SF3B2 (3.1)	ATXN2L (3.0)
ENSG00000205250	E2F4 PPI subnetwork	1.87e-07	<0.01	ATXN2 (3.8)	WDR76 (3.7)	BCL7A (3.6)	MAZ (3.4)	BCL7B (3.4)	POLE (3.4)	RAD51AP1 (3.4)	DSN1 (3.4)	OVOL1 (3.4)	BAZ1B (3.2)
ENSG00000159692	CTBP1 PPI subnetwork	1.96e-07	<0.01	ANKRD11 (5.1)	PLXND1 (3.7)	NCOR2 (3.7)	ATXN2 (3.7)	BPTF (3.7)	SCRIB (3.6)	PCDH17 (3.5)	KAT6B (3.3)	C12orf51 (3.1)	SETD1A (3.1)
ENSG00000140009	ESR2 PPI subnetwork	2.4e-07	<0.01	FOXO1 (3.7)	ATXN2 (3.5)	DLGAP4 (3.2)	PACS1 (3.2)	C8orf12 (3.1)	PHF20 (3.1)	RAI1 (3.1)	CBFA2T2 (3.1)	GTF2I (2.9)	SLC44A2 (2.9)
REACTOME_SIGNALING_BY_SCF:KIT	REACTOME_SIGNALING_BY_SCF:KIT	2.74e-07	<0.01	GNA12 (3.8)	CCND3 (3.7)	KLF3 (3.3)	RALY (3.0)	BCL2L11 (3.0)	RAB1B (2.9)	DNM2 (2.9)	PIAS1 (2.8)	NFIL3 (2.8)	NCOA1 (2.8)
ENSG00000137834	SMAD6 PPI subnetwork	2.94e-07	<0.01	AUTS2 (3.5)	SMAD3 (3.2)	CBFA2T2 (3.2)	CGGBP1 (3.1)	SPIN1 (3.1)	CRIM1 (3.0)	NF1 (3.0)	OTUD4 (2.9)	ID4 (2.9)	PTPN12 (2.9)
ENSG00000125686	MED1 PPI subnetwork	3.29e-07	<0.01	BRPF3 (4.6)	CASC3 (4.5)	UBN1 (4.3)	ZNHIT3 (4.0)	RAI1 (4.0)	ANKRD11 (3.9)	NCOA6 (3.7)	ZC3H4 (3.5)	HMGXB4 (3.4)	TCF7L2 (3.4)
ENSG00000136518	ACTL6A PPI subnetwork	3.52e-07	<0.01	BPTF (4.6)	BCL7B (4.6)	RPRD2 (4.6)	KDM3B (4.6)	ATXN2L (4.2)	PPP4C (3.9)	SRCAP (3.9)	C20orf11 (3.8)	ANKLE2 (3.8)	PFN1 (3.7)
MP:0003229	abnormal vitelline vasculature morphology	3.6e-07	<0.01	RAMP2 (5.5)	SOX7 (4.9)	PLXND1 (4.9)	VEGFA (4.7)	RASIP1 (4.6)	NRP1 (4.5)	NOS3 (4.4)	TMCC1 (3.6)	TGFBR2 (3.6)	PCDH17 (3.3)
ENSG00000185591	SP1 PPI subnetwork	3.85e-07	<0.01	MCL1 (4.3)	NCOR2 (4.3)	KLF16 (4.2)	TRIB1 (4.2)	ATXN2L (4.1)	DUSP6 (3.8)	KDM3B (3.6)	ZNF592 (3.6)	SETD5 (3.5)	ATXN2 (3.4)
ENSG00000134371	CDC73 PPI subnetwork	3.88e-07	<0.01	CXXC5 (4.1)	DNAJC1 (4.0)	RAI1 (3.3)	PIK3R2 (3.2)	RPRD2 (3.2)	WDR6 (3.1)	SENP6 (3.1)	ZNF48 (3.1)	FEM1B (3.1)	ZNF664 (3.1)
ENSG00000159216	RUNX1 PPI subnetwork	4.08e-07	<0.01	DUSP6 (4.7)	NCOA1 (4.3)	MED13L (4.0)	RPRD2 (3.6)	SETD5 (3.5)	PIAS1 (3.4)	NCOR2 (3.3)	WNK1 (3.2)	FOXO3 (3.2)	ETV5 (3.2)
MP:0002151	abnormal neural tube morphology/development	4.4e-07	<0.01	SALL1 (4.7)	CDH11 (3.8)	PTCH1 (3.5)	IGF2BP1 (3.2)	TCF7L2 (3.1)	PIAS1 (3.0)	ID4 (2.9)	ISL1 (2.8)	RARB (2.8)	TSC2 (2.7)
ENSG00000126351	THRA PPI subnetwork	4.48e-07	<0.01	KAT6B (4.4)	WNK1 (4.1)	C12orf51 (4.0)	CASC3 (4.0)	BPTF (4.0)	FOXO3 (3.9)	ZFHX3 (3.9)	HMGA2 (3.5)	ZC3H4 (3.4)	PTPN12 (3.3)
REACTOME_PI3K_EVENTS_IN_ERBB4_SIGNALING	REACTOME_PI3K_EVENTS_IN_ERBB4_SIGNALING	4.58e-07	<0.01	PIDD (3.8)	TSC22D2 (3.6)	ZBTB38 (3.5)	C11orf86 (3.4)	CLCF1 (3.2)	GNA12 (3.2)	ZNF771 (3.1)	TRIB1 (3.1)	INO80E (3.0)	PNPLA2 (2.9)
MP:0000914	exencephaly	4.77e-07	<0.01	IGF2BP1 (4.2)	SALL1 (4.0)	DMRTA2 (3.3)	ULK4 (3.1)	HIP1 (3.1)	PIK3R2 (3.0)	ZFP64 (3.0)	LIN28B (2.8)	TCF7L2 (2.8)	NCOR2 (2.8)
MP:0011086	partial postnatal lethality	5.09e-07	<0.01	IGF2 (4.3)	SEMA6D (4.1)	HMGA2 (4.1)	DLK1 (4.0)	SEMA3F (3.7)	SPRY4 (3.5)	SLIT2 (3.4)	GLIS2 (3.2)	NCOR2 (3.2)	TFAP2B (3.1)
MP:0001722	pale yolk sac	5.14e-07	<0.01	NRP1 (4.2)	KLF3 (3.9)	C3orf54 (3.8)	TAL1 (3.7)	NCOA6 (3.4)	SOX7 (3.4)	ZC3H4 (3.4)	ATXN2 (3.3)	RAI1 (3.1)	KLF16 (3.1)
ENSG00000132153	DHX30 PPI subnetwork	5.92e-07	<0.01	SCAND2 (4.0)	MSL2 (3.9)	ZSCAN2 (3.6)	RPRD2 (3.5)	ZNF646 (3.5)	KDM3B (3.2)	BCKDK (3.1)	ZNF668 (3.0)	ZNF629 (3.0)	FEM1B (3.0)
GO:0042826	histone deacetylase binding	6.31e-07	<0.01	RBL2 (3.8)	SETD1A (3.6)	EZH1 (3.4)	ZEB2 (3.1)	ZNF362 (3.1)	MAZ (3.1)	RNF167 (3.0)	PLAG1 (3.0)	UBQLN4 (3.0)	KLF3 (2.9)
GO:0004402	histone acetyltransferase activity	7.38e-07	<0.01	BPTF (4.7)	CASC3 (4.5)	KAT6B (4.4)	STAG1 (3.9)	NCOA6 (3.9)	ZC3H4 (3.9)	NCOA1 (3.8)	RPRD2 (3.8)	FOXO3 (3.7)	PIAS1 (3.7)
GO:0000122	negative regulation of transcription from RNA polymerase II promoter	7.51e-07	<0.01	C10orf140 (3.7)	RSBN1L (3.6)	C14orf70 (3.5)	ZNF48 (3.5)	ZNF821 (3.4)	KAT6B (3.3)	SLC9A3R2 (3.3)	ZNF362 (3.1)	MPPED2 (3.1)	ENSG00000231453 (3.1)
ENSG00000196504	PRPF40A PPI subnetwork	7.74e-07	<0.01	SF3B2 (4.6)	SF3B4 (4.2)	PRPF3 (4.1)	USP19 (3.9)	ATXN2 (3.9)	RBM14 (3.6)	SART1 (3.5)	RNF40 (3.5)	TSC2 (3.4)	RSRC2 (3.4)
GO:0043009	chordate embryonic development	8.16e-07	<0.01	IGF2BP1 (4.0)	ENSG00000231453 (3.5)	IRX1 (3.3)	TBX6 (3.3)	LIN28B (3.2)	TBX15 (3.0)	RAI1 (2.8)	ENSG00000235300 (2.8)	FGF18 (2.7)	RARB (2.7)
ENSG00000102145	GATA1 PPI subnetwork	9.04e-07	<0.01	CASC3 (4.8)	MAZ (4.3)	PACS1 (3.9)	RAI1 (3.9)	ATXN2L (3.7)	MSL1 (3.7)	C3orf54 (3.6)	PPP4C (3.6)	UBN1 (3.6)	ADRBK1 (3.3)
MP:0011109	partial lethality throughout fetal growth and development	9.16e-07	<0.01	TCF7L2 (3.9)	NCOR2 (3.8)	SEMA3F (3.6)	IGF2 (3.5)	ATXN2 (3.4)	ZFHX3 (3.4)	CD248 (3.4)	PTPN12 (3.2)	DAG1 (3.2)	EHBP1 (3.1)
GO:0009792	embryo development ending in birth or egg hatching	9.42e-07	<0.01	IGF2BP1 (4.0)	TBX6 (3.4)	ENSG00000231453 (3.4)	IRX1 (3.3)	LIN28B (3.3)	TBX15 (2.9)	RAI1 (2.8)	ENSG00000235300 (2.8)	FGF18 (2.8)	ZNF668 (2.7)
REACTOME_PIP3_ACTIVATES_AKT_SIGNALING	REACTOME_PIP3_ACTIVATES_AKT_SIGNALING	1.23e-06	<0.01	PIDD (4.0)	ZBTB7B (3.6)	C1orf183 (3.6)	MAZ (3.5)	PNPLA2 (3.3)	YPEL3 (3.3)	INO80E (3.2)	GNA12 (3.2)	RNF167 (3.1)	KAT8 (3.1)
ENSG00000134954	ETS1 PPI subnetwork	1.23e-06	<0.01	CGGBP1 (3.9)	FSHB (3.9)	NFKBIA (3.7)	RAI1 (3.4)	SMAD3 (3.4)	MAPK14 (3.4)	KLF3 (3.3)	ARNT (3.3)	ZEB2 (3.3)	UNK (3.2)
ENSG00000118971	CCND2 PPI subnetwork	1.33e-06	<0.01	SLC38A2 (3.6)	HBEGF (3.3)	PIDD (3.2)	LRFN4 (3.2)	C1orf183 (3.1)	NRXN2 (3.0)	BAD (3.0)	ASB3 (3.0)	SLC39A13 (3.0)	ADAMTSL4 (2.8)
MP:0011099	complete lethality throughout fetal growth and development	1.54e-06	<0.01	RASIP1 (4.1)	TAL1 (3.9)	NOS3 (3.8)	KLF3 (3.7)	MED13L (3.5)	UBR2 (3.4)	ZFHX3 (3.4)	VEGFA (3.3)	MACF1 (3.2)	NRP1 (3.1)
ENSG00000157933	SKI PPI subnetwork	1.62e-06	<0.01	SETBP1 (4.2)	SPIN1 (4.1)	PIAS1 (4.1)	NCOR2 (4.0)	PTCH1 (3.5)	ZNF592 (3.5)	AUTS2 (3.5)	GLIS2 (3.2)	TRIB1 (3.1)	CCDC127 (3.0)
ENSG00000100395	L3MBTL2 PPI subnetwork	1.75e-06	<0.01	MLLT10 (4.3)	AXIN1 (4.1)	TFAP4 (4.1)	ZNF362 (3.9)	MAZ (3.7)	RAI1 (3.6)	ARNT (3.6)	MSL2 (3.4)	PIK3R2 (3.4)	PRUNE (3.3)
ENSG00000132170	PPARG PPI subnetwork	1.81e-06	<0.01	FSHB (4.3)	CASC3 (3.9)	ANKRD11 (3.9)	DOT1L (3.6)	ANKHD1 (3.5)	NCOA1 (3.4)	C12orf51 (3.4)	WNK1 (3.2)	NCOA6 (3.1)	ZNF592 (3.1)
KEGG_CHRONIC_MYELOID_LEUKEMIA	KEGG_CHRONIC_MYELOID_LEUKEMIA	2.19e-06	<0.01	PHC2 (3.5)	ADRBK1 (3.4)	CGGBP1 (3.3)	TRAF3 (3.2)	GTF2I (3.1)	RAB1B (3.1)	SMAD3 (3.1)	SLC44A2 (3.0)	CCND2 (3.0)	PIDD (3.0)
ENSG00000157557	ETS2 PPI subnetwork	2.34e-06	<0.01	BPTF (4.1)	UNK (3.4)	MSL1 (3.3)	WWP2 (3.3)	TRIB1 (3.3)	ENSG00000241956 (3.2)	MAFB (3.2)	H3F3B (3.2)	GTF2I (3.2)	MED13L (2.9)
MP:0000295	trabecula carnea hypoplasia	2.35e-06	<0.01	MYBPC3 (5.2)	LINC00458 (4.4)	CASC3 (4.3)	KDM2A (4.1)	GATA4 (3.5)	ALPK3 (3.4)	FOXO1 (3.1)	TCF7L2 (3.1)	PACS1 (3.1)	MYH7B (3.0)
ENSG00000105173	CCNE1 PPI subnetwork	2.43e-06	<0.01	BPTF (3.9)	RBM5 (3.7)	DLEU2 (3.4)	ANKRD11 (3.4)	UNK (3.3)	WDR76 (3.1)	MAST4 (2.9)	KBTBD2 (2.9)	TCF7L2 (2.9)	H1FX (2.8)
ENSG00000108840	HDAC5 PPI subnetwork	2.43e-06	<0.01	MED13L (4.2)	SLC38A2 (4.1)	MEF2C (3.6)	BLK (3.3)	WWP2 (3.1)	NCOA6 (3.0)	ENSG00000231365 (2.9)	SLC22A3 (2.8)	PITPNM2 (2.8)	KLHL24 (2.7)
GO:0003713	transcription coactivator activity	2.67e-06	<0.01	RPRD2 (4.9)	SF3B4 (4.3)	KAT6B (3.8)	NCOA6 (3.6)	ZC3H4 (3.6)	RSBN1L (3.5)	RBM4B (3.5)	SNAPC3 (3.5)	BPTF (3.4)	MLLT10 (3.4)
ENSG00000177606	JUN PPI subnetwork	2.71e-06	<0.01	TRIB1 (5.8)	NFKBIA (4.6)	MCL1 (4.4)	HBEGF (4.4)	MED13L (4.0)	NFIL3 (3.9)	DUSP6 (3.8)	KLF3 (3.6)	NCOA6 (3.2)	H3F3B (3.2)
MP:0000097	short maxilla	2.78e-06	<0.01	EYA2 (4.1)	ESR1 (4.0)	CTSK (3.9)	MIR214 (3.8)	EYA4 (3.4)	HHIP (3.3)	PTCH1 (3.3)	ID4 (3.2)	HEY2 (3.2)	SALL1 (3.2)
GO:0043566	structure-specific DNA binding	2.89e-06	<0.01	HAT1 (3.8)	H1FX (3.7)	HIRIP3 (3.6)	PSIP1 (3.6)	ZC3H4 (3.4)	KLF3 (3.3)	H3F3B (3.3)	POLE (3.2)	DHFRL1 (3.0)	DSN1 (2.9)
ENSG00000105810	CDK6 PPI subnetwork	3.02e-06	<0.01	PLAG1 (4.3)	DLEU2 (3.9)	PDILT (3.3)	BCKDK (3.2)	LINC00478 (3.1)	CDKN2C (2.9)	CTBP2 (2.9)	WDR76 (2.9)	SLC35A4 (2.9)	ENSG00000256234 (2.9)
ENSG00000092203	TOX4 PPI subnetwork	3.26e-06	<0.01	MAZ (4.4)	AXIN1 (4.0)	ZNF362 (3.9)	TFAP4 (3.9)	UNK (3.9)	RPRD2 (3.9)	MLLT10 (3.8)	ARNT (3.6)	RAI1 (3.6)	OTUD4 (3.3)
GO:0000118	histone deacetylase complex	3.45e-06	<0.01	MAP2K5 (4.0)	SRSF9 (3.9)	ZNF821 (3.7)	PIK3R2 (3.5)	RGP1 (3.3)	GTF2I (3.3)	UBN1 (3.1)	KDM3B (3.1)	ZNF771 (3.1)	PTGFR (3.0)
ENSG00000100888	CHD8 PPI subnetwork	3.6e-06	<0.01	MSL2 (4.8)	RPRD2 (4.5)	PIAS1 (4.3)	SETD1A (4.1)	ZC3H4 (3.9)	ZNF646 (3.8)	SETD5 (3.7)	MLLT10 (3.7)	SCAND2 (3.7)	KDM3B (3.7)
MP:0011101	partial prenatal lethality	3.6e-06	<0.01	PLXND1 (3.7)	TGFBR2 (3.1)	SCUBE3 (3.1)	DAG1 (3.0)	DUSP6 (2.9)	ADAM10 (2.7)	BPTF (2.7)	SPRY4 (2.7)	GLIS2 (2.7)	SMAD3 (2.6)
ENSG00000155508	CNOT8 PPI subnetwork	3.69e-06	<0.01	RBM14 (3.7)	PIAS1 (3.6)	SETD5 (3.1)	MPHOSPH9 (3.1)	ATAD5 (3.1)	C3orf37 (3.1)	ATXN2 (3.0)	BRAP (3.0)	CTDSPL2 (2.9)	FAM53C (2.9)
MP:0001258	decreased body length	3.88e-06	<0.01	SPON1 (3.6)	CDH11 (3.4)	KLF14 (3.3)	PEMT (3.1)	DMRTA2 (3.1)	PC (3.0)	RSPO3 (3.0)	TCF7L2 (2.9)	FAM101A (2.9)	BMP8A (2.9)
GO:0071495	cellular response to endogenous stimulus	4.07e-06	<0.01	ENSG00000255545 (3.6)	SLC4A9 (3.4)	ESR1 (3.4)	CYP17A1 (3.3)	KLHL24 (3.1)	RASD1 (3.0)	POMC (2.9)	CPEB4 (2.9)	SEMA6D (2.7)	HCAR1 (2.7)
ENSG00000139687	RB1 PPI subnetwork	4.15e-06	<0.01	ATAD5 (3.6)	PPP4C (3.4)	CCND3 (3.4)	RAD51AP1 (3.3)	QRICH1 (3.2)	WDR76 (3.1)	KIF22 (3.1)	POLE (3.1)	MAZ (3.0)	BCL7A (3.0)
GO:0003690	double-stranded DNA binding	4.38e-06	<0.01	NFKBIA (3.7)	KLF3 (3.6)	GATA4 (3.4)	TRIB1 (3.4)	MCL1 (3.4)	H3F3B (3.3)	NFIL3 (3.0)	HORMAD1 (2.9)	WNT4 (2.8)	HMGB3P1 (2.8)
ENSG00000172216	CEBPB PPI subnetwork	4.76e-06	<0.01	ATXN2L (3.7)	KLF16 (3.6)	TRIB1 (3.5)	MAZ (3.4)	ATXN2 (3.2)	ZBTB7B (3.0)	DLEU2 (3.0)	SRCAP (2.9)	ENSG00000228389 (2.9)	AARS (2.8)
MP:0005222	abnormal somite size	5.16e-06	<0.01	TBX6 (4.0)	DCST2 (3.9)	PDE3B (3.4)	CHRNE (3.3)	SALL1 (3.2)	TGIF2 (2.9)	MLXIP (2.8)	ENSG00000237013 (2.8)	SSPN (2.8)	RFX4 (2.8)
GO:0017053	transcriptional repressor complex	5.37e-06	<0.01	ZNF771 (3.9)	S100PBP (3.8)	MAZ (3.7)	SRSF9 (3.4)	ANKRD11 (3.1)	PFN1 (3.1)	PABPN1 (3.0)	RBL2 (2.9)	ZNF362 (2.9)	KDM3B (2.9)
MP:0002059	abnormal seminal vesicle morphology	5.71e-06	<0.01	CHCHD7 (4.6)	ISL1 (3.8)	RSBN1L (3.7)	ENSG00000214293 (3.6)	NPR2 (3.5)	IGF1R (3.2)	GDF5 (3.0)	IGF2BP1 (3.0)	CYP19A1 (3.0)	TRPS1 (2.9)
ENSG00000101412	E2F1 PPI subnetwork	5.88e-06	<0.01	CPNE1 (4.2)	PIDD (3.7)	BPTF (3.6)	RPS6KA5 (3.3)	DIDO1 (3.2)	CCNE1 (3.2)	NCOA6 (3.1)	FAM178A (3.0)	ATAD5 (3.0)	WDR76 (3.0)
ENSG00000099917	MED15 PPI subnetwork	5.95e-06	<0.01	ZNHIT3 (4.8)	CASC3 (4.6)	NCOA6 (4.4)	DIDO1 (3.7)	ZC3H4 (3.7)	PDCD6 (3.6)	RAI1 (3.4)	BRPF3 (3.4)	ANAPC10 (3.2)	ARFRP1 (3.2)
GO:0044212	transcription regulatory region DNA binding	6.31e-06	<0.01	ISL1 (4.2)	TRIB1 (4.0)	TFAP2B (3.7)	PTCH1 (3.6)	TCF7L2 (3.5)	RSBN1L (3.2)	DUSP6 (3.2)	ZC3H4 (3.1)	SALL1 (3.1)	KLF3 (3.1)
ENSG00000169375	SIN3A PPI subnetwork	6.4e-06	<0.01	ANKRD11 (4.6)	MAP2K5 (4.5)	ATXN2L (4.1)	REXO1 (4.0)	NCOR2 (3.8)	PIK3R2 (3.7)	MAZ (3.6)	TGIF2 (3.5)	MED13L (3.5)	KAT6B (3.4)
ENSG00000112312	GMNN PPI subnetwork	6.47e-06	<0.01	WDR76 (4.9)	PAX2 (4.5)	E2F1 (4.2)	PIDD (3.9)	POLE (3.6)	MYO19 (3.5)	CCNE1 (3.5)	CLN6 (3.2)	ENSG00000180385 (3.1)	BAZ1B (2.9)
GO:0051427	hormone receptor binding	6.57e-06	<0.01	CASC3 (4.1)	KDM3B (3.9)	GATA4 (3.8)	ZEB2 (3.6)	TCF7L2 (3.2)	QRICH1 (3.2)	SART1 (3.1)	MLXIP (3.1)	GGNBP2 (3.0)	BPTF (3.0)
ENSG00000015153	YAF2 PPI subnetwork	6.78e-06	<0.01	MAZ (4.4)	AXIN1 (4.1)	TFAP4 (4.0)	ZNF362 (3.7)	MLLT10 (3.6)	SETD1A (3.5)	RPRD2 (3.4)	FEM1B (3.4)	C3orf21 (3.4)	SPIN1 (3.3)
ENSG00000150907	FOXO1 PPI subnetwork	6.8e-06	<0.01	FEM1B (3.2)	DNAJC5 (3.2)	BDNF (3.1)	CTBP2 (3.1)	TSC22D2 (3.1)	ZBTB38 (3.0)	KAT6B (2.9)	ZBTB7B (2.8)	TAOK1 (2.8)	SLC22A12 (2.8)
ENSG00000156374	PCGF6 PPI subnetwork	6.87e-06	<0.01	AXIN1 (3.8)	MLLT10 (3.6)	ZNF362 (3.4)	USP49 (3.2)	SETD5 (3.1)	PRUNE (3.1)	SPIN1 (3.1)	PABPN1 (3.0)	TFAP4 (3.0)	CXXC5 (3.0)
ENSG00000183741	CBX6 PPI subnetwork	6.88e-06	<0.01	TFAP4 (4.1)	AXIN1 (4.1)	MAZ (4.0)	MLLT10 (3.8)	PRUNE (3.3)	BCL7A (3.3)	GLYR1 (3.2)	RAI1 (3.2)	ZNF362 (3.1)	SPIN1 (3.1)
ENSG00000173473	SMARCC1 PPI subnetwork	6.9e-06	<0.01	KDM3B (4.3)	BPTF (3.8)	RPRD2 (3.8)	WDR6 (3.7)	QRICH1 (3.7)	GTF2I (3.6)	SRSF9 (3.4)	PFN1 (3.3)	SBNO1 (3.3)	ATXN2 (3.2)
REACTOME_GAB1_SIGNALOSOME	REACTOME_GAB1_SIGNALOSOME	7.02e-06	<0.01	VPS37B (4.0)	GNA12 (3.8)	PIDD (3.6)	C1orf183 (3.3)	C16orf72 (3.3)	INO80E (3.2)	CPEB4 (3.1)	BCKDK (3.1)	PIAS1 (3.1)	ZBTB7B (3.1)
ENSG00000136997	MYC PPI subnetwork	7.06e-06	<0.01	SETDB1 (4.4)	MTOR (4.1)	NUP88 (3.9)	ASB3 (3.9)	ANKLE2 (3.8)	PPP4C (3.8)	KAT8 (3.7)	ANKHD1 (3.7)	ATXN2 (3.5)	SPG11 (3.2)
ENSG00000183337	BCOR PPI subnetwork	7.18e-06	<0.01	SETD1A (3.7)	AXIN1 (3.7)	PIK3R2 (3.2)	MAZ (3.1)	USP49 (2.9)	TFAP4 (2.9)	C3orf21 (2.9)	ZNF362 (2.9)	LCORL (2.8)	SLC2A4RG (2.8)
ENSG00000131759	RARA PPI subnetwork	7.26e-06	<0.01	NFIL3 (5.0)	MED13L (4.1)	FOXO3 (4.0)	NCOA1 (4.0)	ZNF592 (3.9)	FEM1B (3.9)	WNK1 (3.9)	ZBTB7B (3.8)	PIAS1 (3.8)	KDM3B (3.3)
ENSG00000180628	PCGF5 PPI subnetwork	7.47e-06	<0.01	PABPN1 (3.4)	MLLT10 (3.3)	ZNF362 (3.3)	FUBP1 (3.2)	MSL2 (3.1)	SPIN1 (3.1)	TFAP4 (3.1)	AXIN1 (3.0)	SETD5 (3.0)	PIK3R2 (3.0)
REACTOME_PI3K_EVENTS_IN_ERBB2_SIGNALING	REACTOME_PI3K_EVENTS_IN_ERBB2_SIGNALING	7.63e-06	<0.01	PIDD (3.4)	GNA12 (3.4)	ZBTB38 (3.3)	TRIB1 (3.2)	TSC22D2 (3.1)	ANGPTL7 (3.1)	YPEL3 (3.0)	ENSG00000226252 (2.9)	FOXO1 (2.9)	ZBTB7B (2.9)
ENSG00000147099	HDAC8 PPI subnetwork	7.77e-06	<0.01	ANKRD11 (3.7)	H1FX (3.4)	ATXN2L (3.2)	H3F3B (3.2)	MED13L (3.1)	RAI1 (3.0)	C1orf183 (2.8)	ZFHX3 (2.7)	MAMSTR (2.7)	ZNF362 (2.5)
ENSG00000177485	ZBTB33 PPI subnetwork	8.18e-06	<0.01	TFAP4 (4.0)	PRUNE (4.0)	AXIN1 (3.9)	ZNF362 (3.8)	MAZ (3.8)	MLLT10 (3.6)	RAI1 (3.6)	PIK3R2 (3.4)	PABPN1 (3.3)	ARNT (3.3)
ENSG00000171681	ATF7IP PPI subnetwork	8.67e-06	<0.01	ARNT (4.1)	LMOD1 (3.3)	TEAD3 (3.2)	KIAA0754 (3.0)	RAMP2 (3.0)	SCUBE3 (2.9)	RASIP1 (2.9)	NOS3 (2.9)	TSC2 (2.8)	USP4 (2.7)
ENSG00000010803	SCMH1 PPI subnetwork	8.76e-06	<0.01	RAI1 (3.7)	RPRD2 (3.6)	FEM1B (3.5)	LCORL (3.3)	PRUNE (3.2)	BCL7A (3.1)	TFAP4 (3.1)	ARNT (3.1)	ZNF362 (3.1)	MLLT10 (3.0)
GO:0016569	covalent chromatin modification	8.94e-06	<0.01	MLLT10 (4.2)	RBM5 (4.1)	KDM3B (4.0)	RBM4B (3.9)	MSL1 (3.7)	SETD1A (3.7)	SRCAP (3.7)	AXIN1 (3.6)	BPTF (3.5)	CASC3 (3.5)
ENSG00000141027	NCOR1 PPI subnetwork	9.34e-06	<0.01	KAT6B (5.0)	STAG1 (4.6)	ZNF592 (4.0)	MAP2K5 (3.6)	SETD1A (3.5)	MED13L (3.4)	NCOA6 (3.3)	NCOR2 (3.3)	ANKHD1 (3.2)	KDM2A (3.1)
MP:0011088	partial neonatal lethality	9.63e-06	<0.01	EPHA7 (4.3)	IGF2 (4.1)	DLK1 (4.1)	CDH11 (3.4)	TH (3.4)	TCF7L2 (3.3)	CD248 (3.3)	FAM101A (3.3)	CCND2 (3.0)	RSPO3 (3.0)
GO:0016570	histone modification	1.02e-05	<0.01	MLLT10 (4.1)	RBM5 (4.1)	RBM4B (4.0)	KDM3B (3.9)	SETD1A (3.8)	AXIN1 (3.7)	SRCAP (3.7)	MSL1 (3.6)	RPRD2 (3.6)	CASC3 (3.5)
MP:0000480	increased rib number	1.1e-05	<0.01	HMGA2 (5.2)	PAX2 (5.0)	TSHZ2 (4.5)	AUTS2 (4.3)	TBX15 (3.7)	IGF2-AS (3.7)	DNM3OS (3.6)	IGF2BP2 (3.4)	SALL1 (3.4)	MIR214 (3.3)
MP:0011091	complete prenatal lethality	1.11e-05	<0.01	LINC00458 (4.3)	RPTOR (4.0)	VEGFA (3.9)	NRP1 (3.5)	TCF7L2 (3.5)	ANKRD11 (3.2)	NPC1 (3.2)	IGF2BP1 (2.9)	ENSG00000214293 (2.7)	MED13L (2.6)
ENSG00000172977	KAT5 PPI subnetwork	1.14e-05	<0.01	H1FX (4.4)	H3F3B (3.8)	PPP4C (3.4)	BCL7B (3.3)	AIP (3.2)	PKD1 (3.0)	UNK (3.0)	STK33 (2.6)	HIRIP3 (2.6)	C12orf23 (2.6)
GO:0035257	nuclear hormone receptor binding	1.15e-05	<0.01	KDM3B (4.3)	CASC3 (4.2)	KAT6B (3.4)	KLF3 (3.4)	BPTF (3.3)	UBR2 (3.3)	GGNBP2 (3.3)	QRICH1 (3.2)	ZC3H4 (3.2)	TCF7L2 (3.0)
ENSG00000169016	E2F6 PPI subnetwork	1.2e-05	<0.01	AXIN1 (4.3)	ZNF362 (4.1)	TFAP4 (3.9)	MAZ (3.9)	MLLT10 (3.8)	MSL2 (3.7)	PRUNE (3.5)	RAI1 (3.3)	SETD1A (3.3)	STAG1 (3.2)
ENSG00000120087	HOXB7 PPI subnetwork	1.2e-05	<0.01	BPTF (3.7)	SBNO1 (3.3)	DOT1L (3.3)	UBN1 (3.2)	AHCY (3.1)	MTMR9 (3.1)	TAOK1 (2.9)	WNK1 (2.8)	ASB3 (2.7)	GGNBP2 (2.7)
ENSG00000141570	CBX8 PPI subnetwork	1.22e-05	<0.01	AXIN1 (4.4)	TFAP4 (3.8)	MLLT10 (3.4)	SETD1A (3.3)	RBM4B (3.3)	UNK (3.3)	ENSA (3.2)	LCORL (3.2)	RELA (3.1)	ARNT (3.0)
ENSG00000142208	AKT1 PPI subnetwork	1.23e-05	<0.01	TMCC1 (4.0)	NFIL3 (3.4)	CLIP1 (3.2)	NEAT1 (3.1)	DLEU2 (3.1)	NFKBIA (3.0)	ZBTB7B (3.0)	C16orf72 (3.0)	MED13L (3.0)	CGGBP1 (2.9)
REACTOME_PI3KAKT_ACTIVATION	REACTOME_PI3KAKT_ACTIVATION	1.23e-05	<0.01	ZBTB7B (3.7)	YPEL3 (3.5)	PNPLA2 (3.4)	ZBTB38 (3.3)	C1orf183 (3.3)	KLF7 (3.3)	PIDD (3.3)	ZNF771 (3.2)	MAZ (3.1)	C16orf72 (3.1)
GO:0019901	protein kinase binding	1.24e-05	<0.01	PNPLA2 (3.6)	PACS1 (3.4)	KDM2A (3.4)	ATXN2L (3.3)	MAZ (3.3)	RRAS2 (3.2)	VPS37B (3.1)	AXIN1 (3.1)	TSC22D2 (2.8)	CDKN2C (2.8)
ENSG00000204227	RING1 PPI subnetwork	1.27e-05	<0.01	LCORL (3.7)	DLEU2 (3.5)	KLF16 (3.5)	ZNF664 (3.3)	DNAJC1 (3.3)	RAI1 (3.3)	BCL7A (3.2)	OTUD4 (3.2)	TFAP4 (3.1)	FUBP1 (3.1)
ENSG00000206215	ENSG00000206215 PPI subnetwork	1.27e-05	<0.01	LCORL (3.7)	DLEU2 (3.5)	KLF16 (3.5)	ZNF664 (3.3)	DNAJC1 (3.3)	RAI1 (3.3)	BCL7A (3.2)	OTUD4 (3.2)	TFAP4 (3.1)	FUBP1 (3.1)
ENSG00000206287	RING1 PPI subnetwork	1.27e-05	<0.01	LCORL (3.7)	DLEU2 (3.5)	KLF16 (3.5)	ZNF664 (3.3)	DNAJC1 (3.3)	RAI1 (3.3)	BCL7A (3.2)	OTUD4 (3.2)	TFAP4 (3.1)	FUBP1 (3.1)
MP:0003717	pallor	1.28e-05	<0.01	TAL1 (5.8)	SLC25A37 (5.0)	RAI1 (3.9)	AXIN1 (3.9)	C3orf54 (3.4)	MLXIP (3.3)	KLF3 (3.3)	ST3GAL2 (3.2)	VEGFA (3.2)	DOT1L (3.1)
GO:0016568	chromatin modification	1.28e-05	<0.01	RPRD2 (4.3)	SETD1A (4.1)	BPTF (4.1)	REXO1 (3.9)	MLLT10 (3.9)	UNK (3.8)	ANKRD11 (3.7)	MBTD1 (3.6)	MSL1 (3.6)	KAT6B (3.6)
ENSG00000129152	MYOD1 PPI subnetwork	1.37e-05	<0.01	CXXC5 (4.8)	ID4 (3.9)	ZNF592 (3.7)	SSPN (3.6)	KLF3 (3.6)	MAMSTR (3.5)	NCOA1 (3.2)	SETBP1 (3.1)	MAZ (3.0)	ISL1 (2.9)
MP:0001614	abnormal blood vessel morphology	1.39e-05	<0.01	SOX7 (6.2)	NOS3 (5.8)	PLXND1 (5.1)	RAMP2 (5.0)	CD248 (4.9)	RASIP1 (4.7)	NRP1 (4.1)	PCDH17 (3.9)	ZEB2 (3.7)	CDH11 (3.4)
GO:0008013	beta-catenin binding	1.41e-05	<0.01	FAM84B (4.0)	TMCC1 (3.4)	L3MBTL3 (3.4)	BTBD7 (3.2)	RAMP2 (3.0)	GPR26 (3.0)	ASXL3 (2.9)	SEMA3F (2.9)	CTF1 (2.9)	HIP1 (2.8)
ENSG00000101665	SMAD7 PPI subnetwork	1.44e-05	<0.01	PTPN12 (3.8)	ID4 (3.6)	TMCC1 (3.6)	BTBD7 (3.5)	SMAD3 (3.3)	RAI1 (3.2)	HEY2 (3.2)	FOXO1 (3.2)	ZNF654 (3.2)	PTCH1 (3.0)
MP:0000929	open neural tube	1.5e-05	<0.01	WNT8A (4.0)	SALL1 (3.9)	NCOA6 (3.8)	TCF7L2 (3.7)	HIP1 (3.7)	LIN28B (3.5)	ID4 (3.4)	IGF2BP1 (3.4)	ATXN2 (3.3)	TRPS1 (3.3)
MP:0004395	increased cochlear inner hair cell number	1.54e-05	<0.01	PAX2 (6.7)	ID4 (5.7)	DMRTA2 (4.7)	EYA4 (4.6)	HMGA2 (4.1)	SALL1 (3.9)	TBX15 (3.6)	EYA2 (3.5)	AUTS2 (3.3)	ZNF629 (3.2)
GO:0016585	chromatin remodeling complex	1.62e-05	<0.01	RPRD2 (5.1)	MAZ (4.5)	KDM3B (4.0)	GTF2I (3.7)	SRSF9 (3.7)	STAG1 (3.6)	KAT6B (3.6)	FBXL19 (3.6)	MAP2K5 (3.5)	USP19 (3.5)
ENSG00000056661	PCGF2 PPI subnetwork	1.65e-05	<0.01	TFAP4 (4.1)	MAZ (3.9)	AXIN1 (3.8)	MLLT10 (3.8)	ZNF362 (3.5)	RPRD2 (3.3)	MSL2 (3.3)	FEM1B (3.1)	RAI1 (3.1)	C3orf21 (3.0)
MP:0000292	distended pericardium	1.67e-05	<0.01	NCOA6 (3.8)	SALL1 (3.5)	DAG1 (3.4)	DNMT3A (3.0)	SETD5 (2.9)	INSR (2.9)	SOX7 (2.9)	IGF2BP1 (2.9)	WNT8A (2.9)	RAMP2 (2.9)
GO:0000975	regulatory region DNA binding	1.7e-05	<0.01	ISL1 (4.2)	TRIB1 (4.1)	PTCH1 (3.6)	TFAP2B (3.6)	TCF7L2 (3.4)	DUSP6 (3.2)	RSBN1L (3.2)	ZC3H4 (3.1)	H1FX (3.0)	FOXO1 (2.9)
GO:0001067	regulatory region nucleic acid binding	1.7e-05	<0.01	ISL1 (4.2)	TRIB1 (4.1)	PTCH1 (3.6)	TFAP2B (3.6)	TCF7L2 (3.4)	DUSP6 (3.2)	RSBN1L (3.2)	ZC3H4 (3.1)	H1FX (3.0)	FOXO1 (2.9)
ENSG00000140443	IGF1R PPI subnetwork	1.8e-05	<0.01	MT1P3 (3.4)	C16orf72 (3.2)	ENSG00000246985 (3.2)	SEMA6D (3.2)	MED13L (3.1)	FBXL17 (3.1)	CD248 (3.0)	MLXIP (3.0)	NEXN-AS1 (3.0)	ST3GAL2 (2.9)
ENSG00000012048	BRCA1 PPI subnetwork	1.8e-05	<0.01	ATAD5 (4.7)	WDR76 (4.3)	POLE (4.1)	E2F1 (4.0)	KNTC1 (4.0)	RAD51AP1 (3.7)	DSN1 (3.7)	FANCD2 (3.4)	BAZ1B (3.4)	ENSG00000180385 (3.4)
ENSG00000066117	SMARCD1 PPI subnetwork	1.84e-05	<0.01	WDR6 (3.7)	H3F3B (3.6)	GTF2I (3.5)	KDM3B (3.5)	MED13L (3.3)	ACSS1 (3.3)	RABEP2 (3.2)	SRSF9 (3.2)	KDM1A (3.1)	KPNA3 (3.1)
GO:0008080	N-acetyltransferase activity	1.86e-05	<0.01	CASC3 (3.9)	CCDC101 (3.8)	MSL1 (3.8)	TFAP4 (3.6)	GGNBP2 (3.6)	KAT6B (3.5)	ZNHIT3 (3.5)	KAT8 (3.4)	BPTF (3.4)	TRMT61B (3.4)
MP:0000352	decreased cell proliferation	1.87e-05	<0.01	ATAD5 (3.8)	POLE (3.6)	ENSG00000180385 (3.3)	HMGXB4 (3.1)	BAZ1B (3.1)	CCNE1 (3.1)	CCDC34 (3.1)	NQO1 (3.0)	KNTC1 (3.0)	STAG1 (3.0)
GO:0048598	embryonic morphogenesis	1.98e-05	<0.01	IGF2BP1 (4.1)	TBX6 (3.9)	ENSG00000231453 (3.9)	C10orf140 (3.7)	PAX2 (3.7)	LIN28B (3.4)	TBX15 (3.3)	HMGA2 (3.3)	IGF2-AS (3.2)	FGF6 (3.1)
MP:0003036	vertebral transformation	1.98e-05	<0.01	PAX2 (4.3)	CALCB (4.2)	SALL1 (4.0)	PLAG1 (3.8)	LIN28B (3.6)	IGF2BP1 (3.5)	HMGA2 (3.1)	IGF1R (2.9)	MPPED2 (2.9)	AUTS2 (2.8)
ENSG00000106829	TLE4 PPI subnetwork	1.99e-05	<0.01	C14orf39 (6.9)	DMRTA2 (6.6)	SIX6 (5.9)	ZFHX3 (4.8)	TCF7L2 (4.5)	TULP1 (3.8)	EYA2 (3.8)	POMC (3.8)	HMGA2 (3.5)	ENSG00000231453 (3.4)
MP:0003984	embryonic growth retardation	2.01e-05	<0.01	IGF2BP1 (4.8)	NRP1 (4.6)	GATA4 (4.1)	PTPN12 (4.1)	NOS3 (3.7)	SETD5 (3.7)	SOX7 (3.7)	MYBPC3 (3.7)	RAMP2 (3.3)	TAOK1 (3.3)
REACTOME_SIGNALING_BY_ERBB4	REACTOME_SIGNALING_BY_ERBB4	2.02e-05	<0.01	GNA12 (3.9)	ZNF771 (3.5)	METRN (3.4)	TMCC1 (3.4)	NCOA1 (3.3)	ZBTB38 (3.2)	ZBTB7B (3.2)	ITCH (3.1)	TSC22D2 (3.0)	FRMD8 (3.0)
ENSG00000196419	XRCC6 PPI subnetwork	2.05e-05	<0.01	C3orf37 (3.7)	WDR6 (3.4)	HIRIP3 (3.3)	FUBP1 (3.1)	IMPDH2 (3.0)	PSIP1 (3.0)	CEP250 (2.9)	KDM1A (2.8)	RBM12 (2.8)	GSS (2.7)
MP:0004616	lumbar vertebral transformation	2.1e-05	<0.01	PAX2 (4.8)	TBX15 (4.4)	HMGA2 (3.9)	TSHZ2 (3.5)	SALL1 (3.3)	LIN28B (3.2)	SENP6 (3.0)	SOCS2 (3.0)	ENSG00000231453 (2.9)	MIR214 (2.8)
MP:0000245	abnormal erythropoiesis	2.18e-05	<0.01	TAL1 (8.6)	SLC25A37 (5.7)	RNF123 (4.2)	GP1BA (4.1)	KCNH2 (3.8)	CCND3 (3.7)	KLF3 (3.6)	ACSS1 (3.6)	ST3GAL2 (3.2)	FOXO3 (3.1)
MP:0009395	increased nucleated erythrocyte cell number	2.18e-05	<0.01	SLC25A37 (4.8)	KLF3 (4.7)	MCL1 (4.3)	TAL1 (4.1)	ACSS1 (3.9)	FOXO3 (3.4)	ENSG00000252498 (3.3)	C12orf51 (3.0)	SLC44A2 (3.0)	HBEGF (3.0)
KEGG_COLORECTAL_CANCER	KEGG_COLORECTAL_CANCER	2.21e-05	<0.01	LINC00470 (3.5)	ETV5 (3.4)	ZNF362 (3.4)	C3orf21 (3.2)	CGGBP1 (3.0)	SPIN1 (3.0)	CTDSPL2 (2.8)	QRICH1 (2.8)	GTF2I (2.8)	SETD5 (2.7)
REACTOME_SIGNALING_BY_PDGF	REACTOME_SIGNALING_BY_PDGF	2.27e-05	<0.01	LOXL2 (5.4)	EFEMP2 (4.8)	COL16A1 (4.5)	CTSK (4.5)	COL11A1 (4.4)	FAM101A (4.3)	CD248 (3.8)	IGF2 (3.5)	DAG1 (3.1)	WWP2 (3.1)
ENSG00000124813	RUNX2 PPI subnetwork	2.3e-05	<0.01	TRIB1 (4.4)	HEY2 (3.8)	ATXN1L (3.5)	MAFB (3.2)	ZFP64 (3.1)	H1FX (3.1)	MCL1 (3.0)	NCOA1 (3.0)	ESR1 (2.9)	PIAS1 (2.9)
MP:0004615	cervical vertebral transformation	2.31e-05	<0.01	CALCB (5.0)	PAX2 (4.6)	SKAP1 (3.9)	MPPED2 (3.8)	TSHZ2 (3.7)	HMGA2 (3.7)	SALL1 (3.5)	IGF2BP2 (3.2)	RARB (2.9)	PLAG1 (2.9)
ENSG00000185619	PCGF3 PPI subnetwork	2.33e-05	<0.01	MLLT10 (3.3)	AXIN1 (3.2)	CXXC5 (3.2)	FBXL17 (3.2)	RPRD2 (3.1)	SENP6 (3.1)	MSL2 (3.0)	ZNF362 (3.0)	USP49 (3.0)	SBNO1 (3.0)
ENSG00000138795	LEF1 PPI subnetwork	2.42e-05	<0.01	HEY2 (4.0)	MPPED2 (3.6)	EXOSC6 (3.6)	CXXC5 (3.2)	MSL2 (3.1)	BCL7A (3.0)	SETBP1 (3.0)	MED13L (3.0)	SPIN1 (2.9)	TSC22D2 (2.8)
ENSG00000118513	MYB PPI subnetwork	2.52e-05	<0.01	TFAP4 (3.6)	MED13L (3.4)	FOXO3 (3.2)	WNK1 (3.2)	HMGXB4 (3.1)	ANKLE2 (3.1)	GSDMC (3.1)	DOT1L (3.0)	RPRD2 (3.0)	BPTF (3.0)
MP:0002080	prenatal lethality	2.61e-05	<0.01	MITF (4.2)	MAPK14 (3.2)	PLAG1 (3.1)	IGF2BP1 (3.0)	RAI1 (2.9)	PRSS8 (2.9)	ORAI3 (2.8)	WNT8A (2.7)	HIP1 (2.7)	TBC1D10B (2.7)
GO:0031625	ubiquitin protein ligase binding	2.64e-05	<0.01	KLHL24 (4.1)	BRPF3 (3.6)	BRAP (3.6)	KPNA3 (3.5)	C16orf72 (3.3)	INO80E (3.2)	ZNF592 (3.1)	FBXL17 (3.1)	SPIN1 (3.0)	CCDC101 (2.9)
GO:0048568	embryonic organ development	2.66e-05	<0.01	PAX2 (3.5)	ENSG00000231453 (3.3)	IGF2BP1 (3.2)	IGF2-AS (3.1)	ZFP64 (3.0)	TBX6 (2.9)	FGF18 (2.9)	ITGA11 (2.8)	FGF6 (2.8)	SALL1 (2.8)
ENSG00000169083	AR PPI subnetwork	2.67e-05	<0.01	QRICH1 (4.2)	KDM3B (4.1)	ARNT (3.8)	ATXN2 (3.7)	SBNO1 (3.6)	KDM2A (3.4)	MED13L (3.4)	PHF20 (3.3)	TRIP12 (3.3)	KAT6B (3.2)
GO:0040008	regulation of growth	2.8e-05	<0.01	ENSG00000246985 (5.2)	POMC (4.2)	FAM150B (3.9)	FSHB (3.9)	VIT (3.7)	ESR1 (3.3)	CHRNE (3.1)	KLHDC8B (3.0)	CRIM1 (2.9)	C18orf1 (2.9)
ENSG00000103126	AXIN1 PPI subnetwork	2.84e-05	<0.01	FEM1B (3.9)	CXXC5 (3.5)	TMCC1 (3.3)	SPIN1 (3.3)	TSC22D2 (3.3)	GTF2I (3.0)	ENSG00000203644 (3.0)	KDM3B (3.0)	STAG1 (2.9)	PRDM4 (2.8)
ENSG00000080839	RBL1 PPI subnetwork	2.9e-05	<0.01	DCTPP1 (3.9)	TRAIP (3.6)	RAD51AP1 (3.4)	NFATC2IP (3.3)	DLEU2 (3.3)	POLE (3.2)	E2F1 (3.1)	TFAP4 (3.1)	TGIF2 (3.1)	HIRIP3 (3.1)
ENSG00000108175	ZMIZ1 PPI subnetwork	2.97e-05	<0.01	ATXN2 (4.3)	FOXO3 (4.2)	AUTS2 (4.0)	MAST4 (3.9)	C12orf51 (3.8)	C10orf140 (3.3)	L3MBTL3 (3.3)	ANKLE2 (3.2)	TCTN1 (3.2)	FAM160B2 (3.1)
ENSG00000141582	CBX4 PPI subnetwork	3.02e-05	<0.01	LCORL (4.0)	ZNF664 (4.0)	RAI1 (3.7)	AXIN1 (3.7)	DLEU2 (3.4)	KLHL24 (3.4)	OTUD4 (3.3)	ZNF629 (3.1)	CXXC5 (3.1)	PTBP2 (3.0)
MP:0009546	absent gastric milk in neonates	3.08e-05	<0.01	KCND3 (3.7)	STK33 (3.4)	ENSG00000231453 (3.3)	PLAG1 (3.3)	EYA2 (3.3)	MIR214 (3.1)	C1orf173 (3.1)	DDC (3.1)	AUTS2 (3.1)	NRXN3 (3.0)
ENSG00000108773	KAT2A PPI subnetwork	3.09e-05	<0.01	CASC3 (4.8)	NCOA6 (4.1)	BPTF (4.0)	ATXN2 (3.5)	SCRIB (3.4)	RPRD2 (3.4)	TSC2 (3.3)	STAG1 (3.1)	HMGXB4 (3.1)	BAZ1B (3.1)
GO:0000981	sequence-specific DNA binding RNA polymerase II transcription factor activity	3.21e-05	<0.01	TRIB1 (4.9)	ISL1 (4.7)	GATA4 (4.2)	HEY2 (4.0)	ID4 (4.0)	KLF3 (3.6)	ZBTB7B (3.6)	TCF7L2 (3.5)	SIX6 (3.4)	MPPED2 (3.2)
MP:0000428	abnormal craniofacial morphology	3.3e-05	<0.01	PTCH1 (4.3)	HHIP (3.3)	RFX4 (3.3)	SLIT2 (3.1)	EFEMP2 (3.1)	FGF18 (3.0)	RAB11FIP3 (3.0)	EHBP1 (3.0)	SEMA3F (2.9)	VIT (2.9)
MP:0005193	abnormal anterior eye segment morphology	3.32e-05	<0.01	NR2F1 (4.4)	TCF7L2 (3.8)	OPTC (3.8)	COL11A1 (3.6)	IGF2 (3.6)	SIX6 (3.6)	TFAP2B (3.3)	AUTS2 (3.2)	SLIT2 (3.1)	EYA4 (3.0)
REACTOME_SIGNALLING_BY_NGF	REACTOME_SIGNALLING_BY_NGF	3.44e-05	<0.01	MAPK3 (3.9)	RPS6KA4 (3.2)	RAC1 (3.2)	PIK3R2 (3.1)	PPP1CA (3.1)	SH2B3 (3.1)	DLG4 (3.0)	HIVEP2 (3.0)	PHC2 (2.9)	NCOR2 (2.8)
ENSG00000131788	PIAS3 PPI subnetwork	3.55e-05	<0.01	ESR1 (5.2)	RAI1 (3.8)	FOXO1 (3.8)	PLAG1 (3.7)	PHF15 (3.5)	HIVEP1 (3.2)	EZH1 (3.2)	ZNF592 (3.0)	TRPS1 (3.0)	HEY2 (2.9)
ENSG00000134686	PHC2 PPI subnetwork	3.56e-05	<0.01	AXIN1 (4.0)	RAI1 (3.4)	DNAJC1 (3.3)	RPRD2 (3.2)	LCORL (3.2)	ZFAT (3.1)	BCL7A (3.0)	CXXC5 (3.0)	ZNF664 (3.0)	H1FX (2.9)
MP:0008973	decreased erythroid progenitor cell number	3.57e-05	<0.01	TAL1 (5.5)	CXXC5 (3.9)	MED13L (3.5)	SOCS2 (3.4)	SLC25A37 (3.3)	RAI1 (3.0)	ENSG00000226122 (2.9)	GP1BA (2.9)	CDK6 (2.9)	FOXO3 (2.9)
GO:0006473	protein acetylation	3.89e-05	<0.01	SETD1A (4.6)	BCL7B (4.1)	UBQLN4 (4.0)	AXIN1 (4.0)	CASC3 (4.0)	MSL2 (3.8)	BRPF3 (3.6)	MSL1 (3.5)	UBN1 (3.4)	WBSCR16 (3.4)
MP:0000157	abnormal sternum morphology	4.31e-05	<0.01	HMGA2 (3.9)	GDF5 (3.8)	CALCB (3.7)	ASXL3 (3.7)	SALL1 (3.6)	ENSG00000231160 (3.4)	TBX15 (3.4)	IGF2BP1 (3.3)	FAM101A (3.3)	AUTS2 (3.3)
ENSG00000198824	CHAMP1 PPI subnetwork	4.37e-05	<0.01	FUBP1 (4.8)	UBN1 (4.5)	KDM3B (4.5)	QRICH1 (4.5)	RBM14 (4.3)	RBM39 (4.3)	COPG (4.1)	ZC3H4 (4.0)	ATXN2L (3.8)	CTNNB1 (3.8)
ENSG00000105610	KLF1 PPI subnetwork	4.39e-05	<0.01	ATXN2L (5.0)	RPRD2 (4.6)	NCOA6 (4.3)	BPTF (4.0)	CASC3 (3.9)	FBXL17 (3.7)	DLGAP4 (3.6)	C8orf12 (3.5)	ATXN2 (3.4)	ANKRD11 (3.4)
ENSG00000196591	HDAC2 PPI subnetwork	4.46e-05	<0.01	ANKRD11 (3.7)	BAZ1B (3.6)	GTF2I (3.6)	MAP2K5 (3.5)	PSIP1 (3.4)	H1FX (3.3)	AP3B1 (3.2)	NCOA6 (3.1)	KDM1A (3.1)	SF3B2 (3.0)
MP:0000154	rib fusion	4.54e-05	<0.01	IGF2 (4.5)	HMGA2 (4.5)	TBX15 (4.4)	TBX6 (3.8)	IGF2BP1 (3.7)	IGF2-AS (3.6)	MIR214 (3.5)	EYA2 (3.5)	EYA4 (3.5)	TMEM100 (3.4)
KEGG_ENDOMETRIAL_CANCER	KEGG_ENDOMETRIAL_CANCER	4.71e-05	<0.01	RAB1B (4.1)	PIAS1 (4.0)	PPP4C (3.4)	FAM173A (3.3)	RTN4RL1 (3.3)	CIDECP (3.2)	DNM2 (3.1)	TAOK1 (3.1)	AKTIP (3.1)	METRN (3.1)
ENSG00000163877	SNIP1 PPI subnetwork	4.72e-05	<0.01	RPRD2 (5.3)	MSL2 (5.1)	SETD5 (4.1)	IST1 (3.9)	HMGXB4 (3.8)	ARNT (3.8)	AXIN1 (3.8)	DDX20 (3.7)	KDM2A (3.6)	KBTBD4 (3.5)
ENSG00000166913	YWHAB PPI subnetwork	4.72e-05	<0.01	C12orf51 (3.5)	NCOA6 (3.4)	SETD5 (3.2)	DLGAP4 (3.2)	KLF3 (3.1)	ANKHD1 (3.1)	BICD2 (3.0)	ITCH (2.9)	KIAA1522 (2.9)	TP53BP1 (2.9)
GO:0016922	ligand-dependent nuclear receptor binding	4.78e-05	<0.01	RPRD2 (4.7)	TAOK1 (4.0)	NCOA6 (3.8)	NCOA1 (3.7)	TRIP12 (3.6)	ZNF592 (3.6)	CASC3 (3.6)	BPTF (3.6)	GATA4 (3.5)	WNK1 (3.5)
GO:0048562	embryonic organ morphogenesis	4.8e-05	<0.01	PAX2 (4.2)	IGF2-AS (4.1)	ENSG00000231453 (4.0)	MIR214 (4.0)	C10orf140 (3.4)	DNM3OS (3.3)	ASXL3 (3.2)	ENSG00000238199 (3.2)	AUTS2 (3.2)	TBX15 (3.1)
ENSG00000131652	THOC6 PPI subnetwork	4.8e-05	<0.01	MLLT10 (3.4)	ZNF362 (3.3)	PRUNE (3.3)	PABPN1 (3.2)	CXXC5 (3.1)	TFAP4 (3.1)	SETD5 (3.1)	FBXL17 (3.0)	USP49 (3.0)	RAI1 (3.0)
ENSG00000197122	SRC PPI subnetwork	4.94e-05	<0.01	PLCB3 (4.0)	MINK1 (3.7)	RPS6KA4 (3.4)	RAC1 (3.2)	NAV1 (3.1)	TGFBR2 (3.0)	TLN1 (3.0)	APOBR (3.0)	PACS1 (2.8)	PYCARD (2.8)
REACTOME_CIRCADIAN_CLOCK	REACTOME_CIRCADIAN_CLOCK	4.97e-05	<0.01	NCOA1 (5.4)	FOXO3 (4.2)	FOXO1 (4.2)	HIVEP2 (3.7)	ITCH (3.6)	PPTC7 (3.6)	UBR2 (3.5)	TRIB1 (3.4)	HIVEP1 (3.4)	HMGXB4 (3.3)
MP:0005508	abnormal skeleton morphology	4.99e-05	<0.01	FAM101A (5.4)	CDH11 (4.7)	WWP2 (4.4)	COL11A1 (4.1)	PTCH1 (3.7)	GDF5 (3.7)	COL16A1 (3.6)	TRPS1 (3.6)	LTBP1 (3.6)	EFEMP2 (3.4)
GO:0042974	retinoic acid receptor binding	5.07e-05	<0.01	ENSG00000235300 (3.8)	SLTM (3.3)	APOC1 (3.1)	NUPR1 (3.1)	PRRT3-AS1 (3.1)	ABHD15 (2.9)	HNF4G (2.9)	PNPLA2 (2.8)	ADAMTSL4 (2.8)	ENSG00000240350 (2.8)
ENSG00000188612	SUMO2 PPI subnetwork	5.37e-05	<0.01	PTBP2 (3.8)	IPO9 (2.8)	ETV5 (2.6)	GTF2I (2.6)	FRMD8 (2.6)	NCKAP5L (2.5)	DUSP6 (2.5)	MSL1 (2.5)	HBEGF (2.5)	TCTN2 (2.5)
MP:0011108	partial embryonic lethality during organogenesis	5.52e-05	<0.01	ISL1 (4.5)	ZFHX3 (4.1)	IGF2BP1 (4.0)	ECM1 (3.8)	IGF2 (3.7)	GATA4 (3.5)	TEAD3 (3.5)	KLF3 (3.4)	RARB (3.3)	NRP1 (3.2)
ENSG00000100302	RASD2 PPI subnetwork	5.57e-05	<0.01	OTUD4 (3.7)	KLHL24 (3.7)	NPC1 (3.4)	C18orf1 (3.2)	CGGBP1 (3.0)	AUTS2 (3.0)	ENSG00000196355 (2.9)	CALN1 (2.8)	C18orf8 (2.8)	SETBP1 (2.7)
REACTOME_BMAL1CLOCKNPAS2_ACTIVATES_GENE_EXPRESSION	REACTOME_BMAL1CLOCKNPAS2_ACTIVATES_GENE_EXPRESSION	5.69e-05	<0.01	NCOA1 (4.9)	ITCH (3.9)	FOXO1 (3.7)	ITPR2 (3.7)	TRIB1 (3.5)	FOXO3 (3.3)	HIVEP2 (3.3)	NFAT5 (3.3)	ARNT (3.2)	FBXL17 (3.2)
GO:0070411	I-SMAD binding	5.69e-05	<0.01	C18orf1 (4.3)	HEY2 (3.7)	ID4 (3.6)	SPIN1 (3.3)	CGGBP1 (3.2)	NPC1 (3.2)	LRFN4 (3.1)	GLIS2 (3.1)	PTPN12 (3.0)	RAB27B (2.9)
ENSG00000103994	ZFP106 PPI subnetwork	5.93e-05	<0.01	SCAND2 (4.4)	TAOK2 (4.3)	ZNF629 (3.9)	ENSG00000254470 (3.8)	MSL2 (3.8)	USP19 (3.6)	ZNF48 (3.6)	ZNF646 (3.6)	KDM2A (3.6)	RPRD2 (3.4)
GO:0050678	regulation of epithelial cell proliferation	6.1e-05	<0.01	ENSG00000247735 (3.4)	SOX7 (3.3)	ENSG00000230472 (2.9)	ENSG00000245538 (2.8)	NR2F1 (2.8)	SETBP1 (2.7)	ADAMTSL4 (2.6)	ADAMTSL3 (2.6)	RARB (2.6)	RAMP2 (2.6)
ENSG00000168214	RBPJ PPI subnetwork	6.13e-05	<0.01	UBN1 (3.9)	STAG1 (3.9)	TSC2 (3.8)	NCOA1 (3.3)	PKD1 (3.3)	ANKRD11 (3.2)	MTOR (3.1)	IGF1R (3.1)	MED13L (3.0)	HIP1 (3.0)
KEGG_ADHERENS_JUNCTION	KEGG_ADHERENS_JUNCTION	6.37e-05	<0.01	PTPN12 (4.1)	RRAS2 (4.1)	LUZP1 (3.5)	CTBP2 (3.3)	LGR4 (3.2)	DAG1 (3.2)	NCOA6 (3.2)	ETV5 (3.1)	DDAH1 (3.1)	RHOA (3.1)
ENSG00000089094	KDM2B PPI subnetwork	6.38e-05	<0.01	MLLT10 (3.3)	AXIN1 (3.3)	ZNF362 (3.2)	PABPN1 (3.2)	FUBP1 (3.1)	TFAP4 (3.1)	PRUNE (3.0)	RAI1 (3.0)	KAT8 (3.0)	MSL2 (3.0)
GO:0030374	ligand-dependent nuclear receptor transcription coactivator activity	6.43e-05	<0.01	CASC3 (6.4)	EZH1 (3.8)	ATXN2 (3.8)	SCRIB (3.8)	BPTF (3.7)	MSL1 (3.5)	KDM3B (3.4)	TRPC4AP (3.3)	FAM53C (3.3)	TBC1D10B (3.3)
ENSG00000179348	GATA2 PPI subnetwork	6.58e-05	<0.01	CASC3 (4.9)	TAL1 (4.2)	FSHB (3.8)	RAI1 (3.8)	POMC (3.4)	SH2B3 (3.4)	C3orf54 (3.3)	PLAG1 (3.3)	PTPN12 (3.2)	DHRS11 (3.1)
GO:0045597	positive regulation of cell differentiation	6.77e-05	<0.01	LINC00461 (3.3)	SOCS2 (3.1)	RFX4 (3.0)	HMGA2 (2.9)	SEMA6D (2.7)	EYA2 (2.7)	C10orf140 (2.6)	VIT (2.6)	CALCB (2.5)	MPPED2 (2.5)
ENSG00000074047	GLI2 PPI subnetwork	6.84e-05	<0.01	TCF7L2 (3.7)	PYDC1 (3.3)	ZNF362 (2.9)	KAT6B (2.8)	MED13L (2.8)	BPTF (2.7)	L3MBTL3 (2.7)	EHBP1 (2.7)	LCORL (2.6)	NCOA1 (2.6)
ENSG00000115289	PCGF1 PPI subnetwork	6.84e-05	<0.01	AXIN1 (3.4)	ZNF362 (3.2)	MLLT10 (3.1)	TFAP4 (3.1)	MSL2 (3.1)	USP49 (3.0)	SRSF9 (3.0)	OTUD4 (3.0)	KDM3B (3.0)	RAI1 (3.0)
ENSG00000141736	ERBB2 PPI subnetwork	6.98e-05	<0.01	BCL7C (3.6)	PTPN12 (3.5)	RPS6KA4 (3.5)	DUSP6 (3.3)	PLCB3 (3.3)	TGFBR2 (3.2)	RIN1 (3.0)	RRAS2 (3.0)	ITGAX (2.8)	RAB25 (2.8)
GO:0007420	brain development	7.04e-05	<0.01	C10orf140 (5.1)	DMRTA2 (5.0)	LINC00461 (4.6)	TFAP2D (4.2)	ENSG00000250377 (4.0)	ENSG00000247828 (3.6)	RFX4 (3.5)	C10orf114 (3.4)	ASXL3 (3.3)	DPYSL4 (3.3)
MP:0000280	thin ventricular wall	7.11e-05	<0.01	MYBPC3 (5.4)	GATA4 (4.3)	PROCR (4.0)	CASC3 (3.5)	FILIP1 (3.5)	NEXN (3.4)	PLCB3 (3.4)	BCKDK (3.2)	SOX7 (3.1)	ENSG00000253734 (2.8)
MP:0008148	abnormal rib-sternum attachment	7.29e-05	<0.01	PAX2 (5.8)	TBX15 (5.2)	AUTS2 (4.1)	CALCB (3.8)	HMGA2 (3.6)	RAPSN (3.5)	TFAP2B (3.1)	LIN28B (3.1)	MIR214 (3.1)	EYA4 (3.1)
GO:0006475	internal protein amino acid acetylation	7.3e-05	<0.01	SETD1A (4.3)	CASC3 (4.3)	BCL7B (4.2)	UBQLN4 (4.1)	BRPF3 (3.8)	MSL2 (3.7)	AXIN1 (3.6)	MSL1 (3.5)	ZC3H4 (3.4)	RBM4B (3.4)
REACTOME_DOWNSTREAM_SIGNAL_TRANSDUCTION	REACTOME_DOWNSTREAM_SIGNAL_TRANSDUCTION	7.33e-05	<0.01	ZBTB7B (3.6)	NCOA1 (3.4)	CGGBP1 (3.3)	DNAJC5 (3.1)	CELF1 (3.1)	C1orf183 (3.1)	SETD5 (3.1)	GNA12 (3.1)	MAPK3 (3.0)	MSL1 (3.0)
ENSG00000187953	ENSG00000187953 PPI subnetwork	7.53e-05	<0.01	WDR76 (5.2)	KNTC1 (4.4)	HIRIP3 (4.3)	POLE (4.2)	CEP250 (4.1)	E2F1 (4.1)	DSN1 (4.0)	ENSG00000180385 (3.8)	FANCD2 (3.8)	ATAD5 (3.7)
ENSG00000122512	PMS2 PPI subnetwork	7.53e-05	<0.01	WDR76 (5.2)	KNTC1 (4.4)	HIRIP3 (4.3)	POLE (4.2)	CEP250 (4.1)	E2F1 (4.1)	DSN1 (4.0)	ENSG00000180385 (3.8)	FANCD2 (3.8)	ATAD5 (3.7)
ENSG00000170581	STAT2 PPI subnetwork	7.83e-05	<0.01	USP4 (4.4)	RBM5 (3.9)	MED13L (3.6)	MSL1 (3.6)	CASC3 (3.5)	MCL1 (3.4)	ZNF592 (3.3)	SNAPC3 (3.3)	EZH1 (3.2)	TRAFD1 (3.2)
ENSG00000101040	ZMYND8 PPI subnetwork	7.91e-05	<0.01	PKD1 (4.3)	ATXN2L (4.2)	SLC38A2 (4.0)	MED13L (3.9)	ANKRD11 (3.4)	BLK (3.3)	MEF2C (3.0)	NCOA6 (3.0)	C1orf183 (3.0)	ADRBK1 (2.9)
REACTOME_TRANSCRIPTIONAL_REGULATION_OF_WHITE_ADIPOCYTE_DIFFERENTIATION	REACTOME_TRANSCRIPTIONAL_REGULATION_OF_WHITE_ADIPOCYTE_DIFFERENTIATION	7.92e-05	<0.01	PPARG (5.9)	PNPLA2 (4.3)	PEMT (4.2)	ANKRD11 (3.6)	NCOA1 (3.5)	HMGXB4 (3.5)	NCOA6 (3.4)	TCF7L2 (3.3)	FAM13A (3.3)	CASC3 (3.1)
GO:0000982	RNA polymerase II core promoter proximal region sequence-specific DNA binding transcription factor activity	7.99e-05	<0.01	TRIB1 (5.7)	TFAP2B (5.4)	DUSP6 (5.4)	ID4 (4.5)	SIX6 (4.3)	CCND1 (3.9)	MCL1 (3.9)	TRPS1 (3.8)	SPRY4 (3.7)	KLF3 (3.5)
GO:0019900	kinase binding	8.02e-05	<0.01	RRAS2 (3.5)	PNPLA2 (3.4)	PACS1 (3.3)	ATXN2L (3.1)	KDM2A (3.1)	NCKAP5L (3.1)	ARNT (3.0)	MAZ (3.0)	TBC1D10C (3.0)	TRPC4AP (2.9)
ENSG00000143799	PARP1 PPI subnetwork	8.07e-05	<0.01	PIDD (3.6)	CEP250 (3.4)	CBX1 (3.2)	HAT1 (3.1)	KNTC1 (3.0)	ZC3H4 (2.9)	HMGXB4 (2.9)	CPNE1 (2.9)	WDR6 (2.9)	FANCD2 (2.8)
ENSG00000100644	HIF1A PPI subnetwork	8.08e-05	<0.01	NFIL3 (3.6)	PLAG1 (3.5)	BTBD7 (3.4)	FAM53C (3.3)	ZBTB7B (3.1)	VEGFA (3.0)	MYBPC3 (2.9)	PHC2 (2.9)	UNK (2.8)	SETD5 (2.8)
MP:0000259	abnormal vascular development	8.13e-05	<0.01	RASIP1 (6.5)	NOS3 (6.5)	RAMP2 (5.9)	PLXND1 (5.7)	SOX7 (5.5)	PCDH17 (5.0)	SLC9A3R2 (4.9)	SEMA3F (4.4)	NRP1 (4.4)	PDGFB (3.9)
GO:0001104	RNA polymerase II transcription cofactor activity	8.18e-05	<0.01	CASC3 (4.0)	VPS37B (3.9)	ZNHIT3 (3.8)	SNAPC3 (3.7)	BPTF (3.5)	ATP5G2P1 (3.5)	C17orf42 (3.4)	MSL2 (3.3)	ENSG00000257218 (3.3)	RBM4B (3.3)
ENSG00000206406	CSNK2B PPI subnetwork	8.32e-05	<0.01	SART1 (4.0)	SLTM (3.6)	EIF1AD (3.4)	WDR43 (3.3)	ILF3 (3.2)	BYSL (3.2)	SRM (3.1)	SF3B2 (3.1)	RALY (2.9)	DENR (2.9)
ENSG00000206300	ENSG00000206300 PPI subnetwork	8.32e-05	<0.01	SART1 (4.0)	SLTM (3.6)	EIF1AD (3.4)	WDR43 (3.3)	ILF3 (3.2)	BYSL (3.2)	SRM (3.1)	SF3B2 (3.1)	RALY (2.9)	DENR (2.9)
ENSG00000204435	CSNK2B PPI subnetwork	8.32e-05	<0.01	SART1 (4.0)	SLTM (3.6)	EIF1AD (3.4)	WDR43 (3.3)	ILF3 (3.2)	BYSL (3.2)	SRM (3.1)	SF3B2 (3.1)	RALY (2.9)	DENR (2.9)
ENSG00000141456	ENSG00000141456 PPI subnetwork	8.36e-05	<0.01	BPTF (4.1)	KDM3B (3.8)	MED13L (3.5)	SRCAP (3.3)	ANKRD11 (3.2)	RBM39 (3.2)	SETDB1 (3.2)	RPRD2 (3.1)	BAZ1B (3.1)	AXIN1 (3.1)
GO:0018205	peptidyl-lysine modification	8.46e-05	<0.01	SETD1A (4.5)	RBM4B (4.2)	CASC3 (3.9)	BCL7B (3.8)	AXIN1 (3.8)	MSL1 (3.7)	UBQLN4 (3.7)	AIP (3.5)	KAT5 (3.5)	CCDC101 (3.4)
MP:0001923	reduced female fertility	8.6e-05	<0.01	HNF4G (3.8)	ATP2B1 (3.8)	RELN (3.1)	FOXO1 (3.0)	LINC00473 (3.0)	SETD1A (2.7)	PKD1 (2.7)	NPR2 (2.7)	KCNJ2 (2.6)	ADCY9 (2.6)
ENSG00000135341	MAP3K7 PPI subnetwork	8.71e-05	<0.01	DNAJB4 (4.1)	KDM2A (3.8)	MCL1 (3.8)	NFIL3 (3.3)	TRAFD1 (3.1)	PHC2 (2.9)	SULT1A2 (2.9)	MAPK14 (2.9)	UBA7 (2.9)	DHRS11 (2.7)
ENSG00000049618	ARID1B PPI subnetwork	8.96e-05	<0.01	CASC3 (4.2)	ZNF646 (3.5)	ZNF592 (3.5)	DOT1L (3.4)	RELA (3.3)	SETD1A (3.3)	MAP2K5 (3.3)	RPRD2 (3.2)	MSL1 (3.1)	BPTF (3.1)
MP:0003425	abnormal optic vesicle formation	9.12e-05	<0.01	LINC00461 (4.6)	SIX6 (4.5)	FAM101A (4.2)	VSX1 (4.0)	DMRTA2 (3.8)	C10orf140 (3.7)	C10orf114 (3.5)	NR2F1 (3.4)	EPHA7 (3.3)	IGF2BP1 (3.2)
MP:0004808	abnormal hematopoietic stem cell morphology	9.37e-05	<0.01	WNK1 (4.5)	SETD5 (4.2)	MED13L (4.2)	CXXC5 (3.9)	ENSG00000256234 (3.8)	KLF7 (3.6)	HIP1 (3.3)	CELF1 (3.3)	ZBTB38 (3.2)	DUSP6 (3.2)
ENSG00000112062	MAPK14 PPI subnetwork	9.39e-05	<0.01	HBEGF (5.0)	TRIB1 (4.3)	VEGFA (3.9)	ATXN2L (3.5)	DUSP6 (3.4)	ETV5 (3.2)	UBR2 (3.1)	NFKBIA (3.1)	STK32C (2.9)	H3F3B (2.9)
ENSG00000130382	MLLT1 PPI subnetwork	9.53e-05	<0.01	ATXN2L (4.6)	NCOA6 (4.2)	KDM3B (3.6)	RPRD2 (3.6)	KDM1A (3.4)	SF3B4 (3.2)	QRICH1 (3.1)	MAP2K5 (3.0)	ATXN2 (3.0)	SBNO1 (3.0)
MP:0002116	abnormal craniofacial bone morphology	9.65e-05	<0.01	WWP2 (5.5)	FAM101A (5.3)	ZFHX3 (5.1)	EYA2 (4.9)	FZD9 (4.7)	EYA4 (4.6)	TRPS1 (4.4)	GDF5 (3.9)	GMDS (3.9)	RARB (3.8)
GO:0035064	methylated histone residue binding	9.72e-05	<0.01	KLF16 (4.4)	MSL1 (4.0)	RPRD2 (3.7)	TAOK2 (3.6)	NFATC2IP (3.5)	SETD1A (3.5)	C16orf53 (3.4)	FBXL19 (3.4)	MAZ (3.3)	BCL7B (3.2)
MP:0002123	abnormal hematopoiesis	9.82e-05	<0.01	TAL1 (5.2)	GP1BA (4.8)	MED13L (3.9)	FOXO3 (3.9)	RAB27B (3.4)	TGFBR2 (3.3)	ZEB2 (3.2)	ADRBK1 (3.2)	SLA2 (3.2)	CTSW (3.1)
MP:0002109	abnormal limb morphology	9.91e-05	<0.01	FZD9 (4.0)	FAM101A (4.0)	VIT (3.6)	TRPS1 (3.5)	CDH11 (3.5)	TBX15 (3.4)	CD248 (3.3)	SMAD3 (3.3)	KLF3 (3.2)	PKD1 (3.1)
KEGG_WNT_SIGNALING_PATHWAY	KEGG_WNT_SIGNALING_PATHWAY	9.92e-05	<0.01	WNT4 (3.3)	WNT8A (3.3)	MYH7B (3.0)	FGF18 (2.9)	ETV5 (2.9)	SLIT2 (2.9)	ID4 (2.8)	L3MBTL3 (2.8)	NFAT5 (2.7)	HMGA2 (2.7)
ENSG00000042429	MED17 PPI subnetwork	0.0001	<0.01	CASC3 (5.1)	ZNHIT3 (5.0)	ANKRD11 (4.2)	SCRIB (4.1)	MFAP3 (3.8)	BRPF3 (3.8)	DOT1L (3.6)	PRDM4 (3.4)	ZC3H4 (3.3)	MED20 (3.2)
GO:0048641	regulation of skeletal muscle tissue development	0.000101	<0.01	RAPSN (4.1)	FOXO3 (3.5)	LINC00485 (3.3)	MAMSTR (3.2)	ENSG00000196355 (3.2)	EHBP1 (2.9)	SSBP2 (2.9)	ENSG00000231453 (2.8)	MIR214 (2.8)	DNM3OS (2.8)
ENSG00000101266	CSNK2A1 PPI subnetwork	0.000103	<0.01	SRM (3.9)	GLYR1 (3.7)	ILF3 (3.6)	SRSF9 (3.4)	WDR43 (3.4)	SLTM (3.4)	RALY (3.4)	BYSL (3.4)	SART1 (3.3)	SENP6 (3.2)
GO:0016604	nuclear body	0.000105	<0.01	RSRC2 (5.4)	SLTM (4.6)	MSL2 (3.9)	RBM14 (3.9)	RBM5 (3.8)	DDX20 (3.8)	FNBP4 (3.8)	QRICH1 (3.6)	RBM39 (3.5)	UBN1 (3.5)
ENSG00000134255	CEPT1 PPI subnetwork	0.000106	<0.01	EIF4G1 (4.2)	APEH (4.2)	NDUFV1 (4.0)	PCCB (3.8)	COPG (3.8)	TARS2 (3.8)	TSC2 (3.7)	COPB1 (3.4)	PSMD2 (3.3)	STAG1 (3.3)
MP:0004057	thin myocardium compact layer	0.000107	<0.01	C20orf11 (4.7)	LIN28B (4.0)	APOBR (3.7)	MSL1 (3.5)	KDM2A (3.3)	C16orf53 (3.2)	MAPK14 (3.2)	ANKRD13D (3.1)	SIPA1 (3.1)	C10orf26 (3.0)
ENSG00000103275	UBE2I PPI subnetwork	0.000107	<0.01	TGIF2 (3.9)	HIVEP1 (3.9)	ZNF654 (3.5)	SETD5 (3.3)	UNK (3.3)	ST3GAL2 (3.3)	MSL2 (3.0)	H1FX (2.9)	HMGXB4 (2.9)	FAM53C (2.7)
ENSG00000198646	NCOA6 PPI subnetwork	0.000107	<0.01	CASC3 (4.9)	CPNE1 (3.8)	ZNF592 (3.7)	TRPC4AP (3.4)	DIDO1 (3.4)	PHF20 (3.4)	NCOA6 (3.3)	TRIB1 (3.2)	ATXN2L (3.1)	C20orf11 (3.1)
ENSG00000113312	TTC1 PPI subnetwork	0.000108	<0.01	SIX6 (3.8)	SETD5 (3.5)	RALY (3.5)	DNAJB4 (3.4)	BICD2 (3.3)	SLC2A4RG (3.1)	HIP1 (3.0)	C3orf54 (2.9)	MAST4 (2.7)	FAM13B (2.7)
ENSG00000079102	RUNX1T1 PPI subnetwork	0.000108	<0.01	NF1 (3.8)	SETD5 (3.4)	PIAS1 (3.2)	STAG1 (3.2)	PITPNM2 (3.2)	ARIH2 (3.2)	MSL1 (3.1)	GTF2I (3.1)	NCOA1 (3.0)	EZH1 (3.0)
ENSG00000164244	PRRC1 PPI subnetwork	0.000109	<0.01	FUBP1 (4.7)	UBN1 (4.7)	KDM3B (4.5)	RBM14 (4.2)	RBM39 (4.1)	QRICH1 (4.1)	ZC3H4 (4.0)	ATXN2L (3.9)	RBM5 (3.9)	USP19 (3.7)
ENSG00000136352	NKX2-1 PPI subnetwork	0.000109	<0.01	KDM2A (3.9)	BPTF (3.9)	REXO1 (3.8)	NCOR2 (3.6)	NCOA6 (3.4)	RRAS2 (3.4)	AXIN1 (3.3)	UNK (3.1)	DOT1L (3.1)	FOXO3 (3.0)
ENSG00000196498	NCOR2 PPI subnetwork	0.000111	<0.01	ZBTB7B (4.0)	MED13L (3.8)	PIAS1 (3.7)	FOXO3 (3.7)	MCL1 (3.6)	EZH1 (3.6)	NCOA1 (3.6)	TRIB1 (3.6)	FOXO1 (3.3)	SLC38A2 (3.2)
ENSG00000214528	ENSG00000214528 PPI subnetwork	0.000112	<0.01	SALL1 (4.5)	IGF2BP2 (3.6)	IGF2-AS (3.6)	CALCB (3.6)	PAX2 (3.3)	ISL1 (3.3)	MAMSTR (3.2)	SCAND2 (3.2)	ENSG00000238199 (3.2)	ZBTB7B (2.7)
ENSG00000151090	THRB PPI subnetwork	0.000116	<0.01	BPTF (3.9)	KAT6B (3.9)	ENSG00000179523 (3.7)	ATXN2 (3.7)	PDPR (3.6)	ANKRD11 (3.5)	CBX1 (3.5)	SLTM (3.5)	KDM3B (3.5)	CASC3 (3.3)
ENSG00000196363	WDR5 PPI subnetwork	0.000116	<0.01	ATXN2L (4.7)	KDM3B (4.5)	SETD1A (4.3)	SBNO1 (4.2)	C20orf11 (4.1)	BAZ1B (3.9)	AXIN1 (3.8)	QRICH1 (3.6)	MAZ (3.6)	MLLT10 (3.5)
MP:0003935	abnormal craniofacial development	0.000117	<0.01	EYA2 (4.2)	CTF1 (3.6)	DMRTA2 (3.5)	ZFHX3 (3.4)	LINC00461 (3.4)	RARB (3.1)	PPL (3.1)	EYA4 (3.0)	ISL1 (3.0)	SEMA3F (2.7)
MP:0001306	small lens	0.000117	<0.01	BFSP1 (9.6)	OPTC (6.5)	CABP4 (4.8)	VSX1 (4.3)	PRPH2 (4.3)	SIX6 (4.1)	TULP1 (3.8)	VIT (3.8)	LINC00461 (3.7)	ISL1 (3.6)
ENSG00000100603	SNW1 PPI subnetwork	0.000119	<0.01	SART1 (4.1)	ANKHD1 (4.1)	KIAA1429 (3.9)	RPRD2 (3.9)	PRPF3 (3.7)	SF3B2 (3.7)	EXOSC10 (3.6)	ANKRD11 (3.6)	NUP88 (3.5)	USP19 (3.5)
KEGG_ACUTE_MYELOID_LEUKEMIA	KEGG_ACUTE_MYELOID_LEUKEMIA	0.000122	<0.01	DNM2 (4.0)	ADRBK1 (3.7)	RAB1B (3.3)	MLXIP (3.1)	CCND3 (3.1)	SOCS2 (3.0)	PIAS1 (2.9)	PNPLA2 (2.9)	C11orf68 (2.9)	IRX1 (2.9)
ENSG00000065361	ERBB3 PPI subnetwork	0.000123	<0.01	DUSP6 (4.8)	SPRY4 (4.1)	TFAP2B (3.9)	ETV5 (3.6)	SEMA6D (3.5)	PLCB3 (3.3)	PTPN12 (3.1)	TRIB1 (3.1)	DAB2IP (2.9)	RABEP1 (2.9)
MP:0004322	abnormal sternebra morphology	0.000124	<0.01	TBX15 (4.8)	SALL1 (4.6)	AUTS2 (4.2)	CALCB (4.0)	PAX2 (3.7)	IGF2-AS (3.4)	FAM101A (3.3)	ID4 (3.3)	RFX4 (3.1)	ASXL3 (3.1)
ENSG00000149016	TUT1 PPI subnetwork	0.000128	<0.01	KDM3B (4.8)	UBN1 (4.7)	FUBP1 (4.6)	RBM39 (4.4)	COPG (4.2)	QRICH1 (4.1)	RBM14 (4.1)	ZC3H4 (3.8)	RBM5 (3.8)	ATXN2L (3.7)
ENSG00000177602	GSG2 PPI subnetwork	0.000131	<0.01	EIF4G1 (4.3)	APEH (4.1)	NDUFV1 (4.1)	COPG (3.9)	TARS2 (3.9)	PCCB (3.7)	TSC2 (3.6)	COPB1 (3.5)	USP19 (3.3)	PSMD2 (3.3)
ENSG00000163283	ALPP PPI subnetwork	0.000135	<0.01	SCAND2 (4.7)	TAOK2 (4.7)	ZNF629 (4.3)	ENSG00000254470 (4.1)	RPRD2 (3.8)	SETD1A (3.8)	ZNF646 (3.7)	FEM1B (3.5)	SEPHS2 (3.4)	UBIAD1 (3.4)
MP:0008208	decreased pro-B cell number	0.000137	<0.01	MEF2C (4.6)	SOCS2 (3.9)	BCL7A (3.8)	ZSCAN29 (3.6)	C3orf54 (3.4)	CD19 (3.2)	PHF15 (3.1)	MED13L (3.0)	TLR10 (3.0)	PDIA2 (2.9)
GO:0008285	negative regulation of cell proliferation	0.000137	<0.01	CCND2 (3.4)	FAM150B (3.3)	ENSG00000254842 (3.0)	ENSG00000257097 (3.0)	C17orf58 (3.0)	FOXO3 (2.9)	VIT (2.9)	ENSG00000225942 (2.7)	FAM84B (2.7)	HBEGF (2.7)
ENSG00000121481	RNF2 PPI subnetwork	0.000139	<0.01	KDM3B (3.8)	RPRD2 (3.7)	SBNO1 (3.5)	PRUNE (3.5)	AXIN1 (3.4)	BCL7A (3.4)	MSL2 (3.3)	RBM12 (3.3)	BAZ1B (3.0)	KAT5 (3.0)
ENSG00000130479	MAP1S PPI subnetwork	0.000142	<0.01	KDM3B (4.8)	FUBP1 (4.8)	UBN1 (4.8)	QRICH1 (4.2)	COPG (4.2)	RBM39 (4.1)	RBM14 (4.0)	RBM5 (3.9)	ZC3H4 (3.8)	ATXN2L (3.8)
MP:0000435	shortened head	0.000144	<0.01	FAM101A (4.6)	FZD9 (4.2)	TRPS1 (3.8)	ENSG00000255496 (3.6)	GDF5 (3.5)	CDH11 (3.5)	BDNF-AS1 (3.5)	SCUBE3 (3.4)	EYA4 (3.3)	PRKG2 (3.3)
ENSG00000166333	ILK PPI subnetwork	0.000145	<0.01	TLN1 (4.1)	FUK (3.8)	APEH (3.6)	STAG1 (3.5)	KDM1A (3.5)	ANAPC4 (3.2)	EIF4G1 (3.1)	TRIP12 (3.0)	PCCB (3.0)	EIF2B5 (2.9)
MP:0004200	decreased fetal size	0.000146	<0.01	IGF2 (4.4)	PTCH1 (4.4)	SMAD3 (3.6)	AUTS2 (3.3)	SOX7 (3.2)	EPHA7 (3.1)	FGF18 (3.1)	GDF5 (3.0)	DLK1 (2.9)	LGR4 (2.8)
MP:0004251	failure of heart looping	0.000148	<0.01	MYBPC3 (4.8)	KCNK3 (3.8)	RAI1 (3.6)	RSBN1L (3.5)	RARB (3.2)	ATXN1L (3.1)	GATA4 (3.1)	EPHA7 (3.0)	ZNF362 (2.9)	ATXN2 (2.8)
ENSG00000163132	MSX1 PPI subnetwork	0.000149	<0.01	MPPED2 (3.9)	ID4 (3.8)	ISL1 (3.4)	ZFHX3 (3.4)	SALL1 (3.2)	EPHA7 (3.2)	H1FX-AS1 (3.1)	TFAP2B (3.0)	EYA2 (2.9)	SPIN1 (2.9)
ENSG00000115966	ATF2 PPI subnetwork	0.000151	<0.01	NFIL3 (6.3)	TRIB1 (5.9)	MCL1 (5.0)	HBEGF (4.4)	NFKBIA (3.9)	MAPKAPK5 (3.8)	SLC38A2 (3.8)	AARS (3.2)	VEGFA (3.2)	NPAS4 (3.2)
GO:0060173	limb development	0.000151	<0.01	C10orf140 (4.3)	ASXL3 (4.2)	TBX15 (4.1)	DNM3OS (3.9)	TRPS1 (3.9)	MIR214 (3.8)	PAX2 (3.6)	SCUBE3 (3.4)	PLAG1 (3.2)	LIN28B (3.1)
GO:0048736	appendage development	0.000151	<0.01	C10orf140 (4.3)	ASXL3 (4.2)	TBX15 (4.1)	DNM3OS (3.9)	TRPS1 (3.9)	MIR214 (3.8)	PAX2 (3.6)	SCUBE3 (3.4)	PLAG1 (3.2)	LIN28B (3.1)
ENSG00000137574	TGS1 PPI subnetwork	0.000154	<0.01	CASC3 (6.5)	BPTF (6.2)	MSL1 (4.8)	WNK1 (4.2)	ANKRD11 (3.9)	UBN1 (3.7)	NCOA6 (3.7)	PIGW (3.6)	GGNBP2 (3.6)	C12orf51 (3.4)
ENSG00000197961	ZNF121 PPI subnetwork	0.000155	<0.01	EIF4G1 (4.3)	APEH (4.1)	NDUFV1 (4.1)	COPG (3.9)	TARS2 (3.9)	PCCB (3.7)	TSC2 (3.6)	COPB1 (3.4)	PSMD2 (3.3)	GTF2I (3.3)
ENSG00000124788	ATXN1 PPI subnetwork	0.000155	<0.01	SETD1A (5.5)	ATXN2L (4.9)	ZNF646 (4.3)	REXO1 (4.3)	UNK (4.3)	SRCAP (4.2)	TAOK2 (4.1)	CLCN6 (3.8)	RPRD2 (3.7)	SETD5 (3.7)
MP:0000107	abnormal frontal bone morphology	0.000157	<0.01	EYA2 (4.7)	VIT (4.4)	ZFHX3 (4.2)	SALL1 (4.2)	PTCH1 (4.1)	FGF18 (3.4)	MPPED2 (3.4)	SMAD3 (3.4)	ID4 (3.2)	IGF2 (3.2)
GO:0046965	retinoid X receptor binding	0.000161	<0.01	NUPR1 (3.4)	SLTM (3.4)	APOC1 (3.3)	HNF4G (3.1)	ENSG00000240350 (3.0)	ZBTB7B (2.9)	ENSG00000235300 (2.9)	ABHD15 (2.9)	DNM2 (2.8)	RAB1B (2.8)
MP:0000137	abnormal vertebrae morphology	0.000162	<0.01	FAM101A (5.1)	COL11A1 (5.0)	FZD9 (4.6)	WWP2 (3.9)	TBX15 (3.8)	CDH11 (3.6)	ITGA11 (3.6)	TRPS1 (3.6)	SALL1 (3.4)	RSPO3 (3.2)
ENSG00000173039	RELA PPI subnetwork	0.000165	<0.01	MCL1 (5.7)	NFKBIA (5.6)	TRIB1 (4.5)	CGGBP1 (3.6)	ESR1 (3.5)	BCL2L11 (3.2)	FAM53C (3.0)	ATXN2L (3.0)	NFIL3 (2.9)	HIVEP1 (2.9)
GO:0050673	epithelial cell proliferation	0.000166	<0.01	ENSG00000247735 (3.2)	SOX7 (3.0)	ENSG00000245538 (3.0)	FGF18 (2.9)	ENSG00000230472 (2.9)	NPR2 (2.8)	WNT4 (2.7)	ENSG00000204091 (2.7)	ADAMTSL3 (2.7)	RSPO3 (2.7)
ENSG00000169398	PTK2 PPI subnetwork	0.000167	<0.01	SLC44A2 (4.5)	RIN1 (4.0)	HVCN1 (3.5)	ENSG00000246985 (3.5)	KLF7 (3.3)	MST1R (3.1)	DNM2 (3.1)	ITGAX (3.0)	CTSW (2.9)	SPRY4 (2.9)
ENSG00000105135	ILVBL PPI subnetwork	0.000167	<0.01	EIF4G1 (4.2)	APEH (4.0)	NDUFV1 (4.0)	COPG (4.0)	TARS2 (3.8)	TSC2 (3.7)	PCCB (3.6)	PSMD2 (3.6)	COPB1 (3.5)	HAT1 (3.3)
ENSG00000121486	TRMT1L PPI subnetwork	0.000169	<0.01	EIF4G1 (4.3)	NDUFV1 (4.1)	APEH (4.1)	COPG (4.0)	PCCB (3.7)	TSC2 (3.6)	TARS2 (3.6)	PSMD2 (3.4)	COPB1 (3.4)	HAT1 (3.3)
ENSG00000001167	NFYA PPI subnetwork	0.00017	<0.01	MAZ (3.8)	UNK (3.7)	MLLT10 (3.6)	MT1P3 (3.4)	SLC2A4RG (3.2)	USP49 (3.2)	ATP5G2P1 (3.1)	RIC8B (3.1)	TAOK2 (3.0)	CBX1 (3.0)
ENSG00000070770	CSNK2A2 PPI subnetwork	0.000176	<0.01	EIF4G1 (3.8)	BYSL (3.7)	ILF3 (3.5)	KDM1A (3.5)	SRSF9 (3.5)	DENR (3.4)	SRM (3.2)	WDR43 (3.2)	SART1 (3.2)	DDX55 (3.1)
ENSG00000082701	GSK3B PPI subnetwork	0.000176	<0.01	TMCC1 (3.6)	NCOR2 (3.2)	OTUD4 (3.2)	TAOK1 (3.1)	EIF4G1 (3.1)	BCL2 (3.0)	TRIB1 (2.9)	DNM2 (2.9)	STX4 (2.8)	SMAD3 (2.7)
MP:0001683	absent mesoderm	0.000177	<0.01	LINC00458 (4.2)	WNT8A (3.5)	TBX6 (3.4)	ETV5 (3.4)	AUTS2 (3.1)	MFAP3 (2.9)	FAM108C1 (2.9)	IRX1 (2.9)	ENSG00000250377 (2.8)	DUSP6 (2.8)
ENSG00000186153	WWOX PPI subnetwork	0.000178	<0.01	ATXN2L (4.3)	SF3B4 (4.3)	SF3B2 (4.2)	GLYR1 (4.2)	ZNF646 (4.0)	PDPR (3.9)	WDR6 (3.9)	SETDB1 (3.7)	FUBP1 (3.6)	RBM14 (3.6)
MP:0000445	short snout	0.000178	<0.01	SCUBE3 (5.5)	WWP2 (4.6)	FAM101A (4.6)	COL16A1 (4.6)	TRPS1 (4.4)	CDH11 (4.4)	PTCH1 (4.3)	ITGA11 (4.2)	SLIT2 (3.8)	GDF5 (3.6)
ENSG00000206088	ENSG00000206088 PPI subnetwork	0.000181	<0.01	HMGXB4 (3.4)	TGIF2 (3.3)	ZNF654 (3.2)	GTF2I (3.2)	UNK (2.9)	CDKAL1 (2.9)	HIVEP1 (2.9)	PSIP1 (2.9)	MSL2 (2.8)	MED13L (2.8)
MP:0000111	cleft palate	0.000182	<0.01	FAM101A (4.4)	PTCH1 (4.2)	IGF2 (4.0)	SCUBE3 (4.0)	EPHA7 (3.9)	IGF2BP1 (3.9)	IGF1R (3.8)	CDH11 (3.7)	GLIS2 (3.3)	RARB (3.3)
GO:0001076	RNA polymerase II transcription factor binding transcription factor activity	0.000183	<0.01	CASC3 (4.0)	VPS37B (3.9)	ATP5G2P1 (3.7)	SNAPC3 (3.6)	ENSG00000257218 (3.6)	ZNHIT3 (3.4)	MSL2 (3.1)	C17orf42 (3.1)	BPTF (3.1)	RBM4B (2.9)
MP:0009038	decreased inferior colliculus size	0.000184	<0.01	DMRTA2 (6.4)	ENSG00000231453 (5.1)	ENSG00000250377 (4.4)	EHBP1 (4.4)	LINC00461 (4.1)	TCF7L2 (3.5)	IRX1 (3.3)	HORMAD1 (3.3)	FZD9 (3.0)	AUTS2 (3.0)
ENSG00000128833	MYO5C PPI subnetwork	0.000186	<0.01	EIF4G1 (4.3)	NDUFV1 (4.2)	APEH (4.1)	COPG (3.9)	TARS2 (3.9)	PCCB (3.6)	TSC2 (3.5)	COPB1 (3.4)	PSMD2 (3.3)	GTF2I (3.3)
ENSG00000033800	PIAS1 PPI subnetwork	0.000189	<0.01	RAI1 (4.0)	ESR1 (3.7)	TRAFD1 (3.2)	HEY2 (3.0)	PTCH1 (3.0)	PLAG1 (3.0)	IGF1R (2.9)	SALL1 (2.9)	FOXO1 (2.8)	ZNF654 (2.7)
GO:0032870	cellular response to hormone stimulus	0.00019	<0.01	SLC4A9 (3.8)	CYP17A1 (3.4)	GRB14 (3.3)	POMC (3.2)	RASD1 (3.2)	ESR1 (3.0)	FSHB (2.9)	ENSG00000255545 (2.9)	KLHL24 (2.8)	INSR (2.8)
ENSG00000196700	ZNF512B PPI subnetwork	0.000194	<0.01	COG4 (4.0)	WDR6 (3.6)	ATXN1L (3.1)	HIP1R (2.9)	TP53BP1 (2.9)	TCTN2 (2.9)	USP19 (2.9)	COPG (2.8)	SBNO1 (2.8)	EZH1 (2.8)
REACTOME_SIGNALING_BY_TGF_BETA	REACTOME_SIGNALING_BY_TGF_BETA	0.000199	<0.01	C18orf1 (4.6)	ZNF362 (4.2)	SMAD3 (4.1)	ADAM10 (4.1)	HBEGF (3.6)	SH2B3 (3.5)	BTBD7 (3.3)	OTUD4 (3.3)	LUZP1 (3.2)	ZNF592 (3.0)
ENSG00000139083	ETV6 PPI subnetwork	0.0002	<0.01	ZFP64 (3.9)	ZSCAN2 (3.6)	AXIN1 (3.5)	C11orf68 (3.5)	C11orf80 (3.3)	PMS2P3 (3.2)	ENSG00000233246 (3.2)	SART1 (3.1)	UBN1 (3.1)	MYLPF (3.0)
ENSG00000116030	SUMO1 PPI subnetwork	0.000203	<0.01	YARS (5.0)	AARS (4.7)	ALDOA (3.8)	SLTM (3.5)	EIF2S2 (3.0)	USP4 (3.0)	RBM39 (3.0)	NAA25 (2.9)	FAF1 (2.9)	HMGCR (2.8)
MP:0011087	complete neonatal lethality	0.000204	<0.01	EYA4 (4.7)	ISL1 (4.5)	IGF2 (3.9)	TBX15 (3.8)	CDH11 (3.6)	ID4 (3.5)	EYA2 (3.4)	PTCH1 (3.4)	HMGA2 (3.1)	LINC00461 (3.1)
ENSG00000008838	MED24 PPI subnetwork	0.000205	<0.01	ANKRD11 (4.7)	ZNHIT3 (4.6)	BPTF (4.5)	UBN1 (4.3)	BRPF3 (4.1)	NCOA6 (3.7)	CASC3 (3.5)	ANAPC10 (3.5)	DIDO1 (3.4)	PRDM4 (3.4)
MP:0005352	small cranium	0.000206	<0.01	EYA4 (4.7)	COL11A1 (4.0)	CTSK (3.9)	TRPS1 (3.8)	SLIT2 (3.7)	CDH11 (3.4)	FAM101A (3.4)	WWP2 (3.2)	LOXL2 (3.2)	DNM3OS (3.1)
ENSG00000120063	GNA13 PPI subnetwork	0.000209	<0.01	HEY2 (3.6)	CCND3 (3.6)	ADRBK1 (3.2)	KLF7 (3.2)	PCDH17 (3.1)	FRMD8 (3.1)	DNM2 (3.1)	EXOSC6 (3.0)	USP4 (3.0)	KCNK3 (3.0)
ENSG00000168066	SF1 PPI subnetwork	0.000213	<0.01	ATXN2L (4.4)	SF3B4 (4.2)	SF3B2 (4.2)	FUS (4.1)	GLYR1 (4.0)	UNK (3.8)	SART1 (3.6)	PRPF3 (3.6)	RPRD2 (3.5)	TLN1 (3.5)
MP:0003400	kinked neural tube	0.000214	<0.01	PTPN12 (3.2)	WNT8A (3.2)	HMGA2 (3.2)	IGF2BP1 (3.1)	NPC1 (3.0)	NCKAP5L (3.0)	LTBP1 (3.0)	VEGFA (2.9)	C18orf1 (2.8)	FAM101A (2.8)
GO:0016407	acetyltransferase activity	0.000215	<0.01	TRMT61B (3.8)	CCDC101 (3.8)	MSL1 (3.7)	MYO19 (3.6)	UBQLN4 (3.3)	CLCN6 (3.3)	GGNBP2 (3.3)	CASC3 (3.3)	ABHD15 (3.2)	AXIN1 (3.2)
ENSG00000068305	MEF2A PPI subnetwork	0.000219	<0.01	RAPSN (4.4)	DLGAP4 (3.6)	MAMSTR (3.6)	KLHL24 (3.5)	NCOR2 (3.3)	MEF2C (3.3)	NCOA1 (3.1)	SCRIB (2.9)	MLXIP (2.9)	ANKRD11 (2.7)
GO:0001701	in utero embryonic development	0.00022	<0.01	SOX7 (3.3)	RPTOR (3.2)	DOT1L (3.2)	ENSG00000229729 (3.2)	BRPF3 (3.1)	ATXN1L (2.9)	LINC00458 (2.8)	DAB2IP (2.6)	IGF2BP1 (2.6)	PIGW (2.6)
ENSG00000167986	DDB1 PPI subnetwork	0.00022	<0.01	KDM3B (4.2)	QRICH1 (3.9)	RBM5 (3.7)	KBTBD4 (3.6)	AP3B1 (3.3)	USP19 (3.2)	PRDM4 (3.0)	DHX36 (2.9)	GGNBP2 (2.9)	COPB1 (2.8)
ENSG00000107404	DVL1 PPI subnetwork	0.000221	<0.01	AUTS2 (3.8)	INSR (3.5)	ID4 (3.5)	DAG1 (3.1)	DAB2IP (3.1)	NCKAP5L (3.0)	BTBD7 (3.0)	IGF2BP1 (3.0)	KLF3 (3.0)	ATXN1L (3.0)
MP:0000440	domed cranium	0.000223	<0.01	WWP2 (5.2)	TRPS1 (3.9)	FZD9 (3.6)	COL11A1 (3.3)	SLC39A13 (3.3)	FAM101A (3.2)	RGP1 (3.2)	VIT (3.2)	GDF5 (3.1)	ADARB1 (2.9)
ENSG00000162923	WDR26 PPI subnetwork	0.000225	<0.01	KDM3B (5.2)	USP19 (4.7)	COPG (4.1)	FEM1B (3.8)	GORAB (3.8)	C3orf62 (3.7)	QRICH1 (3.6)	CTNNB1 (3.6)	PSIP1 (3.5)	RBM5 (3.4)
GO:0007178	transmembrane receptor protein serine/threonine kinase signaling pathway	0.000226	<0.01	HEY2 (3.7)	LTBP1 (3.4)	ITGA11 (3.3)	C18orf1 (3.2)	LINC00458 (3.1)	TBX6 (3.0)	GATA4 (3.0)	RSPO3 (2.9)	CABLES1 (2.9)	TMEM136 (2.8)
MP:0000600	liver hypoplasia	0.000228	<0.01	KLF3 (4.6)	MSLN (4.1)	KDM2A (3.4)	TAL1 (3.2)	CLCF1 (3.2)	SSBP2 (3.0)	KLF7 (3.0)	VEGFA (3.0)	LIN28B (3.0)	H3F3B (3.0)
MP:0000596	abnormal liver development	0.000229	<0.01	DUSP6 (3.8)	TRIB1 (3.6)	H3F3B (3.6)	OTUD7B (3.4)	CASC3 (3.3)	MCL1 (3.3)	CTBP2 (3.2)	KLF3 (3.1)	C17orf58 (3.1)	HMGA2 (2.9)
MP:0002192	hydrops fetalis	0.00023	<0.01	RASIP1 (5.1)	RAMP2 (4.9)	PCDH17 (4.8)	CD248 (4.2)	GRB10 (3.7)	SLC9A3R2 (3.6)	BCL7A (3.4)	CRIM1 (3.3)	NFIL3 (3.3)	NR2F1 (3.2)
ENSG00000120693	SMAD9 PPI subnetwork	0.000235	<0.01	UBR2 (3.8)	CYP19A1 (3.3)	BTBD7 (3.2)	NPC1 (3.2)	FEM1B (3.2)	USP19 (3.1)	HEY2 (3.1)	DAG1 (2.8)	DAB2IP (2.8)	ADAM10 (2.8)
MP:0002161	abnormal fertility/fecundity	0.000238	<0.01	ENSG00000231453 (5.3)	TCF7L2 (4.1)	PROCR (3.3)	DLK1 (3.1)	GRID1 (3.1)	KIT (3.0)	HORMAD1 (3.0)	CTSF (2.8)	CYP19A1 (2.7)	POU2F3 (2.7)
MP:0000102	abnormal nasal bone morphology	0.000243	<0.01	MPPED2 (4.7)	COL11A1 (4.4)	C10orf140 (4.4)	FAM101A (4.1)	MIR214 (4.0)	EYA2 (4.0)	DNM3OS (3.9)	CDH11 (3.9)	SALL1 (3.6)	WWP2 (3.4)
MP:0004841	abnormal small intestine crypts of Lieberkuhn morphology	0.000247	<0.01	PRKG2 (4.3)	MSLN (4.2)	CYBRD1 (4.1)	LRRC66 (4.0)	ENSG00000232044 (3.4)	CALML4 (3.2)	ENSG00000255545 (3.2)	GUCA2B (3.2)	CARNS1 (3.1)	ENSG00000233723 (2.9)
MP:0002740	heart hypoplasia	0.000248	<0.01	CASC3 (7.9)	ENSG00000235300 (4.1)	MSL1 (4.0)	MYO19 (3.9)	TAOK1 (3.9)	ENSG00000228265 (3.8)	TRPC4AP (3.7)	ENSG00000232103 (3.6)	UQCC (3.5)	RAB11FIP3 (3.3)
ENSG00000176165	FOXG1 PPI subnetwork	0.000249	<0.01	SETBP1 (4.7)	LGR4 (3.2)	INSR (3.1)	DIDO1 (3.0)	SALL1 (3.0)	KLF3 (3.0)	LINC00458 (3.0)	FOXO1 (2.7)	HEY2 (2.7)	SSR4P1 (2.7)
MP:0008770	decreased survivor rate	0.000254	<0.01	LTBP1 (3.8)	KLF3 (3.1)	GRB10 (3.0)	ANKRD11 (2.9)	DLK1 (2.8)	ST3GAL2 (2.8)	AUTS2 (2.8)	CD248 (2.8)	KCNJ2 (2.8)	IGF2 (2.8)
ENSG00000143995	MEIS1 PPI subnetwork	0.000256	<0.01	SALL1 (5.0)	PAX2 (3.7)	IGF2-AS (3.7)	CALCB (3.7)	IGF2BP2 (3.5)	MAMSTR (3.4)	ISL1 (3.2)	ENSG00000238199 (3.2)	SCAND2 (3.1)	HMGA2 (2.6)
MP:0003047	abnormal thoracic vertebrae morphology	0.000256	<0.01	MIR214 (5.6)	ENSG00000231453 (5.5)	DNM3OS (4.9)	TSHZ2 (4.6)	TBX15 (4.1)	NPW (3.8)	CRTAC1 (3.4)	RSPO3 (3.4)	PDZRN4 (3.2)	CCDC36 (3.0)
MP:0002114	abnormal axial skeleton morphology	0.000258	<0.01	FAM101A (4.8)	PTCH1 (4.4)	TRPS1 (4.2)	EYA2 (4.2)	AUTS2 (4.1)	WWP2 (4.0)	ID4 (4.0)	VIT (3.9)	SALL1 (3.7)	FZD9 (3.6)
MP:0011085	complete postnatal lethality	0.000261	<0.01	SEMA6D (4.2)	NTNG1 (3.7)	DLK1 (3.7)	ERBB4 (3.6)	IRX1 (3.6)	CADPS (3.5)	ELAVL4 (3.5)	TFAP2B (3.4)	PTCH1 (3.3)	SCUBE3 (3.2)
ENSG00000185386	MAPK11 PPI subnetwork	0.000265	<0.01	TRIB1 (6.8)	MCL1 (5.6)	HBEGF (5.5)	ETV5 (5.2)	FAM53C (4.8)	DUSP6 (4.2)	KLF16 (3.8)	SPRY4 (3.7)	OVOL1 (3.3)	NPAS4 (3.3)
REACTOME_PI:3K_CASCADE	REACTOME_PI:3K_CASCADE	0.000265	<0.01	MYH7B (4.5)	PTCH1 (3.6)	GNA12 (3.5)	RAB11FIP3 (3.3)	PLAG1 (3.2)	YPEL3 (3.1)	KLF3 (3.0)	GDF5 (3.0)	FAM63B (3.0)	TAOK2 (2.9)
MP:0011092	complete embryonic lethality	0.000267	<0.01	TRIP12 (3.7)	IGF2BP1 (3.7)	WNK1 (3.4)	SETDB1 (3.3)	PTPN12 (3.2)	RNF40 (3.1)	TCF7L2 (3.0)	BRPF3 (3.0)	NF1 (2.9)	ADAM10 (2.8)
MP:0000333	decreased bone marrow cell number	0.000268	<0.01	SPI1 (3.3)	ITGAM (3.2)	INSR (3.2)	CDK6 (3.1)	FOXO3 (3.1)	NFIL3 (3.1)	SCMH1 (3.0)	OLFM4 (2.9)	FOXO1 (2.9)	PIDD (2.7)
ENSG00000173011	TADA2B PPI subnetwork	0.000274	<0.01	USP19 (3.8)	MED20 (3.7)	NF1 (3.5)	DDX55 (3.5)	TAF2 (3.3)	TRIM66 (3.1)	PHKG2 (3.0)	ATXN2L (3.0)	C20orf4 (3.0)	RBM4B (2.9)
ENSG00000204301	NOTCH4 PPI subnetwork	0.000278	<0.01	BTBD7 (4.2)	SOX7 (3.5)	SEMA3F (3.3)	KCNJ2 (3.2)	SETBP1 (3.2)	HEY2 (3.2)	RASIP1 (3.1)	INSR (3.1)	PDGFB (2.9)	FOXO1 (2.8)
ENSG00000101255	TRIB3 PPI subnetwork	0.00028	<0.01	SLC38A2 (4.4)	ZBTB7B (3.7)	C1orf183 (3.6)	ATXN2L (3.4)	PKD1 (3.0)	BLK (3.0)	MED13L (2.7)	BCL7B (2.7)	KLHL24 (2.7)	RMST (2.6)
ENSG00000113658	SMAD5 PPI subnetwork	0.000285	<0.01	ID4 (4.0)	BTBD7 (3.8)	LUZP1 (3.3)	CCND1 (3.2)	FOXO1 (3.0)	PTPN12 (2.9)	HEY2 (2.9)	RAI1 (2.8)	NPC1 (2.7)	C18orf1 (2.7)
GO:0060284	regulation of cell development	0.000286	<0.01	C10orf140 (4.0)	RFX4 (3.8)	TFAP2D (3.3)	LINC00461 (3.2)	DMRTA2 (3.2)	LRFN4 (3.2)	SALL1 (3.1)	DPYSL4 (3.0)	BAI2 (3.0)	DAB2IP (2.9)
GO:0021915	neural tube development	0.00029	<0.01	WNT8A (5.0)	LIN28B (3.8)	IGF2BP1 (3.5)	ENSG00000231453 (3.4)	TCTN2 (3.4)	DMRTA2 (3.3)	RFX4 (3.3)	KIAA0889 (3.2)	NCKAP5L (3.2)	TCTN1 (3.0)
MP:0002705	dilated renal tubules	0.000295	<0.01	SLC22A12 (5.7)	SLC4A9 (5.4)	PKHD1 (4.2)	PAX2 (3.6)	HPD (3.5)	EFEMP2 (3.5)	ENSG00000247225 (3.5)	LINC00473 (3.3)	ENSG00000256323 (3.0)	GLIS2 (3.0)
ENSG00000127445	PIN1 PPI subnetwork	0.000296	<0.01	KIF20A (3.4)	TRAIP (3.4)	CCNA2 (3.3)	FAM53C (3.3)	TRPC4AP (3.1)	KIF22 (2.9)	CENPA (2.9)	HMGB3P1 (2.9)	AP1G1 (2.8)	CENPW (2.7)
MP:0002082	postnatal lethality	0.000297	<0.01	INS (3.9)	TRIB1 (3.7)	PTCH1 (3.5)	SEMA6D (3.4)	TBX6 (3.3)	TCF7L2 (3.1)	PDIA2 (3.0)	NRP1 (3.0)	RELN (3.0)	FOXO3 (2.9)
ENSG00000133101	CCNA1 PPI subnetwork	0.0003	<0.01	E2F1 (5.2)	ENSG00000180385 (4.7)	NFATC2IP (4.6)	KNTC1 (4.4)	POLE (4.4)	DSN1 (4.3)	TRAIP (4.2)	FANCD2 (4.2)	DCTPP1 (4.2)	RAD51AP1 (4.0)
GO:0018394	peptidyl-lysine acetylation	0.0003	<0.01	SETD1A (4.4)	CASC3 (4.3)	MSL2 (3.8)	AXIN1 (3.8)	MSL1 (3.8)	RBM4B (3.7)	UBQLN4 (3.7)	BRPF3 (3.7)	BCL7B (3.6)	ZC3H4 (3.6)
ENSG00000117222	RBBP5 PPI subnetwork	0.000301	<0.01	RPRD2 (3.6)	KDM3B (3.5)	CASC3 (3.5)	QRICH1 (3.4)	RBM4B (3.4)	AXIN1 (3.4)	ZNF592 (3.4)	RBM39 (3.3)	RBM12 (3.3)	MLLT10 (3.3)
MP:0000897	abnormal midbrain morphology	0.000301	<0.01	SIX6 (5.1)	DMRTA2 (4.1)	WNT8A (3.7)	TCF7L2 (3.2)	AUTS2 (3.0)	USP49 (3.0)	CDKAL1 (3.0)	TFAP2D (2.9)	TULP1 (2.9)	MRM1 (2.9)
ENSG00000113712	CSNK1A1 PPI subnetwork	0.000303	<0.01	PTCH1 (4.2)	RAB11FIP4 (3.2)	ABHD15 (3.0)	TSC22D2 (3.0)	RFX4 (2.9)	CXXC5 (2.9)	FAM13B (2.8)	IPO9 (2.8)	PHF15 (2.8)	SMAD3 (2.8)
ENSG00000073584	SMARCE1 PPI subnetwork	0.000304	<0.01	BPTF (4.5)	BCL7A (4.4)	KDM3B (4.3)	MED13L (4.2)	GTF2I (3.9)	RPRD2 (3.8)	KDM1A (3.7)	QRICH1 (3.3)	SETD5 (3.2)	MSL2 (3.2)
ENSG00000113916	BCL6 PPI subnetwork	0.000304	<0.01	SLC38A2 (4.9)	MED13L (4.0)	BLK (3.4)	TRIB1 (3.3)	NCOA6 (3.3)	ZBTB7B (3.2)	RPRD2 (3.1)	MAST3 (3.0)	C1orf183 (3.0)	MSL2 (3.0)
MP:0003077	abnormal cell cycle	0.000309	<0.01	CCNE1 (4.2)	CENPA (4.0)	KNTC1 (3.9)	KIF20A (3.9)	POLE (3.9)	KIF22 (3.8)	TACC3 (3.7)	E2F1 (3.7)	ENSG00000180385 (3.6)	SLC38A2 (3.5)
ENSG00000198087	CD2AP PPI subnetwork	0.000312	<0.01	MYO1E (3.8)	EVI2B (3.1)	ANKRD11 (3.1)	ITGAL (3.0)	BPTF (2.9)	SCAND1 (2.9)	MLXIP (2.9)	CEP120 (2.8)	MAFB (2.8)	NAV1 (2.8)
ENSG00000121741	ZMYM2 PPI subnetwork	0.000312	<0.01	GTF2I (4.2)	SRSF9 (4.1)	MSL2 (3.7)	ZNF362 (3.7)	UNK (3.4)	H1FX (3.4)	SENP6 (3.2)	HMGB3P1 (3.2)	ARNT (3.0)	ARFRP1 (3.0)
KEGG_TGF_BETA_SIGNALING_PATHWAY	KEGG_TGF_BETA_SIGNALING_PATHWAY	0.000313	<0.01	ID4 (5.9)	C18orf1 (4.2)	FOXO1 (4.2)	CRIM1 (3.7)	HEY2 (3.6)	PTCH1 (3.6)	CDH11 (3.6)	TMEM100 (3.4)	IGF2 (3.3)	ADAMTSL3 (3.3)
ENSG00000109339	MAPK10 PPI subnetwork	0.000321	<0.01	TRIB1 (7.0)	MCL1 (6.6)	DUSP6 (4.3)	HBEGF (4.0)	NPAS4 (3.4)	SPRY4 (3.3)	FEM1B (3.0)	ETV5 (2.9)	KCTD13 (2.9)	H3F3B (2.8)
ENSG00000215320	ENSG00000215320 PPI subnetwork	0.000325	<0.01	SLC38A2 (3.9)	NCOA6 (3.7)	MED13L (3.4)	BLK (3.3)	BPTF (3.2)	NCOA1 (3.2)	PHACTR1 (3.1)	LRP1B (2.9)	TCF7L2 (2.9)	INSR (2.9)
MP:0002233	abnormal nose morphology	0.00033	<0.01	C14orf39 (4.3)	EYA2 (3.7)	DMRTA2 (3.7)	ADAMTSL3 (3.6)	SEMA3F (3.6)	SIX6 (3.3)	CCDC36 (3.1)	IGF2BP2 (3.0)	PLAG1 (2.9)	TSGA10IP (2.8)
ENSG00000099956	SMARCB1 PPI subnetwork	0.000332	<0.01	H1FX (4.7)	H3F3B (4.4)	BPTF (3.3)	ANKRD11 (3.2)	C20orf11 (3.1)	MSL2 (2.9)	MED13L (2.9)	KDM3B (2.8)	QRICH1 (2.8)	KAT6B (2.8)
GO:0002039	p53 binding	0.000334	<0.01	RSBN1L (3.6)	ZNF668 (3.6)	BPTF (3.6)	RPTOR (3.5)	ATXN2 (3.5)	TSC2 (3.2)	MAD1L1 (3.2)	PIK3R2 (3.2)	KAT6B (3.0)	FAF1 (2.9)
ENSG00000138378	STAT4 PPI subnetwork	0.000335	<0.01	CCDC88B (3.4)	COL4A3BP (3.4)	RSBN1L (3.3)	ZNF592 (3.1)	MCL1 (3.1)	MSL1 (3.0)	NFKBIA (3.0)	SETBP1 (3.0)	ITGAL (2.9)	ZNF654 (2.9)
ENSG00000078399	HOXA9 PPI subnetwork	0.000336	<0.01	ISL1 (4.9)	C10orf140 (4.5)	RIC8B (3.8)	RARB (3.7)	MPPED2 (3.6)	IGF2BP2 (3.5)	MSL1 (3.3)	TEAD3 (3.3)	NR2F1 (3.3)	IGF2BP1 (3.3)
ENSG00000148175	STOM PPI subnetwork	0.000342	<0.01	SCAND2 (5.3)	ZNF629 (4.0)	ENSG00000254470 (4.0)	FEM1B (3.9)	RPRD2 (3.5)	WDR73 (3.5)	ZNF48 (3.4)	TAOK2 (3.4)	FBXL19 (3.3)	SETD1A (3.2)
GO:0008022	protein C-terminus binding	0.000345	<0.01	C11orf68 (3.8)	GPR137 (3.6)	MAPK3 (3.5)	KLC2 (3.5)	CEP250 (3.4)	RHOA (3.4)	MT1P3 (3.4)	TBC1D10B (3.3)	YPEL3 (3.2)	TSC2 (2.9)
GO:0035108	limb morphogenesis	0.00035	<0.01	ASXL3 (4.4)	C10orf140 (4.2)	TRPS1 (3.9)	TBX15 (3.8)	PAX2 (3.5)	DNM3OS (3.3)	EYA4 (3.2)	PLAG1 (3.2)	MIR214 (3.1)	LIN28B (3.1)
GO:0035107	appendage morphogenesis	0.00035	<0.01	ASXL3 (4.4)	C10orf140 (4.2)	TRPS1 (3.9)	TBX15 (3.8)	PAX2 (3.5)	DNM3OS (3.3)	EYA4 (3.2)	PLAG1 (3.2)	MIR214 (3.1)	LIN28B (3.1)
ENSG00000173894	CBX2 PPI subnetwork	0.000351	<0.01	TSC22D2 (3.7)	DNAJC1 (3.5)	OTUD4 (3.5)	H1FX (3.3)	PTBP2 (3.3)	FUBP1 (3.3)	MSL2 (3.1)	CBX1 (3.1)	ZNF362 (3.1)	KLF16 (2.9)
GO:0016049	cell growth	0.000352	<0.01	FAM150B (3.9)	ERBB4 (3.3)	ENSG00000246985 (3.3)	ZNF771 (3.3)	SLC39A13 (2.9)	VIT (2.9)	CRIM1 (2.9)	GDF5 (2.8)	ENSG00000257097 (2.7)	LAMB2 (2.7)
GO:0005072	transforming growth factor beta receptor, cytoplasmic mediator activity	0.000361	<0.01	ID4 (4.6)	SEMA3F (3.7)	CGGBP1 (3.5)	PTCH1 (3.5)	C18orf1 (3.5)	HEY2 (3.5)	SPIN1 (3.5)	CXXC5 (3.3)	SETBP1 (3.3)	DYRK4 (2.9)
MP:0001577	anemia	0.000367	<0.01	TAL1 (8.0)	SLC25A37 (6.9)	GP1BA (4.2)	PDGFB (3.3)	RNF123 (3.1)	EMILIN2 (3.1)	C3orf54 (2.9)	UNC13D (2.9)	ARHGEF12 (2.9)	DOT1L (2.9)
KEGG_PATHWAYS_IN_CANCER	KEGG_PATHWAYS_IN_CANCER	0.00037	<0.01	PTCH1 (3.9)	GLIS2 (3.8)	SMAD3 (3.7)	TGFBR2 (3.2)	RRAS2 (3.1)	SETD5 (3.1)	WNT4 (3.1)	HHIP (3.0)	SEMA3F (3.0)	ADAM10 (2.9)
MP:0002258	abnormal cricoid cartilage morphology	0.000372	<0.01	C10orf140 (4.9)	RSPO3 (4.3)	FAM101A (4.2)	GPR126 (4.0)	ADAMTSL3 (3.8)	FGF18 (3.7)	BDNF-AS1 (3.6)	GMDS (3.6)	PTCH1 (3.5)	RAMP2 (3.5)
ENSG00000133997	MED6 PPI subnetwork	0.000376	<0.01	CASC3 (5.1)	ZNHIT3 (4.9)	PDCD6 (3.7)	TRMT112 (3.6)	C17orf42 (3.4)	MFAP3 (3.4)	TRIM13 (3.4)	ANAPC10 (3.3)	KBTBD4 (3.3)	PRDM4 (3.2)
GO:0007389	pattern specification process	0.000377	<0.01	ENSG00000231453 (4.4)	TBX6 (4.0)	C10orf140 (3.5)	PAX2 (3.4)	MIR214 (3.2)	IGF2-AS (3.2)	HMGA2 (3.2)	IGF2BP1 (3.2)	CCDC121 (3.1)	LIN28B (3.1)
MP:0000163	abnormal cartilage morphology	0.000382	<0.01	COL11A1 (6.9)	FAM101A (5.8)	WWP2 (5.4)	GDF5 (5.3)	SCUBE3 (4.5)	FZD9 (4.5)	TBX15 (4.2)	CDH11 (4.0)	LOXL2 (4.0)	LTBP1 (3.9)
ENSG00000136603	SKIL PPI subnetwork	0.000382	<0.01	CD248 (4.0)	NCOR2 (3.5)	ARNT (3.2)	KIAA0754 (3.2)	GLIS2 (3.1)	RBM5 (3.0)	ZNF592 (2.9)	TRIP12 (2.9)	GGNBP2 (2.9)	FOXO1 (2.8)
ENSG00000163513	TGFBR2 PPI subnetwork	0.000383	<0.01	SEMA3F (4.4)	PROCR (4.0)	SH2B3 (3.5)	SMAD3 (3.5)	RAMP2 (3.4)	PLXND1 (3.3)	RASIP1 (3.2)	C18orf1 (3.1)	TGFBR2 (3.0)	CRIM1 (3.0)
ENSG00000179335	CLK3 PPI subnetwork	0.000383	<0.01	TRIAP1 (6.0)	BPTF (4.1)	RPRD2 (3.9)	NEAT1 (3.5)	SBNO1 (3.5)	ATXN2 (3.4)	SCRIB (3.3)	TAOK2 (3.3)	PABPN1 (3.3)	USP19 (3.1)
REACTOME_NGF_SIGNALLING_VIA_TRKA_FROM_THE_PLASMA_MEMBRANE	REACTOME_NGF_SIGNALLING_VIA_TRKA_FROM_THE_PLASMA_MEMBRANE	0.000404	<0.01	MAPK3 (3.8)	PIK3R2 (3.6)	DLG4 (3.5)	RAC1 (3.4)	BCKDK (3.2)	DNAJC5 (3.2)	PPP1CA (3.1)	C1orf183 (3.1)	ZBTB7B (3.0)	SETD5 (3.0)
ENSG00000107779	BMPR1A PPI subnetwork	0.000405	<0.01	ID4 (4.5)	LCORL (3.7)	BTBD7 (3.7)	ZNF821 (3.6)	PTCH1 (3.5)	ZNF592 (3.5)	NMB (3.3)	CABLES1 (3.2)	TMEM100 (3.1)	ENSG00000232103 (3.1)
GO:0048732	gland development	0.000412	<0.01	C10orf140 (3.5)	WNT4 (3.5)	ESR1 (3.4)	ENSG00000235300 (3.3)	C10orf114 (3.2)	POMC (3.1)	FSHB (3.0)	IL17RC (3.0)	ENSG00000250406 (3.0)	FAM84B (2.9)
MP:0010763	abnormal hematopoietic stem cell physiology	0.000413	<0.01	C14orf159 (4.7)	PIDD (3.5)	TAL1 (3.4)	ENSG00000246985 (3.3)	BDNF (3.3)	FGF23 (3.1)	C1orf183 (3.1)	MGMT (2.9)	C10orf114 (2.9)	ENSG00000204091 (2.8)
GO:0018393	internal peptidyl-lysine acetylation	0.000415	<0.01	SETD1A (4.5)	CASC3 (4.4)	UBQLN4 (3.9)	AXIN1 (3.8)	MSL1 (3.8)	BCL7B (3.8)	MSL2 (3.8)	BRPF3 (3.7)	RBM4B (3.5)	SRCAP (3.5)
MP:0002026	leukemia	0.000435	<0.01	TLR10 (3.6)	RPRD2 (3.4)	EVI2B (3.0)	TAOK1 (3.0)	BPTF (2.9)	ENSG00000256234 (2.9)	CDK6 (2.7)	PHF15 (2.7)	C12orf5 (2.7)	MED13L (2.6)
GO:0010720	positive regulation of cell development	0.000437	<0.01	STK33 (3.7)	ENSG00000227839 (3.5)	LINC00461 (3.4)	LRFN4 (3.2)	ABCB9 (3.0)	SALL1 (2.9)	DMRTA2 (2.9)	FRMD8 (2.8)	NR2F1 (2.8)	SCUBE3 (2.7)
MP:0008813	decreased common myeloid progenitor cell number	0.000441	<0.01	TAL1 (4.7)	GP1BA (4.5)	HMGA2 (3.4)	FOXO3 (3.1)	TRAF3 (3.0)	CLN6 (3.0)	CCDC62 (3.0)	ENSG00000249700 (2.9)	DLEU2 (2.9)	LTBP1 (2.9)
KEGG_NOTCH_SIGNALING_PATHWAY	KEGG_NOTCH_SIGNALING_PATHWAY	0.000451	<0.05	SETD1A (3.5)	IQSEC1 (3.2)	LRFN4 (3.1)	RFX4 (3.1)	DAG1 (3.0)	DPYSL4 (2.9)	NCOR2 (2.9)	HEY2 (2.9)	GLIS2 (2.9)	BPTF (2.9)
ENSG00000134308	YWHAQ PPI subnetwork	0.000452	<0.05	YWHAB (3.9)	TAOK1 (3.2)	EIF4G1 (3.1)	CTBP2 (3.0)	RTN4 (3.0)	MAPK13 (3.0)	WNK1 (2.9)	RBM6 (2.9)	KDM2A (2.7)	RPS6KA4 (2.7)
MP:0001785	edema	0.000456	<0.05	RAMP2 (5.8)	NOS3 (5.0)	RASIP1 (4.6)	SOX7 (3.7)	SLC9A3R2 (3.6)	HIP1 (3.6)	NRP1 (3.5)	GRB10 (3.5)	TAL1 (3.2)	PCDH17 (3.2)
MP:0006410	abnormal common myeloid progenitor cell morphology	0.000458	<0.05	TAL1 (4.8)	MED13L (4.1)	KIT (3.9)	RNF123 (3.4)	CCDC88B (3.4)	UBA7 (3.3)	ENSG00000240350 (3.2)	ITGAL (3.0)	MYO1F (3.0)	CTSW (3.0)
REACTOME_REGULATION_OF_LIPID_METABOLISM_BY_PEROXISOME_PROLIFERATOR:ACTIVATED_RECEPTOR_ALPHA_PPARALPHA	REACTOME_REGULATION_OF_LIPID_METABOLISM_BY_PEROXISOME_PROLIFERATOR:ACTIVATED_RECEPTOR_ALPHA_PPARALPHA	0.000459	<0.05	PPARG (4.7)	ACSS2 (3.8)	HMGCR (3.6)	NCOA6 (3.4)	ANKRD11 (3.4)	PPARA (3.3)	NCOA1 (3.3)	UBR2 (3.2)	SREBF1 (3.1)	HMGXB4 (3.1)
ENSG00000123562	MORF4L2 PPI subnetwork	0.000465	<0.05	BCL7B (5.6)	AIP (5.4)	PPP4C (3.8)	PHKG2 (3.8)	AXIN1 (3.6)	KAT8 (3.4)	ENSA (3.4)	RNF167 (3.4)	BRMS1 (3.0)	BRD8 (3.0)
REACTOME_SIGNALING_BY_ERBB2	REACTOME_SIGNALING_BY_ERBB2	0.000466	<0.05	PIK3R2 (3.7)	SCAND1 (3.1)	NCOA1 (3.1)	BCKDK (3.0)	YPEL3 (3.0)	LINC00478 (2.9)	SLC2A4RG (2.9)	ZNF771 (2.9)	C11orf86 (2.8)	ZBTB7B (2.7)
ENSG00000129691	ASH2L PPI subnetwork	0.000466	<0.05	ATXN2 (4.1)	MSL2 (3.7)	DIDO1 (3.6)	KDM3B (3.5)	ATXN2L (3.4)	C3orf37 (3.4)	SETD1A (3.3)	CBFA2T2 (3.3)	SBNO1 (3.3)	CELF1 (3.3)
GO:0001558	regulation of cell growth	0.000469	<0.05	FAM150B (4.2)	ENSG00000246985 (3.5)	VIT (3.2)	ERBB4 (3.2)	CHRNE (3.1)	ENSG00000256845 (3.0)	ZNF771 (3.0)	C18orf1 (2.9)	P4HTM (2.9)	ENSG00000257097 (2.8)
MP:0002404	increased intestinal adenoma incidence	0.000471	<0.05	ENSG00000204091 (4.6)	PIDD (4.1)	RFX4 (3.6)	DMRTA2 (3.1)	RHOD (2.8)	CIDECP (2.8)	ANKRD31 (2.8)	SCAND2 (2.6)	PSIP1 (2.5)	DAG1 (2.5)
MP:0005459	decreased percent body fat	0.000484	<0.05	INS (8.0)	PDIA2 (7.3)	PNPLA2 (4.4)	OLFM4 (4.1)	PPARG (4.1)	MLXIPL (3.7)	HCAR1 (3.4)	TRIB1 (3.4)	PC (3.3)	IGF1R (3.2)
ENSG00000140464	PML PPI subnetwork	0.000486	<0.05	MAPK14 (4.6)	MSL1 (4.0)	PIAS1 (3.6)	ANKLE2 (3.5)	TRAFD1 (3.5)	MCL1 (3.5)	ATXN2 (3.5)	TSC22D2 (3.3)	FOXO3 (3.2)	MSL2 (3.2)
ENSG00000111752	PHC1 PPI subnetwork	0.000494	<0.05	LCORL (3.7)	H1FX (3.5)	TFAP4 (3.4)	OTUD4 (3.3)	SETD1A (3.2)	RPRD2 (3.2)	ATXN2L (3.1)	ZNF362 (3.1)	SBNO1 (3.0)	AXIN1 (3.0)
ENSG00000148400	NOTCH1 PPI subnetwork	0.000494	<0.05	ENSG00000254470 (3.4)	HIVEP2 (3.4)	STAG1 (3.3)	SETD1A (3.3)	NCOA1 (3.3)	OTUD4 (2.9)	SETD5 (2.8)	RPS6KA5 (2.7)	SIX6 (2.7)	CABP2 (2.7)
GO:0009952	anterior/posterior pattern specification	0.000503	<0.05	TBX6 (4.7)	PAX2 (4.5)	ENSG00000231453 (3.7)	LIN28B (3.4)	IGF2-AS (3.2)	HMGA2 (3.1)	IGF2BP1 (3.1)	SALL1 (3.0)	FGF6 (2.9)	LINC00458 (2.9)
MP:0011110	partial preweaning lethality	0.000511	<0.05	TAL1 (4.0)	EPHA7 (3.4)	ADAM10 (3.4)	PLXND1 (3.3)	RSPO3 (3.2)	PDGFB (3.1)	LGR4 (3.0)	KCNB2 (3.0)	LIN28B (2.9)	IGF1R (2.8)
GO:0003002	regionalization	0.000514	<0.05	TBX6 (4.5)	PAX2 (4.2)	ENSG00000231453 (4.0)	HMGA2 (3.6)	C10orf140 (3.5)	MIR214 (3.4)	SALL1 (3.4)	IGF2BP1 (3.3)	LIN28B (3.2)	CCDC121 (3.2)
GO:0046982	protein heterodimerization activity	0.000516	<0.05	SYT12 (3.6)	NCOA1 (3.3)	C18orf1 (3.2)	ZBTB7B (3.0)	CGGBP1 (3.0)	VEGFA (2.9)	LRFN4 (2.8)	BAI2 (2.7)	RAPSN (2.7)	ARHGEF12 (2.6)
ENSG00000165659	DACH1 PPI subnetwork	0.000525	<0.05	C14orf39 (7.9)	POMC (6.5)	FSHB (6.1)	EYA4 (4.6)	DMRTA2 (3.8)	RAB11FIP3 (3.7)	AXIN1 (3.6)	PAX2 (3.5)	KDM3B (3.5)	FAM13B (3.4)
ENSG00000185920	PTCH1 PPI subnetwork	0.000526	<0.05	BNC2 (4.0)	DLEU1 (3.3)	PTCH1 (3.2)	FAM101A (3.1)	RAB11FIP3 (3.1)	FAM57B (2.9)	HHIP (2.9)	GDF5 (2.9)	ENSG00000256323 (2.8)	ANGPTL7 (2.7)
ENSG00000178409	BEND3 PPI subnetwork	0.000527	<0.05	SCAND2 (4.8)	TAOK2 (4.3)	ENSG00000254470 (4.2)	ZNF629 (4.2)	RPRD2 (3.9)	ZNF646 (3.8)	USP19 (3.8)	MSL2 (3.8)	KDM2A (3.7)	ZNF48 (3.7)
MP:0006395	abnormal epiphyseal plate morphology	0.000528	<0.05	FZD9 (4.8)	SCUBE3 (4.7)	CDH11 (4.4)	WWP2 (4.3)	SLIT2 (4.1)	CTSK (4.1)	COL16A1 (4.0)	FAM101A (3.9)	BNC2 (3.8)	ITGA11 (3.3)
ENSG00000125798	FOXA2 PPI subnetwork	0.000529	<0.05	WNT8A (5.6)	ENSG00000250377 (5.6)	LINC00461 (4.4)	ENSG00000215099 (4.0)	RNF167 (3.2)	FGF18 (3.1)	ENSG00000254300 (3.1)	PAX2 (3.1)	CALCR (3.0)	BPTF (2.9)
ENSG00000048052	HDAC9 PPI subnetwork	0.000543	<0.05	SLC38A2 (4.6)	MED13L (4.4)	MAP2K5 (3.2)	ZNF771 (2.9)	C1orf183 (2.9)	HMGXB4 (2.9)	ANKRD11 (2.8)	BLK (2.7)	MAST3 (2.7)	KLHL24 (2.6)
ENSG00000130726	TRIM28 PPI subnetwork	0.000545	<0.05	SETD5 (2.9)	ANKLE2 (2.8)	DDX19A (2.8)	RNF40 (2.8)	UBQLN4 (2.7)	TSC2 (2.7)	BRD8 (2.6)	ZNF341 (2.6)	ENSG00000229729 (2.5)	GTF2I (2.5)
MP:0000547	short limbs	0.000546	<0.05	COL11A1 (5.7)	FAM101A (5.2)	COL16A1 (4.4)	FZD9 (4.4)	WWP2 (4.3)	TRPS1 (4.0)	CTSK (3.9)	PTCH1 (3.5)	ITGA11 (3.4)	SCUBE3 (3.4)
MP:0000601	small liver	0.000555	<0.05	MED13L (3.9)	KLF3 (3.6)	KIAA0889 (3.4)	TAL1 (3.3)	INSR (3.3)	SBK1 (3.2)	SETD5 (3.2)	ARNT (3.1)	ZBTB7B (3.1)	AARS (3.1)
ENSG00000135100	HNF1A PPI subnetwork	0.000561	<0.05	NCOA6 (3.6)	SLC38A2 (3.4)	ZBTB7B (3.1)	NCOA1 (3.0)	BLK (3.0)	RPRD2 (3.0)	BPTF (3.0)	MED13L (2.9)	SNTA1 (2.9)	TCF7L2 (2.9)
GO:0048705	skeletal system morphogenesis	0.000563	<0.05	MIR214 (5.5)	DNM3OS (5.1)	PAX2 (4.5)	FAM101A (4.4)	TBX15 (4.4)	FZD9 (4.2)	ASXL3 (3.6)	COPZ2 (3.5)	GDF5 (3.4)	ITGA11 (3.4)
MP:0006280	abnormal digit development	0.000571	<0.05	ISL1 (5.2)	PARD3B (3.4)	CABLES1 (3.0)	LIN28B (3.0)	FOXO1 (2.9)	TRPS1 (2.9)	INADL (2.9)	RARB (2.9)	PDE3B (2.9)	FAM101A (2.8)
GO:0001501	skeletal system development	0.000574	<0.05	DNM3OS (5.1)	MIR214 (5.0)	FAM101A (4.9)	COL11A1 (4.8)	COPZ2 (4.5)	FZD9 (4.3)	GDF5 (4.3)	TBX15 (4.2)	NPR2 (3.9)	WWP2 (3.9)
ENSG00000181090	EHMT1 PPI subnetwork	0.000585	<0.05	SLC38A2 (4.9)	MED13L (3.4)	PHACTR1 (3.3)	AVL9 (3.3)	PIK3R2 (3.2)	NCOA6 (3.1)	GTF3A (2.9)	KLF16 (2.9)	MLLT10 (2.9)	TCF7L2 (2.9)
MP:0010103	small thoracic cage	0.000593	<0.05	WWP2 (7.0)	FZD9 (5.6)	FAM101A (5.0)	SCUBE3 (4.3)	TRPS1 (4.1)	COL11A1 (4.1)	GDF5 (3.9)	ID4 (3.8)	HORMAD1 (3.7)	HR (3.4)
MP:0000784	forebrain hypoplasia	0.0006	<0.05	DMRTA2 (6.6)	TCF7L2 (4.4)	WNK1 (3.8)	LINC00461 (3.4)	IL17RC (3.3)	LAMB2 (3.2)	RFX4 (3.1)	FOXO1 (3.1)	AGBL4 (2.9)	NFAT5 (2.9)
MP:0001914	hemorrhage	0.000605	<0.05	RAMP2 (4.7)	CD248 (4.2)	LTBP1 (4.1)	MYL9 (4.1)	GP1BA (3.9)	SOX7 (3.5)	PLXND1 (3.5)	RASIP1 (3.5)	TLN1 (3.4)	DAG1 (3.4)
ENSG00000141510	TP53 PPI subnetwork	0.000606	<0.05	TRIB1 (3.5)	PPP4C (3.4)	HAT1 (3.2)	H1FX (3.2)	MAZ (3.1)	PSIP1 (3.1)	KIF22 (3.1)	RSRC2 (3.1)	C3orf37 (3.1)	ASB3 (3.0)
GO:0051098	regulation of binding	0.000607	<0.05	ENSG00000225399 (2.8)	ENSG00000232084 (2.8)	DLEU2 (2.8)	ENSG00000223492 (2.8)	C10orf140 (2.8)	PRRT3-AS1 (2.7)	ENSG00000255517 (2.7)	SLC2A4RG (2.7)	ZFHX3 (2.6)	ENSG00000254470 (2.6)
ENSG00000140332	TLE3 PPI subnetwork	0.000613	<0.05	ENSG00000257056 (3.5)	MAMSTR (3.2)	GRB14 (3.2)	SIX6 (3.1)	PIK3R2 (3.1)	USP19 (3.1)	C11orf68 (3.0)	NPW (3.0)	CTSF (3.0)	C12orf23 (3.0)
MP:0001693	failure of primitive streak formation	0.000613	<0.05	HSD17B12 (3.9)	RRAS2 (3.8)	SSR4P1 (3.5)	KAT6B (3.3)	CRIM1 (3.1)	POU2F3 (3.0)	NPC1 (2.8)	BDNF (2.8)	MYLPF (2.8)	ADAM1 (2.8)
ENSG00000128052	KDR PPI subnetwork	0.000619	<0.05	RASIP1 (5.5)	TGFBR2 (4.6)	RAMP2 (4.6)	PLXND1 (4.1)	NOS3 (3.8)	TAOK2 (3.8)	AMZ1 (3.6)	PDGFB (3.4)	SOX7 (3.4)	SEMA3F (3.3)
MP:0000783	abnormal forebrain morphology	0.00062	<0.05	DMRTA2 (6.0)	SIX6 (5.2)	LINC00461 (4.1)	C10orf140 (4.1)	TFAP2D (3.8)	BMP8A (3.4)	AUTS2 (3.4)	IGF2BP1 (3.3)	EPHA7 (3.3)	RFX4 (2.9)
MP:0003720	abnormal neural tube closure	0.000621	<0.05	PLAG1 (3.6)	RAD52 (3.2)	UBQLN4 (3.1)	R3HCC1 (3.0)	TGIF2 (3.0)	ZNF48 (2.7)	TSC2 (2.6)	IGF2BP1 (2.5)	NF1 (2.5)	ENSG00000227215 (2.5)
ENSG00000118495	PLAGL1 PPI subnetwork	0.000629	<0.05	LINC00478 (3.8)	KAT6B (3.6)	ESR1 (3.6)	HIVEP2 (3.4)	ANKRD11 (3.3)	SREBF1 (3.1)	FSHB (3.1)	ARNT (3.0)	FBXL17 (3.0)	ZC3H4 (3.0)
MP:0003396	abnormal embryonic hematopoiesis	0.00063	<0.05	TAL1 (6.6)	SOX7 (4.3)	SLC25A37 (4.2)	C3orf54 (3.8)	PTPN12 (3.8)	NOS3 (3.7)	ENSG00000226122 (3.6)	RAMP2 (3.5)	GP1BA (3.5)	SH2B3 (3.4)
MP:0001921	reduced fertility	0.000633	<0.05	TCF7L2 (3.3)	DOT1L (3.1)	SALL1 (3.0)	KIAA1522 (2.9)	PDGFB (2.8)	EFR3B (2.8)	KCNB2 (2.6)	NCOA7 (2.6)	CDKN2C (2.5)	ENSG00000257056 (2.4)
GO:0060348	bone development	0.000643	<0.05	COL11A1 (4.6)	KLF14 (4.2)	FAM101A (3.9)	DNM3OS (3.8)	VIT (3.7)	COPZ2 (3.7)	MIR214 (3.7)	ADAMTS10 (3.6)	ECM2 (3.5)	FZD9 (3.5)
ENSG00000109320	NFKB1 PPI subnetwork	0.000644	<0.05	NFKBIA (5.9)	HIVEP1 (4.3)	RELA (4.3)	MCL1 (3.7)	TRAF3 (3.5)	PDE4B (3.4)	CFL1 (3.1)	CLCF1 (3.0)	NFIL3 (2.9)	BCL2L11 (2.9)
MP:0009890	cleft secondary palate	0.000646	<0.05	EYA4 (5.8)	MIR214 (5.1)	TRPS1 (4.9)	CDH11 (4.8)	ASXL3 (4.6)	DNM3OS (4.5)	NR2F1 (4.1)	EPHA7 (4.1)	PTCH1 (3.9)	CD248 (3.8)
GO:0007179	transforming growth factor beta receptor signaling pathway	0.000647	<0.05	LINC00458 (3.8)	ENSG00000197291 (3.8)	C18orf1 (3.6)	ITGA11 (3.6)	C14orf70 (3.2)	ADAMTSL3 (3.0)	BTBD7 (3.0)	ENSG00000237413 (2.9)	ATXN1L (2.9)	FEM1B (2.8)
ENSG00000108953	YWHAE PPI subnetwork	0.000648	<0.05	H1FX (3.9)	DLGAP4 (3.8)	H3F3B (3.4)	PFN1 (2.9)	YWHAB (2.8)	TRIB1 (2.8)	SPIN1 (2.7)	CTNNB1 (2.7)	VPS37B (2.7)	RTN4 (2.7)
ENSG00000171862	PTEN PPI subnetwork	0.00065	<0.05	SRCAP (3.8)	NECAB3 (3.7)	GBA2 (3.6)	PIK3R2 (3.5)	TSC2 (3.2)	SETD1A (3.1)	RAB1B (3.1)	PACS1 (3.1)	ESR1 (3.0)	ADRBK1 (3.0)
ENSG00000120616	EPC1 PPI subnetwork	0.000653	<0.05	BCL7B (4.7)	PPP4C (4.2)	AIP (3.9)	ANKLE2 (3.4)	SETDB1 (3.4)	C20orf11 (3.2)	ADAM1 (3.2)	AXIN1 (3.1)	FIBP (3.1)	TPD52L2 (2.9)
MP:0000088	short mandible	0.000655	<0.05	TRPS1 (6.1)	FAM101A (4.7)	TBX15 (4.6)	EYA2 (4.3)	EYA4 (4.1)	CDH11 (4.1)	EPHA7 (4.0)	FZD9 (3.8)	GDF5 (3.5)	GMDS (3.4)
GO:0007507	heart development	0.000658	<0.05	MYH7B (5.2)	MYBPC3 (4.2)	HEY2 (3.8)	GATA4 (3.7)	KLHDC8B (3.4)	RARB (3.4)	FGF18 (3.3)	ALPK3 (3.2)	FAM101A (3.0)	NEXN-AS1 (3.0)
GO:0048706	embryonic skeletal system development	0.000662	<0.05	MIR214 (5.0)	PAX2 (4.3)	ASXL3 (4.2)	TBX15 (4.1)	DNM3OS (4.0)	ENSG00000231453 (3.7)	IGF2-AS (3.5)	ENSG00000235300 (3.4)	TSHZ2 (3.3)	BNC2 (3.2)
ENSG00000152944	MED21 PPI subnetwork	0.000664	<0.05	ZNHIT3 (5.1)	CASC3 (4.7)	ANKRD11 (4.4)	PRDM4 (4.1)	MFAP3 (3.8)	BPTF (3.5)	UBN1 (3.5)	C17orf42 (3.3)	ZC3H4 (3.2)	DIDO1 (3.2)
GO:0060349	bone morphogenesis	0.000676	<0.05	COL11A1 (4.5)	VIT (4.3)	ITGA11 (4.3)	FAM101A (4.3)	DNM3OS (4.0)	FZD9 (3.9)	MIR214 (3.9)	ADAMTS10 (3.8)	TRPS1 (3.8)	TBX15 (3.4)
ENSG00000119866	BCL11A PPI subnetwork	0.000689	<0.05	SLC38A2 (4.6)	MED13L (3.7)	NCOA6 (3.6)	ANKRD11 (3.3)	PKD1 (3.1)	C1orf183 (3.1)	BLK (3.0)	HMGXB4 (2.9)	BPTF (2.9)	RMST (2.8)
ENSG00000119812	FAM98A PPI subnetwork	0.000691	<0.05	TRIAP1 (5.5)	RPRD2 (3.8)	ZNF592 (3.8)	SCRIB (3.6)	BPTF (3.5)	MACF1 (3.4)	MAPKAPK5 (3.2)	USP19 (3.1)	BAZ1B (3.1)	ATXN2 (3.0)
ENSG00000198793	MTOR PPI subnetwork	0.000705	<0.05	MAD1L1 (3.7)	AMPD2 (3.6)	GNAI3 (3.5)	BCKDK (3.3)	NAV1 (3.3)	MACF1 (3.2)	GTF2I (3.2)	AXIN1 (3.0)	PPP1CA (3.0)	SCMH1 (3.0)
GO:0004861	cyclin-dependent protein kinase inhibitor activity	0.000706	<0.05	BCL2L11 (3.7)	PIDD (3.5)	DLEU2 (3.4)	CCNE1 (3.2)	C12orf5 (3.2)	PNPLA2 (3.2)	ABHD15 (3.1)	CDKN2C (3.1)	LCORL (3.0)	CPEB4 (3.0)
ENSG00000182093	WRB PPI subnetwork	0.000707	<0.05	CASC3 (6.5)	BPTF (5.5)	C12orf51 (4.7)	WNK1 (4.6)	NCOA6 (4.3)	MSL1 (4.2)	UBN1 (4.2)	RPRD2 (4.0)	TP53INP2 (3.9)	RAPGEFL1 (3.8)
MP:0002088	abnormal embryonic growth/weight/body size	0.000713	<0.05	ARHGEF12 (3.5)	RAI1 (3.2)	FOXO3 (3.1)	SRCAP (3.1)	TRPS1 (3.1)	IGF1R (3.1)	SETD1A (3.0)	WNK1 (3.0)	ENSG00000252498 (2.8)	TCF7L2 (2.7)
MP:0001065	abnormal trigeminal nerve morphology	0.000715	<0.05	ENSG00000255496 (4.7)	BDNF-AS1 (3.8)	CADPS (3.6)	EYA2 (3.6)	NR2F1 (3.6)	HMGA2 (3.5)	EYA4 (3.5)	SLIT2 (3.5)	ENSG00000250377 (3.4)	KCNB2 (3.3)
GO:0016410	N-acyltransferase activity	0.000717	<0.05	CASC3 (4.3)	MSL1 (4.0)	CCDC101 (3.7)	GGNBP2 (3.6)	MYO19 (3.5)	RPRD2 (3.4)	ZNHIT3 (3.3)	KAT8 (3.3)	TRMT61B (3.3)	PIGW (3.2)
MP:0000029	abnormal malleus morphology	0.00072	<0.05	EYA2 (5.5)	SALL1 (4.5)	TBX15 (4.2)	TRPS1 (3.9)	HMGA2 (3.8)	ZFHX3 (3.7)	PTCH1 (3.6)	CDH11 (3.6)	FAM167A (3.6)	DNM3OS (3.5)
ENSG00000143761	ARF1 PPI subnetwork	0.000723	<0.05	COPG (5.1)	FAM114A1 (5.1)	GOLGA3 (5.0)	COPB1 (4.9)	GOLPH3L (4.7)	C12orf23 (4.7)	ARNT (4.1)	YIF1A (4.0)	ITCH (3.9)	TRPC4AP (3.6)
ENSG00000188130	MAPK12 PPI subnetwork	0.000729	<0.05	TRIB1 (6.4)	MCL1 (5.2)	HBEGF (5.0)	DUSP6 (4.7)	ETV5 (4.0)	MYEOV (3.8)	SPRY4 (3.6)	KLF16 (3.5)	NPAS4 (3.2)	NFIL3 (3.2)
GO:0090092	regulation of transmembrane receptor protein serine/threonine kinase signaling pathway	0.000729	<0.05	HEY2 (3.6)	C18orf1 (3.5)	TMEM136 (3.4)	BTBD7 (3.3)	LTBP1 (3.3)	SCUBE3 (2.9)	C10orf26 (2.9)	TMEM100 (2.8)	ENSG00000237413 (2.8)	PROCR (2.7)
ENSG00000206206	DAXX PPI subnetwork	0.000731	<0.05	TRAFD1 (4.2)	PIDD (4.0)	PPP4C (3.8)	UBA7 (3.4)	TRIP12 (3.0)	CELF1 (3.0)	QRICH1 (3.0)	IRX1 (2.9)	KBTBD4 (2.8)	CAST (2.8)
ENSG00000206279	DAXX PPI subnetwork	0.000731	<0.05	TRAFD1 (4.2)	PIDD (4.0)	PPP4C (3.8)	UBA7 (3.4)	TRIP12 (3.0)	CELF1 (3.0)	QRICH1 (3.0)	IRX1 (2.9)	KBTBD4 (2.8)	CAST (2.8)
ENSG00000204209	DAXX PPI subnetwork	0.000731	<0.05	TRAFD1 (4.2)	PIDD (4.0)	PPP4C (3.8)	UBA7 (3.4)	TRIP12 (3.0)	CELF1 (3.0)	QRICH1 (3.0)	IRX1 (2.9)	KBTBD4 (2.8)	CAST (2.8)
ENSG00000082175	PGR PPI subnetwork	0.000744	<0.05	FOXO1 (4.5)	PHF15 (4.1)	MED13L (4.0)	NCOA6 (3.5)	ATXN2 (3.0)	ESR1 (3.0)	KAT6B (3.0)	HMGXB4 (2.9)	CDKN2C (2.9)	ZBTB38 (2.8)
ENSG00000118058	MLL PPI subnetwork	0.000746	<0.05	MSL2 (4.1)	BPTF (3.7)	AXIN1 (3.7)	KAT5 (3.5)	SETD1A (3.5)	SRCAP (3.2)	ARFRP1 (3.2)	MLLT10 (3.1)	ATXN2L (3.0)	CBX1 (3.0)
GO:0016202	regulation of striated muscle tissue development	0.000747	<0.05	ENSG00000196355 (5.2)	MYH7B (4.1)	CHRNE (3.8)	ENSG00000231453 (3.2)	RAPSN (3.0)	ANKRD19P (2.9)	HHIP (2.9)	EHBP1 (2.9)	FOXO3 (2.7)	ENSG00000245975 (2.7)
GO:0000123	histone acetyltransferase complex	0.000756	<0.05	BCL7B (5.5)	BRPF3 (4.3)	SETD1A (4.3)	NCOA6 (4.3)	KBTBD4 (4.3)	KDM3B (4.1)	MSL2 (4.1)	STAG1 (4.1)	CASC3 (4.0)	RBM4B (4.0)
GO:0048742	regulation of skeletal muscle fiber development	0.00076	<0.05	LINC00485 (4.7)	C16orf92 (3.5)	RAPSN (3.2)	MAMSTR (3.0)	SSR4P1 (2.8)	ANKRD19P (2.8)	FOXO3 (2.7)	SSBP2 (2.7)	KLF14 (2.7)	ENSG00000233246 (2.7)
REACTOME_SIGNALING_BY_NOTCH	REACTOME_SIGNALING_BY_NOTCH	0.000769	<0.05	DAG1 (4.3)	HEY2 (4.1)	SEMA3F (3.6)	IGF1R (3.5)	SETD1A (3.5)	DAB2IP (3.1)	INSR (3.0)	MFAP3 (2.9)	SOX7 (2.8)	HIP1 (2.8)
MP:0004261	abnormal embryonic neuroepithelium morphology	0.000775	<0.05	IGF2BP1 (3.9)	DMRTA2 (3.7)	EPHA7 (3.7)	LIN28B (3.4)	ATXN2 (2.9)	MTHFR (2.8)	SALL1 (2.8)	IFT81 (2.8)	RPGRIP1L (2.7)	LINC00458 (2.7)
ENSG00000096717	SIRT1 PPI subnetwork	0.000785	<0.05	HIVEP1 (3.5)	ZNF654 (3.5)	TMCC1 (3.5)	HIVEP2 (3.2)	NCOA6 (3.0)	FRMD8 (2.9)	UBR2 (2.6)	AP1G1 (2.6)	MAPK13 (2.6)	ENSG00000250075 (2.6)
GO:0043543	protein acylation	0.000787	<0.05	SETD1A (4.6)	BCL7B (4.1)	CASC3 (3.9)	UBQLN4 (3.8)	WBSCR16 (3.7)	MSL1 (3.7)	AXIN1 (3.5)	MSL2 (3.4)	PIGW (3.4)	BRPF3 (3.2)
MP:0004787	abnormal dorsal aorta morphology	0.000787	<0.05	SOX7 (6.9)	RASIP1 (6.4)	NOS3 (6.1)	PLXND1 (5.9)	RAMP2 (5.3)	SEMA3F (4.5)	PCDH17 (4.1)	HEY2 (4.0)	PDGFB (3.8)	SLC9A3R2 (3.6)
ENSG00000100030	MAPK1 PPI subnetwork	0.000789	<0.05	TRIB1 (5.1)	MCL1 (4.3)	DUSP6 (4.3)	NFKBIA (3.5)	HBEGF (3.4)	NPAS4 (3.3)	CCND3 (3.1)	SLC38A2 (3.1)	KLF3 (3.1)	PLCB3 (3.1)
MP:0000351	increased cell proliferation	0.000799	<0.05	PIDD (4.2)	TMEM54 (3.4)	FRMD8 (3.3)	CYBRD1 (3.2)	POLK (3.1)	CTSK (3.0)	BCL2L11 (2.9)	EFEMP2 (2.9)	ZFP64 (2.7)	ENSG00000231453 (2.7)
GO:0035116	embryonic hindlimb morphogenesis	0.000801	<0.05	ENSG00000176349 (3.8)	ENSG00000254839 (3.7)	ENSG00000233715 (3.7)	ENSG00000225942 (3.4)	MPPED2 (3.1)	SH3GL3 (3.0)	TGM7 (2.9)	TBX6 (2.7)	TBX15 (2.7)	IGF2 (2.7)
MP:0005269	abnormal occipital bone morphology	0.000808	<0.05	GDF5 (6.3)	WWP2 (5.1)	TBX15 (4.8)	GMDS (4.6)	ID4 (4.4)	FAM101A (3.8)	EYA4 (3.4)	TRPS1 (3.4)	PTCH1 (3.3)	SCUBE3 (3.2)
ENSG00000142539	SPIB PPI subnetwork	0.00081	<0.05	TRIB1 (3.9)	NCOA6 (3.8)	KLF16 (3.7)	CD19 (3.7)	ATXN2L (3.6)	C20orf11 (3.5)	ADRBK1 (3.5)	CBFA2T2 (3.1)	UBN1 (3.1)	DOT1L (3.1)
ENSG00000161202	DVL3 PPI subnetwork	0.000818	<0.05	FAM167A (4.0)	ID4 (3.4)	BICD2 (3.3)	FAM53C (3.3)	SETD1A (3.2)	NCKAP5L (3.2)	DAB2IP (3.2)	NCOA6 (3.2)	CCND1 (3.2)	SOX7 (3.1)
ENSG00000064547	LPAR2 PPI subnetwork	0.000819	<0.05	SLC38A2 (4.6)	MED13L (3.7)	RMST (3.6)	PKD1 (3.5)	BLK (3.4)	MEF2C (3.0)	GOLGA3 (2.9)	C1orf183 (2.8)	ATXN2L (2.8)	BPTF (2.7)
ENSG00000107882	SUFU PPI subnetwork	0.000825	<0.05	PTCH1 (6.0)	HHIP (5.1)	ZNF629 (3.5)	METRN (3.4)	TFAP4 (3.4)	TAOK2 (3.3)	ENSA (3.3)	ZNF646 (3.0)	BNC2 (3.0)	SCUBE3 (3.0)
GO:0034708	methyltransferase complex	0.000829	<0.05	MSL2 (4.0)	MED13L (4.0)	CELF1 (3.7)	SRCAP (3.7)	KDM3B (3.6)	ZCCHC8 (3.5)	NFATC2IP (3.5)	SBNO1 (3.5)	ZC3H4 (3.3)	C3orf37 (3.2)
GO:0035097	histone methyltransferase complex	0.000829	<0.05	MSL2 (4.0)	MED13L (4.0)	CELF1 (3.7)	SRCAP (3.7)	KDM3B (3.6)	ZCCHC8 (3.5)	NFATC2IP (3.5)	SBNO1 (3.5)	ZC3H4 (3.3)	C3orf37 (3.2)
GO:0051216	cartilage development	0.000835	<0.05	FZD9 (6.4)	FAM101A (5.3)	GDF5 (5.2)	ANGPTL7 (4.6)	WWP2 (4.5)	COL11A1 (4.3)	DNM3OS (4.2)	MIR214 (4.0)	SCUBE3 (3.9)	NPR2 (3.8)
ENSG00000135333	EPHA7 PPI subnetwork	0.00084	<0.05	H1FX (3.4)	ISL1 (3.3)	ZBTB7B (3.1)	PHC2 (3.0)	MAZ (3.0)	BPTF (2.9)	DLGAP4 (2.9)	ENSG00000232044 (2.7)	BCL7C (2.7)	ZFHX3 (2.7)
MP:0000159	abnormal xiphoid process morphology	0.000845	<0.05	AUTS2 (4.8)	TMEM100 (4.3)	EYA2 (4.1)	FAM101A (4.1)	RFX4 (4.1)	EYA4 (4.1)	WNT4 (3.7)	EFEMP2 (3.5)	GMDS (3.5)	ID4 (3.5)
GO:0001707	mesoderm formation	0.000845	<0.05	WNT8A (5.8)	TBX6 (5.1)	BDNF-AS1 (4.4)	ENSG00000255496 (4.1)	ENSG00000196355 (3.8)	ENSG00000246982 (3.6)	RSPO3 (3.2)	ENSG00000228732 (3.0)	BDNF (3.0)	GDF5 (2.9)
ENSG00000125845	BMP2 PPI subnetwork	0.000854	<0.05	ID4 (6.1)	TMEM100 (5.0)	RSPO3 (4.8)	PTCH1 (4.0)	C18orf1 (3.6)	CDH11 (3.3)	SPON1 (3.3)	LTBP1 (3.2)	PTPN12 (3.1)	AUTS2 (3.0)
ENSG00000172379	ARNT2 PPI subnetwork	0.000865	<0.05	SLC38A2 (4.5)	MED13L (3.8)	BLK (3.6)	PKD1 (3.1)	C1orf183 (3.1)	ATXN2L (3.0)	PTGFR (2.9)	GDF5 (2.8)	MAFB (2.8)	NCOA1 (2.7)
KEGG_RENAL_CELL_CARCINOMA	KEGG_RENAL_CELL_CARCINOMA	0.000892	<0.05	VEGFA (4.6)	GNA12 (3.8)	DNM2 (3.6)	FAM5C (3.4)	ZNF592 (3.3)	RAB1B (3.1)	DNAJC5 (3.1)	ST3GAL2 (2.8)	NFIL3 (2.8)	BRPF3 (2.8)
ENSG00000126778	SIX1 PPI subnetwork	0.000898	<0.05	EYA4 (4.9)	RGP1 (3.9)	GMDS (3.9)	IGF2-AS (3.7)	NR2F1 (3.2)	ISL1 (3.2)	C14orf39 (3.0)	EYA2 (3.0)	WDR66 (2.9)	TOM1 (2.9)
GO:0030326	embryonic limb morphogenesis	0.000903	<0.05	C10orf140 (4.0)	TBX15 (3.8)	ASXL3 (3.5)	ENSG00000231453 (3.5)	DNM3OS (3.5)	TRPS1 (3.4)	PAX2 (3.3)	LIN28B (3.2)	PLAG1 (3.2)	SALL1 (3.1)
GO:0035113	embryonic appendage morphogenesis	0.000903	<0.05	C10orf140 (4.0)	TBX15 (3.8)	ASXL3 (3.5)	ENSG00000231453 (3.5)	DNM3OS (3.5)	TRPS1 (3.4)	PAX2 (3.3)	LIN28B (3.2)	PLAG1 (3.2)	SALL1 (3.1)
ENSG00000122565	CBX3 PPI subnetwork	0.000904	<0.05	LCORL (3.7)	H1FX (3.7)	ZNF362 (3.5)	MSL2 (3.3)	HMGB3P1 (3.2)	CDKN2C (3.2)	MAZ (3.0)	KIF22 (2.9)	E2F1 (2.7)	PGP (2.7)
GO:0004713	protein tyrosine kinase activity	0.000905	<0.05	MLXIP (3.6)	MAPK14 (3.2)	SMAD3 (3.2)	DLGAP4 (3.2)	ADRBK1 (3.2)	MSL1 (3.0)	GBA2 (2.9)	RAB11FIP4 (2.9)	NFAT5 (2.8)	TMCC1 (2.7)
GO:0030308	negative regulation of cell growth	0.000911	<0.05	MC4R (3.8)	ENSG00000256845 (3.7)	ENSG00000235358 (3.5)	FAM150B (3.4)	P4HTM (3.1)	PRKG2 (2.8)	ENSG00000229729 (2.7)	LINC00458 (2.6)	TSC22D2 (2.6)	ENSG00000254300 (2.5)
GO:0008170	N-methyltransferase activity	0.000929	<0.05	UBQLN4 (4.5)	RPRD2 (4.3)	SETDB1 (4.2)	TARS2 (4.0)	SBNO1 (4.0)	MLLT10 (3.8)	QTRT1 (3.4)	WBSCR16 (3.3)	CELF1 (3.2)	UBR2 (3.1)
ENSG00000174197	MGA PPI subnetwork	0.00093	<0.05	AXIN1 (4.0)	TFAP4 (3.9)	BCL7A (3.9)	RAI1 (3.8)	PABPN1 (3.7)	KDM3B (3.7)	SETD1A (3.7)	RPRD2 (3.3)	PRUNE (3.1)	MSL2 (3.1)
GO:0000790	nuclear chromatin	0.000932	<0.05	MAZ (5.4)	ZC3H4 (3.9)	SF3B4 (3.9)	FANCE (3.4)	ATXN2L (3.4)	H1FX (3.4)	TFAP4 (3.4)	MLLT10 (3.3)	MSL2 (3.2)	PIAS1 (3.1)
MP:0000074	abnormal neurocranium morphology	0.000944	<0.05	TRPS1 (5.9)	FAM101A (4.0)	GDF5 (4.0)	MPPED2 (3.8)	SCUBE3 (3.8)	WWP2 (3.5)	COL11A1 (3.5)	FZD9 (3.4)	PTCH1 (3.4)	ZFHX3 (3.3)
MP:0001513	limb grasping	0.00095	<0.05	AKAP6 (4.0)	CALCB (3.5)	NRXN3 (3.5)	RTN4 (3.4)	CLCN6 (3.2)	FAM57B (3.2)	EYA4 (3.0)	DNAJC27 (3.0)	CADM2 (2.9)	FOXO3 (2.9)
GO:0035137	hindlimb morphogenesis	0.000951	<0.05	MPPED2 (3.5)	ENSG00000254556 (3.5)	TGM7 (3.2)	ENSG00000176349 (3.2)	TBX15 (3.2)	IGF2-AS (3.1)	SH3GL3 (3.0)	ENSG00000225942 (3.0)	ENSG00000233715 (2.9)	ASXL3 (2.9)
GO:0030902	hindbrain development	0.000958	<0.05	ENSG00000250377 (5.3)	ENSG00000197291 (3.8)	FAM83C-AS1 (3.7)	ENSG00000227388 (3.4)	LINC00461 (3.3)	CLVS1 (3.3)	KLF14 (3.2)	ENSG00000247828 (3.2)	RFX4 (3.2)	KCNB2 (3.2)
ENSG00000133740	E2F5 PPI subnetwork	0.00096	<0.05	ATXN1L (4.8)	LCORL (4.3)	DSN1 (4.3)	CDKN2C (4.1)	BCL7B (4.0)	NFATC2IP (3.7)	WDR76 (3.6)	CENPO (3.5)	PDPR (3.4)	E2F1 (3.4)
ENSG00000065526	SPEN PPI subnetwork	0.000961	<0.05	MED13L (3.7)	ZFP64 (3.4)	GDF5 (3.4)	FAM101A (3.3)	C1orf183 (3.3)	SLC38A2 (3.1)	KAT6B (3.0)	TRPS1 (2.9)	ASIP (2.8)	AVL9 (2.8)
MP:0008146	asymmetric rib-sternum attachment	0.000968	<0.05	HMGA2 (6.4)	SALL1 (4.0)	ENSG00000231453 (3.6)	TRIB1 (3.6)	TBX15 (3.6)	NFIL3 (3.6)	AUTS2 (3.5)	TSHZ2 (3.5)	SPRY4 (3.4)	IGF2BP2 (3.4)
MP:0009887	abnormal palatal shelf fusion at midline	0.000973	<0.05	ASXL3 (3.9)	CDH11 (3.8)	TGM7 (3.7)	MIR214 (3.4)	TRPS1 (3.4)	C10orf140 (3.4)	ZNF362 (3.3)	BNC2 (3.2)	EYA2 (3.2)	RAI1 (3.0)
MP:0004462	small basisphenoid bone	0.000973	<0.05	FZD9 (4.5)	SCUBE3 (4.5)	ENSG00000248890 (4.2)	C10orf140 (4.1)	GMDS (4.0)	ADAMTSL3 (4.0)	TRPS1 (3.9)	FAM101A (3.8)	HMGA2 (3.8)	GLIS2 (3.7)
MP:0001286	abnormal eye development	0.000981	<0.05	GNGT1 (4.6)	EPHA7 (4.6)	LINC00461 (4.6)	SIX6 (4.2)	ID4 (4.1)	TULP1 (4.1)	SALL1 (3.6)	PTCH1 (3.6)	NR2F1 (3.6)	CABP4 (3.6)
ENSG00000128245	YWHAH PPI subnetwork	0.000988	<0.05	INADL (3.2)	NECAB3 (3.1)	FOXO3 (3.1)	MYO6 (3.1)	AVL9 (3.0)	SLC38A2 (2.9)	DNAJC5 (2.9)	H1FX (2.9)	TSC22D2 (2.9)	CNTNAP1 (2.8)
ENSG00000215760	ENSG00000215760 PPI subnetwork	0.001	<0.05	BCL7B (4.4)	CEP120 (3.9)	ZNF646 (3.4)	RAD52 (3.4)	C11orf68 (3.4)	MLLT10 (3.3)	ENSG00000217404 (3.2)	SF3B4 (3.1)	DDX20 (3.1)	RBM4B (3.1)
ENSG00000187325	TAF9B PPI subnetwork	0.001	<0.05	BCL7B (4.4)	CEP120 (3.9)	ZNF646 (3.4)	RAD52 (3.4)	C11orf68 (3.4)	MLLT10 (3.3)	ENSG00000217404 (3.2)	SF3B4 (3.1)	DDX20 (3.1)	RBM4B (3.1)
MP:0010402	ventricular septal defect	0.001	<0.05	IGF2BP1 (3.9)	RARB (3.6)	GRB10 (3.5)	LTBP1 (3.4)	CDH11 (3.4)	NCKAP5L (3.3)	SOX7 (3.3)	TRIB1 (3.2)	IGF2 (3.2)	IGF1R (3.0)
ENSG00000175305	CCNE2 PPI subnetwork	0.00102	<0.05	LCORL (5.2)	PIDD (3.8)	CCNE1 (3.3)	IGF2 (3.2)	PIAS1 (3.2)	ZCCHC8 (3.1)	YPEL3 (3.0)	CDKN2C (3.0)	PRUNE (2.9)	DLEU2 (2.8)
ENSG00000156711	MAPK13 PPI subnetwork	0.00104	<0.05	TRIB1 (7.1)	MCL1 (5.4)	HBEGF (5.2)	ETV5 (4.3)	DUSP6 (4.0)	NPAS4 (3.9)	SPRY4 (3.6)	KLF16 (3.4)	CLCF1 (3.4)	MYEOV (3.2)
ENSG00000081189	MEF2C PPI subnetwork	0.00105	<0.05	NOS3 (3.9)	MLXIP (3.6)	ARNT (3.4)	KCNK3 (3.4)	KLF7 (3.2)	NCOR2 (3.1)	SETD1A (2.9)	GTF2I (2.9)	KBTBD2 (2.9)	KLHL24 (2.7)
REACTOME_INSULIN_RECEPTOR_SIGNALLING_CASCADE	REACTOME_INSULIN_RECEPTOR_SIGNALLING_CASCADE	0.00105	<0.05	MYH7B (4.4)	PTPN11 (3.8)	STC2 (3.5)	VEGFA (3.4)	KLHL24 (3.3)	SEPHS2 (3.3)	YPEL3 (3.2)	NFE2L1 (3.1)	DNAJC5 (3.0)	TBX6 (2.9)
KEGG_ERBB_SIGNALING_PATHWAY	KEGG_ERBB_SIGNALING_PATHWAY	0.00105	<0.05	ADRBK1 (3.4)	TAOK1 (3.2)	FAM131A (3.2)	TMCC1 (3.1)	AVL9 (3.1)	MSL1 (3.1)	SMAD3 (3.0)	GNA12 (3.0)	TSC22D2 (3.0)	SETD5 (2.9)
MP:0002633	persistent truncus arteriosis	0.00107	<0.05	BNC2 (4.3)	NFIL3 (3.1)	EPHA7 (3.1)	RARB (2.9)	TRIB1 (2.9)	ID4 (2.8)	LGR4 (2.8)	FGF18 (2.7)	IGF2 (2.7)	CD248 (2.6)
MP:0001719	absent vitelline blood vessels	0.00107	<0.05	NRP1 (5.2)	RAMP2 (4.5)	TMEM100 (4.4)	RASIP1 (4.2)	SOX7 (4.1)	C3orf54 (3.8)	PLXND1 (3.7)	MYBPC3 (3.7)	SEMA3F (3.6)	VEGFA (3.6)
KEGG_PANCREATIC_CANCER	KEGG_PANCREATIC_CANCER	0.00108	<0.05	RAB1B (3.9)	GNA12 (3.7)	SPIN1 (3.1)	RELA (3.1)	ADRBK1 (3.1)	TRAF3 (3.0)	GTF2I (2.7)	BRK1 (2.6)	ZNF592 (2.6)	DNM2 (2.6)
MP:0000358	abnormal cell morphology	0.00108	<0.05	C3orf37 (3.9)	TCTN2 (3.4)	MITF (3.2)	MAPK3 (3.1)	NF1 (3.0)	VKORC1 (3.0)	BCKDK (2.9)	CNNM2 (2.8)	BBS7 (2.8)	FUK (2.8)
ENSG00000078699	CBFA2T2 PPI subnetwork	0.00108	<0.05	RAI1 (4.1)	NAV1 (3.5)	ENSG00000250616 (3.3)	ZFHX3 (3.2)	MED13L (3.2)	UNK (3.2)	C3orf54 (3.1)	RPRD2 (3.1)	TFAP4 (3.1)	NCKAP5L (3.1)
ENSG00000116044	NFE2L2 PPI subnetwork	0.00109	<0.05	TRIB1 (6.4)	CABLES1 (3.6)	DUSP6 (3.6)	MCL1 (3.5)	ENSA (3.3)	ESR1 (3.0)	RASD1 (3.0)	ENSG00000254300 (2.9)	FOXO3 (2.9)	DHRS11 (2.9)
ENSG00000168646	AXIN2 PPI subnetwork	0.0011	<0.05	TSC22D2 (3.9)	FEM1B (3.6)	R3HCC1 (3.2)	KLHL24 (3.0)	ZNF592 (3.0)	KDM3B (3.0)	HBEGF (3.0)	SENP6 (2.9)	TMCC1 (2.9)	C18orf1 (2.8)
ENSG00000106462	EZH2 PPI subnetwork	0.0011	<0.05	H1FX (3.9)	CBX1 (3.7)	SRSF9 (3.6)	MAZ (3.6)	ATXN2L (3.5)	BPTF (3.4)	GTF2I (3.4)	H3F3B (3.3)	RALY (3.3)	DNAJC1 (3.3)
ENSG00000166167	BTRC PPI subnetwork	0.00111	<0.05	PTCH1 (3.4)	NFKBIA (3.3)	TSC22D2 (3.2)	RAC1 (3.1)	PDE4B (3.1)	GTF2I (3.0)	MCL1 (3.0)	FAM53C (2.9)	TRIB1 (2.9)	ARIH2 (2.8)
ENSG00000179899	ENSG00000179899 PPI subnetwork	0.00111	<0.05	LCORL (3.6)	ZNF362 (3.6)	TFAP4 (3.5)	H1FX (3.1)	CXXC5 (3.0)	SETD1A (3.0)	MLLT10 (2.9)	RPRD2 (2.9)	SBNO1 (2.9)	CDKN2C (2.9)
MP:0003179	decreased platelet cell number	0.00111	<0.05	GP1BA (9.4)	TAL1 (7.9)	RAB27B (7.2)	C3orf54 (5.6)	SLA2 (4.4)	UBA7 (3.7)	SPI1 (3.6)	LAT (3.3)	UNC13D (3.3)	LTBP1 (3.3)
GO:0045596	negative regulation of cell differentiation	0.00112	<0.05	FGF18 (3.4)	C10orf140 (3.2)	IGF2BP1 (3.2)	HIP1 (3.0)	RFX4 (3.0)	C10orf114 (2.9)	HMGA2 (2.9)	HEY2 (2.9)	ID4 (2.9)	TCF7L2 (2.8)
REACTOME_CELL_DEATH_SIGNALLING_VIA_NRAGE_NRIF_AND_NADE	REACTOME_CELL_DEATH_SIGNALLING_VIA_NRAGE_NRIF_AND_NADE	0.00112	<0.05	RAB11FIP4 (3.5)	STXBP6 (3.1)	KBTBD2 (3.0)	VPS37B (2.9)	TMCC1 (2.9)	DLGAP4 (2.8)	RAPGEFL1 (2.7)	SSH3 (2.7)	LUZP1 (2.6)	KLHL24 (2.6)
ENSG00000185630	PBX1 PPI subnetwork	0.00113	<0.05	MAMSTR (3.8)	PAX2 (3.4)	RAPSN (3.2)	ANKRD31 (3.2)	C10orf140 (3.2)	IGF2BP2 (3.2)	TSHZ2 (3.1)	HMGA2 (3.1)	TBX15 (3.0)	IGF2-AS (3.0)
ENSG00000039319	ZFYVE16 PPI subnetwork	0.00113	<0.05	ID4 (3.4)	RAB27B (3.3)	ASXL3 (3.2)	TMEM136 (3.2)	ENSG00000252498 (2.9)	ZNF821 (2.9)	CBFA2T2 (2.9)	IGF2BP1 (2.9)	CGGBP1 (2.9)	MGMT (2.7)
ENSG00000137709	POU2F3 PPI subnetwork	0.00113	<0.05	MED13L (4.7)	SLC38A2 (4.5)	ANKRD11 (4.0)	NCOA6 (3.9)	BPTF (3.5)	BLK (3.4)	RPRD2 (3.4)	HMGXB4 (3.2)	PKD1 (3.2)	NCOA1 (3.1)
GO:0001843	neural tube closure	0.00114	<0.05	RAD52 (3.9)	LIN28B (3.6)	C10orf140 (3.5)	IGF2BP1 (3.3)	NCKAP5L (3.2)	WNT8A (3.0)	STXBP6 (2.9)	C3orf24 (2.8)	TCTN2 (2.8)	PLAG1 (2.8)
ENSG00000145675	PIK3R1 PPI subnetwork	0.00115	<0.05	CTSW (4.1)	ITGAX (3.9)	SPI1 (3.4)	TBC1D10C (3.3)	LAT (3.2)	SLA2 (3.2)	HIVEP2 (3.1)	CCDC88B (3.1)	CD19 (3.1)	BLK (2.9)
ENSG00000170345	FOS PPI subnetwork	0.00116	<0.05	NFKBIA (4.9)	NFIL3 (4.9)	TRIB1 (4.3)	HIVEP2 (3.5)	ZBTB7B (3.4)	HBEGF (3.3)	SOX7 (3.1)	MAPKAPK5 (3.0)	H3F3B (2.9)	MED13L (2.9)
ENSG00000197892	KIF13B PPI subnetwork	0.00116	<0.05	SLC38A2 (4.5)	MED13L (4.5)	BLK (3.5)	C1orf183 (3.3)	PKD1 (3.2)	NCOA6 (3.1)	ANKRD11 (3.1)	BPTF (2.8)	MEF2C (2.8)	ATXN2L (2.8)
ENSG00000108651	UTP6 PPI subnetwork	0.00116	<0.05	SLC38A2 (4.4)	BLK (3.6)	MED13L (3.5)	PKD1 (3.1)	C1orf183 (3.1)	MAST3 (3.0)	ATXN2L (2.9)	RMST (2.9)	ANKRD11 (2.9)	NCOA1 (2.8)
ENSG00000154727	GABPA PPI subnetwork	0.00117	<0.05	MED13L (4.3)	RPRD2 (4.3)	BPTF (4.1)	ZC3H4 (4.0)	MSL2 (3.9)	BRPF3 (3.7)	STAG1 (3.5)	DOT1L (3.2)	CTDSPL2 (3.2)	WNK1 (3.2)
GO:0048332	mesoderm morphogenesis	0.00117	<0.05	WNT8A (5.6)	TBX6 (4.8)	ENSG00000255496 (4.2)	ENSG00000196355 (4.1)	BDNF-AS1 (4.1)	ENSG00000247735 (3.5)	ENSG00000228732 (3.2)	ENSG00000246982 (3.1)	C20orf144 (3.0)	GDF5 (2.9)
ENSG00000107643	MAPK8 PPI subnetwork	0.00117	<0.05	TRIB1 (6.2)	MCL1 (5.9)	NFKBIA (4.4)	HBEGF (4.4)	NFIL3 (4.3)	POLK (3.7)	NEAT1 (3.6)	SH2B3 (3.6)	CLCF1 (3.5)	CCND1 (3.4)
ENSG00000166025	AMOTL1 PPI subnetwork	0.00118	<0.05	WDR6 (4.8)	RBL2 (4.1)	ATXN2L (3.8)	BPTF (3.7)	CEP120 (3.6)	TSC2 (3.6)	ZNF646 (3.5)	USP19 (3.5)	TP53BP1 (3.4)	SPG11 (3.4)
ENSG00000072803	FBXW11 PPI subnetwork	0.00118	<0.05	HIVEP2 (4.6)	ARIH2 (4.5)	HIVEP1 (4.5)	PTCH1 (4.1)	TRAF3 (3.9)	CHMP4B (3.7)	PHLPP2 (3.4)	PHF15 (2.9)	TGIF2 (2.9)	KDM3B (2.8)
ENSG00000168283	BMI1 PPI subnetwork	0.00119	<0.05	LCORL (3.4)	BCL7B (3.3)	BAZ1B (3.2)	FUBP1 (3.2)	SBNO1 (3.1)	DNAJC1 (2.9)	ZNF664 (2.8)	RAI1 (2.7)	RSBN1L (2.7)	SENP6 (2.7)
ENSG00000137497	NUMA1 PPI subnetwork	0.0012	<0.05	CPNE1 (4.3)	YWHAB (3.8)	GNAI3 (3.8)	RBM39 (3.7)	NDRG3 (3.5)	ENSG00000217404 (3.2)	EHBP1 (3.1)	ITCH (3.0)	RALY (3.0)	USP33 (3.0)
ENSG00000103479	RBL2 PPI subnetwork	0.00121	<0.05	ATAD5 (4.3)	WDR76 (3.9)	E2F1 (3.7)	RAD51AP1 (3.5)	POLE (3.4)	DCTPP1 (3.3)	DSN1 (3.1)	KIF22 (3.1)	CCNE1 (3.1)	BCL7B (3.1)
GO:0001944	vasculature development	0.00121	<0.05	SOX7 (5.5)	NOS3 (5.4)	RASIP1 (4.7)	RAMP2 (4.6)	NRP1 (4.2)	PLXND1 (3.8)	PCDH17 (3.5)	SPRY4 (3.5)	PROCR (3.4)	PDGFB (3.3)
ENSG00000079246	XRCC5 PPI subnetwork	0.00122	<0.05	HAT1 (3.9)	WDR76 (3.4)	AARS (3.3)	HIRIP3 (3.2)	TUBGCP4 (3.2)	POLE (3.2)	KNTC1 (3.2)	ANAPC4 (3.1)	DCTPP1 (3.1)	DSN1 (3.0)
GO:0016278	lysine N-methyltransferase activity	0.00123	<0.05	RPRD2 (4.9)	MLLT10 (4.7)	KDM2A (4.2)	C12orf51 (4.2)	BAZ1B (4.0)	RBM4B (3.9)	SETDB1 (3.8)	ZNF592 (3.8)	SBNO1 (3.7)	RBM5 (3.7)
GO:0016279	protein-lysine N-methyltransferase activity	0.00123	<0.05	RPRD2 (4.9)	MLLT10 (4.7)	KDM2A (4.2)	C12orf51 (4.2)	BAZ1B (4.0)	RBM4B (3.9)	SETDB1 (3.8)	ZNF592 (3.8)	SBNO1 (3.7)	RBM5 (3.7)
REACTOME_PPARA_ACTIVATES_GENE_EXPRESSION	REACTOME_PPARA_ACTIVATES_GENE_EXPRESSION	0.00123	<0.05	PPARG (4.8)	ACSS2 (4.0)	HMGCR (3.7)	PPARA (3.4)	NCOA6 (3.2)	UBR2 (3.1)	LIPC (3.1)	ANKRD11 (3.0)	NCOA1 (3.0)	SCMH1 (3.0)
MP:0005221	abnormal rostral-caudal axis patterning	0.00123	<0.05	WNT8A (6.0)	LINC00458 (4.4)	SALL1 (3.6)	IGF2BP1 (3.6)	RSPO3 (3.5)	TAOK1 (3.4)	HMGA2 (3.2)	SOX7 (3.1)	TBX6 (3.1)	ZNF48 (3.0)
GO:0032330	regulation of chondrocyte differentiation	0.00123	<0.05	BNC2 (4.5)	FZD9 (3.9)	PRKG2 (3.5)	FAM101A (3.5)	GDF5 (3.3)	DNM3OS (3.2)	ENSG00000197291 (3.1)	C14orf70 (3.1)	ENSG00000235538 (3.0)	ASXL3 (2.9)
ENSG00000176444	CLK2 PPI subnetwork	0.00123	<0.05	FNBP4 (3.9)	QRICH1 (3.7)	FAM5C (3.5)	SEMA6D (3.5)	RSRC2 (3.4)	ZNF654 (3.4)	ETV5 (3.2)	DUSP6 (3.1)	SLIT2 (3.1)	HAGHL (3.1)
GO:0030900	forebrain development	0.00123	<0.05	DMRTA2 (5.8)	C10orf140 (5.3)	TFAP2D (4.9)	LINC00461 (4.2)	C10orf114 (4.1)	SIX6 (3.9)	ENSG00000250377 (3.8)	RFX4 (3.7)	EHBP1 (3.4)	ASXL3 (3.3)
MP:0002110	abnormal digit morphology	0.00124	<0.05	TRPS1 (4.5)	CDH11 (4.0)	EYA4 (3.5)	EPHA7 (3.3)	EYA2 (3.3)	TEAD3 (3.2)	IGF1R (3.2)	SCUBE3 (3.1)	PTCH1 (3.1)	IGF2BP1 (3.0)
ENSG00000112983	BRD8 PPI subnetwork	0.00124	<0.05	AIP (5.1)	BCL7B (5.1)	C20orf11 (4.5)	AXIN1 (4.3)	CCDC101 (3.4)	H1FX (3.4)	KAT8 (3.3)	KAT5 (3.3)	PPP4C (3.2)	RBM4B (3.2)
ENSG00000124151	NCOA3 PPI subnetwork	0.00125	<0.05	WNK1 (4.1)	KAT6B (3.9)	KLF3 (3.7)	ZBTB7B (3.6)	RAPGEFL1 (3.5)	TRIB1 (3.5)	DUSP6 (2.8)	ETV5 (2.8)	RAI1 (2.7)	SCRIB (2.7)
ENSG00000197063	MAFG PPI subnetwork	0.00126	<0.05	TRIB1 (4.2)	NFIL3 (4.1)	PRDM4 (3.7)	H3F3B (3.2)	ZBTB7B (3.0)	CCND2 (3.0)	KLF7 (2.9)	NFKBIA (2.9)	LINC00461 (2.8)	KBTBD2 (2.7)
ENSG00000069399	BCL3 PPI subnetwork	0.00126	<0.05	NFKBIA (5.3)	HIVEP1 (4.0)	TRAF3 (3.6)	KDM2A (3.6)	RELA (3.6)	FAM53C (3.5)	TRIB1 (3.4)	SETD1A (3.0)	HIVEP2 (3.0)	ZC3H4 (2.9)
ENSG00000050748	MAPK9 PPI subnetwork	0.00126	<0.05	TRIB1 (5.9)	MCL1 (5.9)	HBEGF (5.5)	DUSP6 (4.1)	FEM1B (3.9)	PDE4B (3.7)	NFIL3 (3.5)	ETV5 (3.3)	VEGFA (3.3)	DNAJB4 (3.3)
GO:0003705	RNA polymerase II distal enhancer sequence-specific DNA binding transcription factor activity	0.00127	<0.05	ISL1 (4.6)	GATA4 (4.6)	HHIP (4.3)	RARB (3.4)	HEY2 (3.3)	PTCH1 (3.2)	TRIB1 (3.1)	FGF21 (3.1)	SLC9A3R2 (3.0)	C20orf144 (3.0)
ENSG00000101057	MYBL2 PPI subnetwork	0.00127	<0.05	MAZ (3.9)	BAZ1B (3.7)	WDR76 (3.6)	NFATC2IP (3.5)	E2F1 (3.5)	FANCD2 (3.5)	DSN1 (3.5)	RAD51AP1 (3.5)	TFAP4 (3.4)	WNK1 (3.3)
ENSG00000181656	GPR88 PPI subnetwork	0.00128	<0.05	SF3B4 (5.0)	PABPN1 (4.9)	ATXN2L (4.9)	RBM14 (4.8)	ATXN2 (4.4)	CASC3 (4.4)	FUS (4.3)	GGNBP2 (3.7)	ZC3H4 (3.7)	FBXL19 (3.7)
ENSG00000146535	GNA12 PPI subnetwork	0.00128	<0.05	RAC1 (3.9)	CCND3 (3.8)	CFL1 (3.3)	ZEB2 (3.2)	PHC2 (3.1)	RAB27B (3.1)	SPI1 (3.1)	ENSG00000232907 (3.1)	KLF7 (3.1)	NEGR1 (2.9)
ENSG00000107262	BAG1 PPI subnetwork	0.00129	<0.05	HIP1 (3.3)	FAM84B (3.0)	STX4 (2.9)	ESR1 (2.8)	TRIB1 (2.8)	TBC1D10B (2.7)	NFIL3 (2.7)	ARHGEF12 (2.6)	C18orf1 (2.6)	C3orf38 (2.6)
ENSG00000102878	HSF4 PPI subnetwork	0.00129	<0.05	SLC38A2 (4.5)	MED13L (3.7)	BLK (3.6)	C1orf183 (3.4)	PKD1 (3.1)	MAST3 (3.1)	RMST (3.0)	MEF2C (2.8)	NCOA1 (2.8)	NCOA6 (2.8)
GO:0016573	histone acetylation	0.00132	<0.05	SETD1A (4.4)	CASC3 (4.3)	MSL1 (4.1)	MSL2 (3.9)	AXIN1 (3.9)	UBQLN4 (3.7)	BCL7B (3.7)	RBM4B (3.6)	SRCAP (3.6)	FBXL19 (3.4)
ENSG00000109906	ZBTB16 PPI subnetwork	0.00133	<0.05	MAST4 (3.7)	MED13L (3.7)	DNM2 (3.1)	TRPC4AP (3.1)	C11orf68 (3.0)	YPEL3 (3.0)	EZH1 (2.9)	CCND3 (2.8)	HMGXB4 (2.8)	PIAS1 (2.7)
GO:0001568	blood vessel development	0.00134	<0.05	SOX7 (5.6)	NOS3 (5.5)	RASIP1 (4.9)	RAMP2 (4.7)	NRP1 (4.2)	PLXND1 (4.1)	PCDH17 (3.6)	PDGFB (3.4)	PROCR (3.4)	SEMA3F (3.4)
ENSG00000175221	MED16 PPI subnetwork	0.00134	<0.05	ZNHIT3 (5.7)	CASC3 (5.3)	C17orf42 (4.2)	TRIM13 (3.8)	ANKRD11 (3.8)	ANAPC10 (3.8)	PRDM4 (3.6)	MFAP3 (3.6)	MED20 (3.3)	IPPK (3.3)
ENSG00000108256	NUFIP2 PPI subnetwork	0.00135	<0.05	TRIAP1 (5.0)	SCRIB (3.9)	RPRD2 (3.4)	BPTF (3.4)	ZNF592 (3.3)	MACF1 (3.2)	BRAP (3.1)	ATXN2 (3.0)	MAPKAPK5 (3.0)	USP19 (3.0)
MP:0000267	abnormal heart development	0.00137	<0.05	LINC00458 (4.9)	GATA4 (4.7)	NRP1 (4.3)	RARB (4.3)	IGF2BP1 (4.2)	SOX7 (4.1)	RAMP2 (4.1)	MYBPC3 (4.0)	RASIP1 (3.6)	SALL1 (3.6)
GO:0016592	mediator complex	0.00137	<0.05	ZNHIT3 (5.7)	CASC3 (4.8)	MFAP3 (4.2)	C17orf42 (4.0)	ENSG00000257218 (3.8)	ANAPC10 (3.4)	PTRHD1 (3.3)	ATP5G2P1 (3.2)	GPN3 (3.2)	KBTBD4 (3.1)
ENSG00000134982	APC PPI subnetwork	0.00138	<0.05	ZFP64 (4.2)	RAC1 (3.8)	POU2F3 (3.8)	KAT6B (3.5)	MST1R (3.4)	TAOK1 (3.2)	MAPK13 (3.2)	ARHGEF12 (3.1)	YWHAB (2.9)	DCUN1D4 (2.9)
ENSG00000108590	MED31 PPI subnetwork	0.00139	<0.05	ZNHIT3 (3.9)	PTRHD1 (3.9)	CASC3 (3.8)	ANAPC10 (3.5)	ATP5G2P1 (3.2)	TRIM13 (3.1)	VPS37B (3.0)	C17orf42 (2.9)	SLC35A4 (2.8)	DYNLRB1 (2.7)
ENSG00000162409	PRKAA2 PPI subnetwork	0.00139	<0.05	MLXIPL (3.2)	FOXO3 (3.2)	PC (3.1)	BRAP (3.0)	MED13L (3.0)	ACSS2 (3.0)	FANCE (3.0)	CHFR (2.9)	PEPD (2.9)	SBNO1 (2.8)
GO:0070461	SAGA-type complex	0.00139	<0.05	BCL7B (4.6)	UBQLN4 (4.6)	FBXL19 (4.3)	SCRIB (3.8)	BRPF3 (3.8)	NCOA6 (3.8)	CASC3 (3.5)	CEP120 (3.4)	SETD1A (3.4)	ZNHIT3 (3.2)
ENSG00000185950	IRS2 PPI subnetwork	0.00139	<0.05	DNM2 (4.3)	TRIP12 (3.8)	TAOK1 (3.5)	PHF15 (3.3)	SETD1A (3.3)	NCOA6 (3.2)	GTF2I (3.1)	NCOR2 (3.1)	ZNF592 (3.1)	MLXIPL (2.9)
ENSG00000084676	NCOA1 PPI subnetwork	0.00139	<0.05	TRIB1 (4.8)	CASC3 (4.5)	ZBTB7B (3.8)	MSL1 (3.7)	PPARA (3.7)	ARHGEF12 (3.4)	ESR1 (3.4)	WNK1 (3.3)	RAI1 (3.2)	ARNT (3.1)
ENSG00000164220	F2RL2 PPI subnetwork	0.00139	<0.05	AUTS2 (3.5)	LRFN4 (3.5)	CTSW (3.5)	SPIN1 (3.2)	HPD (3.1)	C18orf1 (3.0)	SYT14 (2.9)	DAB2IP (2.9)	RAB27B (2.9)	ENSG00000253734 (2.9)
MP:0001954	respiratory distress	0.0014	<0.05	SCUBE3 (3.9)	CDH11 (3.8)	PCDH17 (3.7)	FZD9 (3.6)	RFX4 (3.5)	FGF18 (3.5)	TRPS1 (3.4)	SETBP1 (3.4)	PTCH1 (3.3)	IGF2 (3.3)
GO:0016538	cyclin-dependent protein kinase regulator activity	0.0014	<0.05	PIDD (4.3)	CDKN2C (3.9)	CCNE1 (3.7)	BCL2L11 (3.5)	DLEU2 (3.4)	SLBP (3.2)	C12orf5 (3.2)	FAM53C (2.9)	DAG1 (2.9)	S100PBP (2.9)
ENSG00000114166	KAT2B PPI subnetwork	0.0014	<0.05	BPTF (4.1)	H3F3B (3.8)	NCOA6 (3.7)	H1FX (3.6)	STAG1 (3.5)	BRPF3 (3.4)	MED13L (3.0)	KAT6B (2.9)	ANKRD11 (2.9)	ATXN2 (2.9)
ENSG00000113360	DROSHA PPI subnetwork	0.0014	<0.05	SLC38A2 (4.7)	MED13L (3.9)	BPTF (3.3)	PKD1 (3.2)	RMST (3.2)	C1orf183 (3.2)	ATXN2L (3.2)	BLK (3.1)	NCOA6 (2.8)	ZC3H4 (2.8)
GO:0048634	regulation of muscle organ development	0.0014	<0.05	ENSG00000196355 (4.7)	MYH7B (4.1)	CHRNE (3.6)	RAPSN (3.2)	ENSG00000231453 (3.0)	ANKRD19P (2.9)	FOXO3 (2.9)	EHBP1 (2.8)	HHIP (2.7)	SSPN (2.5)
ENSG00000105663	ENSG00000105663 PPI subnetwork	0.00141	<0.05	SLC38A2 (4.2)	BPTF (3.8)	MED13L (3.8)	ANKRD11 (3.7)	CBFA2T2 (3.5)	GDF5 (2.9)	LRP1B (2.8)	MEF2C (2.8)	C1orf183 (2.8)	BTBD7 (2.8)
ENSG00000177426	TGIF1 PPI subnetwork	0.00142	<0.05	ZZZ3 (3.9)	ENSA (3.2)	DIDO1 (2.8)	HIF1AN (2.7)	C10orf32 (2.7)	C11orf68 (2.7)	GRB10 (2.6)	PTPN12 (2.6)	ZNF629 (2.5)	CTDSPL2 (2.4)
KEGG_NEUROTROPHIN_SIGNALING_PATHWAY	KEGG_NEUROTROPHIN_SIGNALING_PATHWAY	0.00142	<0.05	TRAF3 (4.2)	ADRBK1 (4.0)	SMAD3 (3.7)	CHMP4B (3.2)	RELA (3.2)	MAPK3 (3.2)	SETD5 (3.1)	BCL2 (3.0)	ST3GAL2 (2.9)	RAC1 (2.9)
MP:0003345	decreased rib number	0.00142	<0.05	SALL1 (4.2)	HHIP (4.2)	TMEM100 (4.0)	PTCH1 (4.0)	ENSG00000231453 (3.7)	PRKG2 (3.6)	FAM101A (3.5)	IGF2BP1 (3.2)	DPYSL4 (3.2)	FAM5C (3.1)
MP:0000774	decreased brain size	0.00142	<0.05	DMRTA2 (6.2)	NR2F1 (4.1)	LINC00461 (4.1)	PTPN11 (3.9)	ENSG00000250377 (3.6)	EHBP1 (3.4)	CBFA2T2 (3.1)	CLCN6 (3.0)	ARHGEF12 (2.9)	MTOR (2.9)
GO:0000792	heterochromatin	0.00144	<0.05	IGF2BP1 (4.2)	USP49 (3.7)	MAZ (3.5)	CCNE1 (3.4)	C10orf140 (3.3)	ZNF48 (3.2)	SF3B4 (3.2)	CEP250 (3.2)	PSIP1 (3.1)	S100PBP (3.0)
GO:0048704	embryonic skeletal system morphogenesis	0.00144	<0.05	MIR214 (4.7)	PAX2 (4.6)	ASXL3 (4.4)	TBX15 (4.2)	EYA4 (3.7)	ENSG00000235300 (3.6)	DNM3OS (3.5)	IGF2-AS (3.5)	C10orf140 (3.3)	ENSG00000231453 (3.2)
ENSG00000164924	YWHAZ PPI subnetwork	0.00144	<0.05	EIF4G1 (3.8)	RTN4 (3.7)	PSMD2 (3.3)	EPPK1 (3.3)	RHOA (3.2)	TLN1 (3.2)	ALDOA (3.2)	NCOR2 (3.2)	TP53BP1 (3.2)	OLA1 (3.1)
ENSG00000064393	HIPK2 PPI subnetwork	0.00144	<0.05	PIDD (3.9)	NFATC2IP (3.5)	HHIP (3.4)	NEAT1 (3.0)	AXIN1 (2.9)	RBL2 (2.8)	ANKRD11 (2.8)	LUZP1 (2.8)	BICD2 (2.8)	CCDC34 (2.7)
MP:0002113	abnormal skeleton development	0.00145	<0.05	COL11A1 (4.7)	FAM101A (4.7)	GDF5 (4.0)	CYBRD1 (3.5)	COPZ2 (3.3)	NPR2 (3.3)	IGF2 (3.2)	CTSK (3.2)	WWP2 (3.2)	DNAJC1 (3.1)
ENSG00000123268	ATF1 PPI subnetwork	0.00147	<0.05	C10orf32 (3.6)	NCOA6 (3.2)	TRIB1 (2.9)	NCOA1 (2.9)	PPP2R3A (2.7)	ENSG00000235538 (2.7)	BCKDK (2.7)	CLCF1 (2.7)	STK32C (2.6)	ATXN2L (2.5)
GO:0001077	RNA polymerase II core promoter proximal region sequence-specific DNA binding transcription factor activity involved in positive regulation of transcription	0.00148	<0.05	TFAP2B (5.9)	TRIB1 (4.6)	SIX6 (4.2)	DUSP6 (4.1)	TRPS1 (4.1)	TFAP2D (3.6)	TAL1 (3.6)	ID4 (3.6)	CCND1 (3.3)	NR2F1 (3.2)
GO:0001503	ossification	0.00149	<0.05	VIT (4.3)	CYBRD1 (4.2)	COPZ2 (4.0)	COL11A1 (3.7)	FAM101A (3.5)	ITGA11 (3.4)	SCUBE3 (3.3)	COL16A1 (3.2)	CTSK (3.2)	FZD9 (3.2)
GO:0071363	cellular response to growth factor stimulus	0.0015	<0.05	NPR2 (3.1)	GDF5 (3.1)	SEMA3F (2.8)	PTGFR (2.8)	PLCB3 (2.7)	PTCH1 (2.7)	SPRY4 (2.7)	ENSG00000255545 (2.6)	C3orf54 (2.6)	HEY2 (2.5)
GO:0006325	chromatin organization	0.0015	<0.05	UNK (4.0)	BPTF (4.0)	RPRD2 (3.6)	ANKRD11 (3.6)	REXO1 (3.6)	MBTD1 (3.5)	MLLT10 (3.5)	USP49 (3.4)	KAT6B (3.3)	RBM4B (3.3)
ENSG00000173889	PHC3 PPI subnetwork	0.0015	<0.05	ZNF362 (3.3)	DNAJC1 (3.3)	CXXC5 (3.1)	LCORL (3.0)	INS (3.0)	GLIS2 (2.9)	TFAP4 (2.9)	FAM83C (2.9)	REXO1 (2.7)	NCOR2 (2.7)
ENSG00000171148	TADA3 PPI subnetwork	0.0015	<0.05	UBQLN4 (4.1)	SCRIB (4.0)	RBM4B (3.7)	BRPF3 (3.4)	PIGW (3.3)	CASC3 (3.2)	ZC3H4 (3.2)	LCMT2 (3.1)	SETD1A (3.0)	ENSG00000217404 (3.0)
ENSG00000130024	PHF10 PPI subnetwork	0.0015	<0.05	SF3B4 (3.8)	KDM1A (3.5)	RPRD2 (3.4)	WNK1 (3.2)	QRICH1 (3.2)	SNX19 (3.2)	WDR6 (3.0)	ENSG00000255455 (3.0)	ATXN2L (2.9)	PPP4C (2.9)
ENSG00000007174	DNAH9 PPI subnetwork	0.00153	<0.05	SLC38A2 (4.7)	MED13L (4.3)	NCOA6 (3.6)	ANKRD11 (3.5)	BLK (3.4)	C1orf183 (3.2)	HMGXB4 (3.0)	RPRD2 (3.0)	MEF2C (2.9)	MAST3 (2.9)
REACTOME_MAP_KINASE_ACTIVATION_IN_TLR_CASCADE	REACTOME_MAP_KINASE_ACTIVATION_IN_TLR_CASCADE	0.00153	<0.05	MAPK14 (3.9)	DUSP6 (3.8)	HBEGF (3.5)	SPRY4 (3.5)	ETV5 (3.4)	MCL1 (3.4)	FEZ2 (3.3)	SH2B3 (3.2)	RPS6KA4 (3.1)	TRIB1 (3.1)
KEGG_NON_SMALL_CELL_LUNG_CANCER	KEGG_NON_SMALL_CELL_LUNG_CANCER	0.00156	<0.05	RAB1B (3.8)	MAZ (3.5)	PIAS1 (3.3)	ADRBK1 (3.3)	KLF16 (3.1)	CCND3 (3.0)	METRN (2.9)	DNM2 (2.9)	GTF3A (2.9)	CCDC85B (2.8)
MP:0000432	abnormal head morphology	0.00157	<0.05	SCUBE3 (3.7)	WWP2 (3.6)	ID4 (3.4)	SEMA3F (3.3)	IGF1R (3.3)	WNT8A (3.3)	RSPO3 (3.1)	FAM101A (3.1)	PTCH1 (3.1)	ENSG00000256323 (2.8)
MP:0003864	abnormal midbrain development	0.00157	<0.05	TCF7L2 (6.0)	ENSG00000231453 (4.1)	FBXL19 (3.9)	IRX1 (3.9)	CALML4 (3.1)	AUTS2 (3.1)	IFT81 (3.0)	HMGA2 (3.0)	HORMAD1 (3.0)	METRN (3.0)
ENSG00000162521	RBBP4 PPI subnetwork	0.00159	<0.05	ANKRD11 (4.0)	BAZ1B (3.9)	PSIP1 (3.6)	SBNO1 (3.5)	SRSF9 (3.3)	H1FX (3.3)	CBX1 (3.2)	ATXN2L (3.2)	STAG1 (3.2)	MAZ (3.1)
ENSG00000186716	BCR PPI subnetwork	0.00162	<0.05	SPIN1 (3.8)	CEP250 (3.8)	TAOK1 (3.6)	C11orf72 (3.3)	ITCH (3.2)	DNM2 (3.2)	TRIP12 (3.1)	SMAD3 (3.0)	MYO1F (3.0)	RTN4 (3.0)
ENSG00000097007	ABL1 PPI subnetwork	0.00163	<0.05	CEP250 (3.9)	PACS1 (3.8)	TLN1 (3.3)	IQSEC1 (3.3)	NCOR2 (3.3)	RPS6KA4 (3.1)	MINK1 (3.0)	NCKAP5L (3.0)	SIPA1 (2.9)	ADRBK1 (2.8)
GO:0048015	phosphatidylinositol-mediated signaling	0.00163	<0.05	H1FX-AS1 (3.4)	ENSG00000225399 (3.1)	GPR126 (2.9)	HTR1D (2.9)	RAB27B (2.8)	PIAS1 (2.7)	TAOK1 (2.7)	KLHL24 (2.6)	CHFR (2.5)	CABLES1 (2.4)
GO:0048017	inositol lipid-mediated signaling	0.00163	<0.05	H1FX-AS1 (3.4)	ENSG00000225399 (3.1)	GPR126 (2.9)	HTR1D (2.9)	RAB27B (2.8)	PIAS1 (2.7)	TAOK1 (2.7)	KLHL24 (2.6)	CHFR (2.5)	CABLES1 (2.4)
ENSG00000100294	MCAT PPI subnetwork	0.00163	<0.05	TRIAP1 (5.0)	RPRD2 (3.8)	ZNF592 (3.7)	TAOK2 (3.7)	BPTF (3.6)	MACF1 (3.4)	SCRIB (3.3)	ENSG00000254470 (3.3)	TSC22D2 (3.1)	SBNO1 (3.1)
ENSG00000128272	ATF4 PPI subnetwork	0.00165	<0.05	TRIB1 (5.4)	MCL1 (4.7)	NFIL3 (4.6)	AARS (4.4)	FGF21 (4.3)	SLC38A2 (4.2)	YARS (4.1)	HBEGF (3.9)	ATXN2L (3.7)	FAM53C (3.6)
MP:0000928	incomplete cephalic closure	0.00166	<0.05	PLAG1 (3.7)	ID4 (3.6)	NME5 (3.2)	TCTN2 (3.2)	CXXC5 (3.2)	AUTS2 (3.2)	SALL1 (3.2)	RFX4 (3.1)	EPPK1 (3.0)	TRPS1 (3.0)
GO:0060606	tube closure	0.00166	<0.05	RAD52 (3.7)	C10orf140 (3.6)	IGF2BP1 (3.5)	LIN28B (3.4)	NCKAP5L (3.1)	WNT8A (3.1)	PLAG1 (2.9)	STXBP6 (2.9)	C3orf24 (2.8)	TCTN1 (2.7)
GO:0035295	tube development	0.00166	<0.05	IRX1 (3.7)	FGF18 (3.2)	FAM84B (3.0)	HHIP (2.9)	RARB (2.9)	SEMA3F (2.9)	ECM1 (2.8)	TMEM100 (2.8)	SOX7 (2.7)	ENSG00000247735 (2.7)
GO:0045667	regulation of osteoblast differentiation	0.00169	<0.05	ENSG00000258096 (3.6)	C10orf114 (3.6)	ASXL3 (3.4)	ID4 (3.2)	CYBRD1 (3.1)	ENSG00000255496 (2.9)	RSPO3 (2.7)	NEXN-AS1 (2.7)	KLF14 (2.7)	HEY2 (2.6)
ENSG00000104856	RELB PPI subnetwork	0.0017	<0.05	KDM3B (3.7)	COPG (3.7)	PABPN1 (3.5)	SRCAP (3.3)	GPR137 (3.3)	RBM14 (3.2)	PFN1 (3.1)	ATXN2L (3.0)	PIGU (3.0)	NCOA1 (3.0)
ENSG00000183117	CSMD1 PPI subnetwork	0.00171	<0.05	SLC38A2 (4.7)	MED13L (3.9)	NCOA6 (3.5)	ANKRD11 (3.5)	BLK (3.5)	HMGXB4 (3.1)	C1orf183 (3.1)	RPRD2 (3.0)	PKD1 (2.9)	NCOA1 (2.8)
MP:0000443	abnormal snout morphology	0.00172	<0.05	WWP2 (4.5)	GDF5 (4.4)	VIT (4.3)	TRPS1 (4.0)	ID4 (3.8)	PTCH1 (3.7)	SETBP1 (3.4)	SMAD3 (3.4)	SCUBE3 (3.4)	MIR214 (3.3)
GO:0001649	osteoblast differentiation	0.00172	<0.05	PTCH1 (4.1)	FAM101A (3.8)	CYBRD1 (3.7)	C10orf114 (3.6)	ASXL3 (3.5)	ENSG00000255496 (3.1)	C8orf12 (2.8)	TRPS1 (2.7)	VIT (2.6)	ID4 (2.6)
ENSG00000017427	IGF1 PPI subnetwork	0.00172	<0.05	CD248 (4.9)	IGF2 (3.9)	LPA (3.8)	RSPO3 (3.7)	ADAMTSL3 (3.6)	EFEMP2 (3.4)	HEY2 (3.2)	EMILIN2 (3.2)	APOE (3.2)	RAMP2 (3.1)
MP:0004617	sacral vertebral transformation	0.00173	<0.05	SALL1 (7.5)	PAX2 (7.1)	IGF2-AS (4.2)	ENSG00000256546 (4.0)	TBX15 (3.9)	HMGA2 (3.4)	ENSG00000247228 (3.0)	MITF (3.0)	NPR2 (2.8)	ARHGEF12 (2.7)
ENSG00000137486	ARRB1 PPI subnetwork	0.00174	<0.05	ITGAM (4.5)	MYO1F (4.0)	APOBR (3.4)	GNAI3 (3.2)	ZEB2 (3.1)	YWHAB (3.1)	SPI1 (3.1)	NDRG3 (3.1)	PITPNM1 (3.0)	AMPD2 (3.0)
MP:0008271	abnormal bone ossification	0.00174	<0.05	WWP2 (5.2)	SCUBE3 (4.9)	COL11A1 (4.8)	FAM101A (4.5)	TRPS1 (4.0)	IGF2 (4.0)	CDH11 (3.9)	HEY2 (3.8)	MPPED2 (3.6)	GDF5 (3.6)
MP:0009886	failure of palatal shelf elevation	0.00175	<0.05	SPON1 (3.9)	TRPS1 (3.6)	TGM7 (3.6)	MYL9 (3.5)	NEGR1 (3.4)	HAGHL (3.2)	STXBP6 (3.1)	NEXN (3.0)	BDNF (2.9)	PDZRN4 (2.9)
GO:0017015	regulation of transforming growth factor beta receptor signaling pathway	0.00175	<0.05	ENSG00000237413 (5.1)	C18orf1 (3.9)	BTBD7 (3.6)	TMEM136 (3.2)	KLHDC8B (3.1)	REXO1 (3.0)	PIAS1 (2.9)	ITGA11 (2.9)	FEM1B (2.9)	VPS37B (2.8)
ENSG00000115415	STAT1 PPI subnetwork	0.00176	<0.05	TRAFD1 (4.1)	UBA7 (3.5)	NFKBIA (3.1)	ST3GAL2 (3.1)	ITGAL (3.0)	MSL1 (2.8)	TLR1 (2.6)	ITGAX (2.6)	RASIP1 (2.5)	MVP (2.5)
GO:0010718	positive regulation of epithelial to mesenchymal transition	0.00176	<0.05	ENSG00000251169 (3.3)	L3MBTL3 (3.0)	HEY2 (2.8)	RSBN1L (2.8)	RAB27B (2.7)	ENSG00000228536 (2.7)	ENSG00000224286 (2.7)	ENSG00000257711 (2.7)	ENSG00000227839 (2.6)	ANKRD31 (2.6)
MP:0003231	abnormal placenta vasculature	0.0018	<0.05	PLXND1 (4.4)	PRSS8 (3.5)	VEGFA (3.4)	CD248 (3.3)	ADAMTSL4 (3.3)	MSL1 (3.1)	GNA12 (3.1)	RAB25 (3.0)	ESRP1 (3.0)	RPLP2 (3.0)
MP:0005104	abnormal tarsal bone morphology	0.0018	<0.05	GDF5 (3.9)	ANGPTL7 (3.9)	TRPS1 (3.7)	GMDS (3.4)	CALCB (3.3)	SGCB (3.3)	DCUN1D4 (3.2)	LTBP1 (3.2)	BBS7 (3.2)	ISL1 (3.1)
ENSG00000118965	WDR35 PPI subnetwork	0.0018	<0.05	SLC38A2 (4.8)	MED13L (4.3)	NCOA6 (3.6)	BLK (3.3)	PKD1 (3.1)	ANKRD11 (2.9)	MEF2C (2.9)	HMGXB4 (2.8)	BPTF (2.8)	C1orf183 (2.8)
MP:0003048	abnormal cervical vertebrae morphology	0.00181	<0.05	FZD9 (3.6)	TBX15 (3.6)	HMGA2 (3.5)	TMEM100 (3.4)	CRTAC1 (3.3)	MPPED2 (3.3)	RSPO3 (3.3)	ENSG00000231160 (3.3)	MAMSTR (3.2)	FAM101A (3.2)
ENSG00000101336	HCK PPI subnetwork	0.00182	<0.05	SPI1 (5.2)	MYO1F (4.6)	EVI2B (4.5)	TLR1 (4.2)	PLXND1 (3.9)	ADRBK1 (3.6)	SH2B3 (3.5)	ITGAX (3.4)	ITGAM (3.3)	DUSP6 (3.2)
GO:0030879	mammary gland development	0.00182	<0.05	ESR1 (5.6)	IRX1 (4.5)	ENSG00000250406 (4.2)	STC2 (3.8)	TRPS1 (3.6)	ENSG00000235300 (2.9)	KIT (2.8)	RSPO3 (2.7)	ITPR2 (2.7)	RAI1 (2.7)
ENSG00000138798	EGF PPI subnetwork	0.00184	<0.05	DUSP6 (3.6)	SPRY4 (3.3)	ETV5 (3.1)	ZBTB7B (3.1)	SEMA6D (3.0)	LGR4 (3.0)	DDAH1 (2.9)	PCDH17 (2.9)	ARNT (2.9)	C20orf152 (2.7)
ENSG00000094631	HDAC6 PPI subnetwork	0.00184	<0.05	SLC22A3 (3.5)	MED13L (3.3)	TSC2 (3.2)	SBNO1 (3.0)	MTOR (2.8)	HIVEP1 (2.8)	ANKRD11 (2.7)	ENSG00000227811 (2.6)	C12orf51 (2.6)	CEP120 (2.6)
ENSG00000128602	SMO PPI subnetwork	0.00184	<0.05	SLC38A2 (4.0)	PKD1 (3.9)	MED13L (3.8)	ATXN2L (3.2)	C1orf183 (3.2)	BLK (3.1)	CBFA2T2 (3.1)	ANKRD11 (2.9)	MAST3 (2.8)	FAM53C (2.8)
REACTOME_IRS:RELATED_EVENTS	REACTOME_IRS:RELATED_EVENTS	0.00185	<0.05	MYH7B (4.3)	PTPN11 (3.7)	YPEL3 (3.5)	STC2 (3.3)	KLHL24 (3.1)	SEPHS2 (3.1)	NFE2L1 (3.1)	TBX6 (3.0)	VEGFA (2.9)	CABLES1 (2.9)
REACTOME_IRS:MEDIATED_SIGNALLING	REACTOME_IRS:MEDIATED_SIGNALLING	0.00185	<0.05	MYH7B (4.3)	PTPN11 (3.7)	YPEL3 (3.5)	STC2 (3.3)	KLHL24 (3.1)	SEPHS2 (3.1)	NFE2L1 (3.1)	TBX6 (3.0)	VEGFA (2.9)	CABLES1 (2.9)
REACTOME_NICD_TRAFFICS_TO_NUCLEUS	REACTOME_NICD_TRAFFICS_TO_NUCLEUS	0.00185	<0.05	HEY2 (4.0)	SETD1A (3.8)	DAG1 (3.3)	SH2B1 (3.3)	WNK1 (3.2)	BPTF (3.2)	UBN1 (3.0)	MED13L (2.9)	DLEU1 (2.9)	SH2B3 (2.8)
REACTOME_NOTCH:HLH_TRANSCRIPTION_PATHWAY	REACTOME_NOTCH:HLH_TRANSCRIPTION_PATHWAY	0.00185	<0.05	HEY2 (4.0)	SETD1A (3.8)	DAG1 (3.3)	SH2B1 (3.3)	WNK1 (3.2)	BPTF (3.2)	UBN1 (3.0)	MED13L (2.9)	DLEU1 (2.9)	SH2B3 (2.8)
ENSG00000157456	CCNB2 PPI subnetwork	0.00186	<0.05	TACC3 (4.3)	E2F1 (4.3)	KIF22 (4.3)	KIF20A (4.2)	CCNA2 (4.0)	CENPW (3.9)	KNTC1 (3.9)	CENPA (3.7)	ATAD5 (3.7)	POLE (3.7)
MP:0000150	abnormal rib morphology	0.00187	<0.05	TBX15 (5.6)	GDF5 (5.2)	WWP2 (4.8)	HMGA2 (4.7)	FAM101A (4.7)	FZD9 (4.6)	SALL1 (4.1)	MIR214 (4.0)	IGF2 (4.0)	COL11A1 (3.8)
ENSG00000108604	SMARCD2 PPI subnetwork	0.00187	<0.05	ATXN2L (4.4)	RPRD2 (4.3)	CASC3 (3.9)	BPTF (3.9)	RPTOR (3.4)	MED13L (3.1)	ZNF362 (3.0)	UNK (3.0)	SBK1 (2.9)	DOT1L (2.9)
MP:0008528	polycystic kidney	0.00188	<0.05	DALRD3 (4.0)	PKHD1 (3.9)	TSNARE1 (3.8)	TCTN2 (3.7)	AGBL2 (3.5)	BBS4 (3.5)	ENSG00000247225 (3.4)	SLC2A4RG (3.4)	GLIS2 (3.3)	RSPO3 (3.3)
MP:0003419	delayed endochondral bone ossification	0.00188	<0.05	FAM101A (4.7)	GDF5 (4.5)	EYA4 (4.2)	IGF2 (4.0)	EYA2 (4.0)	ADAMTSL3 (3.9)	COL11A1 (3.8)	WWP2 (3.8)	MPPED2 (3.7)	TRPS1 (3.6)
ENSG00000066336	SPI1 PPI subnetwork	0.0019	<0.05	HIVEP2 (3.9)	TAL1 (3.8)	DUSP6 (3.8)	MAFB (3.7)	TRIB1 (3.5)	NFIL3 (3.3)	PDE4B (3.3)	SH2B3 (3.3)	NFKBIA (3.2)	H3F3B (3.1)
MP:0009339	decreased splenocyte number	0.0019	<0.05	ABHD15 (4.1)	RASD1 (4.0)	SOCS2 (3.9)	PDE3B (3.7)	FOXO1 (3.6)	MEF2C (3.4)	SSBP2 (3.4)	CDK6 (3.3)	EVI2A (3.3)	CD19 (3.0)
MP:0003542	abnormal vascular endothelial cell development	0.00195	<0.05	NOS3 (7.3)	RAMP2 (5.9)	PLXND1 (5.6)	RASIP1 (5.5)	SOX7 (5.3)	CASC3 (4.3)	SH2B3 (4.3)	KLF7 (3.8)	SEMA3F (3.7)	UBN1 (3.3)
ENSG00000141480	ARRB2 PPI subnetwork	0.00195	<0.05	PTPN11 (3.6)	C20orf11 (3.4)	SETD5 (3.3)	RABEP1 (3.2)	LRFN2 (3.1)	ITGAM (3.1)	ANKRD13D (3.0)	SPI1 (2.9)	PITPNM1 (2.8)	STK32C (2.8)
ENSG00000113649	TCERG1 PPI subnetwork	0.00196	<0.05	SF3B4 (5.1)	ATXN2L (4.6)	RBM14 (4.3)	RPRD2 (4.2)	GLYR1 (4.1)	FUS (3.7)	RNF40 (3.7)	PRPF3 (3.6)	DOT1L (3.5)	SART1 (3.5)
ENSG00000172175	MALT1 PPI subnetwork	0.00197	<0.05	AXIN1 (4.4)	ARIH2 (3.5)	KBTBD2 (3.3)	NFATC2IP (3.2)	SNX11 (3.2)	CCDC88B (3.1)	ENSG00000249093 (3.1)	C16orf72 (3.1)	UBN1 (3.0)	TSC22D2 (3.0)
MP:0000091	short premaxilla	0.00197	<0.05	ANKRD11 (4.8)	BPTF (3.2)	FOXO1 (3.1)	SALL1 (3.1)	MPPED2 (3.1)	KAT6B (3.0)	SLIT2 (2.9)	NFIL3 (2.9)	RAB11FIP3 (2.9)	EYA2 (2.7)
ENSG00000196781	TLE1 PPI subnetwork	0.00199	<0.05	C14orf39 (3.6)	DMRTA2 (3.6)	SIX6 (3.1)	POMC (3.0)	FSHB (2.9)	EBPL (2.8)	SEMA3F (2.8)	C20orf11 (2.7)	DLEU1 (2.7)	PPP4C (2.7)
GO:0032403	protein complex binding	0.00201	<0.05	GP1BA (3.5)	C18orf1 (3.4)	DAG1 (3.4)	PDGFB (3.2)	CTSK (3.1)	EFEMP2 (3.1)	LAMB2 (3.0)	SPI1 (2.9)	APOE (2.9)	ADAMTSL4 (2.9)
ENSG00000007392	LUC7L PPI subnetwork	0.00203	<0.05	SF3B2 (5.4)	USP19 (4.1)	ILF3 (4.1)	EXOSC10 (4.1)	FUS (4.0)	SART1 (3.9)	PRPF3 (3.9)	FUBP1 (3.9)	TRMT112 (3.7)	DPP3 (3.6)
ENSG00000133243	BTBD2 PPI subnetwork	0.00207	<0.05	PTBP2 (3.4)	AP1G1 (3.3)	FIBP (3.2)	TCTA (3.2)	ATP5G2P1 (2.8)	DPYSL4 (2.7)	RGP1 (2.7)	TRIP12 (2.7)	TP53BP1 (2.6)	ERGIC3 (2.6)
ENSG00000125740	FOSB PPI subnetwork	0.00208	<0.05	TRIB1 (6.8)	MCL1 (4.5)	NFKBIA (4.5)	HBEGF (4.4)	NFIL3 (4.1)	KLF3 (3.8)	VEGFA (3.7)	SLC38A2 (3.5)	FAM53C (3.3)	ZZZ3 (3.3)
MP:0001926	female infertility	0.0021	<0.05	ESR1 (4.6)	FSHB (4.3)	C14orf39 (4.1)	POMC (4.0)	BNC2 (3.9)	CYP19A1 (3.5)	RASD1 (3.4)	CYP17A1 (3.2)	SPDYA (2.9)	SREBF1 (2.9)
GO:0005057	receptor signaling protein activity	0.00211	<0.05	SMAD3 (4.3)	ZNF592 (3.5)	ZBTB46 (3.2)	CXXC5 (3.1)	AXIN1 (3.0)	ZNF821 (3.0)	CABLES1 (3.0)	C16orf53 (3.0)	RAB27B (2.8)	CBFA2T2 (2.8)
MP:0005076	abnormal cell differentiation	0.00211	<0.05	MED13L (3.9)	TCF7L2 (3.7)	SLC38A2 (3.6)	BCL2L11 (3.6)	NFIL3 (3.5)	SMAD3 (3.4)	NCOA6 (3.2)	TRIB1 (3.0)	C10orf26 (3.0)	ENSG00000226833 (3.0)
MP:0009674	decreased birth weight	0.00212	<0.05	PLAG1 (4.8)	IGF2 (4.7)	DLK1 (4.6)	LIN28B (3.9)	IGF2-AS (3.6)	HMGA2 (3.6)	PPARG (3.3)	IGF2BP2 (3.1)	CPEB4 (3.0)	NTNG1 (2.9)
MP:0002774	small prostate gland	0.00213	<0.05	CYP17A1 (7.2)	FSHB (7.1)	CYP19A1 (5.1)	RASD1 (4.5)	DLK1 (4.5)	JAKMIP3 (4.0)	SIX6 (3.9)	LINC00478 (3.6)	POMC (3.5)	KCNK3 (3.4)
GO:0003706	ligand-regulated transcription factor activity	0.00214	<0.05	RARB (4.1)	GLIS2 (3.6)	ZBTB7B (3.6)	ARNT (3.5)	PAX2 (3.2)	FBXL19 (3.0)	SH2B1 (2.9)	HORMAD1 (2.8)	DAG1 (2.8)	PDPR (2.6)
MP:0002741	small olfactory bulb	0.00215	<0.05	DMRTA2 (5.5)	ID4 (4.7)	FGF18 (4.6)	LINC00461 (4.1)	RFX4 (3.9)	EYA4 (3.8)	SALL1 (3.6)	NCOA1 (3.3)	MIR214 (3.3)	EYA2 (3.2)
ENSG00000138398	PPIG PPI subnetwork	0.00215	<0.05	MED20 (4.7)	RSRC2 (3.8)	TRIM13 (3.8)	CASC3 (3.8)	DIDO1 (3.8)	RBM4B (3.6)	BRD8 (3.6)	ANAPC10 (3.6)	ZNHIT3 (3.6)	RBM14 (3.5)
GO:0007568	aging	0.00216	<0.05	ENSG00000246985 (4.1)	ENSG00000254936 (3.4)	ENSG00000214293 (3.0)	SREBF1 (2.8)	HBEGF (2.6)	DNAJC27-AS1 (2.6)	NEAT1 (2.6)	NUPR1 (2.5)	PMS2P3 (2.4)	ENSG00000254556 (2.3)
ENSG00000123612	ACVR1C PPI subnetwork	0.00216	<0.05	SH2B3 (4.2)	HBEGF (4.1)	BDNF (3.8)	GRB10 (3.7)	CRIM1 (3.6)	LOXL2 (3.6)	SEMA3F (3.5)	GLIS2 (3.4)	C18orf1 (3.2)	HTR1D (3.0)
ENSG00000136709	WDR33 PPI subnetwork	0.00219	<0.05	KAT8 (3.8)	MSL2 (3.6)	ZNF646 (3.6)	SEPHS2 (3.3)	WDR6 (3.2)	ZNF668 (3.1)	ENSG00000229729 (3.1)	ZNF48 (3.1)	PIAS1 (3.0)	ZZZ3 (2.8)
MP:0001134	absent corpus luteum	0.00219	<0.05	CYP17A1 (6.5)	RASD1 (5.1)	POMC (5.1)	CYP19A1 (4.8)	ESR1 (4.7)	FSHB (4.1)	DLK1 (4.0)	GRB14 (3.5)	SIX6 (3.5)	TRIM66 (3.2)
GO:0005795	Golgi stack	0.00223	<0.05	FAM114A1 (4.8)	C12orf23 (4.1)	COPG (3.9)	EDEM2 (3.6)	TMEM165 (3.3)	COPB1 (3.2)	SLC39A11 (3.2)	GOLGA3 (3.2)	GOLPH3L (2.9)	CREB3 (2.9)
ENSG00000184863	RBM33 PPI subnetwork	0.00224	<0.05	TRIAP1 (5.3)	SCRIB (3.5)	BPTF (3.5)	ZNF592 (3.5)	TAOK2 (3.4)	RPRD2 (3.3)	MACF1 (3.3)	ATXN2 (3.1)	SBNO1 (3.0)	ENSG00000254470 (3.0)
GO:0004702	receptor signaling protein serine/threonine kinase activity	0.00226	<0.05	SMAD3 (4.7)	PRDM4 (3.3)	CLIP1 (3.1)	RAI1 (3.1)	ANKRD13D (3.0)	FBXL19 (2.8)	AXIN1 (2.7)	BCKDK (2.7)	SETD5 (2.6)	ZNF592 (2.6)
MP:0008803	abnormal placental labyrinth vasculature morphology	0.00227	<0.05	ARIH2 (4.4)	CASC3 (4.1)	PRSS8 (4.0)	ESRP1 (4.0)	DAG1 (3.8)	SETD5 (3.7)	EIF4G1 (3.0)	DNM2 (2.9)	NF1 (2.9)	PTPN12 (2.9)
GO:0043130	ubiquitin binding	0.00228	<0.05	GGNBP2 (4.9)	RNF123 (4.0)	RSRC2 (3.7)	C16orf72 (3.6)	CDKAL1 (3.4)	SENP6 (3.2)	RGP1 (3.2)	RAD9B (3.0)	PSMD2 (3.0)	FAF1 (2.9)
GO:0016581	NuRD complex	0.00229	<0.05	SRSF9 (3.7)	MAZ (3.4)	GTF2I (3.2)	S100PBP (3.2)	UNK (3.1)	PABPN1 (3.1)	ZNF771 (2.8)	NCKAP5L (2.8)	SRPK1 (2.7)	KLF16 (2.7)
MP:0002398	abnormal bone marrow cell morphology/development	0.0023	<0.05	DNAJC1 (3.4)	CCDC88B (3.4)	ITGAM (3.3)	MYO1F (3.3)	OLFM4 (3.3)	SPI1 (3.1)	PARD3B (2.9)	BDNF (2.7)	NFKBIA (2.7)	EVI2B (2.7)
ENSG00000135679	MDM2 PPI subnetwork	0.00232	<0.05	FAM83C (4.9)	CASC3 (4.1)	PIDD (3.7)	MT1P3 (3.6)	ASB3 (3.5)	KAT6B (3.4)	C12orf5 (3.2)	POU2F3 (3.1)	C1orf183 (2.9)	HMGXB4 (2.8)
ENSG00000162407	PPAP2B PPI subnetwork	0.00234	<0.05	SLC38A2 (4.9)	PKD1 (3.7)	MED13L (3.5)	ATXN2L (3.3)	BLK (3.1)	ZBTB7B (3.1)	C1orf183 (3.1)	MACF1 (2.8)	RMST (2.8)	RAI1 (2.7)
MP:0002086	abnormal extraembryonic tissue morphology	0.00234	<0.05	IGF2BP1 (4.2)	DAG1 (3.9)	CTBP2 (3.9)	RPTOR (3.5)	NFAT5 (3.4)	OTUD4 (3.2)	PTPN12 (3.2)	NCOR2 (3.2)	MED13L (3.1)	STAG1 (2.9)
MP:0000934	abnormal telencephalon development	0.00235	<0.05	DMRTA2 (7.6)	SIX6 (3.6)	C10orf140 (3.5)	C10orf114 (3.2)	IGF2BP1 (3.1)	EHBP1 (2.9)	TFAP2D (2.8)	NECAB3 (2.8)	SETD5 (2.8)	RFX4 (2.8)
GO:0030111	regulation of Wnt receptor signaling pathway	0.00238	<0.05	ENSG00000196355 (4.2)	ENSG00000255545 (3.4)	L3MBTL3 (3.4)	LINC00470 (3.4)	HEY2 (3.2)	ETV5 (3.2)	EPHA7 (3.1)	PTCH1 (3.1)	FAM101A (3.1)	ZNF362 (2.9)
MP:0003232	abnormal forebrain development	0.00238	<0.05	TCF7L2 (4.0)	PTPN12 (3.4)	CBFA2T2 (3.4)	WWP2 (3.3)	FAM101A (3.3)	DMRTA2 (3.2)	IGF2BP1 (3.2)	NME5 (3.1)	WNT8A (3.0)	CXXC5 (3.0)
ENSG00000178913	TAF7 PPI subnetwork	0.00239	<0.05	MAPKAPK5 (3.8)	MSL2 (3.7)	BAZ1B (3.4)	ZNF646 (3.4)	MLLT10 (3.3)	GLYR1 (3.3)	SETDB1 (3.3)	SBNO1 (3.3)	KAT6B (3.2)	RAD52 (3.2)
GO:0044454	nuclear chromosome part	0.00239	<0.05	HIRIP3 (4.8)	E2F1 (4.3)	POLE (4.2)	HAT1 (4.1)	WDR76 (4.1)	KIF22 (4.0)	BAZ1B (3.9)	ATAD5 (3.9)	PSIP1 (3.9)	ZC3H4 (3.9)
GO:0051147	regulation of muscle cell differentiation	0.0024	<0.05	RAPSN (5.7)	MAMSTR (5.5)	ENSG00000248003 (3.3)	FNDC5 (3.2)	MEF2C (2.9)	HR (2.8)	ENSG00000233246 (2.8)	HHIP (2.7)	MIR214 (2.7)	GDF5 (2.7)
ENSG00000105647	PIK3R2 PPI subnetwork	0.00243	<0.05	HVCN1 (3.5)	ITGAX (3.3)	UNC13D (3.3)	LAT (3.2)	SIPA1 (3.1)	SLA2 (3.1)	TBC1D10C (3.0)	INADL (3.0)	MYO1F (3.0)	GP1BA (2.9)
ENSG00000068024	HDAC4 PPI subnetwork	0.00245	<0.05	ANKRD11 (3.8)	ZBTB7B (3.4)	MTMR9 (3.4)	MED13L (3.3)	TEAD3 (3.2)	MAST3 (3.0)	CST6 (3.0)	DNM2 (3.0)	ZNF592 (2.9)	ZFHX3 (2.9)
ENSG00000102387	TAF7L PPI subnetwork	0.00245	<0.05	SCRIB (4.1)	ATXN2 (4.1)	MTOR (3.8)	C12orf51 (3.6)	MED20 (3.5)	ZCCHC8 (3.5)	BRPF3 (3.4)	ENSG00000255455 (3.3)	S100PBP (3.3)	SBNO1 (3.2)
MP:0005334	abnormal fat pad morphology	0.00246	<0.05	PPARG (5.8)	PC (4.7)	PNPLA2 (4.5)	C11orf86 (4.1)	PDE3B (3.8)	MLXIPL (3.2)	POMC (3.2)	KCNK3 (3.2)	IGF2 (3.1)	KLF14 (3.0)
GO:0016607	nuclear speck	0.00246	<0.05	RSRC2 (6.8)	FNBP4 (4.9)	RBM5 (4.8)	PABPN1 (4.7)	RBM39 (4.6)	SLTM (4.5)	RBM6 (4.4)	ANKHD1 (4.2)	PRPF3 (4.0)	CWC22 (4.0)
MP:0000060	delayed bone ossification	0.00247	<0.05	CDH11 (5.0)	COL11A1 (4.4)	FAM101A (4.1)	CYBRD1 (4.0)	CTSK (3.8)	EYA2 (3.7)	PTCH1 (3.5)	TRPS1 (3.4)	FZD9 (3.4)	COL16A1 (3.4)
ENSG00000105085	MED26 PPI subnetwork	0.00247	<0.05	ZNHIT3 (5.8)	CASC3 (4.2)	TRMT112 (3.9)	ANAPC10 (3.5)	MFAP3 (3.5)	C17orf42 (3.5)	ENSG00000257218 (3.3)	ROMO1 (3.3)	GPN3 (3.3)	MED20 (3.3)
MP:0000688	lymphoid hyperplasia	0.00248	<0.05	IL12RB1 (4.6)	ENSG00000240350 (4.3)	BCL2 (3.7)	PIDD (3.7)	DPP4 (3.5)	SKAP1 (3.3)	CTSW (3.2)	BCL2L11 (3.2)	COBLL1 (3.1)	NFAT5 (2.9)
ENSG00000160007	ARHGAP35 PPI subnetwork	0.0025	<0.05	SLC38A2 (4.1)	BLK (4.0)	MEF2C (3.7)	BPTF (3.6)	ATXN2L (3.3)	RMST (3.3)	ADRBK1 (3.1)	MED13L (3.1)	MYO1E (3.1)	RAI1 (3.0)
MP:0003123	paternal imprinting	0.0025	<0.05	DLK1 (7.8)	IGF2 (6.1)	POMC (4.5)	KLF14 (3.5)	GSS (3.0)	MT1P3 (2.9)	CALML4 (2.8)	LINC00473 (2.8)	SH3GL3 (2.8)	ENSG00000179523 (2.7)
ENSG00000001497	LAS1L PPI subnetwork	0.00252	<0.05	ENSG00000217404 (3.8)	FAM83C (3.3)	RBM39 (3.2)	IGF2BP1 (3.2)	GPN1 (3.1)	ANKRD19P (3.0)	HIF1AN (2.9)	RBM12 (2.9)	MLLT10 (2.9)	KDM3B (2.8)
ENSG00000186416	NKRF PPI subnetwork	0.00252	<0.05	SLC38A2 (4.1)	MED13L (3.6)	BLK (3.5)	PKD1 (3.3)	ATXN2L (3.3)	NCOA1 (3.2)	HIVEP1 (3.2)	C1orf183 (3.0)	BPTF (3.0)	PHACTR1 (3.0)
ENSG00000101144	BMP7 PPI subnetwork	0.00253	<0.05	RSPO3 (4.3)	TMEM100 (3.7)	FAM101A (3.5)	CRIM1 (3.3)	RAMP2 (3.3)	SPON1 (3.1)	CNNM2 (2.9)	ID4 (2.8)	LTBP1 (2.8)	ASXL3 (2.8)
MP:0004255	abnormal spongiotrophoblast layer morphology	0.00253	<0.05	IGF2 (4.2)	ADAMTSL4 (3.5)	DIRC3 (3.3)	TEAD3 (3.1)	DNM2 (3.1)	ITCH (3.1)	GATA4 (3.1)	DLK1 (3.1)	SMAD3 (3.0)	C20orf11 (2.9)
MP:0010872	increased trabecular bone mass	0.00253	<0.05	ITGAX (6.1)	CTSK (4.7)	MITF (4.1)	SLC39A13 (4.0)	ENSG00000256234 (3.8)	COL11A1 (3.6)	APOC1 (3.5)	MYO1E (3.4)	EPB41L1 (3.3)	PTPN12 (3.1)
REACTOME_IRAK2_MEDIATED_ACTIVATION_OF_TAK1_COMPLEX_UPON_TLR78_OR_9_STIMULATION	REACTOME_IRAK2_MEDIATED_ACTIVATION_OF_TAK1_COMPLEX_UPON_TLR78_OR_9_STIMULATION	0.00253	<0.05	RPLP2 (3.8)	VHL (3.6)	ZCCHC4 (3.6)	RELA (3.4)	C3orf38 (3.2)	TOM1L1 (3.1)	C20orf152 (3.1)	HIVEP2 (3.0)	SENP6 (3.0)	SCMH1 (2.8)
MP:0000239	absent common myeloid progenitor cells	0.00255	<0.05	RAB27B (4.1)	CTBP2 (3.7)	TLN1 (3.6)	MPPED2 (3.6)	SPIN1 (3.5)	ESR1 (3.3)	GP1BA (3.2)	PNPLA1 (3.1)	DNM3 (3.0)	ADCY9 (2.9)
ENSG00000047936	ROS1 PPI subnetwork	0.00256	<0.05	ETV5 (4.0)	PTPN12 (3.3)	TFAP2B (3.1)	PAX2 (3.1)	SLC44A2 (3.0)	NFAT5 (2.8)	TGFBR2 (2.8)	ENSG00000237013 (2.8)	SEPHS2 (2.6)	ZNF362 (2.6)
REACTOME_SIGNALING_BY_FGFR	REACTOME_SIGNALING_BY_FGFR	0.00257	<0.05	MYH7B (3.9)	NCOA1 (3.4)	YPEL3 (3.1)	SLC2A4RG (3.1)	ZNF592 (3.0)	DLG4 (2.8)	KIAA0889 (2.8)	PNPLA2 (2.7)	GNA12 (2.7)	CABLES1 (2.7)
ENSG00000023734	STRAP PPI subnetwork	0.00257	<0.05	C3orf38 (4.2)	BCDIN3D (3.6)	PIAS1 (3.5)	TMEM60 (3.5)	MAPKAPK5 (3.4)	C18orf8 (3.2)	ZNHIT3 (3.2)	KAT8 (3.1)	ZZZ3 (3.0)	TMCC1 (3.0)
GO:0060322	head development	0.00258	<0.05	MIR214 (4.8)	DNM3OS (3.6)	ENSG00000227868 (3.5)	ASXL3 (3.2)	CD248 (3.2)	METAP1D (3.1)	SYT14 (2.9)	WNT4 (2.8)	ENSG00000250377 (2.7)	NTNG1 (2.6)
GO:0001085	RNA polymerase II transcription factor binding	0.00258	<0.05	TAL1 (5.3)	RAB27B (4.2)	GP1BA (3.7)	ST3GAL2 (3.6)	MEF2C (3.6)	C11orf68 (3.3)	EXOSC6 (3.3)	KLF3 (3.3)	GATA4 (3.0)	SLC25A37 (2.9)
ENSG00000168610	STAT3 PPI subnetwork	0.00259	<0.05	TRIB1 (4.4)	BCL2 (3.4)	NFKBIA (3.2)	ARNT (3.2)	PHC2 (3.1)	HIVEP2 (3.1)	SOCS2 (3.0)	MAST4 (2.9)	MSL1 (2.9)	MAPK14 (2.9)
ENSG00000115641	FHL2 PPI subnetwork	0.00259	<0.05	ENO3 (4.5)	PPP2R3A (3.6)	ATP2A1 (3.5)	SRL (3.4)	HBEGF (3.3)	NEXN (3.3)	ZC3H4 (3.2)	MYBPC3 (3.2)	MCL1 (3.2)	LUZP1 (3.0)
ENSG00000177728	KIAA0195 PPI subnetwork	0.0026	<0.05	SIPA1 (3.4)	TBC1D10B (3.3)	CCDC88B (3.2)	MLXIP (3.2)	PLCB3 (3.1)	C12orf51 (3.0)	ADRBK1 (3.0)	ATXN2 (2.9)	RGP1 (2.9)	KIAA1522 (2.9)
ENSG00000141232	TOB1 PPI subnetwork	0.00262	<0.05	SPIN1 (3.5)	ARNT (3.5)	C8orf12 (3.3)	BTBD7 (3.2)	GTF2I (3.0)	CASC3 (3.0)	SETBP1 (2.9)	GSDMC (2.9)	GOLPH3L (2.8)	WARS2 (2.8)
ENSG00000130589	RP4-697K14.7 PPI subnetwork	0.00262	<0.05	SLC38A2 (4.8)	MED13L (4.5)	ANKRD11 (3.5)	NCOA6 (3.3)	C1orf183 (3.3)	BLK (3.3)	HMGXB4 (3.2)	GOLGA3 (3.0)	MAST3 (3.0)	KLHL24 (3.0)
ENSG00000148377	IDI2 PPI subnetwork	0.00264	<0.05	SLC38A2 (4.7)	MED13L (4.3)	ANKRD11 (3.5)	NCOA6 (3.5)	BLK (3.5)	C1orf183 (3.1)	HMGXB4 (3.1)	RPRD2 (3.0)	PKD1 (2.9)	MAST3 (2.9)
ENSG00000037965	HOXC8 PPI subnetwork	0.00268	<0.05	ID4 (6.2)	HEY2 (3.9)	SALL1 (3.7)	TDH (3.4)	RASD1 (3.2)	PTCH1 (3.1)	EYA2 (3.1)	FOXO1 (2.8)	TRIB1 (2.8)	NFKBIA (2.7)
REACTOME_TRAF6_MEDIATED_INDUCTION_OF_PROINFLAMMATORY_CYTOKINES	REACTOME_TRAF6_MEDIATED_INDUCTION_OF_PROINFLAMMATORY_CYTOKINES	0.00268	<0.05	NFKBIA (4.0)	SPRY4 (3.5)	MCL1 (3.4)	PDE4B (3.3)	RELA (3.3)	SH2B3 (3.3)	RPS6KA4 (3.2)	BCKDK (3.2)	HIVEP2 (3.1)	TRIB1 (3.1)
ENSG00000104365	IKBKB PPI subnetwork	0.00269	<0.05	KDM2A (4.8)	TRAF3 (4.1)	ZBTB46 (4.1)	RELA (3.9)	PPP1CA (3.7)	MVP (3.6)	HIVEP1 (3.6)	NFKBIA (3.5)	KAT5 (3.2)	PPP4C (3.2)
GO:0002062	chondrocyte differentiation	0.0027	<0.05	FZD9 (7.0)	GDF5 (6.2)	WWP2 (5.6)	FAM101A (5.0)	SCUBE3 (4.5)	ANGPTL7 (4.3)	PRKG2 (3.8)	KLF14 (3.6)	COL16A1 (3.2)	VIT (3.1)
MP:0005312	pericardial effusion	0.00271	<0.05	MYBPC3 (6.9)	GATA4 (4.3)	NEXN (3.6)	SRL (3.6)	ATXN2 (3.3)	MACF1 (3.3)	KCNK3 (3.2)	MAST4 (3.2)	C12orf51 (3.1)	WNK1 (3.1)
ENSG00000122122	SASH3 PPI subnetwork	0.00271	<0.05	BCL7B (3.7)	TBL2 (3.7)	PMS2P3 (3.6)	NPC1 (3.5)	SLC4A9 (3.1)	SNX11 (3.0)	C18orf1 (2.9)	FAM114A1 (2.9)	RAB1B (2.9)	TOM1 (2.9)
ENSG00000071243	ING3 PPI subnetwork	0.00272	<0.05	BCL7B (5.2)	PPP4C (4.1)	RBM4B (4.0)	AIP (3.8)	TPD52L2 (3.6)	R3HCC1 (3.6)	PIGU (3.6)	HMGXB4 (3.3)	KAT5 (3.3)	MAP2K5 (3.2)
ENSG00000112282	MED23 PPI subnetwork	0.00276	<0.05	CASC3 (5.3)	ZNHIT3 (5.1)	C17orf42 (4.0)	TRIM13 (3.6)	NCOA6 (3.4)	ANAPC10 (3.1)	CCDC127 (3.0)	UBR2 (2.8)	TPD52L2 (2.8)	NF1 (2.8)
ENSG00000162772	ATF3 PPI subnetwork	0.00276	<0.05	TRIB1 (5.8)	NFKBIA (4.4)	MCL1 (4.4)	HBEGF (4.3)	NFIL3 (4.3)	ZCCHC8 (4.1)	TSC22D2 (3.9)	SLC38A2 (3.6)	NFE2L1 (3.6)	YARS (3.4)
GO:0042800	histone methyltransferase activity (H3-K4 specific)	0.00277	<0.05	RBM5 (4.4)	KDM2A (4.1)	NCOA6 (4.1)	SBNO1 (4.0)	MED13L (4.0)	C12orf51 (3.9)	ZC3H4 (3.7)	ZNF592 (3.7)	RPRD2 (3.7)	UBN1 (3.5)
ENSG00000061273	HDAC7 PPI subnetwork	0.00278	<0.05	DNM2 (4.0)	ZFHX3 (3.2)	MYO1E (3.2)	CLIP1 (3.1)	EZH1 (3.1)	ZNF592 (3.1)	C10orf26 (2.9)	KDM3B (2.9)	INSR (2.9)	NCOA1 (2.9)
ENSG00000117385	LEPRE1 PPI subnetwork	0.00278	<0.05	ZNHIT3 (4.8)	SNX11 (4.5)	BRAP (4.0)	CASC3 (3.9)	ANAPC10 (3.9)	MED20 (3.8)	TRIM13 (3.8)	ATP5G2P1 (3.6)	PRDM4 (3.5)	KBTBD4 (3.4)
GO:0000307	cyclin-dependent protein kinase holoenzyme complex	0.00278	<0.05	C1orf183 (4.4)	C12orf5 (4.0)	MGMT (3.9)	DPYSL4 (3.9)	HMGA2 (3.9)	PIDD (3.9)	RAPSN (3.7)	CPNE4 (3.4)	SPATA18 (3.4)	FAM178A (3.3)
ENSG00000173120	KDM2A PPI subnetwork	0.00279	<0.05	SLC38A2 (4.7)	BLK (3.4)	MED13L (3.2)	ANKRD11 (3.2)	MEF2C (3.2)	WWP2 (3.1)	SSBP2 (3.0)	KLHL24 (2.9)	NCOA6 (2.8)	GDF5 (2.8)
ENSG00000136931	NR5A1 PPI subnetwork	0.0028	<0.05	ZNF654 (3.7)	TMCC1 (3.5)	SIX6 (3.2)	KLF3 (3.1)	LINC00461 (2.9)	H3F3B (2.8)	IL17RC (2.7)	FEM1B (2.6)	DGKG (2.6)	DPYSL4 (2.5)
MP:0002092	abnormal eye morphology	0.00281	<0.05	DMRTA2 (4.9)	SEMA3F (4.3)	LTBP1 (4.0)	SIX6 (4.0)	GLIS2 (3.8)	ENSG00000254300 (3.7)	NR2F1 (3.3)	IGF1R (3.1)	LAMB2 (3.0)	TCF7L2 (3.0)
ENSG00000169047	IRS1 PPI subnetwork	0.00282	<0.05	ESRP1 (4.1)	TRIP12 (3.5)	MED13L (3.3)	TAOK1 (3.1)	C10orf26 (3.0)	EPPK1 (2.9)	EHBP1 (2.9)	FAM108C1 (2.9)	CCND3 (2.9)	MLXIP (2.8)
GO:0035258	steroid hormone receptor binding	0.00283	<0.05	KLF3 (3.9)	PHF20 (3.4)	CASC3 (3.3)	QRICH1 (3.3)	KDM3B (3.2)	ZBTB38 (3.1)	KLF7 (3.0)	CCND3 (2.9)	C20orf11 (2.8)	RBL2 (2.8)
GO:0016055	Wnt receptor signaling pathway	0.00284	<0.05	LINC00470 (3.7)	TBX6 (3.6)	L3MBTL3 (3.4)	ENSG00000196355 (3.3)	NCKAP5L (3.2)	EPHA7 (3.2)	WNT4 (3.1)	FAM101A (3.1)	FAM53C (3.1)	TRPS1 (2.9)
ENSG00000154143	PANX3 PPI subnetwork	0.00284	<0.05	SLC38A2 (4.8)	MED13L (4.3)	BLK (3.5)	ANKRD11 (3.4)	NCOA6 (3.4)	C1orf183 (3.1)	HMGXB4 (3.0)	RPRD2 (2.9)	BPTF (2.9)	MAST3 (2.9)
GO:0001047	core promoter binding	0.00284	<0.05	TFAP2B (5.2)	TCF7L2 (4.3)	TRPS1 (4.3)	LINC00461 (4.2)	RFX4 (3.8)	IRX1 (3.4)	SCUBE3 (3.3)	CCND1 (3.3)	ID4 (3.3)	TGIF2 (3.2)
MP:0010551	abnormal coronary vessel morphology	0.00285	<0.05	SEMA3F (4.0)	HMGA2 (3.9)	SMAD3 (3.6)	RASIP1 (3.3)	RAMP2 (3.2)	PCDH17 (3.1)	RAPSN (3.0)	ZBTB46 (2.9)	SNTA1 (2.9)	IGF2 (2.9)
GO:0050767	regulation of neurogenesis	0.00288	<0.05	RFX4 (4.4)	LINC00461 (4.0)	C10orf140 (3.8)	METRN (3.7)	TFAP2D (3.4)	LRFN4 (3.4)	BAI2 (3.3)	DPYSL4 (3.2)	DMRTA2 (3.2)	CNIH2 (2.9)
GO:0010171	body morphogenesis	0.00288	<0.05	ENSG00000217075 (4.7)	MIR214 (4.6)	DNM3OS (3.0)	NTNG1 (3.0)	TCTN1 (2.9)	ENSG00000223492 (2.8)	CCDC62 (2.8)	C10orf140 (2.7)	CD248 (2.7)	ENSG00000227868 (2.6)
GO:0048729	tissue morphogenesis	0.00289	<0.05	IRX1 (3.3)	WNT4 (3.2)	WNT8A (3.1)	EPHA7 (3.0)	TEAD3 (3.0)	TBX6 (2.9)	ENSG00000231453 (2.8)	RAI1 (2.8)	IGF2BP1 (2.8)	SOX7 (2.8)
MP:0002023	B cell derived lymphoma	0.00289	<0.05	CTSW (3.8)	TLR10 (3.6)	CD19 (3.4)	SEPT1 (3.2)	WDR6 (3.2)	RBM4B (3.2)	PTPRCAP (3.2)	AIP (3.1)	WDR76 (3.1)	C3orf37 (3.0)
ENSG00000153487	ING1 PPI subnetwork	0.00291	<0.05	C3orf37 (3.6)	BCL7B (3.5)	RBM4B (3.4)	ANKRD11 (3.4)	AIP (3.3)	MAZ (3.3)	PPP4C (3.2)	BRD8 (3.2)	H1FX (3.2)	HMGXB4 (3.2)
ENSG00000184226	PCDH9 PPI subnetwork	0.00291	<0.05	SLC38A2 (4.7)	MED13L (4.5)	NCOA6 (3.5)	BLK (3.4)	ANKRD11 (3.4)	HMGXB4 (3.0)	C1orf183 (3.0)	RPRD2 (3.0)	PKD1 (2.9)	RMST (2.9)
GO:0061035	regulation of cartilage development	0.00293	<0.05	FZD9 (3.7)	FAM101A (3.6)	ASXL3 (3.4)	BNC2 (3.4)	GDF5 (3.2)	ANGPTL7 (3.1)	PRKG2 (3.1)	C9orf93 (3.0)	VIT (3.0)	CTF1 (2.9)
ENSG00000175467	SART1 PPI subnetwork	0.00293	<0.05	RPRD2 (4.7)	SETDB1 (4.0)	PRPF3 (3.8)	MRPS21 (3.6)	KAT8 (3.6)	MRPL11 (3.6)	TRMT112 (3.5)	QTRT1 (3.5)	CPNE1 (3.5)	SART1 (3.4)
ENSG00000055130	CUL1 PPI subnetwork	0.00295	<0.05	C3orf38 (4.2)	PSMD2 (4.1)	TRPC4AP (3.9)	KLHL24 (3.6)	PPP1CA (3.6)	PPP4C (3.5)	FAM53C (3.3)	C18orf8 (3.3)	PSMC3 (3.0)	KDM3B (3.0)
MP:0000913	abnormal brain development	0.00296	<0.05	ID4 (4.6)	SALL1 (4.5)	AUTS2 (3.7)	ENSG00000231453 (3.5)	DMRTA2 (3.4)	TCF7L2 (3.3)	EYA2 (3.2)	EHBP1 (3.1)	LGR4 (3.0)	WNT8A (3.0)
GO:0018024	histone-lysine N-methyltransferase activity	0.00296	<0.05	RPRD2 (4.7)	MLLT10 (4.6)	C12orf51 (4.4)	KDM2A (4.3)	BAZ1B (4.3)	RBM5 (4.0)	ZNF592 (3.9)	SBNO1 (3.8)	SETDB1 (3.8)	MED13L (3.6)
MP:0004076	abnormal vitelline vascular remodeling	0.00299	<0.05	SOX7 (4.7)	NRP1 (4.4)	TGFBR2 (4.1)	PLXND1 (4.0)	RASIP1 (4.0)	NOS3 (3.9)	RAMP2 (3.9)	MYBPC3 (3.8)	TMCC1 (3.3)	PXMP4 (3.0)
ENSG00000188313	PLSCR1 PPI subnetwork	0.003	<0.05	BMP8A (3.4)	MVP (3.1)	GLIS2 (3.1)	PLCB3 (2.9)	VPS37B (2.8)	SPRY4 (2.8)	ATXN2L (2.8)	ENSG00000254556 (2.8)	PHC2 (2.8)	ACAD10 (2.7)
ENSG00000126767	ELK1 PPI subnetwork	0.00303	<0.05	DUSP6 (4.1)	SLC25A37 (3.9)	MCL1 (3.9)	NFKBIA (3.7)	CGGBP1 (3.6)	C16orf53 (3.6)	CCDC85B (3.6)	SPRY4 (3.2)	SH2B3 (3.0)	BCKDK (2.9)
KEGG_BLADDER_CANCER	KEGG_BLADDER_CANCER	0.00304	<0.05	PIDD (4.5)	STC2 (4.0)	SPATA18 (3.9)	VEGFA (3.4)	C1orf183 (3.3)	TMEM54 (3.3)	ENSG00000235538 (3.0)	FUT1 (3.0)	FTH1P5 (3.0)	BCKDK (2.8)
MP:0003068	enlarged kidney	0.00306	<0.05	SLC22A12 (4.7)	HPD (4.0)	PC (3.8)	GLIS2 (3.7)	PAX2 (3.6)	SLC4A9 (3.6)	PKHD1 (3.4)	DAG1 (3.1)	RAB11FIP3 (3.0)	C16orf93 (2.8)
ENSG00000170653	ATF7 PPI subnetwork	0.00307	<0.05	NFIL3 (6.2)	SLC38A2 (6.2)	TRIB1 (6.2)	MCL1 (5.4)	FAM53C (3.5)	NFKBIA (3.5)	RASD1 (3.4)	AVL9 (3.3)	TSC22D2 (3.3)	VEGFA (3.2)
MP:0003675	kidney cysts	0.00308	<0.05	CDH11 (3.8)	ENSG00000231160 (3.8)	CD248 (3.5)	GLIS2 (3.3)	PAX2 (3.3)	PKHD1 (3.3)	NR2F1 (3.1)	IGF2-AS (3.0)	SPRY4 (3.0)	PARD3B (3.0)
MP:0000266	abnormal heart morphology	0.0031	<0.05	MYBPC3 (5.8)	VEGFA (4.0)	GATA4 (4.0)	PLAG1 (3.1)	NEXN (3.1)	ALPK3 (2.9)	SRL (2.9)	SOX7 (2.8)	NRP1 (2.8)	ERBB4 (2.7)
ENSG00000112658	SRF PPI subnetwork	0.00311	<0.05	RAPSN (3.9)	SH2B3 (3.7)	TEAD3 (3.6)	MLXIP (3.4)	VPS37B (3.1)	HIP1 (3.1)	ZBTB7B (3.0)	AXIN1 (2.8)	SOX7 (2.8)	TGIF2 (2.8)
ENSG00000051382	PIK3CB PPI subnetwork	0.00313	<0.05	PLAG1 (4.2)	ITGAX (3.5)	STXBP6 (3.4)	INADL (3.2)	KLF7 (3.2)	SPI1 (3.1)	HVCN1 (3.0)	SIPA1 (2.8)	PTGFR (2.6)	TBC1D10C (2.6)
ENSG00000132382	MYBBP1A PPI subnetwork	0.00316	<0.05	ABCE1 (4.0)	IMPDH2 (4.0)	CTPS (3.9)	EIF4G1 (3.9)	NAA25 (3.6)	IPO9 (3.5)	PIGW (3.4)	BYSL (3.3)	EXOSC10 (3.1)	KDM1A (3.1)
REACTOME_SIGNALING_BY_EGFR	REACTOME_SIGNALING_BY_EGFR	0.00317	<0.05	PIK3R2 (4.0)	NCOA1 (3.7)	SETD5 (3.2)	RAC1 (3.2)	YPEL3 (3.2)	NCOR2 (3.0)	ZNF592 (3.0)	CEP120 (3.0)	SH2B3 (3.0)	DNM2 (3.0)
MP:0004686	decreased length of long bones	0.00318	<0.05	WWP2 (5.9)	FAM101A (5.2)	COL11A1 (5.0)	CTSK (4.9)	COL16A1 (4.6)	ITGA11 (4.2)	FZD9 (4.1)	NPR2 (3.9)	SLC39A13 (3.9)	TRPS1 (3.9)
ENSG00000117020	AKT3 PPI subnetwork	0.00318	<0.05	FOXO1 (3.3)	SEPHS2 (3.3)	TMCC1 (3.2)	ADARB1 (3.1)	C3orf37 (3.0)	PHF20 (2.9)	HIVEP2 (2.8)	PPP2R3A (2.8)	BCKDK (2.8)	KLHL24 (2.8)
ENSG00000186951	PPARA PPI subnetwork	0.0032	<0.05	WNK1 (5.3)	CASC3 (3.8)	ANKRD11 (3.8)	BPTF (3.7)	FOXO1 (3.6)	ITPR2 (3.4)	TP53INP2 (3.4)	C12orf51 (3.4)	UBN1 (3.1)	PPARA (3.1)
ENSG00000180855	ZNF443 PPI subnetwork	0.00323	<0.05	SLC38A2 (4.7)	MED13L (4.3)	NCOA6 (3.5)	ANKRD11 (3.5)	BLK (3.4)	C1orf183 (3.1)	HMGXB4 (3.0)	RPRD2 (3.0)	PKD1 (2.9)	MAST3 (2.9)
ENSG00000131238	PPT1 PPI subnetwork	0.00326	<0.05	TARS2 (4.5)	APEH (4.0)	MAP2K5 (3.8)	USP19 (3.8)	PCCB (3.5)	NDUFV1 (3.4)	EIF4G1 (3.3)	NARFL (3.3)	GALK1 (3.3)	WBSCR16 (3.2)
ENSG00000115274	INO80B PPI subnetwork	0.00327	<0.05	RPRD2 (4.2)	ZNF629 (4.1)	AXIN1 (4.0)	MLLT10 (3.9)	PTBP2 (3.8)	SETDB1 (3.7)	ZSCAN29 (3.7)	SCAND2 (3.6)	ZNF821 (3.6)	SETD1A (3.5)
GO:0090100	positive regulation of transmembrane receptor protein serine/threonine kinase signaling pathway	0.00327	<0.05	KLHDC8B (3.5)	TMEM136 (3.5)	HEY2 (3.4)	C10orf26 (3.4)	ZNF821 (3.3)	TBX6 (3.1)	ENSG00000176349 (3.0)	IGF2BP1 (3.0)	PDZRN4 (2.9)	ENSG00000235538 (2.8)
ENSG00000015171	ZMYND11 PPI subnetwork	0.00328	<0.05	ZNF629 (4.6)	ZNF646 (3.7)	ZNF48 (3.7)	LCMT2 (3.6)	SCAND2 (3.6)	PIAS1 (3.4)	SETD1A (3.4)	FEM1B (3.4)	KDM2A (3.4)	SETD5 (3.3)
GO:0010770	positive regulation of cell morphogenesis involved in differentiation	0.00328	<0.05	ENSG00000228536 (3.4)	ENSG00000217075 (3.3)	CLCF1 (3.2)	TGM7 (3.0)	RSBN1L (2.9)	RPTOR (2.8)	ENSG00000251169 (2.6)	DCST2 (2.6)	ENSG00000254470 (2.5)	BDNF (2.5)
ENSG00000158290	CUL4B PPI subnetwork	0.00331	<0.05	AP1G1 (4.7)	CTNNB1 (3.9)	KDM3B (3.9)	RBM5 (3.8)	USP19 (3.6)	FEM1B (3.6)	QRICH1 (3.5)	MSL2 (3.5)	ANAPC4 (3.5)	FUK (3.5)
GO:0048011	nerve growth factor receptor signaling pathway	0.00331	<0.05	PHC2 (3.4)	ENSG00000235538 (3.1)	MAPK3 (3.1)	BRK1 (3.0)	TMCC1 (3.0)	VPS37B (2.9)	PIK3R2 (2.8)	REXO1 (2.7)	MON1A (2.7)	FAM131A (2.6)
MP:0002199	abnormal brain commissure morphology	0.00336	<0.05	RFX4 (5.9)	LINC00461 (5.2)	EPHA7 (4.3)	DMRTA2 (4.0)	SALL1 (3.9)	ID4 (3.7)	EHBP1 (3.5)	TCF7L2 (3.4)	METRN (2.9)	STK33 (2.9)
GO:0008286	insulin receptor signaling pathway	0.00337	<0.05	SLC4A9 (5.8)	ENSG00000255545 (5.0)	VPS33A (4.2)	HCAR1 (3.7)	ENSG00000245538 (3.4)	ENSG00000249971 (3.2)	DNAJC5 (3.1)	SEPHS2 (3.1)	ENSG00000258057 (3.1)	TOM1 (3.0)
ENSG00000147145	LPAR4 PPI subnetwork	0.00338	<0.05	SLC38A2 (4.7)	MED13L (4.1)	NCOA6 (3.7)	BLK (3.5)	ANKRD11 (3.4)	HMGXB4 (3.1)	RPRD2 (3.0)	C1orf183 (3.0)	MAST3 (3.0)	GOLGA3 (3.0)
REACTOME_SIGNALING_BY_EGFR_IN_CANCER	REACTOME_SIGNALING_BY_EGFR_IN_CANCER	0.00338	<0.05	PIK3R2 (4.1)	NCOA1 (3.6)	DNM2 (3.4)	RAC1 (3.2)	SETD5 (3.2)	YPEL3 (3.1)	NCOR2 (3.0)	SH2B3 (2.9)	ZBTB7B (2.9)	MAZ (2.9)
REACTOME_DOWNSTREAM_SIGNALING_OF_ACTIVATED_FGFR	REACTOME_DOWNSTREAM_SIGNALING_OF_ACTIVATED_FGFR	0.00341	<0.05	MYH7B (4.0)	SLC2A4RG (3.4)	NCOA1 (3.1)	CEP120 (3.0)	YPEL3 (3.0)	ZNF592 (2.9)	PNPLA2 (2.9)	PTCH1 (2.9)	PLAG1 (2.8)	PTPN11 (2.7)
ENSG00000059378	PARP12 PPI subnetwork	0.00342	<0.05	SLC38A2 (4.8)	ZNF629 (4.5)	SCAND2 (3.9)	ENSG00000254470 (3.4)	CBFA2T2 (3.4)	ZNF48 (3.3)	L3MBTL3 (3.2)	KCNJ2 (3.2)	RNF219 (3.1)	PHACTR1 (3.1)
ENSG00000103671	TRIP4 PPI subnetwork	0.00342	<0.05	FOXO3 (4.6)	KAT6B (3.9)	HIVEP2 (3.6)	ZNF592 (3.5)	NCOR2 (3.5)	ZC3H4 (3.5)	LINC00478 (3.4)	CCDC101 (3.1)	ZNF654 (3.1)	ANKHD1 (3.0)
GO:0051153	regulation of striated muscle cell differentiation	0.00344	<0.05	LINC00485 (3.2)	RAPSN (3.0)	STXBP6 (3.0)	FOXO3 (2.6)	MCHR2 (2.6)	KLF14 (2.6)	MAMSTR (2.5)	ENSG00000231453 (2.5)	SLC22A3 (2.4)	HHIP (2.4)
MP:0000274	enlarged heart	0.00345	<0.05	MYBPC3 (7.5)	SRL (4.4)	PLXND1 (4.3)	NRP1 (4.0)	ALPK3 (3.9)	GATA4 (3.8)	MYH7B (3.6)	DAG1 (3.6)	ENO3 (3.5)	FNDC5 (3.3)
ENSG00000074966	TXK PPI subnetwork	0.00347	<0.05	CTSW (4.3)	ZBTB38 (3.9)	ENSG00000240350 (3.5)	SLA2 (3.4)	DUSP6 (3.3)	SLIT2 (3.3)	NR2F1 (3.2)	CD248 (3.2)	TGFBR2 (3.1)	FAM5C (3.1)
ENSG00000126562	WNK4 PPI subnetwork	0.00349	<0.05	SLC38A2 (3.8)	MED13L (3.6)	BPTF (3.1)	CBFA2T2 (3.0)	RAB25 (3.0)	ZBTB7B (2.8)	MARVELD3 (2.8)	AVL9 (2.7)	PRR15L (2.7)	BLK (2.6)
ENSG00000139505	MTMR6 PPI subnetwork	0.00349	<0.05	SLC38A2 (4.5)	MED13L (4.3)	ANKRD11 (3.7)	BLK (3.5)	NCOA6 (3.4)	C1orf183 (3.3)	RPRD2 (2.9)	MEF2C (2.9)	MAST3 (2.9)	GOLGA3 (2.8)
MP:0001297	microphthalmia	0.0035	<0.05	BFSP1 (5.5)	VIT (4.5)	OPTC (4.4)	CRIM1 (3.9)	SIX6 (3.7)	SCUBE3 (3.7)	DAG1 (3.7)	PRRT3-AS1 (3.3)	TCF7L2 (3.1)	C10orf140 (3.0)
MP:0004599	abnormal vertebral arch morphology	0.00354	<0.05	TBX15 (4.2)	SALL1 (4.0)	EPHA7 (4.0)	CALCB (3.9)	PAX2 (3.6)	FZD9 (3.6)	FAM101A (3.5)	RSPO3 (3.3)	TRPS1 (3.1)	GDF5 (3.0)
GO:0070848	response to growth factor stimulus	0.00356	<0.05	NPR2 (3.2)	GDF5 (2.8)	ENSG00000227839 (2.8)	SEMA3F (2.7)	SPRY4 (2.7)	ETV5 (2.7)	PLCB3 (2.7)	PTCH1 (2.7)	HEY2 (2.6)	RMST (2.6)
GO:0070603	SWI/SNF-type complex	0.00358	<0.05	BCL7A (4.5)	GTF2I (3.8)	RPRD2 (3.7)	KDM3B (3.4)	RBM6 (3.4)	UNC79 (3.3)	BPTF (3.1)	ATXN2L (3.1)	AUTS2 (3.0)	NCOA1 (3.0)
MP:0002875	decreased erythrocyte cell number	0.0036	<0.05	TAL1 (8.0)	SLC25A37 (6.7)	RNF123 (4.8)	GP1BA (3.8)	CYBRD1 (3.5)	NQO1 (3.5)	APEH (3.4)	MGMT (3.0)	BCL2L11 (3.0)	C12orf51 (2.9)
KEGG_DORSO_VENTRAL_AXIS_FORMATION	KEGG_DORSO_VENTRAL_AXIS_FORMATION	0.00362	<0.05	NMB (3.2)	CCDC36 (3.0)	RASIP1 (3.0)	RFX4 (2.9)	C3orf24 (2.8)	SOX7 (2.8)	ASIP (2.6)	SETD1A (2.6)	ENSG00000214293 (2.6)	AUTS2 (2.6)
MP:0005236	abnormal olfactory nerve morphology	0.00363	<0.05	FGF18 (4.1)	C14orf39 (4.0)	CD248 (4.0)	LINC00461 (3.9)	NRXN3 (3.9)	EYA2 (3.8)	SALL1 (3.7)	PTCH1 (3.6)	RFX4 (3.4)	ASXL3 (3.2)
ENSG00000141447	OSBPL1A PPI subnetwork	0.00363	<0.05	SLC38A2 (4.7)	MED13L (3.7)	BLK (3.5)	NCOA6 (3.3)	ANKRD11 (3.2)	PKD1 (3.1)	C1orf183 (3.0)	GOLGA3 (3.0)	ZBTB7B (2.9)	MAST3 (2.7)
ENSG00000143867	OSR1 PPI subnetwork	0.00363	<0.05	SLC38A2 (4.7)	MED13L (3.7)	BLK (3.5)	NCOA6 (3.3)	ANKRD11 (3.2)	PKD1 (3.1)	C1orf183 (3.0)	GOLGA3 (3.0)	ZBTB7B (2.9)	MAST3 (2.7)
ENSG00000135446	CDK4 PPI subnetwork	0.00365	<0.05	FAM178A (4.3)	E2F1 (3.7)	DSN1 (3.4)	RAD51AP1 (3.3)	ATAD5 (3.3)	KNTC1 (3.2)	SLBP (3.2)	POLE (3.2)	CCND3 (3.1)	HIRIP3 (3.1)
MP:0004471	short nasal bone	0.00367	<0.05	HHIP (4.3)	PTCH1 (4.0)	FAM101A (3.9)	SCUBE3 (3.5)	C3orf21 (3.5)	ADAMTSL3 (3.4)	IGF2 (3.2)	ADARB1 (3.2)	FGF18 (3.1)	WWP2 (3.1)
ENSG00000215120	ENSG00000215120 PPI subnetwork	0.0037	<0.05	CEP120 (4.0)	BCL7B (3.5)	SENP6 (3.3)	GLYR1 (3.1)	UBN1 (3.1)	SART1 (3.0)	H3F3B (3.0)	ZNF646 (2.9)	BRD8 (2.8)	MAPKAPK5 (2.8)
ENSG00000198517	MAFK PPI subnetwork	0.00371	<0.05	YARS (6.7)	AARS (6.1)	TRIB1 (5.1)	NFE2L1 (5.0)	NFIL3 (4.9)	SLC38A2 (4.3)	FGF21 (4.2)	VEGFA (4.2)	MCL1 (3.7)	HBEGF (3.7)
ENSG00000141506	PIK3R5 PPI subnetwork	0.00375	<0.05	PLAG1 (3.7)	ITGAX (3.4)	KLF7 (3.3)	STXBP6 (3.3)	HVCN1 (2.9)	CCDC88B (2.9)	APOBR (2.9)	SPI1 (2.9)	SIPA1 (2.8)	INSR (2.8)
GO:0071375	cellular response to peptide hormone stimulus	0.00376	<0.05	SLC4A9 (4.2)	ENSG00000249971 (3.9)	VPS33A (3.7)	ENSG00000255545 (3.6)	HCAR1 (3.5)	PLAG1 (3.1)	POMC (3.0)	COL4A3BP (2.9)	PTPN11 (2.9)	INSR (2.8)
GO:0032182	small conjugating protein binding	0.00382	<0.05	GGNBP2 (4.8)	RNF123 (4.1)	C16orf72 (4.0)	RSRC2 (3.7)	CDKAL1 (3.2)	KDM2A (3.0)	EIF3J (3.0)	PSMD2 (3.0)	SPG11 (2.9)	SENP6 (2.9)
ENSG00000167258	CDK12 PPI subnetwork	0.00382	<0.05	ATXN2L (3.7)	FAM13B (3.5)	RBM14 (3.3)	UBR2 (3.3)	GLYR1 (3.3)	UNK (3.3)	ZC3H4 (3.0)	TP53BP1 (3.0)	TLN1 (2.7)	KDM2A (2.7)
GO:0045664	regulation of neuron differentiation	0.00386	<0.05	RFX4 (4.6)	LINC00461 (4.3)	METRN (3.7)	C10orf140 (3.6)	ELAVL4 (3.6)	LRFN4 (3.4)	BAI2 (3.3)	DPYSL4 (3.2)	TFAP2D (3.2)	SBK1 (3.0)
ENSG00000114126	TFDP2 PPI subnetwork	0.00387	<0.05	MAZ (5.2)	WDR76 (4.7)	LCORL (4.5)	ATAD5 (3.8)	E2F1 (3.6)	DSN1 (3.6)	NFATC2IP (3.5)	RAD54B (3.5)	CENPO (3.4)	BCL7B (3.4)
ENSG00000180182	MED14 PPI subnetwork	0.00389	<0.05	ZNHIT3 (5.0)	CASC3 (4.2)	C17orf42 (4.0)	ANKRD11 (4.0)	ANAPC10 (3.5)	BPTF (3.5)	PRDM4 (3.3)	MFAP3 (3.3)	TRIM13 (3.2)	ENSG00000257218 (3.1)
MP:0002884	abnormal branchial arch morphology	0.0039	<0.05	RARB (4.4)	SALL1 (3.6)	PLXND1 (3.3)	ZFP64 (3.2)	EYA2 (3.1)	FGF18 (3.1)	EYA4 (3.0)	PTCH1 (2.8)	FAM83C-AS1 (2.7)	SOX7 (2.7)
GO:0021536	diencephalon development	0.00393	<0.05	SIX6 (6.3)	POMC (5.7)	FSHB (5.3)	DMRTA2 (5.0)	STK33 (4.2)	C10orf114 (4.0)	RFX4 (3.7)	TRIM66 (3.7)	DLK1 (3.7)	NTNG1 (3.3)
MP:0004969	pale kidney	0.00396	<0.05	ZBTB38 (3.8)	TRIB1 (3.5)	HBEGF (3.2)	STK33 (3.2)	FOXO3 (3.1)	ARHGEF12 (3.1)	LINC00473 (3.0)	MCL1 (3.0)	C18orf1 (3.0)	DDAH1 (2.9)
MP:0008277	abnormal sternum ossification	0.00396	<0.05	FZD9 (4.1)	TBX15 (3.8)	DLK1 (3.7)	SETBP1 (3.7)	FAM101A (3.6)	MPPED2 (3.6)	ADAMTSL3 (3.6)	SEMA3F (3.5)	LCORL (3.4)	CBFA2T2 (3.4)
MP:0000592	short tail	0.00397	<0.05	CDH11 (4.0)	PTCH1 (3.8)	FAM101A (3.6)	EYA2 (3.4)	TBX6 (3.3)	CCND2 (3.2)	WNT8A (3.2)	EPHA7 (3.1)	C20orf144 (3.0)	FZD9 (3.0)
MP:0010300	increased skin tumor incidence	0.00397	<0.05	PIDD (4.6)	C1orf183 (4.1)	FANCE (3.9)	QPCTL (3.4)	MT1P3 (3.2)	C12orf5 (3.1)	IL17RC (3.1)	CEP250 (3.1)	ASB3 (3.0)	RHOD (2.9)
REACTOME_MYOGENESIS	REACTOME_MYOGENESIS	0.00401	<0.05	RAPSN (8.4)	MAMSTR (6.2)	MYLPF (5.1)	ACTN3 (4.8)	ATP2A1 (4.0)	FNDC5 (3.9)	MEF2C (3.8)	FAM178A (3.5)	ENO3 (3.2)	NCOA1 (3.1)
REACTOME_CDO_IN_MYOGENESIS	REACTOME_CDO_IN_MYOGENESIS	0.00401	<0.05	RAPSN (8.4)	MAMSTR (6.2)	MYLPF (5.1)	ACTN3 (4.8)	ATP2A1 (4.0)	FNDC5 (3.9)	MEF2C (3.8)	FAM178A (3.5)	ENO3 (3.2)	NCOA1 (3.1)
KEGG_CELL_CYCLE	KEGG_CELL_CYCLE	0.00408	<0.05	CCNA2 (6.5)	KIF20A (6.2)	CENPW (5.6)	KIF22 (5.6)	TACC3 (5.6)	RAD51AP1 (5.6)	KNTC1 (5.5)	CENPA (5.2)	E2F1 (5.2)	POLE (5.1)
ENSG00000070759	TESK2 PPI subnetwork	0.00409	<0.05	MLXIP (3.2)	C12orf51 (3.2)	FAM5C (3.1)	UBR2 (3.0)	USP33 (3.0)	SPG11 (3.0)	ST3GAL2 (3.0)	ENSG00000255545 (3.0)	DCUN1D4 (2.8)	FAM131A (2.8)
MP:0006042	increased apoptosis	0.00411	<0.05	BRPF3 (3.9)	GATA4 (3.4)	SLTM (3.0)	KPNA3 (3.0)	RAD54B (3.0)	FANCD2 (2.9)	KIF22 (2.8)	CASC4 (2.8)	TAF2 (2.7)	ATAD5 (2.7)
ENSG00000147689	FAM83A PPI subnetwork	0.00411	<0.05	USP33 (3.4)	MLXIP (3.4)	SIPA1 (3.3)	NF1 (3.2)	ADRBK1 (2.9)	TBC1D10B (2.9)	MUS81 (2.9)	C10orf26 (2.8)	AXIN1 (2.8)	UBA7 (2.8)
ENSG00000136383	ALPK3 PPI subnetwork	0.00414	<0.05	MLXIP (3.3)	USP33 (3.3)	SIPA1 (3.3)	NF1 (3.2)	TBC1D10B (3.1)	ADRBK1 (3.0)	KIAA1522 (2.9)	FBXL19 (2.9)	CCDC88B (2.8)	RGP1 (2.8)
MP:0005136	decreased growth hormone level	0.0042	<0.05	FSHB (10.5)	SIX6 (7.3)	POMC (6.8)	RFX4 (5.3)	MCL1 (3.7)	DUSP6 (3.7)	VSX1 (3.2)	DLK1 (3.2)	STK33 (3.1)	SPON1 (3.1)
ENSG00000153162	BMP6 PPI subnetwork	0.0042	<0.05	RSPO3 (3.8)	TMEM100 (3.1)	PHTF2 (3.1)	SSBP2 (3.0)	FAM101A (2.9)	SPON1 (2.9)	CBFA2T2 (2.8)	ZNF821 (2.8)	MBTD1 (2.7)	NF1 (2.7)
MP:0000572	abnormal autopod morphology	0.00422	<0.05	HORMAD1 (4.0)	PLAG1 (3.8)	TBX15 (3.6)	SLIT2 (3.5)	COL11A1 (3.3)	HMGCR (3.2)	IGF1R (3.1)	ISL1 (3.1)	EYA4 (3.0)	EPHA7 (3.0)

## Sheet: waist_genesetenrichment
Original gene set ID	Original gene set description	Nominal P value	False discovery rate	Reconstituted gene set Z score gene 1	Reconstituted gene set Z score gene 2	Reconstituted gene set Z score gene 3	Reconstituted gene set Z score gene 4	Reconstituted gene set Z score gene 5	Reconstituted gene set Z score gene 6	Reconstituted gene set Z score gene 7	Reconstituted gene set Z score gene 8	Reconstituted gene set Z score gene 9	Reconstituted gene set Z score gene 10
ENSG00000066117	SMARCD1 PPI subnetwork	1.51e-06	<0.05	SETD1B (4.2)	UBTF (4.1)	SMARCC1 (4.0)	GTF2I (3.5)	ACSS1 (3.3)	RABEP2 (3.2)	SRSF9 (3.2)	GADD45G (3.0)	UBQLN4 (2.9)	BPTF (2.8)
ENSG00000196504	PRPF40A PPI subnetwork	3.94e-06	<0.05	SF3B2 (4.6)	DHX38 (4.1)	RBM14 (3.6)	SART1 (3.5)	RNF40 (3.5)	TSC2 (3.4)	RSRC2 (3.4)	ATXN2L (3.3)	RBM19 (3.2)	FBRS (3.1)
ENSG00000159692	CTBP1 PPI subnetwork	1.6e-05	<0.05	ANKRD11 (5.1)	BPTF (3.7)	SETD1B (3.6)	PCDH17 (3.5)	ZZEF1 (3.1)	SETD1A (3.1)	C18orf1 (2.8)	MIB2 (2.8)	SLC35E2 (2.7)	ENSG00000254300 (2.6)
GO:0043543	protein acylation	2.23e-05	<0.05	SETD1A (4.6)	UBQLN4 (3.8)	WBSCR16 (3.7)	UBTF (3.6)	AXIN1 (3.5)	KIAA1267 (3.5)	MSL2 (3.4)	PIGW (3.4)	SETD1B (3.2)	PIAS4 (3.1)

## Sheet: fat_genesetenrichment
Original gene set ID	Original gene set description	Nominal P value	False discovery rate	Reconstituted gene set Z score gene 1	Reconstituted gene set Z score gene 2	Reconstituted gene set Z score gene 3	Reconstituted gene set Z score gene 4	Reconstituted gene set Z score gene 5	Reconstituted gene set Z score gene 6	Reconstituted gene set Z score gene 7	Reconstituted gene set Z score gene 8	Reconstituted gene set Z score gene 9	Reconstituted gene set Z score gene 10
ENSG00000171720	HDAC3 PPI subnetwork	1.59e-07	<0.01	UBN1 (3.6)	MED13L (3.4)	ZMYM2 (3.3)	ZNF592 (3.3)	AXIN1 (3.3)	SETD8 (3.3)	RPS6KB2 (3.2)	NCOA6 (3.2)	PARD3B (3.1)	SBNO1 (3.0)
ENSG00000132170	PPARG PPI subnetwork	3.08e-07	<0.01	FSHB (4.3)	ZZEF1 (4.0)	ANKRD11 (3.9)	NCOA1 (3.4)	WNK1 (3.2)	NCOA6 (3.1)	ZNF592 (3.1)	TOB2 (3.0)	EP300 (2.9)	GADD45G (2.9)
ENSG00000186350	RXRA PPI subnetwork	4.72e-07	<0.01	MAFF (3.8)	ZNF592 (3.7)	NFIL3 (3.7)	NCOA6 (3.4)	FOXO1 (3.4)	EP300 (3.4)	IKZF4 (3.3)	TOB2 (3.3)	HIVEP1 (3.2)	SMAD3 (3.1)
ENSG00000111424	VDR PPI subnetwork	5.93e-07	<0.01	EP300 (5.2)	BPTF (5.0)	CHD8 (4.3)	RPRD2 (4.2)	WNK1 (4.1)	GTF2I (4.1)	NCOA6 (4.0)	FSHB (3.8)	ZC3H4 (3.8)	UBTF (3.7)
ENSG00000066117	SMARCD1 PPI subnetwork	1.09e-06	<0.01	UBTF (4.1)	WDR6 (3.7)	GTF2I (3.5)	ZMYM2 (3.5)	MED13L (3.3)	ACSS1 (3.3)	RABEP2 (3.2)	SRSF9 (3.2)	SSBP3 (3.0)	GADD45G (3.0)
MP:0009546	absent gastric milk in neonates	2.16e-06	<0.01	DKKL1P1 (3.8)	KCND3 (3.7)	FYN (3.6)	STK33 (3.4)	C1orf173 (3.1)	DDC (3.1)	AUTS2 (3.1)	NRXN3 (3.0)	ZFHX3 (3.0)	TRPS1 (2.9)
ENSG00000170365	SMAD1 PPI subnetwork	2.59e-06	<0.01	ZFYVE1 (3.6)	BTBD7 (3.5)	C18orf1 (3.5)	FOXO1 (3.4)	QRICH1 (3.3)	ZNF507 (3.2)	ZFHX3 (3.0)	AXIN1 (3.0)	NCOA1 (2.9)	TRPS1 (2.9)
GO:0046332	SMAD binding	3.63e-06	<0.05	FEM1B (3.9)	ID1 (3.6)	IGF2BP1 (3.6)	PTPN12 (3.6)	C18orf1 (3.4)	ID4 (3.4)	ZNF592 (3.3)	DUSP6 (3.3)	TRIB1 (2.9)	NTM (2.9)
ENSG00000091831	ESR1 PPI subnetwork	5.47e-06	<0.05	RPRD2 (3.7)	SRSF9 (3.7)	UBTF (3.5)	PHF15 (3.3)	FOXO1 (3.3)	NCOA6 (3.2)	EP300 (3.1)	BPTF (3.1)	SBNO1 (3.1)	SSH2 (3.1)
GO:0000988	protein binding transcription factor activity	7.62e-06	<0.05	RPRD2 (4.6)	PIAS4 (4.4)	JUND (4.4)	SSBP3 (4.1)	UBTF (4.0)	ATXN2L (3.8)	NCOA6 (3.7)	TOB2 (3.7)	KAT6B (3.7)	PHF21A (3.6)
ENSG00000005339	CREBBP PPI subnetwork	8.96e-06	<0.05	JUND (4.5)	TRIB1 (4.4)	TOB2 (4.2)	MOV10 (4.2)	ATXN2L (4.1)	SETD1A (4.0)	HOXA5 (3.4)	ZNF592 (3.4)	UBTF (3.4)	ZBTB7A (3.3)
ENSG00000113580	NR3C1 PPI subnetwork	9.47e-06	<0.05	WNK1 (3.5)	SSH2 (3.5)	RSBN1L (3.3)	UBTF (3.2)	MAPK14 (3.1)	REXO1 (3.1)	JUND (3.1)	SF3B2 (3.1)	ATXN2L (3.0)	SETD5 (3.0)
GO:0003712	transcription cofactor activity	1.27e-05	<0.05	RPRD2 (4.6)	JUND (4.4)	PIAS4 (4.4)	SSBP3 (4.1)	UBTF (4.1)	ATXN2L (3.9)	NCOA6 (3.7)	PHF21A (3.6)	KAT6B (3.6)	TOB2 (3.6)
ENSG00000131759	RARA PPI subnetwork	1.43e-05	<0.05	NFIL3 (5.0)	MED13L (4.1)	ARNTL (4.0)	EP300 (4.0)	FOXO3 (4.0)	NCOA1 (4.0)	ZNF592 (3.9)	FEM1B (3.9)	WNK1 (3.9)	PIAS1 (3.8)
GO:0000989	transcription factor binding transcription factor activity	1.52e-05	<0.05	JUND (4.6)	RPRD2 (4.5)	PIAS4 (4.4)	SSBP3 (4.1)	UBTF (4.1)	ATXN2L (3.9)	TOB2 (3.8)	NCOA6 (3.7)	PHF21A (3.6)	KAT6B (3.6)
GO:0003682	chromatin binding	1.89e-05	<0.05	ZNF48 (4.2)	UBTF (3.9)	SETD1A (3.8)	RPRD2 (3.8)	ZC3H4 (3.7)	MLLT10 (3.4)	BPTF (3.4)	RSBN1L (3.3)	TCF7L2 (3.3)	IGF2BP1 (3.2)
ENSG00000108175	ZMIZ1 PPI subnetwork	2.03e-05	<0.05	HOXA7 (10.4)	HOXA3 (9.2)	ENSG00000254369 (7.4)	HOXA6 (6.7)	FOXO3 (4.2)	AUTS2 (4.0)	MAST4 (3.9)	HOXA5 (3.8)	IRX3 (3.8)	SSBP3 (3.6)
ENSG00000132535	DLG4 PPI subnetwork	2.09e-05	<0.05	BSN (5.2)	GRIN2A (4.7)	HPCA (4.7)	STX1B (4.6)	CAMKV (4.6)	BAI2 (4.4)	CSRNP3 (4.4)	TMOD2 (4.3)	SCN2A (4.3)	GRIA1 (4.2)
GO:0003714	transcription corepressor activity	2.3e-05	<0.05	JUND (4.6)	ID1 (4.3)	PHF21A (3.8)	ATXN2L (3.7)	CXXC5 (3.7)	ANKRD11 (3.6)	PLEKHH3 (3.4)	ZNF821 (3.3)	ZBTB7A (3.3)	FBXO33 (3.3)
REACTOME_DEVELOPMENTAL_BIOLOGY	REACTOME_DEVELOPMENTAL_BIOLOGY	2.47e-05	<0.05	NRP1 (3.5)	MACF1 (3.2)	AGAP1 (3.1)	CSRNP3 (3.0)	NCOA1 (3.0)	SEMA6D (2.9)	DAG1 (2.9)	DPYSL4 (2.9)	RTN4 (2.9)	ARHGEF7 (2.8)
GO:0016585	chromatin remodeling complex	2.52e-05	<0.05	UBTF (5.9)	RPRD2 (5.1)	EP300 (4.1)	PHF21A (3.9)	GTF2I (3.7)	SRSF9 (3.7)	KAT6B (3.6)	FBXL19 (3.6)	MAP2K5 (3.5)	USP19 (3.5)
GO:0030902	hindbrain development	2.7e-05	<0.05	ENSG00000250377 (5.3)	ENSG00000254369 (4.0)	FAM83C-AS1 (3.7)	HOXA3 (3.5)	LINC00461 (3.3)	HOXA5 (3.3)	FREM1 (3.2)	KLF14 (3.2)	ENSG00000247828 (3.2)	KCNB2 (3.2)
ENSG00000169375	SIN3A PPI subnetwork	2.95e-05	<0.05	ANKRD11 (4.6)	MAP2K5 (4.5)	ZBTB7A (4.2)	ATXN2L (4.1)	REXO1 (4.0)	SSBP3 (3.9)	UBTF (3.8)	PHF21A (3.6)	MED13L (3.5)	KAT6B (3.4)
GO:0008134	transcription factor binding	3.23e-05	<0.05	EP300 (4.2)	HIP1 (3.5)	RPRD2 (3.5)	SETD1A (3.5)	UBTF (3.4)	ZFP64 (3.3)	RSBN1L (3.3)	HDAC5 (3.3)	JUND (3.3)	ZC3H4 (3.3)
MP:0004618	thoracic vertebral transformation	3.32e-05	<0.05	HOXA5 (14.3)	HOXA7 (14.1)	HOXA3 (9.8)	HOXA6 (8.1)	ENSG00000254369 (7.7)	PAX2 (5.6)	HMGA2 (3.9)	LIN28B (3.5)	AUTS2 (2.9)	MC4R (2.8)
ENSG00000115306	SPTBN1 PPI subnetwork	4.56e-05	<0.05	YWHAB (4.6)	CFL1 (3.4)	RSU1 (3.3)	GLYR1 (3.2)	ZC3H7B (3.2)	TMOD2 (3.1)	ATP2B1 (3.1)	TMOD3 (3.0)	HPCA (2.9)	MAPK3 (2.8)
ENSG00000157933	SKI PPI subnetwork	4.94e-05	<0.05	SETBP1 (4.2)	PIAS1 (4.1)	ID1 (3.7)	ZNF592 (3.5)	AUTS2 (3.5)	TRIB1 (3.1)	CCDC127 (3.0)	BTBD7 (2.9)	MYH16 (2.9)	PARD3B (2.9)
ENSG00000126351	THRA PPI subnetwork	5.1e-05	<0.05	KAT6B (4.4)	WNK1 (4.1)	BPTF (4.0)	FOXO3 (3.9)	ZFHX3 (3.9)	EP300 (3.5)	HMGA2 (3.5)	ZC3H4 (3.4)	PTPN12 (3.3)	NCOA6 (3.1)
ENSG00000136518	ACTL6A PPI subnetwork	5.35e-05	<0.05	BPTF (4.6)	RPRD2 (4.6)	UBTF (4.6)	ATXN2L (4.2)	PPP4C (3.9)	ANKLE2 (3.8)	QRICH1 (3.6)	RABEP2 (3.6)	EP300 (3.6)	RBM6 (3.5)
REACTOME_SIGNALLING_BY_NGF	REACTOME_SIGNALLING_BY_NGF	5.8e-05	<0.05	MAPK3 (3.9)	RPS6KA4 (3.2)	RAC1 (3.2)	PPP1CA (3.1)	ARHGEF7 (3.1)	ATP6V0A1 (3.1)	DLG4 (3.0)	GIT1 (3.0)	HIVEP2 (3.0)	STK24 (2.9)
ENSG00000177606	JUN PPI subnetwork	6.09e-05	<0.05	TRIB1 (5.8)	MAFF (5.3)	JUND (5.2)	MCL1 (4.4)	TEF (4.1)	MED13L (4.0)	NFIL3 (3.9)	DUSP6 (3.8)	NCOA6 (3.2)	HIVEP2 (3.0)
MP:0001732	postnatal growth retardation	7.51e-05	<0.05	TCF7L2 (3.8)	ZFHX3 (3.6)	SEMA6D (3.5)	SCUBE3 (3.5)	SLIT2 (3.2)	NFAT5 (3.2)	IRX3 (3.0)	FLRT1 (2.9)	PKHD1 (2.7)	TRPS1 (2.6)
ENSG00000112312	GMNN PPI subnetwork	8.36e-05	<0.05	HOXA5 (8.3)	HOXA6 (7.1)	HOXA7 (5.6)	HOXA3 (5.3)	ENSG00000254369 (5.1)	PAX2 (4.5)	DDB2 (3.6)	POLE (3.6)	PSMC3IP (3.5)	TIPIN (3.5)
GO:0070603	SWI/SNF-type complex	9.27e-05	<0.05	UBTF (4.7)	BCL7A (4.5)	SSBP3 (4.2)	GIT1 (3.8)	GTF2I (3.8)	RPRD2 (3.7)	RBM6 (3.4)	UNC79 (3.3)	ZC3H7B (3.2)	CHD8 (3.1)
MP:0001417	decreased exploration in new environment	9.31e-05	<0.05	NRXN3 (4.1)	CRIM1 (3.6)	SH3RF3 (3.4)	BRSK2 (3.3)	KCND3 (3.3)	QPCTL (3.3)	OLFM3 (3.2)	DNER (3.0)	NRXN1 (3.0)	CSRNP3 (3.0)
GO:0007420	brain development	0.000103	<0.05	C10orf140 (5.1)	LINC00461 (4.6)	TFAP2D (4.2)	EPHA3 (4.1)	HES5 (4.0)	ENSG00000250377 (4.0)	ENSG00000247828 (3.6)	PURG (3.5)	NPAS3 (3.5)	C10orf114 (3.4)
ENSG00000175029	CTBP2 PPI subnetwork	0.00011	<0.05	MUS81 (4.0)	NCOA6 (3.3)	SLC2A4RG (3.2)	PHF21A (3.1)	RPRD2 (3.1)	SETD8 (3.0)	PTBP2 (3.0)	ZNF668 (2.9)	MLLT10 (2.8)	TOB2 (2.8)
GO:0019901	protein kinase binding	0.000112	<0.05	SSH2 (3.6)	MEF2D (3.6)	PACS1 (3.4)	KDM2A (3.4)	ATXN2L (3.3)	VPS37B (3.1)	AXIN1 (3.1)	PYGB (2.8)	RELA (2.8)	NCKAP5L (2.7)
ENSG00000159692	CTBP1 PPI subnetwork	0.000123	<0.05	ANKRD11 (5.1)	BPTF (3.7)	SCRIB (3.6)	PCDH17 (3.5)	FAM53B (3.5)	FYN (3.4)	KAT6B (3.3)	ZZEF1 (3.1)	SETD1A (3.1)	PHF21A (2.9)
ENSG00000099956	SMARCB1 PPI subnetwork	0.000128	<0.05	JUND (3.6)	UBTF (3.3)	BPTF (3.3)	ANKRD11 (3.2)	EP300 (3.2)	SSBP3 (3.0)	HMGB1 (3.0)	MED13L (2.9)	QRICH1 (2.8)	KAT6B (2.8)
ENSG00000141027	NCOR1 PPI subnetwork	0.00013	<0.05	KAT6B (5.0)	ZNF592 (4.0)	MAP2K5 (3.6)	SETD1A (3.5)	MED13L (3.4)	EP300 (3.4)	NCOA6 (3.3)	TEF (3.1)	KDM2A (3.1)	C1orf51 (3.1)
GO:0016568	chromatin modification	0.000133	<0.05	RPRD2 (4.3)	SETD1A (4.1)	BPTF (4.1)	EP300 (4.1)	REXO1 (3.9)	MLLT10 (3.9)	ANKRD11 (3.7)	PHF21A (3.7)	MBTD1 (3.6)	KAT6B (3.6)
ENSG00000106462	EZH2 PPI subnetwork	0.000141	<0.05	SSBP3 (3.8)	CBX1 (3.7)	SRSF9 (3.6)	ATXN2L (3.5)	BPTF (3.4)	GTF2I (3.4)	PIAS4 (3.3)	DNAJC1 (3.3)	UBTF (3.1)	RPAIN (2.9)
ENSG00000196591	HDAC2 PPI subnetwork	0.000154	<0.05	UBTF (4.1)	ANP32E (3.8)	ANKRD11 (3.7)	GTF2I (3.6)	MAP2K5 (3.5)	KDM2B (3.5)	PSIP1 (3.4)	PHF21A (3.2)	AP3B1 (3.2)	NCOA6 (3.1)
ENSG00000105610	KLF1 PPI subnetwork	0.000163	<0.05	ATXN2L (5.0)	SSBP3 (4.8)	RPRD2 (4.6)	GIT1 (4.4)	NCOA6 (4.3)	PA2G4 (4.2)	EP300 (4.1)	BPTF (4.0)	FBXL17 (3.7)	UBTF (3.5)
ENSG00000120087	HOXB7 PPI subnetwork	0.000172	<0.05	HOXA7 (5.3)	HOXA5 (5.3)	HOXA3 (4.3)	BPTF (3.7)	SBNO1 (3.3)	TOB2 (3.3)	UBN1 (3.2)	PIAS4 (3.1)	WNK1 (2.8)	PIK3C3 (2.7)
ENSG00000006715	VPS41 PPI subnetwork	0.000175	<0.05	SPNS1 (5.3)	RBM5 (4.1)	SNX19 (3.9)	CDK5RAP3 (3.8)	AAGAB (3.7)	TMUB2 (3.4)	SCYL1 (3.2)	ZFYVE1 (3.2)	RABEP2 (3.2)	DNAJC5 (3.1)
ENSG00000166949	SMAD3 PPI subnetwork	0.000186	<0.05	JUND (4.2)	EP300 (3.6)	TRIB1 (3.4)	UBTF (3.2)	BRPF3 (3.2)	CLCF1 (3.2)	SETD5 (3.1)	GTF2I (3.1)	FOXO1 (3.0)	CGGBP1 (3.0)
GO:0003713	transcription coactivator activity	0.000194	<0.05	RPRD2 (4.9)	PIAS4 (4.3)	SF3B4 (4.3)	JUND (3.9)	KAT6B (3.8)	SSBP3 (3.6)	NCOA6 (3.6)	ZC3H4 (3.6)	RSBN1L (3.5)	RBM4B (3.5)
ENSG00000168036	CTNNB1 PPI subnetwork	0.000195	<0.05	RAC1 (3.4)	EPHA4 (3.1)	TMOD3 (3.0)	SSBP3 (3.0)	AGAP1 (3.0)	GTF2I (2.9)	RTN4 (2.9)	TRIP12 (2.9)	ETV5 (2.9)	YWHAB (2.9)
ENSG00000118513	MYB PPI subnetwork	0.000199	<0.05	TFAP4 (3.6)	ZBTB7A (3.5)	MED13L (3.4)	FOXO3 (3.2)	WNK1 (3.2)	ANKLE2 (3.1)	RPRD2 (3.0)	BPTF (3.0)	ZZEF1 (2.8)	PIAS1 (2.8)
ENSG00000128245	YWHAH PPI subnetwork	0.000201	<0.05	JUND (3.9)	FBXO33 (3.4)	INADL (3.2)	FOXO3 (3.1)	DNAJC5 (2.9)	DBNDD1 (2.9)	RPRD2 (2.8)	LHFPL5 (2.6)	EHBP1 (2.5)	CSDC2 (2.5)
ENSG00000147099	HDAC8 PPI subnetwork	0.000203	<0.05	ANKRD11 (3.7)	ATXN2L (3.2)	MED13L (3.1)	C1orf183 (2.8)	ZFHX3 (2.7)	USP49 (2.5)	IGF1R (2.5)	UBQLN4 (2.4)	ZBTB7A (2.4)	KDM2A (2.4)
GO:0032947	protein complex scaffold	0.000205	<0.05	BCL11B (4.7)	PLCH2 (3.7)	SEPT1 (3.5)	METAP1D (3.4)	SKAP1 (3.3)	BRSK2 (3.2)	PITPNM2 (3.1)	MAD1L1 (3.1)	ZNF48 (3.0)	GIT1 (2.9)
ENSG00000141367	CLTC PPI subnetwork	0.00021	<0.05	MAPK3 (3.6)	ATP6V0A1 (3.6)	MAP2K1 (3.5)	RTN4 (3.5)	YWHAB (3.5)	ATP2B1 (3.4)	RAC1 (3.3)	MADD (3.2)	ZC3H7B (3.1)	CFL1 (3.0)
ENSG00000105402	NAPA PPI subnetwork	0.000214	<0.05	TMUB2 (4.3)	GOLPH3L (4.0)	CDK5RAP3 (3.7)	TOX4 (3.5)	ENSA (3.4)	FAM114A2 (3.3)	MLX (3.3)	FAM134C (3.1)	VPS33A (3.0)	ENSG00000251582 (2.9)
ENSG00000135333	EPHA7 PPI subnetwork	0.00023	<0.05	HDAC5 (3.5)	PHF21A (3.4)	CACNB3 (3.4)	ISL1 (3.3)	BPTF (2.9)	EP300 (2.9)	BCL7C (2.7)	SLC35E2B (2.7)	ZFHX3 (2.7)	ARPC1A (2.6)
ENSG00000141646	SMAD4 PPI subnetwork	0.000248	<0.05	FEM1B (4.6)	ZNF592 (3.9)	MAPK14 (3.7)	MCL1 (3.3)	TOB2 (3.2)	FOXO1 (3.2)	RPRD2 (3.0)	STK24 (3.0)	CGGBP1 (2.9)	ZFYVE1 (2.8)
ENSG00000116478	HDAC1 PPI subnetwork	0.000251	<0.05	S100PBP (3.9)	KDM2A (3.8)	UBTF (3.8)	ANKRD11 (3.7)	NCOA6 (3.4)	SETD5 (3.3)	ZMYM2 (3.2)	JUND (3.1)	RELA (3.0)	ATXN2L (2.9)
MP:0001405	impaired coordination	0.000255	<0.05	BRSK2 (5.0)	STX1B (4.2)	RIT2 (4.1)	RAB3A (3.9)	NRXN1 (3.9)	BSN (3.8)	SYT4 (3.8)	SCN2A (3.7)	OLFM3 (3.7)	NRXN3 (3.7)
ENSG00000075711	DLG1 PPI subnetwork	0.000263	<0.05	BSN (5.2)	GRIN2A (4.8)	HPCA (4.3)	CAMKV (4.3)	SCN2A (4.1)	GPR26 (4.0)	TMEM151A (4.0)	AAK1 (3.9)	CADM2 (3.9)	STX1B (3.9)
ENSG00000196504	PRPF40A PPI subnetwork	0.000273	<0.05	SF3B2 (4.6)	EP300 (4.2)	SF3B4 (4.2)	PRPF3 (4.1)	DHX38 (4.1)	USP19 (3.9)	RBM14 (3.6)	SART1 (3.5)	TSC2 (3.4)	RSRC2 (3.4)
GO:0070412	R-SMAD binding	0.000283	<0.05	TRIB1 (4.2)	ID1 (3.8)	MCL1 (3.7)	ENSG00000232537 (3.6)	FEM1B (3.6)	JUND (3.6)	ZZZ3 (3.4)	LCORL (3.3)	KLHDC8B (3.2)	PTBP2 (3.1)
ENSG00000102145	GATA1 PPI subnetwork	0.000293	<0.05	SSBP3 (5.1)	GIT1 (4.5)	UBTF (4.2)	PACS1 (3.9)	ATXN2L (3.7)	C3orf54 (3.6)	PPP4C (3.6)	UBN1 (3.6)	ADRBK1 (3.3)	TAL1 (3.3)
ENSG00000177189	RPS6KA3 PPI subnetwork	0.000308	<0.05	CSRNP3 (4.5)	HPCA (4.3)	DGKG (4.0)	CNIH2 (3.9)	BSN (3.8)	MCHR2 (3.8)	CAMKV (3.8)	YWHAB (3.6)	DLG4 (3.6)	ATP2B1 (3.6)
ENSG00000166913	YWHAB PPI subnetwork	0.000311	<0.05	NCOA6 (3.4)	PYGB (3.2)	SETD5 (3.2)	TOP1 (3.2)	SMG5 (3.0)	ITCH (2.9)	KIAA1522 (2.9)	MTOR (2.9)	ZMIZ2 (2.9)	MAPK14 (2.9)
GO:0016514	SWI/SNF complex	0.00033	<0.05	UBTF (4.4)	SSBP3 (4.3)	GIT1 (3.8)	BCL7A (3.7)	ZC3H7B (3.5)	RPRD2 (3.5)	SNAPC3 (3.4)	UNC79 (3.3)	GTF2I (3.2)	CHD8 (3.2)
REACTOME_TRANSCRIPTIONAL_REGULATION_OF_WHITE_ADIPOCYTE_DIFFERENTIATION	REACTOME_TRANSCRIPTIONAL_REGULATION_OF_WHITE_ADIPOCYTE_DIFFERENTIATION	0.000331	<0.05	ADH1B (6.0)	PPARG (5.9)	TOB2 (4.1)	ANKRD11 (3.6)	EP300 (3.6)	NCOA1 (3.5)	NCOA6 (3.4)	MAD2L1BP (3.4)	EBF2 (3.3)	SSH2 (3.3)

## Sheet: weight_genesetenrichment
Original gene set ID	Original gene set description	Nominal P value	False discovery rate	Reconstituted gene set Z score gene 1	Reconstituted gene set Z score gene 2	Reconstituted gene set Z score gene 3	Reconstituted gene set Z score gene 4	Reconstituted gene set Z score gene 5	Reconstituted gene set Z score gene 6	Reconstituted gene set Z score gene 7	Reconstituted gene set Z score gene 8	Reconstituted gene set Z score gene 9	Reconstituted gene set Z score gene 10
ENSG00000091831	ESR1 PPI subnetwork	2.42e-12	<0.01	TNRC6B (4.9)	SP1 (4.5)	NFKBIA (3.8)	RPRD2 (3.7)	SRSF9 (3.7)	NCOR2 (3.6)	PIK3R1 (3.6)	PHF15 (3.3)	KLF3 (3.3)	SMARCD2 (3.3)
GO:0000988	protein binding transcription factor activity	9.19e-12	<0.01	SETD1B (4.8)	RPRD2 (4.6)	KIAA1267 (4.2)	SSBP3 (4.1)	ATXN2L (3.8)	NCOA6 (3.7)	KAT6B (3.7)	YY1AP1 (3.6)	PHF23 (3.5)	SF3B4 (3.4)
GO:0003712	transcription cofactor activity	2.33e-11	<0.01	SETD1B (4.8)	RPRD2 (4.6)	KIAA1267 (4.3)	SSBP3 (4.1)	ATXN2L (3.9)	YY1AP1 (3.7)	NCOA6 (3.7)	KAT6B (3.6)	MED13L (3.5)	ANKRD11 (3.5)
GO:0000989	transcription factor binding transcription factor activity	3.21e-11	<0.01	SETD1B (4.8)	RPRD2 (4.5)	KIAA1267 (4.2)	SSBP3 (4.1)	ATXN2L (3.9)	NCOA6 (3.7)	KAT6B (3.6)	YY1AP1 (3.6)	ANKRD11 (3.5)	PHF23 (3.4)
GO:0019901	protein kinase binding	2.72e-10	<0.01	LIMD2 (3.5)	PACS1 (3.4)	PPP6R3 (3.4)	GNB1 (3.4)	KDM2A (3.4)	ATXN2L (3.3)	RRAS2 (3.2)	SLC35E2 (3.1)	VPS37B (3.1)	AXIN1 (3.1)
GO:0046332	SMAD binding	4.86e-10	<0.01	FEM1B (3.9)	IGF2BP1 (3.6)	PTPN12 (3.6)	SETD1B (3.5)	MAP3K3 (3.4)	C18orf1 (3.4)	ID4 (3.4)	NEO1 (3.3)	DUSP6 (3.3)	GATA4 (3.1)
GO:0008134	transcription factor binding	5.48e-10	<0.01	NCOR2 (3.8)	KLF3 (3.6)	HIP1 (3.5)	RPRD2 (3.5)	SETD1A (3.5)	GATA4 (3.5)	SETD1B (3.4)	ZBTB7B (3.4)	ZFP64 (3.3)	RSBN1L (3.3)
ENSG00000168036	CTNNB1 PPI subnetwork	6.59e-10	<0.01	PARD3 (4.4)	FBXW11 (3.6)	RAC1 (3.4)	MYO6 (3.2)	TNKS (3.1)	EPHA4 (3.1)	SSBP3 (3.0)	AGAP1 (3.0)	SPRED1 (2.9)	GTF2I (2.9)
ENSG00000170365	SMAD1 PPI subnetwork	6.83e-10	<0.01	PARD3 (4.2)	MSL1 (4.0)	KIAA1267 (3.9)	ZFYVE1 (3.6)	SETD1B (3.6)	NF1 (3.5)	BTBD7 (3.5)	C18orf1 (3.5)	EZH1 (3.4)	FOXO1 (3.4)
ENSG00000159692	CTBP1 PPI subnetwork	9.39e-10	<0.01	ANKRD11 (5.1)	NCOR2 (3.7)	ATXN2 (3.7)	BPTF (3.7)	SETD1B (3.6)	SCRIB (3.6)	PCDH17 (3.5)	VGLL4 (3.3)	KAT6B (3.3)	TNRC6B (3.1)
GO:0003682	chromatin binding	1.17e-09	<0.01	ZNF48 (4.2)	SETD1B (4.1)	ZNF362 (4.0)	SETD1A (3.8)	DVL2 (3.8)	RPRD2 (3.8)	ZC3H4 (3.7)	NIPBL (3.6)	MSL1 (3.5)	KIAA1267 (3.4)
ENSG00000005339	CREBBP PPI subnetwork	2.41e-09	<0.01	TRIB1 (4.4)	KLF3 (4.2)	ATXN2L (4.1)	SETD1A (4.0)	PLAG1 (4.0)	SP1 (4.0)	NCOR2 (3.4)	RELA (3.3)	DOT1L (3.3)	SSBP3 (3.3)
GO:0003714	transcription corepressor activity	6.18e-09	<0.01	SETD1B (3.9)	PHF23 (3.9)	BBC3 (3.8)	ATXN2L (3.7)	CXXC5 (3.7)	ANKRD11 (3.6)	NFIC (3.4)	PLEKHH3 (3.4)	ZNF821 (3.3)	SLC38A2 (3.3)
ENSG00000116478	HDAC1 PPI subnetwork	6.31e-09	<0.01	SMARCC1 (4.1)	S100PBP (3.9)	KDM2A (3.8)	SETD1B (3.8)	ANKRD11 (3.7)	KDM3B (3.6)	NCOA6 (3.4)	NFIC (3.4)	H1FX (3.4)	PCBP2 (3.4)
ENSG00000171720	HDAC3 PPI subnetwork	8.36e-09	<0.01	SP1 (3.6)	UBN1 (3.6)	UBE2D2 (3.5)	CTDNEP1 (3.5)	VGLL4 (3.4)	MED13L (3.4)	NFIC (3.4)	AXIN1 (3.3)	RPS6KB2 (3.2)	PHC2 (3.2)
ENSG00000092203	TOX4 PPI subnetwork	1.46e-08	<0.01	AXIN1 (4.0)	ZNF362 (3.9)	TFAP4 (3.9)	RPRD2 (3.9)	MLLT10 (3.8)	DICER1 (3.6)	SETD1B (3.5)	CTBP1 (3.4)	ZNF76 (3.4)	OTUD4 (3.3)
GO:0016585	chromatin remodeling complex	1.51e-08	<0.01	RPRD2 (5.1)	SMARCC1 (5.1)	FAM208A (4.4)	SETD1B (4.3)	KDM3B (4.0)	GTF2I (3.7)	SRSF9 (3.7)	THAP11 (3.6)	PCBP2 (3.6)	KAT6B (3.6)
GO:0000118	histone deacetylase complex	1.6e-08	<0.01	MAP2K5 (4.0)	SMG6 (3.9)	SRSF9 (3.9)	CTDNEP1 (3.7)	ZNF821 (3.7)	SMARCC1 (3.4)	RGP1 (3.3)	GTF2I (3.3)	UBN1 (3.1)	KDM3B (3.1)
GO:0019900	kinase binding	1.98e-08	<0.01	LIMD2 (3.7)	RRAS2 (3.5)	PPP6R3 (3.4)	GNB1 (3.3)	PACS1 (3.3)	ATXN2L (3.1)	KDM2A (3.1)	NCKAP5L (3.1)	TBC1D10C (3.0)	MAP3K3 (3.0)
GO:0003690	double-stranded DNA binding	2.26e-08	<0.01	NFKBIA (3.7)	KLF3 (3.6)	GATA4 (3.4)	TRIB1 (3.4)	NFIL3 (3.0)	VGLL4 (2.9)	HMGB3P1 (2.8)	ZC3H4 (2.8)	RARB (2.8)	CCND2 (2.8)
ENSG00000169375	SIN3A PPI subnetwork	2.38e-08	<0.01	ANKRD11 (4.6)	MAP2K5 (4.5)	ATXN2L (4.1)	REXO1 (4.0)	SETD1B (4.0)	SSBP3 (3.9)	NCOR2 (3.8)	PCBP2 (3.7)	SMARCC1 (3.6)	TGIF2 (3.5)
GO:0017053	transcriptional repressor complex	2.41e-08	<0.01	CTDNEP1 (5.3)	SMG6 (4.2)	NUCKS1 (4.2)	SETD1B (4.1)	SSBP3 (4.1)	ZNF771 (3.9)	S100PBP (3.8)	PTP4A2 (3.6)	PCBP2 (3.4)	SRSF9 (3.4)
MP:0009703	decreased birth body size	2.51e-08	<0.01	ZFHX3 (5.1)	ANKRD11 (4.5)	SSBP3 (4.0)	NTNG1 (3.9)	EBF2 (3.8)	TH (3.8)	FAM101A (3.6)	C9orf102 (3.6)	BPTF (3.5)	ATXN2 (3.5)
GO:0043566	structure-specific DNA binding	2.57e-08	<0.01	HAT1 (3.8)	H1FX (3.7)	HIRIP3 (3.6)	PSIP1 (3.6)	CENPM (3.4)	ZC3H4 (3.4)	KLF3 (3.3)	POLE (3.2)	DTL (3.1)	GINS1 (3.0)
ENSG00000186350	RXRA PPI subnetwork	3.23e-08	<0.01	MAFF (3.8)	NFIL3 (3.7)	NCOA6 (3.4)	FOXO1 (3.4)	ZBTB7B (3.4)	IKZF4 (3.3)	BCL2L11 (3.3)	NFKBIA (3.3)	SP1 (3.2)	SETD1B (3.2)
GO:0005667	transcription factor complex	3.29e-08	<0.01	ISL1 (3.4)	ZFP64 (3.3)	TFAP4 (3.2)	SP1 (3.1)	NFIL3 (3.1)	NR2F1 (3.0)	RPRD2 (3.0)	TGIF2 (3.0)	PMAIP1 (3.0)	HEY2 (2.9)
ENSG00000166949	SMAD3 PPI subnetwork	4.25e-08	<0.01	GH2 (3.9)	MTMR3 (3.6)	NCOR2 (3.5)	TRIB1 (3.4)	SENP6 (3.3)	BRPF3 (3.2)	ZNF362 (3.2)	SETD1B (3.2)	CLCF1 (3.2)	MAP7D1 (3.1)
ENSG00000177485	ZBTB33 PPI subnetwork	4.45e-08	<0.01	TFAP4 (4.0)	AXIN1 (3.9)	ZNF362 (3.8)	SETD1B (3.7)	MLLT10 (3.6)	PHF23 (3.6)	DVL2 (3.5)	NUCKS1 (3.4)	PABPN1 (3.3)	RPRD2 (3.3)
ENSG00000056661	PCGF2 PPI subnetwork	6.13e-08	<0.01	TFAP4 (4.1)	AXIN1 (3.8)	MLLT10 (3.8)	ZNF362 (3.5)	PHF23 (3.4)	NUCKS1 (3.4)	RPRD2 (3.3)	SETD1B (3.3)	FEM1B (3.1)	CTBP1 (3.1)
ENSG00000183337	BCOR PPI subnetwork	6.21e-08	<0.01	SETD1A (3.7)	ZNF76 (3.7)	AXIN1 (3.7)	DVL2 (3.0)	CTBP1 (3.0)	USP49 (2.9)	TFAP4 (2.9)	C3orf21 (2.9)	ZNF362 (2.9)	LCORL (2.8)
ENSG00000132964	CDK8 PPI subnetwork	6.81e-08	<0.01	CASC3 (6.4)	GOSR1 (5.0)	BPTF (4.4)	ZNHIT3 (4.2)	KIAA1267 (4.2)	MFAP3 (4.0)	CTDNEP1 (4.0)	BRPF3 (4.0)	SMG6 (3.8)	ATXN2L (3.8)
ENSG00000100395	L3MBTL2 PPI subnetwork	7.98e-08	<0.01	PHF23 (4.4)	MLLT10 (4.3)	AXIN1 (4.1)	TFAP4 (4.1)	DVL2 (4.0)	ZNF362 (3.9)	SETD1B (3.6)	CTBP1 (3.6)	LCORL (3.3)	SP1 (3.3)
REACTOME_PI3K_EVENTS_IN_ERBB4_SIGNALING	REACTOME_PI3K_EVENTS_IN_ERBB4_SIGNALING	8.92e-08	<0.01	BBC3 (4.3)	ZRANB1 (4.0)	ZBTB38 (3.5)	C11orf86 (3.4)	CLCF1 (3.2)	GNA12 (3.2)	ZNF771 (3.1)	TRIB1 (3.1)	MAP3K3 (3.1)	PSKH1 (3.0)
ENSG00000113580	NR3C1 PPI subnetwork	9.82e-08	<0.01	NFKBIA (4.1)	WNK1 (3.5)	CASC3 (3.5)	ZNF362 (3.5)	RSBN1L (3.3)	YY1AP1 (3.2)	MAPK14 (3.1)	SMARCC1 (3.1)	REXO1 (3.1)	CACYBP (3.1)
ENSG00000132153	DHX30 PPI subnetwork	9.87e-08	<0.01	TNRC6A (4.3)	SCAND2 (4.0)	ZSCAN2 (3.6)	RPRD2 (3.5)	ZNF646 (3.5)	SETD1B (3.4)	DDX28 (3.3)	KDM3B (3.2)	KIAA1267 (3.1)	BCKDK (3.1)
GO:0003713	transcription coactivator activity	1.05e-07	<0.01	RPRD2 (4.9)	SETD1B (4.5)	KIAA1267 (4.4)	SF3B4 (4.3)	KAT6B (3.8)	YY1AP1 (3.7)	SSBP3 (3.6)	NCOA6 (3.6)	ZC3H4 (3.6)	RSBN1L (3.5)
GO:0000122	negative regulation of transcription from RNA polymerase II promoter	1.08e-07	<0.01	C10orf140 (3.7)	RSBN1L (3.6)	C14orf70 (3.5)	KIAA1267 (3.5)	ZNF48 (3.5)	ZNF821 (3.4)	KAT6B (3.3)	MIR4763 (3.3)	SLC9A3R2 (3.3)	ZNF362 (3.1)
ENSG00000015153	YAF2 PPI subnetwork	1.16e-07	<0.01	AXIN1 (4.1)	TFAP4 (4.0)	SETD1B (3.7)	ZNF362 (3.7)	MLLT10 (3.6)	CTBP1 (3.5)	SETD1A (3.5)	RPRD2 (3.4)	FEM1B (3.4)	C3orf21 (3.4)
ENSG00000103994	ZFP106 PPI subnetwork	1.26e-07	<0.01	TNRC6A (5.0)	SCAND2 (4.4)	TAOK2 (4.3)	ENSG00000254470 (3.8)	KIAA1267 (3.8)	USP19 (3.6)	ZNF48 (3.6)	ZNF646 (3.6)	KDM2A (3.6)	TNRC6B (3.4)
REACTOME_PIP3_ACTIVATES_AKT_SIGNALING	REACTOME_PIP3_ACTIVATES_AKT_SIGNALING	1.34e-07	<0.01	BBC3 (5.5)	MAP3K3 (4.0)	ZRANB1 (3.6)	ZBTB7B (3.6)	C1orf183 (3.6)	SLC35E2B (3.4)	PSKH1 (3.3)	YPEL3 (3.3)	INO80E (3.2)	GNA12 (3.2)
ENSG00000111424	VDR PPI subnetwork	1.35e-07	<0.01	BPTF (5.0)	KDM3B (4.4)	TNRC6B (4.3)	CHD8 (4.3)	CASC3 (4.3)	SETD1B (4.2)	RPRD2 (4.2)	WNK1 (4.1)	GTF2I (4.1)	DICER1 (4.1)
ENSG00000126351	THRA PPI subnetwork	1.47e-07	<0.01	TNRC6B (5.1)	KAT6B (4.4)	NFIC (4.2)	WNK1 (4.1)	C12orf51 (4.0)	CASC3 (4.0)	BPTF (4.0)	NIPBL (3.9)	FOXO3 (3.9)	ZFHX3 (3.9)
ENSG00000156374	PCGF6 PPI subnetwork	1.66e-07	<0.01	AXIN1 (3.8)	MLLT10 (3.6)	ZNF362 (3.4)	CTBP1 (3.4)	USP49 (3.2)	SETD1B (3.2)	PHF23 (3.2)	DVL2 (3.2)	NUCKS1 (3.1)	SETD5 (3.1)
ENSG00000163283	ALPP PPI subnetwork	1.7e-07	<0.01	TNRC6A (4.7)	SCAND2 (4.7)	TAOK2 (4.7)	ENSG00000254470 (4.1)	RPRD2 (3.8)	SETD1A (3.8)	ZNF646 (3.7)	TNRC6B (3.7)	AKAP9 (3.6)	ZRANB1 (3.5)
ENSG00000175387	SMAD2 PPI subnetwork	1.86e-07	<0.01	CLIP1 (4.0)	MTMR3 (3.6)	SMAD3 (3.3)	BTBD7 (3.2)	TNKS (3.2)	ZNF362 (3.2)	IGF1R (3.1)	FBXW11 (3.0)	ASH1L (3.0)	ATXN2 (3.0)
ENSG00000169016	E2F6 PPI subnetwork	2.06e-07	<0.01	AXIN1 (4.3)	ZNF362 (4.1)	TFAP4 (3.9)	MLLT10 (3.8)	SETD1B (3.6)	PHF23 (3.5)	SETD1A (3.3)	SETD5 (3.2)	C3orf21 (3.1)	CTBP1 (3.1)
ENSG00000183741	CBX6 PPI subnetwork	2.23e-07	<0.01	TFAP4 (4.1)	AXIN1 (4.1)	MLLT10 (3.8)	BCL7A (3.3)	GLYR1 (3.2)	PHF23 (3.2)	ZNF362 (3.1)	SETD1B (3.1)	RPRD2 (3.0)	PABPN1 (3.0)
ENSG00000100393	EP300 PPI subnetwork	2.46e-07	<0.01	TRIB1 (4.5)	SP1 (4.4)	MED13L (3.6)	NFIL3 (3.6)	KLF3 (3.4)	DUSP6 (3.3)	ZBTB7B (3.3)	SETD1B (3.2)	ATXN2L (3.2)	ZNF362 (3.2)
REACTOME_DEVELOPMENTAL_BIOLOGY	REACTOME_DEVELOPMENTAL_BIOLOGY	2.91e-07	<0.01	NRP1 (3.5)	MAP4 (3.4)	GNAI2 (3.3)	NCOR2 (3.3)	DLGAP4 (3.2)	MACF1 (3.2)	PHC2 (3.1)	PHLDB1 (3.1)	AGAP1 (3.1)	KLF7 (2.9)
ENSG00000134371	CDC73 PPI subnetwork	3.09e-07	<0.01	CXXC5 (4.1)	DNAJC1 (4.0)	PHF23 (3.7)	SSBP3 (3.2)	RPRD2 (3.2)	WDR6 (3.1)	SETD1B (3.1)	SENP6 (3.1)	ZNF48 (3.1)	FEM1B (3.1)
ENSG00000108840	HDAC5 PPI subnetwork	3.36e-07	<0.01	MED13L (4.2)	SLC38A2 (4.1)	PTP4A2 (3.4)	CTDNEP1 (3.4)	BLK (3.3)	NCOA6 (3.0)	SLC22A3 (2.8)	PITPNM2 (2.8)	DEF6 (2.8)	PHF23 (2.8)
REACTOME_SIGNALLING_BY_NGF	REACTOME_SIGNALLING_BY_NGF	3.65e-07	<0.01	MAPK3 (3.9)	GNB1 (3.8)	ADAM15 (3.3)	CDC42SE1 (3.3)	FBXW11 (3.2)	GNAI2 (3.2)	RAC1 (3.2)	PPP1CA (3.1)	SH2B3 (3.1)	ARHGEF7 (3.1)
MP:0000914	exencephaly	3.7e-07	<0.01	IGF2BP1 (4.2)	C5orf42 (3.9)	SSBP3 (3.4)	PTPN14 (3.4)	DMRTA2 (3.3)	ULK4 (3.1)	IQCK (3.1)	HIP1 (3.1)	DVL2 (3.0)	ZFP64 (3.0)
REACTOME_PI3K_EVENTS_IN_ERBB2_SIGNALING	REACTOME_PI3K_EVENTS_IN_ERBB2_SIGNALING	3.73e-07	<0.01	BBC3 (4.1)	GNA12 (3.4)	ZBTB38 (3.3)	ZRANB1 (3.2)	TRIB1 (3.2)	ANGPTL7 (3.1)	PSKH1 (3.1)	YPEL3 (3.0)	ENSG00000226252 (2.9)	FOXO1 (2.9)
MP:0001732	postnatal growth retardation	3.73e-07	<0.01	DLK1 (4.5)	TCF7L2 (3.8)	ZFHX3 (3.6)	SCUBE3 (3.5)	TH (3.4)	CTBP2 (3.3)	SLIT2 (3.2)	PTCH1 (3.2)	NFIC (3.1)	INS (3.0)
ENSG00000185591	SP1 PPI subnetwork	4.32e-07	<0.01	SP1 (5.5)	NCOR2 (4.3)	KLF16 (4.2)	TRIB1 (4.2)	ATXN2L (4.1)	NFIC (3.9)	DUSP6 (3.8)	KIAA1267 (3.7)	KDM3B (3.6)	VGLL4 (3.6)
ENSG00000135333	EPHA7 PPI subnetwork	4.33e-07	<0.01	CACNB3 (3.4)	H1FX (3.4)	ISL1 (3.3)	ZBTB7B (3.1)	PHC2 (3.0)	BPTF (2.9)	DLGAP4 (2.9)	SV2C (2.9)	IFT172 (2.8)	AKAP9 (2.7)
ENSG00000206279	DAXX PPI subnetwork	4.5e-07	<0.01	TRAFD1 (4.2)	PPP4C (3.8)	PIK3R1 (3.6)	UBA7 (3.4)	PTPRJ (3.4)	TRIP12 (3.0)	CELF1 (3.0)	QRICH1 (3.0)	CREB1 (3.0)	IRX1 (2.9)
ENSG00000206206	DAXX PPI subnetwork	4.5e-07	<0.01	TRAFD1 (4.2)	PPP4C (3.8)	PIK3R1 (3.6)	UBA7 (3.4)	PTPRJ (3.4)	TRIP12 (3.0)	CELF1 (3.0)	QRICH1 (3.0)	CREB1 (3.0)	IRX1 (2.9)
ENSG00000204209	DAXX PPI subnetwork	4.5e-07	<0.01	TRAFD1 (4.2)	PPP4C (3.8)	PIK3R1 (3.6)	UBA7 (3.4)	PTPRJ (3.4)	TRIP12 (3.0)	CELF1 (3.0)	QRICH1 (3.0)	CREB1 (3.0)	IRX1 (2.9)
ENSG00000137834	SMAD6 PPI subnetwork	4.98e-07	<0.01	PARD3 (4.1)	TEAD1 (3.6)	AUTS2 (3.5)	SMAD3 (3.2)	CBFA2T2 (3.2)	CGGBP1 (3.1)	CRIM1 (3.0)	NF1 (3.0)	NEO1 (2.9)	OTUD4 (2.9)
ENSG00000079102	RUNX1T1 PPI subnetwork	5.95e-07	<0.01	NF1 (3.8)	SETD5 (3.4)	NFIC (3.4)	FKBP5 (3.3)	PIAS1 (3.2)	PITPNM2 (3.2)	ARIH2 (3.2)	KIAA1267 (3.1)	MSL1 (3.1)	GTF2I (3.1)
REACTOME_GAB1_SIGNALOSOME	REACTOME_GAB1_SIGNALOSOME	6.04e-07	<0.01	BBC3 (5.1)	PSKH1 (4.1)	VPS37B (4.0)	MAP3K3 (3.9)	GNA12 (3.8)	ZRANB1 (3.4)	C1orf183 (3.3)	C16orf72 (3.3)	SLC35E2B (3.2)	INO80E (3.2)
GO:0016569	covalent chromatin modification	6.4e-07	<0.01	MLLT10 (4.2)	RBM5 (4.1)	KDM3B (4.0)	RBM4B (3.9)	KIAA1267 (3.8)	MSL1 (3.7)	SETD1A (3.7)	AXIN1 (3.6)	GABPB2 (3.6)	SETD1B (3.6)
ENSG00000118513	MYB PPI subnetwork	6.56e-07	<0.01	TNRC6B (3.7)	TFAP4 (3.6)	ASH1L (3.4)	MED13L (3.4)	FOXO3 (3.2)	WNK1 (3.2)	ANKLE2 (3.1)	DOT1L (3.0)	RPRD2 (3.0)	BPTF (3.0)
ENSG00000178409	BEND3 PPI subnetwork	7.78e-07	<0.01	TNRC6A (5.3)	SCAND2 (4.8)	TAOK2 (4.3)	ENSG00000254470 (4.2)	RPRD2 (3.9)	ZNF646 (3.8)	USP19 (3.8)	KDM2A (3.7)	ZNF48 (3.7)	TNRC6B (3.6)
ENSG00000141570	CBX8 PPI subnetwork	8.5e-07	<0.01	AXIN1 (4.4)	ZNF76 (4.0)	PHF23 (4.0)	TFAP4 (3.8)	DVL2 (3.8)	CTBP1 (3.5)	MLLT10 (3.4)	SETD1B (3.3)	SETD1A (3.3)	RBM4B (3.3)
ENSG00000102145	GATA1 PPI subnetwork	8.66e-07	<0.01	SSBP3 (5.1)	CASC3 (4.8)	GIT1 (4.5)	PACS1 (3.9)	LIMD2 (3.8)	ATXN2L (3.7)	MSL1 (3.7)	C3orf54 (3.6)	PPP4C (3.6)	UBN1 (3.6)
ENSG00000196591	HDAC2 PPI subnetwork	9e-07	<0.01	SMARCC1 (5.0)	ANKRD11 (3.7)	GTF2I (3.6)	NUCKS1 (3.6)	MAP2K5 (3.5)	EDC4 (3.5)	PSIP1 (3.4)	PCBP2 (3.3)	H1FX (3.3)	SETD1B (3.3)
GO:0031625	ubiquitin protein ligase binding	9.43e-07	<0.01	KLHL24 (4.1)	BRPF3 (3.6)	BRAP (3.6)	KPNA3 (3.5)	C16orf72 (3.3)	GOSR1 (3.2)	INO80E (3.2)	FBXL17 (3.1)	CTDNEP1 (3.0)	CHD8 (3.0)
REACTOME_PI3KAKT_ACTIVATION	REACTOME_PI3KAKT_ACTIVATION	1.08e-06	<0.01	BBC3 (5.5)	ZRANB1 (4.4)	MAP3K3 (3.8)	ZBTB7B (3.7)	YPEL3 (3.5)	SLC35E2B (3.4)	ZBTB38 (3.3)	C1orf183 (3.3)	KLF7 (3.3)	PLEKHH3 (3.2)
ENSG00000180628	PCGF5 PPI subnetwork	1.28e-06	<0.01	NUCKS1 (3.5)	DVL2 (3.4)	PABPN1 (3.4)	MLLT10 (3.3)	ZNF362 (3.3)	FUBP1 (3.2)	PHF23 (3.2)	CTBP1 (3.1)	THAP11 (3.1)	TFAP4 (3.1)
GO:0016570	histone modification	1.35e-06	<0.01	MLLT10 (4.1)	RBM5 (4.1)	RBM4B (4.0)	KDM3B (3.9)	KIAA1267 (3.8)	SETD1A (3.8)	GABPB2 (3.8)	AXIN1 (3.7)	SETD1B (3.7)	MSL1 (3.6)
ENSG00000157933	SKI PPI subnetwork	1.4e-06	<0.01	NFIC (4.5)	SETBP1 (4.2)	PIAS1 (4.1)	NCOR2 (4.0)	SMG6 (3.5)	NEO1 (3.5)	PTCH1 (3.5)	AUTS2 (3.5)	SP1 (3.3)	TRIB1 (3.1)
ENSG00000198176	TFDP1 PPI subnetwork	1.44e-06	<0.01	LCORL (4.0)	SETD1B (3.8)	E2F7 (3.8)	ENSG00000212673 (3.7)	ATXN2 (3.5)	KLF16 (3.4)	GTF2I (3.2)	BCL7A (3.2)	FAM13B (3.1)	ATXN2L (3.1)
ENSG00000141027	NCOR1 PPI subnetwork	1.45e-06	<0.01	KAT6B (5.0)	CTDNEP1 (4.0)	ZRANB1 (3.7)	NIPBL (3.7)	NFIC (3.7)	MAP2K5 (3.6)	SETD1A (3.5)	TNRC6B (3.5)	ASH1L (3.5)	MED13L (3.4)
REACTOME_SIGNALING_BY_ERBB2	REACTOME_SIGNALING_BY_ERBB2	1.5e-06	<0.01	SCAND1 (3.1)	BCKDK (3.0)	YPEL3 (3.0)	ZNF771 (2.9)	BBC3 (2.9)	FASTK (2.8)	C11orf86 (2.8)	TNRC6A (2.8)	ZBTB7B (2.7)	ITCH (2.7)
ENSG00000101412	E2F1 PPI subnetwork	1.73e-06	<0.01	CPNE1 (4.2)	BPTF (3.6)	RPS6KA5 (3.3)	TNRC6B (3.3)	NFATC3 (3.3)	DIDO1 (3.2)	CCNE1 (3.2)	KIAA1267 (3.1)	NCOA6 (3.1)	BBC3 (3.1)
ENSG00000139687	RB1 PPI subnetwork	1.79e-06	<0.01	DTL (4.2)	ATAD5 (3.6)	NUCKS1 (3.5)	CREB1 (3.5)	PPP4C (3.4)	GINS1 (3.4)	CCND3 (3.4)	SMARCC1 (3.4)	RAD51AP1 (3.3)	CDC25A (3.2)
ENSG00000147162	OGT PPI subnetwork	2.01e-06	<0.01	ZRANB1 (4.2)	MAP2K5 (4.2)	KIAA0889 (4.0)	KDM2A (3.7)	DDX6 (3.7)	ZNF48 (3.5)	SETD1A (3.2)	UBR2 (3.2)	SCN4A (3.1)	FAM53C (2.9)
ENSG00000115289	PCGF1 PPI subnetwork	2.11e-06	<0.01	AXIN1 (3.4)	DVL2 (3.3)	THAP11 (3.2)	ZNF362 (3.2)	MLLT10 (3.1)	PHF23 (3.1)	TFAP4 (3.1)	NUCKS1 (3.1)	SETD1B (3.1)	USP49 (3.0)
GO:0016568	chromatin modification	2.18e-06	<0.01	RPRD2 (4.3)	SETD1A (4.1)	BPTF (4.1)	KIAA1267 (4.0)	REXO1 (3.9)	SETD1B (3.9)	MLLT10 (3.9)	ANKRD11 (3.7)	MBTD1 (3.6)	MSL1 (3.6)
ENSG00000141646	SMAD4 PPI subnetwork	2.19e-06	<0.01	FEM1B (4.6)	MAPK14 (3.7)	KIAA1267 (3.6)	MAP3K3 (3.5)	FOXO1 (3.2)	ATXN2 (3.2)	CSNK1G3 (3.1)	SP1 (3.1)	RPRD2 (3.0)	MTMR3 (3.0)
ENSG00000131759	RARA PPI subnetwork	2.29e-06	<0.01	NFIL3 (5.0)	NIPBL (4.4)	MED13L (4.1)	FOXO3 (4.0)	FEM1B (3.9)	WNK1 (3.9)	ZBTB7B (3.8)	TNRC6B (3.8)	PIAS1 (3.8)	SETD1B (3.7)
ENSG00000175029	CTBP2 PPI subnetwork	2.71e-06	<0.01	MUS81 (4.0)	SETD1B (3.4)	NCOA6 (3.3)	PABPN1 (3.3)	NFIC (3.1)	RPRD2 (3.1)	SCMH1 (3.0)	PTBP2 (3.0)	CAND2 (2.9)	ATAD2B (2.9)
ENSG00000101665	SMAD7 PPI subnetwork	2.75e-06	<0.01	MTMR3 (3.9)	PTPN12 (3.8)	ID4 (3.6)	BTBD7 (3.5)	MAP3K3 (3.5)	SMAD3 (3.3)	HEY2 (3.2)	FOXO1 (3.2)	PARD3 (3.2)	ZNF654 (3.2)
KEGG_CHRONIC_MYELOID_LEUKEMIA	KEGG_CHRONIC_MYELOID_LEUKEMIA	2.95e-06	<0.01	MXD4 (4.0)	SP1 (3.8)	MTMR3 (3.7)	PHC2 (3.5)	ADRBK1 (3.4)	CGGBP1 (3.3)	TRAF3 (3.2)	GTF2I (3.1)	RAB1B (3.1)	SMAD3 (3.1)
ENSG00000134046	MBD2 PPI subnetwork	2.96e-06	<0.01	SRSF9 (4.2)	SMARCC1 (4.2)	KDM3B (4.1)	RBM25 (4.0)	ANKRD11 (3.8)	UBN1 (3.6)	DDX6 (3.6)	BPTF (3.5)	ASH1L (3.5)	SSBP3 (3.4)
ENSG00000066117	SMARCD1 PPI subnetwork	2.96e-06	<0.01	SETD1B (4.2)	SMARCC1 (4.0)	WDR6 (3.7)	GTF2I (3.5)	CTBP1 (3.5)	KDM3B (3.5)	MED13L (3.3)	ACSS1 (3.3)	RABEP2 (3.2)	SRSF9 (3.2)
GO:0007420	brain development	3.01e-06	<0.01	C10orf140 (5.1)	DMRTA2 (5.0)	LINC00461 (4.6)	TFAP2D (4.2)	EPHA3 (4.1)	ENSG00000250377 (4.0)	SOX5 (3.7)	ENSG00000247828 (3.6)	PURG (3.5)	C10orf114 (3.4)
MP:0011086	partial postnatal lethality	3.23e-06	<0.01	IGF2 (4.3)	EBF2 (4.1)	HMGA2 (4.1)	DLK1 (4.0)	SEMA3F (3.7)	SPRY4 (3.5)	SLIT2 (3.4)	GNAS (3.3)	FGF2 (3.2)	NCOR2 (3.2)
ENSG00000105173	CCNE1 PPI subnetwork	3.37e-06	<0.01	BPTF (3.9)	RBM5 (3.7)	DLEU2 (3.4)	ANKRD11 (3.4)	SETD1B (3.0)	NFIC (3.0)	MCPH1 (3.0)	KIAA1267 (3.0)	E2F7 (2.9)	MAST4 (2.9)
MP:0004618	thoracic vertebral transformation	3.7e-06	<0.01	PAX2 (5.6)	C5orf39 (4.1)	HMGA2 (3.9)	LMX1B (3.7)	PLAG1 (3.5)	LIN28B (3.5)	DNM3OS (3.1)	MIR214 (3.1)	ENSG00000215068 (3.1)	LINC00355 (2.9)
ENSG00000101040	ZMYND8 PPI subnetwork	3.84e-06	<0.01	PKD1 (4.3)	ATXN2L (4.2)	SLC38A2 (4.0)	MED13L (3.9)	ANKRD11 (3.4)	BLK (3.3)	CHD8 (3.2)	NFATC3 (3.1)	SETD1B (3.0)	NCOA6 (3.0)
ENSG00000131652	THOC6 PPI subnetwork	3.89e-06	<0.01	MLLT10 (3.4)	ZNF362 (3.3)	PABPN1 (3.2)	DVL2 (3.2)	THAP11 (3.2)	PHF23 (3.1)	CXXC5 (3.1)	TFAP4 (3.1)	NUCKS1 (3.1)	SETD5 (3.1)
ENSG00000099917	MED15 PPI subnetwork	4.11e-06	<0.01	GOSR1 (5.5)	ZNHIT3 (4.8)	CASC3 (4.6)	NCOA6 (4.4)	GTF3C2 (4.1)	MAD2L1BP (4.0)	DIDO1 (3.7)	ZC3H4 (3.7)	LYRM2 (3.6)	PDCD6 (3.6)
ENSG00000124788	ATXN1 PPI subnetwork	4.27e-06	<0.01	SETD1A (5.5)	ATXN2L (4.9)	SREBF2 (4.6)	SETD1B (4.4)	ZNF646 (4.3)	REXO1 (4.3)	YY1AP1 (4.3)	TAOK2 (4.1)	CTDNEP1 (4.0)	RPRD2 (3.7)
ENSG00000155508	CNOT8 PPI subnetwork	4.58e-06	<0.01	PPP6R3 (4.4)	RC3H1 (4.2)	TNRC6B (3.9)	SMARCC1 (3.7)	RBM14 (3.7)	PIAS1 (3.6)	MGA (3.3)	SETD5 (3.1)	MPHOSPH9 (3.1)	DTL (3.1)
ENSG00000089094	KDM2B PPI subnetwork	4.63e-06	<0.01	NUCKS1 (3.4)	MLLT10 (3.3)	AXIN1 (3.3)	DVL2 (3.2)	PHF23 (3.2)	ZNF362 (3.2)	PABPN1 (3.2)	THAP11 (3.1)	FUBP1 (3.1)	TFAP4 (3.1)
ENSG00000141582	CBX4 PPI subnetwork	4.8e-06	<0.01	LCORL (4.0)	ZNF664 (4.0)	AXIN1 (3.7)	DLEU2 (3.4)	KLHL24 (3.4)	OTUD4 (3.3)	DCAF16 (3.2)	CTBP1 (3.2)	CXXC5 (3.1)	PTBP2 (3.0)
KEGG_NEUROTROPHIN_SIGNALING_PATHWAY	KEGG_NEUROTROPHIN_SIGNALING_PATHWAY	5.16e-06	<0.01	TRAF3 (4.2)	FBXW11 (4.1)	ADRBK1 (4.0)	SMAD3 (3.7)	CDC42SE1 (3.6)	MAP7D1 (3.5)	GNB1 (3.3)	CHMP4B (3.2)	RELA (3.2)	MAPK3 (3.2)
ENSG00000148175	STOM PPI subnetwork	5.29e-06	<0.01	SCAND2 (5.3)	TNRC6A (4.7)	ENSG00000254470 (4.0)	FEM1B (3.9)	RPRD2 (3.5)	WDR73 (3.5)	ZNF48 (3.4)	TAOK2 (3.4)	FBXL19 (3.3)	AKAP9 (3.3)
ENSG00000125686	MED1 PPI subnetwork	5.47e-06	<0.01	BRPF3 (4.6)	CASC3 (4.5)	UBN1 (4.3)	ZNHIT3 (4.0)	SETD1B (3.9)	ANKRD11 (3.9)	NFIC (3.9)	NCOA6 (3.7)	MTMR3 (3.7)	GOSR1 (3.7)
ENSG00000064547	LPAR2 PPI subnetwork	5.59e-06	<0.01	SLC38A2 (4.6)	MED13L (3.7)	RMST (3.6)	PKD1 (3.5)	BLK (3.4)	YEATS2 (3.2)	SETD1B (3.0)	VGLL4 (2.9)	GOLGA3 (2.9)	C1orf183 (2.8)
ENSG00000185619	PCGF3 PPI subnetwork	5.77e-06	<0.01	DVL2 (3.5)	NUCKS1 (3.4)	THAP11 (3.4)	MLLT10 (3.3)	AXIN1 (3.2)	CXXC5 (3.2)	FBXL17 (3.2)	RPRD2 (3.1)	PHF23 (3.1)	SENP6 (3.1)
ENSG00000048052	HDAC9 PPI subnetwork	6.38e-06	<0.01	SLC38A2 (4.6)	MED13L (4.4)	MAP2K5 (3.2)	VGLL4 (3.2)	SLC35E2 (3.2)	BEND5 (3.1)	YEATS2 (3.1)	ENSG00000213600 (3.0)	ZNF771 (2.9)	C1orf183 (2.9)
ENSG00000172977	KAT5 PPI subnetwork	6.66e-06	<0.01	H1FX (4.4)	PPP4C (3.4)	AIP (3.2)	C7orf64 (3.1)	CREB1 (3.1)	PKD1 (3.0)	ENSG00000213600 (2.9)	DDX23 (2.8)	ASH1L (2.7)	GABPB2 (2.6)
GO:0060284	regulation of cell development	7.34e-06	<0.01	C10orf140 (4.0)	TFAP2D (3.3)	LINC00461 (3.2)	DMRTA2 (3.2)	LRFN4 (3.2)	FGFRL1 (3.2)	ANKRD13B (3.1)	DPYSL4 (3.0)	BAI2 (3.0)	MIR4763 (3.0)
ENSG00000108590	MED31 PPI subnetwork	8.08e-06	<0.01	MAD2L1BP (4.6)	ZNF513 (4.0)	ZNHIT3 (3.9)	CASC3 (3.8)	GOSR1 (3.6)	ANAPC10 (3.5)	MAEA (3.2)	TXNL4B (3.2)	ATP5G2P1 (3.2)	RAB2B (3.1)
ENSG00000140464	PML PPI subnetwork	8.83e-06	<0.01	MAPK14 (4.6)	MSL1 (4.0)	SP1 (3.8)	PIAS1 (3.6)	ANKLE2 (3.5)	TRAFD1 (3.5)	MTMR3 (3.5)	ATXN2 (3.5)	RC3H1 (3.4)	SETD1B (3.3)
KEGG_PROSTATE_CANCER	KEGG_PROSTATE_CANCER	8.98e-06	<0.01	SLC12A4 (3.6)	SETD5 (3.5)	NFIC (3.4)	KDM2A (3.2)	RASA2 (3.1)	CDC42SE1 (3.1)	FNDC3B (3.1)	BCL2 (3.0)	RAB1B (2.9)	TAOK2 (2.9)
ENSG00000140009	ESR2 PPI subnetwork	9.04e-06	<0.01	DVL2 (4.0)	FOXO1 (3.7)	ATXN2 (3.5)	SMG6 (3.4)	TNRC6B (3.3)	DLGAP4 (3.2)	PACS1 (3.2)	C8orf12 (3.1)	PHF20 (3.1)	CBFA2T2 (3.1)
GO:0070412	R-SMAD binding	9.17e-06	<0.01	TRIB1 (4.2)	FEM1B (3.6)	PMAIP1 (3.6)	ENSG00000196355 (3.5)	HTR1D (3.5)	ZZZ3 (3.4)	LCORL (3.3)	PTCH1 (3.3)	KLHDC8B (3.2)	PTBP2 (3.1)
ENSG00000159216	RUNX1 PPI subnetwork	9.56e-06	<0.01	DUSP6 (4.7)	NFIC (4.4)	TNRC6B (4.0)	MED13L (4.0)	ASH1L (3.8)	SPRED1 (3.7)	PARD3 (3.6)	RPRD2 (3.6)	SETD5 (3.5)	PIAS1 (3.4)
ENSG00000071655	MBD3 PPI subnetwork	9.62e-06	<0.01	SMARCC1 (4.2)	PTP4A2 (4.1)	SRSF9 (4.0)	KDM3B (4.0)	ANKRD11 (4.0)	SSBP3 (3.6)	BPTF (3.3)	RBM25 (3.3)	KDM1A (3.2)	WNK1 (3.2)
GO:0040008	regulation of growth	1e-05	<0.01	CSH2 (5.3)	ENSG00000246985 (5.2)	GH2 (5.1)	POMC (4.2)	FAM150B (3.9)	FSHB (3.9)	VIT (3.7)	ENSG00000227189 (3.4)	ESR1 (3.3)	KLHDC8B (3.0)
ENSG00000010803	SCMH1 PPI subnetwork	1.01e-05	<0.01	PHF23 (3.8)	SETD1B (3.7)	RPRD2 (3.6)	FEM1B (3.5)	LCORL (3.3)	ZNF76 (3.2)	DVL2 (3.1)	BCL7A (3.1)	TFAP4 (3.1)	ZNF362 (3.1)
ENSG00000162407	PPAP2B PPI subnetwork	1.02e-05	<0.01	SLC38A2 (4.9)	PKD1 (3.7)	YEATS2 (3.6)	MED13L (3.5)	DGKQ (3.4)	ATXN2L (3.3)	BLK (3.1)	ZBTB7B (3.1)	WNT3 (3.1)	C1orf183 (3.1)
REACTOME_SIGNALING_BY_SCF:KIT	REACTOME_SIGNALING_BY_SCF:KIT	1.02e-05	<0.01	MAP3K3 (4.1)	GNA12 (3.8)	CCND3 (3.7)	BBC3 (3.6)	MXD4 (3.3)	KLF3 (3.3)	GNB1 (3.2)	NRBP1 (3.1)	RALY (3.0)	BCL2L11 (3.0)
MP:0002026	leukemia	1.08e-05	<0.01	ASH1L (4.4)	NIPBL (3.7)	C9orf102 (3.6)	TNRC6B (3.5)	RPRD2 (3.4)	AKAP9 (3.2)	SMARCC1 (3.2)	EVI2B (3.0)	RAB7L1 (2.9)	ARHGAP15 (2.9)
GO:0000123	histone acetyltransferase complex	1.09e-05	<0.01	BRPF3 (4.3)	SETD1A (4.3)	NCOA6 (4.3)	KBTBD4 (4.3)	KDM3B (4.1)	SETD1B (4.1)	C7orf64 (4.1)	CASC3 (4.0)	RBM4B (4.0)	KIAA1267 (3.9)
ENSG00000068024	HDAC4 PPI subnetwork	1.1e-05	<0.01	ANKRD11 (3.8)	ZBTB7B (3.4)	MTMR9 (3.4)	MED13L (3.3)	MCPH1 (3.3)	TEAD3 (3.2)	MAST3 (3.0)	CST6 (3.0)	DNM2 (3.0)	ZFHX3 (2.9)
ENSG00000196498	NCOR2 PPI subnetwork	1.14e-05	<0.01	TNRC6B (5.0)	ZBTB7B (4.0)	MED13L (3.8)	CTDNEP1 (3.8)	PIAS1 (3.7)	FOXO3 (3.7)	NFIC (3.7)	EZH1 (3.6)	SP1 (3.6)	TRIB1 (3.6)
ENSG00000185811	IKZF1 PPI subnetwork	1.17e-05	<0.01	NCOR2 (4.4)	MAP2K5 (4.3)	SETD1A (4.1)	SCRIB (3.9)	FAM53C (3.9)	L3MBTL3 (3.5)	C3orf37 (3.5)	GTF2I (3.4)	SMG6 (3.4)	ZMIZ2 (3.2)
ENSG00000163877	SNIP1 PPI subnetwork	1.19e-05	<0.01	RPRD2 (5.3)	SETD5 (4.1)	MGA (4.0)	IST1 (3.9)	PHF23 (3.9)	AXIN1 (3.8)	DDX20 (3.7)	KDM2A (3.6)	ASH1L (3.5)	SP1 (3.5)
MP:0003036	vertebral transformation	1.2e-05	<0.01	PAX2 (4.3)	PLAG1 (3.8)	LIN28B (3.6)	IGF2BP1 (3.5)	SSBP3 (3.3)	LMX1B (3.1)	ANKRD13B (3.1)	HMGA2 (3.1)	LINC00355 (3.0)	IGF1R (2.9)
ENSG00000115306	SPTBN1 PPI subnetwork	1.29e-05	<0.01	YWHAB (4.6)	LRRC7 (3.6)	CFL1 (3.4)	RSU1 (3.3)	GLYR1 (3.2)	ATP2B1 (3.1)	APC (3.0)	HPCA (2.9)	MAPK3 (2.8)	CPNE4 (2.8)
ENSG00000137709	POU2F3 PPI subnetwork	1.3e-05	<0.01	MED13L (4.7)	SETD1B (4.5)	SLC38A2 (4.5)	ANKRD11 (4.0)	TNRC6B (3.9)	NCOA6 (3.9)	YEATS2 (3.7)	BPTF (3.5)	BLK (3.4)	RPRD2 (3.4)
ENSG00000205250	E2F4 PPI subnetwork	1.33e-05	<0.01	E2F7 (3.8)	ATXN2 (3.8)	BCL7A (3.6)	POLE (3.4)	RAD51AP1 (3.4)	DSN1 (3.4)	OVOL1 (3.4)	NFATC3 (3.3)	SETD1B (3.3)	NCOA6 (3.2)
ENSG00000107779	BMPR1A PPI subnetwork	1.35e-05	<0.01	ID4 (4.5)	LCORL (3.7)	BTBD7 (3.7)	ZNF821 (3.6)	PTCH1 (3.5)	NMB (3.3)	CABLES1 (3.2)	PRKD1 (3.2)	GLT25D2 (3.1)	ENSG00000232103 (3.1)
ENSG00000097007	ABL1 PPI subnetwork	1.46e-05	<0.01	CEP250 (3.9)	PACS1 (3.8)	TLN1 (3.3)	IQSEC1 (3.3)	NCOR2 (3.3)	NCKAP5L (3.0)	SIPA1 (2.9)	ADRBK1 (2.8)	FBXL19 (2.8)	MYO1F (2.7)
MP:0003229	abnormal vitelline vasculature morphology	1.47e-05	<0.01	SOX7 (4.9)	NRP1 (4.5)	NOS3 (4.4)	ADCY4 (4.2)	EDNRB (3.8)	TGFBR2 (3.6)	PCDH17 (3.3)	HEY2 (3.3)	EFNA1 (3.2)	SLC9A3R2 (3.2)
ENSG00000132170	PPARG PPI subnetwork	1.53e-05	<0.01	FSHB (4.3)	TNRC6B (4.2)	AKAP9 (4.2)	NIPBL (4.1)	CASC3 (3.9)	ANKRD11 (3.9)	ASH1L (3.8)	DOT1L (3.6)	PCSK5 (3.4)	C12orf51 (3.4)
ENSG00000167193	CRK PPI subnetwork	1.54e-05	<0.01	PPARD (4.2)	NCOR2 (3.6)	SLC44A2 (3.5)	RAB11FIP4 (3.5)	SH3GL3 (3.4)	SLIT2 (2.8)	ATAD2B (2.7)	MED13L (2.7)	SETD1A (2.6)	CD248 (2.6)
ENSG00000197122	SRC PPI subnetwork	1.6e-05	<0.01	RAC1 (3.2)	ERBB3 (3.1)	NAV1 (3.1)	TGFBR2 (3.0)	TLN1 (3.0)	APOBR (3.0)	MAP4 (2.9)	GNAI2 (2.9)	PACS1 (2.8)	DLGAP4 (2.8)
ENSG00000186416	NKRF PPI subnetwork	1.61e-05	<0.01	SLC38A2 (4.1)	MED13L (3.6)	YEATS2 (3.6)	BLK (3.5)	ZMIZ2 (3.4)	PKD1 (3.3)	ATXN2L (3.3)	HIVEP1 (3.2)	C1orf183 (3.0)	BPTF (3.0)
ENSG00000100888	CHD8 PPI subnetwork	1.66e-05	<0.01	TNRC6A (4.9)	RPRD2 (4.5)	PIAS1 (4.3)	KIAA1267 (4.2)	SETD1A (4.1)	ZC3H4 (3.9)	ZNF646 (3.8)	SETD5 (3.7)	MLLT10 (3.7)	SCAND2 (3.7)
GO:0044212	transcription regulatory region DNA binding	1.72e-05	<0.01	ISL1 (4.2)	TRIB1 (4.0)	KIAA1267 (3.8)	TFAP2B (3.7)	PTCH1 (3.6)	SSBP3 (3.6)	SETD1B (3.5)	TCF7L2 (3.5)	IRX3 (3.3)	RSBN1L (3.2)
GO:0004402	histone acetyltransferase activity	1.81e-05	<0.01	MCPH1 (5.2)	BPTF (4.7)	CASC3 (4.5)	KAT6B (4.4)	GABPB2 (4.3)	NCOA6 (3.9)	ZC3H4 (3.9)	CREB1 (3.8)	GOSR1 (3.8)	RPRD2 (3.8)
ENSG00000185950	IRS2 PPI subnetwork	1.84e-05	<0.01	DNM2 (4.3)	TRIP12 (3.8)	PPARD (3.4)	PHF15 (3.3)	SETD1A (3.3)	TNRC6A (3.2)	NCOA6 (3.2)	GTF2I (3.1)	NCOR2 (3.1)	FBXW11 (3.0)
ENSG00000100811	YY1 PPI subnetwork	1.86e-05	<0.01	FAM53C (4.7)	SLC38A2 (4.6)	VGLL4 (3.6)	PMAIP1 (3.3)	YEATS2 (3.3)	SP1 (3.1)	MAST3 (3.0)	MED13L (2.9)	C1orf183 (2.9)	RMST (2.9)
ENSG00000105810	CDK6 PPI subnetwork	1.97e-05	<0.01	PLAG1 (4.3)	DLEU2 (3.9)	ENSG00000240280 (3.6)	PDILT (3.3)	BCKDK (3.2)	AK2 (2.9)	CDKN2C (2.9)	CTBP2 (2.9)	ENSG00000188971 (2.9)	GSS (2.9)
ENSG00000007174	DNAH9 PPI subnetwork	2.01e-05	<0.01	SLC38A2 (4.7)	MED13L (4.3)	SETD1B (3.9)	YEATS2 (3.9)	TNRC6B (3.6)	NCOA6 (3.6)	ANKRD11 (3.5)	BLK (3.4)	MCPH1 (3.2)	ZMIZ2 (3.2)
GO:0008013	beta-catenin binding	2.04e-05	<0.01	SSBP3 (3.9)	PARD3 (3.4)	L3MBTL3 (3.4)	NEO1 (3.2)	BTBD7 (3.2)	GPR26 (3.0)	ASXL3 (2.9)	SEMA3F (2.9)	CTF1 (2.9)	HIP1 (2.8)
ENSG00000154143	PANX3 PPI subnetwork	2.05e-05	<0.01	SLC38A2 (4.8)	MED13L (4.3)	SETD1B (3.9)	YEATS2 (3.9)	TNRC6B (3.6)	BLK (3.5)	ANKRD11 (3.4)	MCPH1 (3.4)	NCOA6 (3.4)	ZMIZ2 (3.3)
KEGG_ENDOMETRIAL_CANCER	KEGG_ENDOMETRIAL_CANCER	2.14e-05	<0.01	RASA2 (4.2)	RAB1B (4.1)	PIAS1 (4.0)	VGLL4 (3.5)	PPP4C (3.4)	FAM173A (3.3)	RTN4RL1 (3.3)	ZRANB1 (3.2)	CIDECP (3.2)	SENP2 (3.2)
ENSG00000078900	TP73 PPI subnetwork	2.16e-05	<0.01	ATXN2 (3.9)	OSBPL5 (3.3)	NCOA6 (3.3)	ANKLE2 (3.3)	C12orf51 (3.2)	SP1 (3.2)	RRAS2 (3.1)	NFIC (3.1)	CREB1 (3.1)	MAST4 (3.1)
GO:0001104	RNA polymerase II transcription cofactor activity	2.2e-05	<0.01	CASC3 (4.0)	VPS37B (3.9)	ZNHIT3 (3.8)	SNAPC3 (3.7)	BPTF (3.5)	ATP5G2P1 (3.5)	C17orf42 (3.4)	ENSG00000257218 (3.3)	RBM4B (3.3)	KBTBD4 (3.1)
ENSG00000106123	EPHB6 PPI subnetwork	2.24e-05	<0.01	YEATS2 (3.8)	SLC38A2 (3.8)	BLK (3.6)	MED13L (3.5)	UPF1 (3.4)	SOX5 (3.2)	LRP1B (3.1)	PKD1 (3.0)	ZBTB7B (3.0)	C1orf183 (3.0)
ENSG00000113916	BCL6 PPI subnetwork	2.26e-05	<0.01	SLC38A2 (4.9)	TNRC6B (4.2)	MED13L (4.0)	SETD1B (3.9)	PMAIP1 (3.4)	BLK (3.4)	TRIB1 (3.3)	NCOA6 (3.3)	ZBTB7B (3.2)	NFIC (3.2)
GO:0030900	forebrain development	2.26e-05	<0.01	DMRTA2 (5.8)	C10orf140 (5.3)	TFAP2D (4.9)	SOX5 (4.5)	LINC00461 (4.2)	EPHA3 (4.1)	C10orf114 (4.1)	SIX6 (3.9)	ENSG00000250377 (3.8)	RAB9BP1 (3.4)
ENSG00000151090	THRB PPI subnetwork	2.3e-05	<0.01	MTMR3 (4.0)	BPTF (3.9)	KAT6B (3.9)	SETD1B (3.8)	ATXN2 (3.7)	ANKRD11 (3.5)	CBX1 (3.5)	KDM3B (3.5)	CTDNEP1 (3.4)	CASC3 (3.3)
ENSG00000198087	CD2AP PPI subnetwork	2.41e-05	<0.01	NIPBL (3.9)	ENSG00000229140 (3.6)	AKAP9 (3.5)	TNRC6B (3.3)	LIMD2 (3.1)	EVI2B (3.1)	ANKRD11 (3.1)	PPARD (3.1)	ITGAL (3.0)	BPTF (2.9)
MP:0003425	abnormal optic vesicle formation	2.41e-05	<0.01	LINC00461 (4.6)	SIX6 (4.5)	FAM101A (4.2)	VSX1 (4.0)	CDH7 (3.8)	DMRTA2 (3.8)	C10orf140 (3.7)	C10orf114 (3.5)	NR2F1 (3.4)	EPHA7 (3.3)
ENSG00000148377	IDI2 PPI subnetwork	2.46e-05	<0.01	SLC38A2 (4.7)	MED13L (4.3)	SETD1B (4.0)	YEATS2 (3.8)	TNRC6B (3.6)	ANKRD11 (3.5)	NCOA6 (3.5)	BLK (3.5)	MCPH1 (3.2)	ZMIZ2 (3.2)
ENSG00000100030	MAPK1 PPI subnetwork	2.48e-05	<0.01	TRIB1 (5.1)	DUSP6 (4.3)	MAFF (4.3)	NFKBIA (3.5)	NPAS4 (3.3)	CCND3 (3.1)	SLC38A2 (3.1)	KLF3 (3.1)	ERRFI1 (3.0)	RAC1 (3.0)
ENSG00000188612	SUMO2 PPI subnetwork	2.51e-05	<0.01	PTBP2 (3.8)	INTS7 (3.0)	CAMTA1 (3.0)	DVL2 (2.9)	IPO9 (2.8)	MAFF (2.8)	VGLL4 (2.7)	ETV5 (2.6)	MLLT11 (2.6)	GTF2I (2.6)
KEGG_ERBB_SIGNALING_PATHWAY	KEGG_ERBB_SIGNALING_PATHWAY	2.57e-05	<0.01	RASA2 (3.5)	ADRBK1 (3.4)	FBXW11 (3.2)	FAM131A (3.2)	APC (3.1)	MSL1 (3.1)	SMAD3 (3.0)	GNA12 (3.0)	LIPH (3.0)	SETD5 (2.9)
REACTOME_DOWNSTREAM_SIGNAL_TRANSDUCTION	REACTOME_DOWNSTREAM_SIGNAL_TRANSDUCTION	2.6e-05	<0.01	ZBTB7B (3.6)	MAP3K3 (3.5)	BBC3 (3.5)	CGGBP1 (3.3)	CELF1 (3.1)	C1orf183 (3.1)	SETD5 (3.1)	GNA12 (3.1)	MAPK3 (3.0)	MSL1 (3.0)
ENSG00000142208	AKT1 PPI subnetwork	2.61e-05	<0.01	MAP3K3 (4.2)	NFIL3 (3.4)	CLIP1 (3.2)	NEAT1 (3.1)	DLEU2 (3.1)	NFKBIA (3.0)	ZBTB7B (3.0)	C16orf72 (3.0)	MED13L (3.0)	CGGBP1 (2.9)
ENSG00000173039	RELA PPI subnetwork	2.62e-05	<0.01	NFKBIA (5.6)	MAFF (4.7)	TRIB1 (4.5)	PMAIP1 (3.8)	CGGBP1 (3.6)	ESR1 (3.5)	BCL2L11 (3.2)	FAM53C (3.0)	ATXN2L (3.0)	NFIL3 (2.9)
GO:0042826	histone deacetylase binding	2.63e-05	<0.01	SETD1B (3.9)	RBL2 (3.8)	SETD1A (3.6)	EZH1 (3.4)	ZEB2 (3.1)	ZNF362 (3.1)	IKZF4 (3.1)	KIAA1267 (3.1)	CTDNEP1 (3.1)	PLAG1 (3.0)
ENSG00000108175	ZMIZ1 PPI subnetwork	2.68e-05	<0.01	PIK3R1 (4.6)	ATXN2 (4.3)	SETD1B (4.2)	FOXO3 (4.2)	AUTS2 (4.0)	MAST4 (3.9)	IRX3 (3.8)	C12orf51 (3.8)	NFIC (3.7)	SSBP3 (3.6)
ENSG00000074047	GLI2 PPI subnetwork	2.69e-05	<0.01	EBF2 (5.2)	TCF7L2 (3.7)	TNRC6B (3.2)	ZNF362 (2.9)	ENTPD6 (2.8)	KAT6B (2.8)	MED13L (2.8)	RASA2 (2.7)	BPTF (2.7)	L3MBTL3 (2.7)
GO:0031519	PcG protein complex	2.7e-05	<0.01	PHF23 (4.0)	DVL2 (3.8)	ZRANB1 (3.5)	H1FX (3.4)	NCOA6 (3.3)	PCBP2 (3.2)	CGGBP1 (3.2)	DNAJC1 (3.2)	ZNF362 (3.1)	THAP11 (3.0)
ENSG00000140443	IGF1R PPI subnetwork	2.73e-05	<0.01	SPRED1 (3.6)	MT1P3 (3.4)	PTP4A3 (3.4)	C16orf72 (3.2)	PROS1 (3.2)	TNRC6A (3.2)	GHR (3.2)	ENSG00000246985 (3.2)	MED13L (3.1)	FBXL17 (3.1)
ENSG00000179335	CLK3 PPI subnetwork	2.76e-05	<0.01	TRIAP1 (6.0)	TNRC6A (4.6)	BPTF (4.1)	RPRD2 (3.9)	TNRC6B (3.8)	CHD8 (3.6)	NEAT1 (3.5)	SBNO1 (3.5)	ASH1L (3.5)	ATXN2 (3.4)
ENSG00000197892	KIF13B PPI subnetwork	2.84e-05	<0.01	SLC38A2 (4.5)	MED13L (4.5)	YEATS2 (4.0)	SETD1B (3.7)	BLK (3.5)	C1orf183 (3.3)	PKD1 (3.2)	NCOA6 (3.1)	ANKRD11 (3.1)	TNRC6B (3.1)
ENSG00000138696	BMPR1B PPI subnetwork	2.9e-05	<0.01	BTBD7 (4.1)	TEAD1 (3.7)	RALY (3.4)	PARD3 (3.3)	ZAR1 (3.3)	ID4 (3.2)	CABLES1 (3.1)	BCL7C (3.1)	C11orf80 (3.1)	VRK2 (3.0)
GO:0043009	chordate embryonic development	2.93e-05	<0.01	IGF2BP1 (4.0)	ENSG00000231453 (3.5)	IRX1 (3.3)	TBX6 (3.3)	IRX3 (3.3)	LIN28B (3.2)	LRP5 (3.0)	EBF2 (2.9)	ENSG00000235300 (2.8)	WNT3 (2.8)
GO:0009792	embryo development ending in birth or egg hatching	2.98e-05	<0.01	IGF2BP1 (4.0)	TBX6 (3.4)	ENSG00000231453 (3.4)	IRX1 (3.3)	LIN28B (3.3)	IRX3 (3.1)	LRP5 (3.0)	EBF2 (2.9)	PRKD1 (2.9)	WNT3 (2.9)
MP:0001698	decreased embryo size	3.01e-05	<0.01	IGF2BP1 (5.2)	GATA4 (3.9)	PTPN12 (3.6)	MED13L (3.2)	MAP3K3 (3.2)	SETD5 (3.2)	GOSR1 (3.2)	DAG1 (3.1)	NIPBL (3.1)	SETD1A (3.0)
ENSG00000158092	NCK1 PPI subnetwork	3.02e-05	<0.01	KIAA0889 (3.6)	IKZF4 (3.3)	PPARD (3.1)	SPRED1 (3.1)	CSMD2 (3.0)	MED13L (2.9)	NIPBL (2.9)	PTPN14 (2.8)	KIAA1522 (2.8)	UCN (2.8)
GO:0040029	regulation of gene expression, epigenetic	3.05e-05	<0.01	ZNF362 (3.8)	MGA (3.7)	S100PBP (3.6)	DICER1 (3.5)	DPEP3 (3.5)	MLLT10 (3.3)	COX8C (3.2)	ENSG00000255117 (3.2)	DNMT3A (3.1)	SETD1B (3.1)
KEGG_NON_SMALL_CELL_LUNG_CANCER	KEGG_NON_SMALL_CELL_LUNG_CANCER	3.1e-05	<0.01	RAB1B (3.8)	PIAS1 (3.3)	ADRBK1 (3.3)	KLF16 (3.1)	ANKRD13A (3.1)	RASA2 (3.1)	CCND3 (3.0)	METRN (2.9)	CDC42SE2 (2.9)	DNM2 (2.9)
GO:0004713	protein tyrosine kinase activity	3.15e-05	<0.01	MAP3K3 (3.8)	MLXIP (3.6)	GIT1 (3.5)	MAPK14 (3.2)	SMAD3 (3.2)	DLGAP4 (3.2)	ADRBK1 (3.2)	MSL1 (3.0)	GBA2 (2.9)	RAB11FIP4 (2.9)
ENSG00000064393	HIPK2 PPI subnetwork	3.25e-05	<0.01	BBC3 (3.6)	NFATC2IP (3.5)	HHIP (3.4)	SLC35E2B (3.2)	NEAT1 (3.0)	AXIN1 (2.9)	RBL2 (2.8)	ANKRD11 (2.8)	LUZP1 (2.8)	CCDC34 (2.7)
ENSG00000130589	RP4-697K14.7 PPI subnetwork	3.39e-05	<0.01	SLC38A2 (4.8)	MED13L (4.5)	TNRC6B (4.0)	SETD1B (3.9)	YEATS2 (3.8)	ANKRD11 (3.5)	MCPH1 (3.4)	NCOA6 (3.3)	C1orf183 (3.3)	BLK (3.3)
ENSG00000139505	MTMR6 PPI subnetwork	3.48e-05	<0.01	SLC38A2 (4.5)	MED13L (4.3)	MCPH1 (4.0)	SETD1B (4.0)	ANKRD11 (3.7)	TNRC6B (3.6)	YEATS2 (3.6)	BLK (3.5)	NCOA6 (3.4)	ZMIZ2 (3.4)
MP:0000295	trabecula carnea hypoplasia	3.51e-05	<0.01	MYBPC3 (5.2)	LINC00458 (4.4)	CASC3 (4.3)	KDM2A (4.1)	GATA4 (3.5)	FOXO1 (3.1)	TCF7L2 (3.1)	PACS1 (3.1)	MYH7B (3.0)	KLF7 (2.9)
REACTOME_SIGNALING_BY_EGFR	REACTOME_SIGNALING_BY_EGFR	3.54e-05	<0.01	BBC3 (3.7)	ARHGEF7 (3.5)	SETD5 (3.2)	RAC1 (3.2)	GNB1 (3.2)	YPEL3 (3.2)	APC (3.1)	MAP3K3 (3.1)	NCOR2 (3.0)	CEP120 (3.0)
ENSG00000119812	FAM98A PPI subnetwork	3.61e-05	<0.01	TRIAP1 (5.5)	TNRC6B (4.7)	CHD8 (4.0)	RPRD2 (3.8)	SCRIB (3.6)	BPTF (3.5)	MACF1 (3.4)	TNRC6A (3.3)	MAPKAPK5 (3.2)	USP19 (3.1)
ENSG00000147145	LPAR4 PPI subnetwork	3.62e-05	<0.01	SLC38A2 (4.7)	MED13L (4.1)	SETD1B (3.9)	NCOA6 (3.7)	YEATS2 (3.7)	BLK (3.5)	TNRC6B (3.5)	ANKRD11 (3.4)	MCPH1 (3.4)	ZMIZ2 (3.4)
ENSG00000080839	RBL1 PPI subnetwork	3.7e-05	<0.01	DCTPP1 (3.9)	CDC25A (3.6)	TRAIP (3.6)	GINS1 (3.4)	RAD51AP1 (3.4)	NFATC2IP (3.3)	DLEU2 (3.3)	DTL (3.3)	POLE (3.2)	E2F1 (3.1)
GO:0016604	nuclear body	3.7e-05	<0.01	RSRC2 (5.4)	RBM25 (4.5)	RBM14 (3.9)	RBM5 (3.8)	DDX20 (3.8)	FNBP4 (3.8)	QRICH1 (3.6)	RBM39 (3.5)	DDX42 (3.5)	UBN1 (3.5)
REACTOME_SIGNALING_BY_EGFR_IN_CANCER	REACTOME_SIGNALING_BY_EGFR_IN_CANCER	3.71e-05	<0.01	BBC3 (3.5)	ARHGEF7 (3.5)	DNM2 (3.4)	RAC1 (3.2)	GNB1 (3.2)	SETD5 (3.2)	YPEL3 (3.1)	MAP3K3 (3.1)	NCOR2 (3.0)	APC (3.0)
ENSG00000170581	STAT2 PPI subnetwork	3.72e-05	<0.01	USP4 (4.4)	ASH1L (4.1)	RBM5 (3.9)	MED13L (3.6)	MSL1 (3.6)	CASC3 (3.5)	TNRC6B (3.4)	SNAPC3 (3.3)	EZH1 (3.2)	TRAFD1 (3.2)
MP:0004322	abnormal sternebra morphology	3.83e-05	<0.01	AUTS2 (4.2)	LMX1B (4.1)	EBF2 (4.0)	PAX2 (3.7)	C5orf39 (3.5)	IGF2-AS (3.4)	FAM101A (3.3)	ID4 (3.3)	ASXL3 (3.1)	EPHA3 (3.0)
GO:0009968	negative regulation of signal transduction	3.86e-05	<0.01	ETV5 (4.2)	SPRY4 (3.9)	DUSP6 (3.9)	SPRED1 (3.4)	TMEM200A (3.1)	HEY2 (3.1)	PRKD1 (3.0)	ENSG00000188971 (2.9)	RTN4RL1 (2.9)	HMGA2 (2.9)
GO:0017015	regulation of transforming growth factor beta receptor signaling pathway	3.87e-05	<0.01	ENSG00000237413 (5.1)	C18orf1 (3.9)	BTBD7 (3.6)	RNF212 (3.5)	TMEM136 (3.2)	KLHDC8B (3.1)	ENSG00000251199 (3.0)	ENSG00000230393 (3.0)	REXO1 (3.0)	PIAS1 (2.9)
ENSG00000180855	ZNF443 PPI subnetwork	3.88e-05	<0.01	SLC38A2 (4.7)	MED13L (4.3)	SETD1B (3.9)	YEATS2 (3.8)	TNRC6B (3.6)	NCOA6 (3.5)	ANKRD11 (3.5)	BLK (3.4)	MCPH1 (3.3)	ZMIZ2 (3.2)
ENSG00000181090	EHMT1 PPI subnetwork	3.91e-05	<0.01	SLC38A2 (4.9)	VGLL4 (3.7)	MED13L (3.4)	PHF23 (3.3)	CACNB3 (3.3)	KCTD15 (3.3)	NCOA6 (3.1)	GTF3A (2.9)	KLF16 (2.9)	MLLT10 (2.9)
MP:0008148	abnormal rib-sternum attachment	3.94e-05	<0.01	PAX2 (5.8)	LMX1B (5.0)	AUTS2 (4.1)	EBF2 (3.9)	FGFRL1 (3.8)	HMGA2 (3.6)	RAPSN (3.5)	LRP5 (3.5)	TBX10 (3.2)	IRX3 (3.1)
MP:0002116	abnormal craniofacial bone morphology	3.96e-05	<0.01	FAM101A (5.3)	ZFHX3 (5.1)	ACAN (5.0)	IRX3 (4.6)	TRPS1 (4.4)	GDF5 (3.9)	GMDS (3.9)	RARB (3.8)	AUTS2 (3.8)	VIT (3.7)
ENSG00000183117	CSMD1 PPI subnetwork	4.04e-05	<0.01	SLC38A2 (4.7)	MED13L (3.9)	SETD1B (3.9)	YEATS2 (3.6)	TNRC6B (3.6)	NCOA6 (3.5)	ANKRD11 (3.5)	BLK (3.5)	MCPH1 (3.3)	ZMIZ2 (3.2)
ENSG00000023734	STRAP PPI subnetwork	4.08e-05	<0.01	C3orf38 (4.2)	BCDIN3D (3.6)	PIAS1 (3.5)	TMEM60 (3.5)	MAPKAPK5 (3.4)	C18orf8 (3.2)	ZNHIT3 (3.2)	KAT8 (3.1)	MAD2L1BP (3.0)	ZZZ3 (3.0)
ENSG00000162521	RBBP4 PPI subnetwork	4.1e-05	<0.01	ANKRD11 (4.0)	SMARCC1 (3.7)	PSIP1 (3.6)	SBNO1 (3.5)	SRSF9 (3.3)	H1FX (3.3)	CREB1 (3.3)	CBX1 (3.2)	ATXN2L (3.2)	NUCKS1 (3.1)
REACTOME_P75_NTR_RECEPTOR:MEDIATED_SIGNALLING	REACTOME_P75_NTR_RECEPTOR:MEDIATED_SIGNALLING	4.1e-05	<0.01	CDC42SE1 (4.6)	CDC42SE2 (3.6)	SSH3 (3.4)	VPS37B (3.2)	YY1AP1 (3.1)	RAPGEFL1 (3.1)	RAB11FIP4 (3.0)	RELA (3.0)	CRTAC1 (2.9)	UNC93B1 (2.8)
MP:0011098	complete embryonic lethality during organogenesis	4.14e-05	<0.01	SOX7 (4.8)	NRP1 (4.3)	GATA4 (4.2)	IGF2BP1 (3.9)	NOS3 (3.8)	MLLT10 (3.5)	MYBPC3 (3.4)	NIPBL (3.3)	PTPN12 (3.2)	MAP3K3 (3.2)
ENSG00000130382	MLLT1 PPI subnetwork	4.15e-05	<0.01	ATXN2L (4.6)	PCBP2 (4.5)	SETD1B (4.4)	NCOA6 (4.2)	KDM3B (3.6)	RPRD2 (3.6)	SSBP3 (3.5)	KDM1A (3.4)	SP1 (3.3)	SF3B4 (3.2)
ENSG00000149480	MTA2 PPI subnetwork	4.19e-05	<0.01	SMARCC1 (4.9)	GTF2I (4.6)	ANKRD11 (3.9)	SSBP3 (3.9)	FAM208A (3.8)	SENP6 (3.8)	PHF23 (3.7)	ZNF76 (3.5)	BCL7A (3.3)	WDR6 (3.3)
MP:0009546	absent gastric milk in neonates	4.19e-05	<0.01	KCND3 (3.7)	STK33 (3.4)	ENSG00000231453 (3.3)	PLAG1 (3.3)	MIR214 (3.1)	C1orf173 (3.1)	DDC (3.1)	AUTS2 (3.1)	NRXN3 (3.0)	ZFHX3 (3.0)
ENSG00000101266	CSNK2A1 PPI subnetwork	4.2e-05	<0.01	PA2G4 (4.1)	BAZ1A (3.9)	SRM (3.9)	GLYR1 (3.7)	ILF3 (3.6)	TOMM40 (3.5)	PHF23 (3.5)	SRSF9 (3.4)	WDR43 (3.4)	RALY (3.4)
ENSG00000166913	YWHAB PPI subnetwork	4.43e-05	<0.01	MAP7D1 (4.0)	C12orf51 (3.5)	NCOA6 (3.4)	PYGB (3.2)	SETD5 (3.2)	DLGAP4 (3.2)	KLF3 (3.1)	ITCH (2.9)	KIAA1522 (2.9)	PHLDB1 (2.9)
ENSG00000049618	ARID1B PPI subnetwork	4.61e-05	<0.01	CASC3 (4.2)	KIAA1267 (4.1)	TNRC6B (4.0)	FAM134C (3.8)	SSBP3 (3.7)	ZNF646 (3.5)	DOT1L (3.4)	GTF3C2 (3.4)	SMARCC1 (3.4)	CTDNEP1 (3.3)
ENSG00000168214	RBPJ PPI subnetwork	4.71e-05	<0.01	UBN1 (3.9)	TSC2 (3.8)	PKD1 (3.3)	ANKRD11 (3.2)	MIR4763 (3.1)	MTOR (3.1)	IGF1R (3.1)	PARD3 (3.1)	MED13L (3.0)	HIP1 (3.0)
MP:0000154	rib fusion	4.78e-05	<0.01	NFATC4 (4.8)	IGF2 (4.5)	HMGA2 (4.5)	EBF2 (4.0)	TBX6 (3.8)	IGF2BP1 (3.7)	WNT3 (3.6)	IGF2-AS (3.6)	MIR214 (3.5)	LMX1B (3.2)
GO:0006475	internal protein amino acid acetylation	4.85e-05	<0.01	SETD1A (4.3)	CASC3 (4.3)	UBQLN4 (4.1)	GABPB2 (3.9)	BRPF3 (3.8)	AXIN1 (3.6)	MSL1 (3.5)	ZC3H4 (3.4)	KIAA1267 (3.4)	SETD1B (3.4)
ENSG00000158691	ZSCAN12 PPI subnetwork	4.94e-05	<0.01	TNRC6A (4.4)	ZNF646 (3.9)	ZNF48 (3.9)	RPRD2 (3.7)	SCAND2 (3.6)	KDM2A (3.5)	TAOK2 (3.5)	INVS (3.3)	AKAP9 (3.2)	SEPHS2 (3.2)
GO:0019902	phosphatase binding	4.96e-05	<0.01	RAB1B (3.7)	TAOK2 (3.6)	DNM2 (3.4)	ADCY6 (3.3)	TBC1D10B (3.2)	GIT1 (3.1)	EFNA5 (3.1)	ENSG00000258297 (3.1)	GATA4 (3.0)	ARHGEF7 (3.0)
ENSG00000113658	SMAD5 PPI subnetwork	5.03e-05	<0.01	ID4 (4.0)	BTBD7 (3.8)	LUZP1 (3.3)	CCND1 (3.2)	BMP6 (3.2)	FGF2 (3.0)	FOXO1 (3.0)	PTPN12 (2.9)	HEY2 (2.9)	MAP3K3 (2.9)
ENSG00000136997	MYC PPI subnetwork	5.21e-05	<0.01	MTOR (4.1)	NUP88 (3.9)	ASB3 (3.9)	ANKLE2 (3.8)	PPP4C (3.8)	KAT8 (3.7)	GTF3C2 (3.5)	ATXN2 (3.5)	INTS7 (3.4)	SMARCC1 (3.3)
ENSG00000113360	DROSHA PPI subnetwork	5.23e-05	<0.01	SLC38A2 (4.7)	MED13L (3.9)	YEATS2 (3.8)	DGKQ (3.4)	CHD8 (3.3)	BPTF (3.3)	PKD1 (3.2)	RMST (3.2)	C1orf183 (3.2)	ATXN2L (3.2)
ENSG00000127511	SIN3B PPI subnetwork	5.32e-05	<0.01	WDR6 (4.2)	MXD4 (3.9)	FOXO3 (3.7)	SRSF9 (3.6)	GTF2I (3.5)	ENSG00000245556 (3.3)	SHISA5 (3.3)	SAMHD1 (3.3)	BCL2L11 (3.3)	SMARCC1 (3.3)
GO:0001067	regulatory region nucleic acid binding	5.44e-05	<0.01	ISL1 (4.2)	TRIB1 (4.1)	KIAA1267 (3.8)	PTCH1 (3.6)	TFAP2B (3.6)	SSBP3 (3.5)	SETD1B (3.4)	TCF7L2 (3.4)	EFNA1 (3.4)	DUSP6 (3.2)
GO:0000975	regulatory region DNA binding	5.44e-05	<0.01	ISL1 (4.2)	TRIB1 (4.1)	KIAA1267 (3.8)	PTCH1 (3.6)	TFAP2B (3.6)	SSBP3 (3.5)	SETD1B (3.4)	TCF7L2 (3.4)	EFNA1 (3.4)	DUSP6 (3.2)
GO:0016278	lysine N-methyltransferase activity	5.45e-05	<0.01	RPRD2 (4.9)	MLLT10 (4.7)	SETD1B (4.5)	KDM2A (4.2)	C12orf51 (4.2)	MCPH1 (4.0)	ASH1L (3.9)	TNRC6A (3.9)	RBM4B (3.9)	DDX6 (3.8)
GO:0016279	protein-lysine N-methyltransferase activity	5.45e-05	<0.01	RPRD2 (4.9)	MLLT10 (4.7)	SETD1B (4.5)	KDM2A (4.2)	C12orf51 (4.2)	MCPH1 (4.0)	ASH1L (3.9)	TNRC6A (3.9)	RBM4B (3.9)	DDX6 (3.8)
ENSG00000143768	LEFTY2 PPI subnetwork	5.48e-05	<0.01	LIMD2 (4.8)	ATXN2L (4.5)	GIT1 (4.5)	LINC00458 (4.5)	PA2G4 (4.3)	SSBP3 (4.2)	KIAA1267 (3.9)	RPRD2 (3.8)	PACS1 (3.7)	ZNF362 (3.6)
GO:0001076	RNA polymerase II transcription factor binding transcription factor activity	5.48e-05	<0.01	CASC3 (4.0)	VPS37B (3.9)	ATP5G2P1 (3.7)	SNAPC3 (3.6)	ENSG00000257218 (3.6)	ZNHIT3 (3.4)	SMG6 (3.1)	C17orf42 (3.1)	BPTF (3.1)	GOSR1 (3.0)
ENSG00000184226	PCDH9 PPI subnetwork	5.51e-05	<0.01	SLC38A2 (4.7)	MED13L (4.5)	SETD1B (4.0)	YEATS2 (3.8)	TNRC6B (3.7)	NCOA6 (3.5)	MCPH1 (3.4)	BLK (3.4)	ANKRD11 (3.4)	ZMIZ2 (3.3)
ENSG00000105610	KLF1 PPI subnetwork	5.52e-05	<0.01	ATXN2L (5.0)	SSBP3 (4.8)	RPRD2 (4.6)	GIT1 (4.4)	NCOA6 (4.3)	PCBP2 (4.3)	PA2G4 (4.2)	SETD1B (4.2)	BPTF (4.0)	CASC3 (3.9)
ENSG00000069399	BCL3 PPI subnetwork	5.57e-05	<0.01	NFKBIA (5.3)	HIVEP1 (4.0)	TRAF3 (3.6)	KDM2A (3.6)	RELA (3.6)	FAM53C (3.5)	TRIB1 (3.4)	MAFF (3.3)	FRYL (3.2)	ASH1L (3.2)
MP:0000929	open neural tube	5.58e-05	<0.01	WNT8A (4.0)	NCOA6 (3.8)	TCF7L2 (3.7)	HIP1 (3.7)	IQCK (3.5)	LIN28B (3.5)	ID4 (3.4)	WNT3 (3.4)	IGF2BP1 (3.4)	ATXN2 (3.3)
MP:0011101	partial prenatal lethality	5.73e-05	<0.01	KIAA1267 (3.3)	TGFBR2 (3.1)	SCUBE3 (3.1)	DAG1 (3.0)	DUSP6 (2.9)	BPTF (2.7)	SPRY4 (2.7)	SMAD3 (2.6)	MACF1 (2.6)	PLXNB1 (2.6)
MP:0002059	abnormal seminal vesicle morphology	5.78e-05	<0.01	CHCHD7 (4.6)	GH2 (4.4)	IGF2BP3 (4.4)	ISL1 (3.8)	RSBN1L (3.7)	LMX1B (3.6)	ENSG00000214293 (3.6)	NPR2 (3.5)	IGF1R (3.2)	SEMA3B (3.2)
ENSG00000108651	UTP6 PPI subnetwork	5.82e-05	<0.01	SLC38A2 (4.4)	YEATS2 (3.7)	BLK (3.6)	MED13L (3.5)	SETD1B (3.3)	ZMIZ2 (3.2)	VGLL4 (3.1)	PKD1 (3.1)	C1orf183 (3.1)	MAST3 (3.0)
MP:0002404	increased intestinal adenoma incidence	5.85e-05	<0.01	ENSG00000204091 (4.6)	SRR (3.2)	UBE3B (3.1)	DMRTA2 (3.1)	ENSG00000163959 (3.0)	TBX10 (2.9)	RHOD (2.8)	CIDECP (2.8)	CAND2 (2.8)	SMARCC1 (2.8)
ENSG00000094631	HDAC6 PPI subnetwork	5.88e-05	<0.01	ENSG00000213600 (4.3)	SLC22A3 (3.5)	MED13L (3.3)	TSC2 (3.2)	SETD1B (3.1)	SBNO1 (3.0)	ENSG00000230454 (2.9)	MTOR (2.8)	HIVEP1 (2.8)	TNRC6B (2.8)
ENSG00000132005	RFX1 PPI subnetwork	6e-05	<0.01	LTBP3 (4.3)	MIR4763 (3.6)	NFIC (3.4)	ENSG00000232103 (3.4)	SSBP2 (3.3)	KLF3 (3.1)	ATXN2 (3.0)	ENSG00000256845 (3.0)	BCL7A (2.9)	ENSG00000227388 (2.8)
ENSG00000169083	AR PPI subnetwork	6.1e-05	<0.01	QRICH1 (4.2)	KDM3B (4.1)	PPP6R3 (3.9)	SP1 (3.8)	ATXN2 (3.7)	TNRC6B (3.7)	SBNO1 (3.6)	KDM2A (3.4)	SETD1B (3.4)	MED13L (3.4)
ENSG00000059378	PARP12 PPI subnetwork	6.15e-05	<0.01	SLC38A2 (4.8)	SCAND2 (3.9)	ENSG00000254470 (3.4)	TNRC6A (3.4)	CBFA2T2 (3.4)	ZNF48 (3.3)	BEND5 (3.3)	SETD1B (3.3)	SOX5 (3.3)	L3MBTL3 (3.2)
ENSG00000182511	FES PPI subnetwork	6.29e-05	<0.01	PTGFR (4.0)	NR2F1 (3.3)	RASA2 (3.3)	PHF15 (3.2)	FNDC3B (3.2)	SPRED1 (3.2)	ARPC3 (3.2)	CCND3 (3.1)	DUSP6 (3.1)	SPI1 (2.9)
ENSG00000101255	TRIB3 PPI subnetwork	6.38e-05	<0.01	SLC38A2 (4.4)	ZBTB7B (3.7)	C1orf183 (3.6)	ATXN2L (3.4)	GCC1 (3.2)	PKD1 (3.0)	IGHMBP2 (3.0)	BLK (3.0)	CHKA (2.8)	MED13L (2.7)
MP:0000787	abnormal telencephalon morphology	6.38e-05	<0.01	DMRTA2 (5.1)	SIX6 (4.2)	NR2F1 (3.7)	PLXNB1 (3.5)	IQCK (3.5)	PCDH17 (3.3)	ISL1 (3.2)	DLG4 (3.2)	SLIT2 (3.2)	FGF2 (3.1)
ENSG00000065526	SPEN PPI subnetwork	6.51e-05	<0.01	MED13L (3.7)	ZFP64 (3.4)	GDF5 (3.4)	FAM101A (3.3)	C1orf183 (3.3)	BCL11B (3.2)	SLC38A2 (3.1)	EPHA3 (3.0)	KAT6B (3.0)	TRPS1 (2.9)
ENSG00000113300	CNOT6 PPI subnetwork	6.63e-05	<0.01	MPHOSPH9 (4.8)	MAPKAPK5 (4.2)	ATXN2 (3.9)	DARS2 (3.5)	ENSG00000232103 (3.3)	C3orf37 (3.3)	PHF20 (3.3)	BRAP (3.3)	KNTC1 (3.3)	GOLGA3 (3.3)
ENSG00000119866	BCL11A PPI subnetwork	6.63e-05	<0.01	SLC38A2 (4.6)	SETD1B (3.8)	MED13L (3.7)	NCOA6 (3.6)	YEATS2 (3.6)	ANKRD11 (3.3)	TNRC6B (3.2)	PKD1 (3.1)	C1orf183 (3.1)	BLK (3.0)
ENSG00000147099	HDAC8 PPI subnetwork	6.73e-05	<0.01	CTDNEP1 (4.3)	ENSG00000213600 (4.0)	ANKRD11 (3.7)	H1FX (3.4)	ATXN2L (3.2)	MED13L (3.1)	MAP3K3 (2.9)	C1orf183 (2.8)	C9orf102 (2.7)	SETD1B (2.7)
MP:0004808	abnormal hematopoietic stem cell morphology	6.85e-05	<0.01	WNK1 (4.5)	SETD5 (4.2)	MED13L (4.2)	CXXC5 (3.9)	ASH1L (3.7)	KLF7 (3.6)	SLC35E2 (3.4)	HIP1 (3.3)	CELF1 (3.3)	ZBTB38 (3.2)
GO:0070603	SWI/SNF-type complex	6.87e-05	<0.01	BCL7A (4.5)	SSBP3 (4.2)	SMARCC1 (3.9)	GIT1 (3.8)	FAM208A (3.8)	GTF2I (3.8)	RPRD2 (3.7)	KDM3B (3.4)	RBM6 (3.4)	SETD1B (3.4)
GO:0006473	protein acetylation	7.02e-05	<0.01	SETD1A (4.6)	UBQLN4 (4.0)	AXIN1 (4.0)	CASC3 (4.0)	BRPF3 (3.6)	MSL1 (3.5)	GABPB2 (3.5)	KIAA1267 (3.5)	UBN1 (3.4)	WBSCR16 (3.4)
ENSG00000120690	ELF1 PPI subnetwork	7.16e-05	<0.01	SLC38A2 (4.6)	MED13L (3.7)	BTBD7 (3.3)	C1orf183 (3.2)	DOT1L (3.2)	ATXN2L (3.1)	BLK (3.1)	TFEB (3.1)	ZMIZ2 (3.0)	YEATS2 (3.0)
ENSG00000033800	PIAS1 PPI subnetwork	7.39e-05	<0.01	ESR1 (3.7)	KIAA1267 (3.4)	TRAFD1 (3.2)	HEY2 (3.0)	PTCH1 (3.0)	PLAG1 (3.0)	PMAIP1 (2.9)	IGF1R (2.9)	FOXO1 (2.8)	ZNF654 (2.7)
ENSG00000146587	RBAK PPI subnetwork	7.44e-05	<0.01	TNRC6A (4.4)	ZNF646 (4.3)	SCAND2 (4.1)	KDM2A (4.1)	ZNF48 (4.1)	RPRD2 (3.7)	ZRANB1 (3.7)	KAT8 (3.5)	TAOK2 (3.4)	ZNF668 (3.3)
ENSG00000103126	AXIN1 PPI subnetwork	7.55e-05	<0.01	FBXW11 (3.9)	FEM1B (3.9)	CXXC5 (3.5)	GTF2I (3.0)	REEP5 (3.0)	GNB1 (3.0)	KDM3B (3.0)	PRDM4 (2.8)	PAPD7 (2.8)	CSNK1G3 (2.8)
ENSG00000015171	ZMYND11 PPI subnetwork	7.58e-05	<0.01	ZNF646 (3.7)	AKAP9 (3.7)	ZNF48 (3.7)	SCAND2 (3.6)	TNRC6A (3.6)	ZRANB1 (3.5)	PIAS1 (3.4)	SETD1A (3.4)	FEM1B (3.4)	KDM2A (3.4)
ENSG00000128602	SMO PPI subnetwork	7.73e-05	<0.01	SLC38A2 (4.0)	PKD1 (3.9)	MED13L (3.8)	ATXN2L (3.2)	C1orf183 (3.2)	BLK (3.1)	CBFA2T2 (3.1)	TNRC6A (3.0)	SETD1B (3.0)	ANKRD11 (2.9)
ENSG00000172216	CEBPB PPI subnetwork	7.83e-05	<0.01	SP1 (4.1)	ATXN2L (3.7)	KLF16 (3.6)	TRIB1 (3.5)	NFIC (3.5)	TFEB (3.2)	ATXN2 (3.2)	ZBTB7B (3.0)	CTDNEP1 (3.0)	DLEU2 (3.0)
ENSG00000120087	HOXB7 PPI subnetwork	7.87e-05	<0.01	TNKS (4.7)	BPTF (3.7)	TNRC6B (3.4)	SMARCC1 (3.4)	SBNO1 (3.3)	DOT1L (3.3)	UBN1 (3.2)	AHCY (3.1)	MTMR9 (3.1)	TRA2A (2.9)
GO:0000792	heterochromatin	7.87e-05	<0.01	IGF2BP1 (4.2)	CDC25A (3.9)	USP49 (3.7)	CACNB3 (3.6)	CCNE1 (3.4)	ERI1 (3.3)	SMARCC1 (3.3)	C10orf140 (3.3)	ZNF48 (3.2)	SF3B4 (3.2)
GO:0010720	positive regulation of cell development	8.26e-05	<0.01	STK33 (3.7)	ENSG00000227839 (3.5)	LINC00461 (3.4)	LRFN4 (3.2)	ABCB9 (3.0)	MIR4763 (2.9)	DMRTA2 (2.9)	FGFRL1 (2.8)	MICAL1 (2.8)	NR2F1 (2.8)
ENSG00000134686	PHC2 PPI subnetwork	8.32e-05	<0.01	AXIN1 (4.0)	DVL2 (3.4)	ZNF800 (3.3)	DNAJC1 (3.3)	SETD1B (3.3)	RPRD2 (3.2)	LCORL (3.2)	CTBP1 (3.1)	PHF23 (3.1)	ZFAT (3.1)
ENSG00000171681	ATF7IP PPI subnetwork	8.35e-05	<0.01	GH2 (4.5)	LMOD1 (3.3)	TEAD3 (3.2)	SEMA3B (3.2)	PVRL2 (3.2)	SETD1B (3.1)	KIAA0754 (3.0)	SCUBE3 (2.9)	NOS3 (2.9)	ADCY4 (2.9)
GO:0016922	ligand-dependent nuclear receptor binding	8.45e-05	<0.01	RPRD2 (4.7)	TNRC6B (4.5)	SETD1B (3.9)	NIPBL (3.8)	CHD8 (3.8)	NCOA6 (3.8)	TRIP12 (3.6)	CASC3 (3.6)	BPTF (3.6)	CSNK1G3 (3.6)
ENSG00000131788	PIAS3 PPI subnetwork	8.46e-05	<0.01	ESR1 (5.2)	SETD1B (4.0)	FOXO1 (3.8)	PLAG1 (3.7)	PHF15 (3.5)	SP1 (3.4)	ASH1L (3.3)	TNRC6B (3.2)	HIVEP1 (3.2)	EZH1 (3.2)
ENSG00000102878	HSF4 PPI subnetwork	8.55e-05	<0.01	SLC38A2 (4.5)	YEATS2 (3.8)	MED13L (3.7)	BLK (3.6)	C1orf183 (3.4)	PKD1 (3.1)	MAST3 (3.1)	SETD1B (3.0)	VGLL4 (3.0)	RMST (3.0)
ENSG00000177606	JUN PPI subnetwork	8.57e-05	<0.01	TRIB1 (5.8)	MAFF (5.3)	NFKBIA (4.6)	PMAIP1 (4.2)	MED13L (4.0)	NFIL3 (3.9)	DUSP6 (3.8)	NFIC (3.6)	KLF3 (3.6)	NCOA6 (3.2)
ENSG00000118965	WDR35 PPI subnetwork	8.72e-05	<0.01	SLC38A2 (4.8)	MED13L (4.3)	SETD1B (3.9)	YEATS2 (3.8)	NCOA6 (3.6)	BLK (3.3)	TNRC6B (3.3)	PKD1 (3.1)	MCPH1 (3.1)	ANKRD11 (2.9)
REACTOME_SIGNALING_BY_ERBB4	REACTOME_SIGNALING_BY_ERBB4	8.74e-05	<0.01	GNA12 (3.9)	ZNF771 (3.5)	METRN (3.4)	EDNRB (3.3)	ASH1L (3.3)	PLEKHH3 (3.3)	ZBTB38 (3.2)	ZBTB7B (3.2)	NTAN1 (3.1)	PSKH1 (3.1)
ENSG00000204227	RING1 PPI subnetwork	8.77e-05	<0.01	DVL2 (3.9)	LCORL (3.7)	DLEU2 (3.5)	KLF16 (3.5)	PHF23 (3.3)	ZNF664 (3.3)	DNAJC1 (3.3)	SETD1B (3.2)	BCL7A (3.2)	OTUD4 (3.2)
ENSG00000206287	RING1 PPI subnetwork	8.77e-05	<0.01	DVL2 (3.9)	LCORL (3.7)	DLEU2 (3.5)	KLF16 (3.5)	PHF23 (3.3)	ZNF664 (3.3)	DNAJC1 (3.3)	SETD1B (3.2)	BCL7A (3.2)	OTUD4 (3.2)
ENSG00000206215	ENSG00000206215 PPI subnetwork	8.77e-05	<0.01	DVL2 (3.9)	LCORL (3.7)	DLEU2 (3.5)	KLF16 (3.5)	PHF23 (3.3)	ZNF664 (3.3)	DNAJC1 (3.3)	SETD1B (3.2)	BCL7A (3.2)	OTUD4 (3.2)
ENSG00000129152	MYOD1 PPI subnetwork	9.1e-05	<0.01	CXXC5 (4.8)	ID4 (3.9)	PLEKHH3 (3.7)	KLF3 (3.6)	TFEB (3.4)	SETBP1 (3.1)	NFIC (3.0)	ISL1 (2.9)	ZFP64 (2.9)	HEY2 (2.9)
GO:0018024	histone-lysine N-methyltransferase activity	9.11e-05	<0.01	RPRD2 (4.7)	MLLT10 (4.6)	C12orf51 (4.4)	SETD1B (4.4)	KDM2A (4.3)	MCPH1 (4.2)	TNRC6A (4.2)	DDX6 (4.1)	RBM5 (4.0)	ASH1L (4.0)
ENSG00000108256	NUFIP2 PPI subnetwork	9.46e-05	<0.01	TRIAP1 (5.0)	SCRIB (3.9)	CHD8 (3.8)	TNRC6B (3.8)	TNRC6A (3.5)	RPRD2 (3.4)	BPTF (3.4)	MACF1 (3.2)	YEATS2 (3.1)	PCDH7 (3.1)
GO:0018393	internal peptidyl-lysine acetylation	9.46e-05	<0.01	SETD1A (4.5)	CASC3 (4.4)	UBQLN4 (3.9)	GABPB2 (3.9)	AXIN1 (3.8)	MSL1 (3.8)	BRPF3 (3.7)	RBM4B (3.5)	ZC3H4 (3.5)	KBTBD4 (3.4)
ENSG00000134982	APC PPI subnetwork	9.46e-05	<0.01	ZFP64 (4.2)	GNB1 (4.1)	RAC1 (3.8)	POU2F3 (3.8)	AGAP1 (3.7)	KAT6B (3.5)	MST1R (3.4)	UBE2D2 (3.3)	BNIPL (3.2)	MAPK13 (3.2)
ENSG00000061273	HDAC7 PPI subnetwork	9.63e-05	<0.01	FKBP5 (4.8)	DNM2 (4.0)	ATP6V0A1 (3.6)	ZFHX3 (3.2)	APC (3.2)	CTDNEP1 (3.2)	ZFYVE1 (3.1)	CLIP1 (3.1)	EZH1 (3.1)	C10orf46 (3.0)
MP:0002023	B cell derived lymphoma	9.91e-05	<0.01	CD79B (4.4)	BBC3 (4.2)	CTSW (3.8)	TNFRSF13C (3.6)	PMAIP1 (3.4)	CD19 (3.4)	CCR10 (3.3)	SEPT1 (3.2)	WDR6 (3.2)	RBM4B (3.2)
ENSG00000100603	SNW1 PPI subnetwork	9.92e-05	<0.01	CHD8 (4.5)	DHX38 (4.3)	SART1 (4.1)	KIAA1429 (3.9)	RPRD2 (3.9)	NIPBL (3.8)	CTDNEP1 (3.8)	PRPF3 (3.7)	SF3B2 (3.7)	MTMR3 (3.7)
KEGG_COLORECTAL_CANCER	KEGG_COLORECTAL_CANCER	0.0001	<0.01	RASA2 (3.8)	FBXW11 (3.5)	LINC00470 (3.5)	GNB1 (3.5)	ETV5 (3.4)	ZNF362 (3.4)	MXD4 (3.3)	VGLL4 (3.3)	C3orf21 (3.2)	GNAI2 (3.2)
ENSG00000103343	ZNF174 PPI subnetwork	0.000101	<0.01	SCAND2 (4.9)	ZNF48 (4.6)	TNRC6A (4.5)	ZNF646 (4.1)	RPRD2 (3.6)	DICER1 (3.5)	SEPHS2 (3.5)	KAT8 (3.3)	KDM2A (3.3)	ATAD2B (3.1)
ENSG00000166582	CENPV PPI subnetwork	0.000102	<0.01	TNRC6A (4.3)	ZNF48 (4.2)	SCAND2 (4.1)	TAOK2 (3.9)	ZNF646 (3.9)	RPRD2 (3.7)	DICER1 (3.6)	AKAP9 (3.4)	KAT8 (3.3)	USP19 (3.2)
GO:0048011	nerve growth factor receptor signaling pathway	0.000102	<0.01	PHC2 (3.4)	ENSG00000235538 (3.1)	MAPK3 (3.1)	CDC42SE1 (3.1)	BRK1 (3.0)	GIT1 (3.0)	ZNF513 (2.9)	VPS37B (2.9)	ARHGEF7 (2.9)	ADAM15 (2.8)
ENSG00000171105	INSR PPI subnetwork	0.000104	<0.01	ENSG00000246985 (4.0)	CCND3 (3.8)	SPRED1 (3.7)	CPNE1 (3.2)	CELF1 (3.2)	PHC2 (3.2)	GNAI3 (3.0)	PTP4A2 (2.9)	CGGBP1 (2.9)	RAB11FIP4 (2.8)
ENSG00000166167	BTRC PPI subnetwork	0.000105	<0.01	MAFF (3.5)	PTCH1 (3.4)	NFKBIA (3.3)	TOX4 (3.1)	RAC1 (3.1)	PDE4B (3.1)	GTF2I (3.0)	YY1AP1 (3.0)	FAM53C (2.9)	TRIB1 (2.9)
GO:0006476	protein deacetylation	0.000105	<0.01	METTL15 (3.3)	SMG6 (3.2)	REXO1 (3.2)	ENSG00000188693 (3.1)	ENSG00000247484 (3.1)	ZNF771 (3.0)	CIDECP (3.0)	CCS (3.0)	DALRD3 (3.0)	SLC35E2 (2.9)
REACTOME_CIRCADIAN_CLOCK	REACTOME_CIRCADIAN_CLOCK	0.000105	<0.01	FNIP1 (4.9)	FOXO3 (4.2)	FOXO1 (4.2)	ASH1L (4.0)	MTMR3 (3.8)	HIVEP2 (3.7)	ITCH (3.6)	PPTC7 (3.6)	ERRFI1 (3.5)	MAFF (3.5)
MP:0000784	forebrain hypoplasia	0.000106	<0.01	DMRTA2 (6.6)	TCF7L2 (4.4)	SLC38A3 (4.0)	WNK1 (3.8)	GABPB2 (3.6)	LINC00461 (3.4)	IL17RC (3.3)	TET2 (3.2)	LAMB2 (3.2)	IGF2BP3 (3.1)
ENSG00000108773	KAT2A PPI subnetwork	0.000106	<0.01	CASC3 (4.8)	NCOA6 (4.1)	BPTF (4.0)	SETD1B (3.7)	TNRC6B (3.6)	ATXN2 (3.5)	SCRIB (3.4)	RPRD2 (3.4)	TSC2 (3.3)	KIAA1267 (3.2)
REACTOME_PI:3K_CASCADE	REACTOME_PI:3K_CASCADE	0.000108	<0.01	MYH7B (4.5)	BBC3 (4.0)	PTCH1 (3.6)	GNA12 (3.5)	RAB11FIP3 (3.3)	MAP3K3 (3.2)	PLXNB1 (3.2)	PLAG1 (3.2)	ZRANB1 (3.1)	PPARD (3.1)
GO:0051090	regulation of sequence-specific DNA binding transcription factor activity	0.000108	<0.01	CBFA2T2 (3.2)	ZNF513 (3.2)	SETD1A (2.8)	NFIL3 (2.8)	AXIN1 (2.7)	KCNB2 (2.7)	ENSG00000179342 (2.7)	ANKRD13D (2.7)	ZFP64 (2.6)	C20orf152 (2.6)
ENSG00000099956	SMARCB1 PPI subnetwork	0.00011	<0.01	H1FX (4.7)	SMARCC1 (3.3)	BPTF (3.3)	ANKRD11 (3.2)	C20orf11 (3.1)	SETD1B (3.1)	PCBP2 (3.0)	SSBP3 (3.0)	MED13L (2.9)	KDM3B (2.8)
MP:0000292	distended pericardium	0.000112	<0.01	NCOA6 (3.8)	DAG1 (3.4)	DNMT3A (3.0)	TGFB2 (3.0)	SETD5 (2.9)	INSR (2.9)	SOX7 (2.9)	IGF2BP1 (2.9)	WNT8A (2.9)	PTPN12 (2.9)
ENSG00000135341	MAP3K7 PPI subnetwork	0.000112	<0.01	DNAJB4 (4.1)	KDM2A (3.8)	STX19 (3.5)	NFIL3 (3.3)	CYTH1 (3.2)	PIK3R1 (3.2)	ZFAND2A (3.1)	TRAFD1 (3.1)	ERRFI1 (3.0)	PHC2 (2.9)
REACTOME_CELL_DEATH_SIGNALLING_VIA_NRAGE_NRIF_AND_NADE	REACTOME_CELL_DEATH_SIGNALLING_VIA_NRAGE_NRIF_AND_NADE	0.000113	<0.01	RAB11FIP4 (3.5)	CDC42SE2 (3.3)	PTP4A3 (3.1)	ZFYVE1 (3.1)	ARHGAP18 (3.1)	STXBP6 (3.1)	VPS37B (2.9)	CDC42SE1 (2.9)	DLGAP4 (2.8)	ABP1 (2.8)
ENSG00000215320	ENSG00000215320 PPI subnetwork	0.000117	<0.01	SLC38A2 (3.9)	NCOA6 (3.7)	TNRC6B (3.5)	MED13L (3.4)	BLK (3.3)	PLXNB1 (3.2)	BPTF (3.2)	VGLL4 (3.2)	LRP1B (2.9)	TCF7L2 (2.9)
ENSG00000173575	CHD2 PPI subnetwork	0.000118	<0.01	ZNF48 (5.1)	CHAMP1 (3.4)	ZNF646 (3.4)	DDX6 (3.3)	ZRANB1 (3.2)	SCAND2 (3.2)	KAT8 (3.1)	SETD1B (3.1)	DCAF16 (3.0)	CCDC87 (2.9)
ENSG00000134954	ETS1 PPI subnetwork	0.00012	<0.01	MTMR3 (5.1)	CGGBP1 (3.9)	FSHB (3.9)	CREB1 (3.8)	NFKBIA (3.7)	GIT2 (3.6)	SMAD3 (3.4)	MAPK14 (3.4)	KLF3 (3.3)	ASH1L (3.3)
MP:0011092	complete embryonic lethality	0.000121	<0.01	TRIP12 (3.7)	IGF2BP1 (3.7)	KIAA1267 (3.5)	WNK1 (3.4)	PTPN12 (3.2)	TCF7L2 (3.0)	BRPF3 (3.0)	NF1 (2.9)	NIPBL (2.8)	ATXN1L (2.7)
MP:0000783	abnormal forebrain morphology	0.000125	<0.01	DMRTA2 (6.0)	SIX6 (5.2)	LINC00461 (4.1)	C10orf140 (4.1)	TFAP2D (3.8)	EPHA4 (3.6)	BMP8A (3.4)	AUTS2 (3.4)	IGF2BP1 (3.3)	EPHA7 (3.3)
REACTOME_TRANSCRIPTIONAL_REGULATION_OF_WHITE_ADIPOCYTE_DIFFERENTIATION	REACTOME_TRANSCRIPTIONAL_REGULATION_OF_WHITE_ADIPOCYTE_DIFFERENTIATION	0.000131	<0.01	ANKRD11 (3.6)	TET2 (3.6)	GHR (3.5)	NCOA6 (3.4)	MAD2L1BP (3.4)	ASH1L (3.4)	EBF2 (3.3)	TCF7L2 (3.3)	CTDNEP1 (3.2)	NIPBL (3.2)
ENSG00000012048	BRCA1 PPI subnetwork	0.000132	<0.01	ATAD5 (4.7)	CENPM (4.2)	POLE (4.1)	RBL1 (4.1)	E2F1 (4.0)	KNTC1 (4.0)	GINS1 (4.0)	DTL (4.0)	RAD51AP1 (3.7)	DSN1 (3.7)
GO:0016581	NuRD complex	0.000133	<0.01	SMG6 (3.7)	SRSF9 (3.7)	SMARCC1 (3.5)	CTDNEP1 (3.5)	PHF23 (3.3)	GTF2I (3.2)	S100PBP (3.2)	PABPN1 (3.1)	ENSG00000255117 (3.0)	NUCKS1 (3.0)
ENSG00000179899	ENSG00000179899 PPI subnetwork	0.000133	<0.01	LCORL (3.6)	ZNF362 (3.6)	TFAP4 (3.5)	DVL2 (3.4)	SETD1B (3.3)	H1FX (3.1)	PHF23 (3.1)	CXXC5 (3.0)	SETD1A (3.0)	MLLT10 (2.9)
ENSG00000110987	BCL7A PPI subnetwork	0.000134	<0.01	RELA (4.8)	KAT5 (4.5)	KDM2A (4.4)	SF3B2 (4.2)	KLC2 (4.2)	CASC3 (3.9)	TRAF3 (3.6)	NFKBIA (3.5)	HIVEP1 (3.5)	ATXN2L (3.3)
ENSG00000164105	SAP30 PPI subnetwork	0.000137	<0.01	ANKRD11 (3.3)	KLF16 (3.2)	SMG6 (3.1)	ENSG00000245556 (3.0)	BPTF (2.9)	MAP2K5 (2.9)	FAM53C (2.8)	UBN1 (2.7)	DIDO1 (2.7)	ENSG00000213600 (2.7)
ENSG00000135100	HNF1A PPI subnetwork	0.000139	<0.01	NCOA6 (3.6)	SLC38A2 (3.4)	TNRC6B (3.3)	ZBTB7B (3.1)	BLK (3.0)	RPRD2 (3.0)	PLXNB1 (3.0)	BPTF (3.0)	MED13L (2.9)	SNTA1 (2.9)
ENSG00000108604	SMARCD2 PPI subnetwork	0.000139	<0.01	SMARCC1 (4.5)	ATXN2L (4.4)	SSBP3 (4.3)	RPRD2 (4.3)	KIAA1267 (4.1)	GIT1 (3.9)	CASC3 (3.9)	BPTF (3.9)	ZMIZ2 (3.5)	TNRC6B (3.5)
GO:0042054	histone methyltransferase activity	0.00014	<0.01	DDX6 (4.2)	C12orf51 (4.2)	RPRD2 (4.1)	MLLT10 (4.1)	SETD1B (4.0)	UBQLN4 (4.0)	SBNO1 (3.9)	MSL1 (3.9)	RBM5 (3.8)	DICER1 (3.7)
ENSG00000106462	EZH2 PPI subnetwork	0.000141	<0.01	H1FX (3.9)	SSBP3 (3.8)	CBX1 (3.7)	SRSF9 (3.6)	ATXN2L (3.5)	BPTF (3.4)	GTF2I (3.4)	RALY (3.3)	DNAJC1 (3.3)	SMARCC1 (3.1)
GO:0018394	peptidyl-lysine acetylation	0.000144	<0.01	SETD1A (4.4)	CASC3 (4.3)	GABPB2 (3.9)	AXIN1 (3.8)	MSL1 (3.8)	RBM4B (3.7)	UBQLN4 (3.7)	BRPF3 (3.7)	ZC3H4 (3.6)	KIAA1267 (3.3)
MP:0004471	short nasal bone	0.000144	<0.01	ACAN (6.0)	TGFB2 (4.5)	HHIP (4.3)	PTCH1 (4.0)	FAM101A (3.9)	SCUBE3 (3.5)	PCSK5 (3.5)	C3orf21 (3.5)	ADAMTSL3 (3.4)	ADAMTS17 (3.2)
GO:0000981	sequence-specific DNA binding RNA polymerase II transcription factor activity	0.000144	<0.01	TRIB1 (4.9)	ISL1 (4.7)	GATA4 (4.2)	HEY2 (4.0)	ID4 (4.0)	KLF3 (3.6)	ZBTB7B (3.6)	TCF7L2 (3.5)	SIX6 (3.4)	MAFF (3.2)
GO:0000790	nuclear chromatin	0.000146	<0.01	SSBP3 (4.8)	ZC3H4 (3.9)	SF3B4 (3.9)	KIAA1267 (3.4)	FANCE (3.4)	ATXN2L (3.4)	H1FX (3.4)	TFAP4 (3.4)	MLLT10 (3.3)	PHF23 (3.2)
MP:0008208	decreased pro-B cell number	0.000149	<0.01	SOCS2 (3.9)	CTRL (3.8)	CD79B (3.8)	BCL7A (3.8)	C5orf13 (3.5)	RAB7L1 (3.5)	C3orf54 (3.4)	IDUA (3.4)	SLC35E2B (3.3)	ZNF513 (3.2)
GO:0016573	histone acetylation	0.000152	<0.01	SETD1A (4.4)	CASC3 (4.3)	GABPB2 (4.3)	MSL1 (4.1)	AXIN1 (3.9)	UBQLN4 (3.7)	RBM4B (3.6)	KIAA1267 (3.4)	FBXL19 (3.4)	ZC3H4 (3.3)
MP:0004251	failure of heart looping	0.000154	<0.01	MYBPC3 (4.8)	KCNK3 (3.8)	RSBN1L (3.5)	RARB (3.2)	ATXN1L (3.1)	GATA4 (3.1)	EPHA7 (3.0)	SETD1B (3.0)	ZNF362 (2.9)	SMG6 (2.8)
ENSG00000072803	FBXW11 PPI subnetwork	0.000155	<0.01	HIVEP2 (4.6)	ARIH2 (4.5)	HIVEP1 (4.5)	PTCH1 (4.1)	TRAF3 (3.9)	CHMP4B (3.7)	PHLPP2 (3.4)	ENSG00000253522 (3.4)	PHF15 (2.9)	ENSG00000235919 (2.9)
GO:0048641	regulation of skeletal muscle tissue development	0.000155	<0.01	RAPSN (4.1)	ENSG00000215068 (3.8)	FGFR4 (3.5)	FOXO3 (3.5)	LINC00485 (3.3)	GPR156 (3.3)	ENSG00000196355 (3.2)	ENSG00000225084 (3.1)	EHBP1 (2.9)	CALML6 (2.9)
MP:0004462	small basisphenoid bone	0.000156	<0.01	SCUBE3 (4.5)	ENSG00000248890 (4.2)	ACAN (4.1)	C10orf140 (4.1)	GMDS (4.0)	ADAMTSL3 (4.0)	TRPS1 (3.9)	BMP6 (3.8)	FAM101A (3.8)	HMGA2 (3.8)
ENSG00000169398	PTK2 PPI subnetwork	0.000159	<0.01	SLC44A2 (4.5)	RIN1 (4.0)	HVCN1 (3.5)	ENSG00000246985 (3.5)	KLF7 (3.3)	RASA2 (3.3)	ERBB3 (3.2)	MST1R (3.1)	DNM2 (3.1)	FRYL (3.0)
MP:0000897	abnormal midbrain morphology	0.000159	<0.01	SIX6 (5.1)	DMRTA2 (4.1)	WNT8A (3.7)	TCF7L2 (3.2)	NFATC4 (3.1)	WNT3 (3.0)	AUTS2 (3.0)	USP49 (3.0)	CDKAL1 (3.0)	TFAP2D (2.9)
GO:0030374	ligand-dependent nuclear receptor transcription coactivator activity	0.00016	<0.01	CASC3 (6.4)	EZH1 (3.8)	ATXN2 (3.8)	SCRIB (3.8)	BPTF (3.7)	MSL1 (3.5)	ENSG00000231792 (3.4)	KDM3B (3.4)	SETD1B (3.4)	TRPC4AP (3.3)
ENSG00000163558	PRKCI PPI subnetwork	0.000161	<0.01	FBXW11 (3.4)	MXD4 (3.2)	C10orf46 (3.2)	APC (3.1)	PIAS1 (3.1)	LINC00470 (3.0)	BCL2L2 (3.0)	ADAMTS17 (2.9)	METRN (2.9)	DNM2 (2.8)
MP:0001923	reduced female fertility	0.000165	<0.01	ZAR1 (4.9)	FBXW12 (3.9)	HNF4G (3.8)	ATP2B1 (3.8)	RELN (3.1)	PCSK5 (3.0)	ADAM15 (3.0)	FOXO1 (3.0)	MAFF (2.9)	MAN1A1 (2.9)
ENSG00000185736	ADARB2 PPI subnetwork	0.000165	<0.01	ZNF48 (4.7)	TNRC6A (4.4)	ZNF646 (4.2)	SCAND2 (4.2)	RPRD2 (3.7)	TAOK2 (3.6)	INVS (3.6)	SEPHS2 (3.5)	KDM2A (3.5)	AKAP9 (3.3)
ENSG00000184863	RBM33 PPI subnetwork	0.000165	<0.01	TRIAP1 (5.3)	TNRC6B (4.6)	TNRC6A (3.8)	CHD8 (3.7)	SCRIB (3.5)	BPTF (3.5)	TAOK2 (3.4)	RPRD2 (3.3)	TOX4 (3.3)	MACF1 (3.3)
ENSG00000042429	MED17 PPI subnetwork	0.000166	<0.01	CASC3 (5.1)	ZNHIT3 (5.0)	ANKRD11 (4.2)	LYRM2 (4.1)	SCRIB (4.1)	NIPBL (4.0)	GOSR1 (4.0)	EDC4 (3.9)	MFAP3 (3.8)	BRPF3 (3.8)
ENSG00000154556	SORBS2 PPI subnetwork	0.000169	<0.01	TLN1 (4.6)	NAV1 (4.2)	CHD8 (3.7)	AKAP9 (3.5)	SPI1 (3.4)	PACS1 (3.4)	GNAI2 (3.3)	MAP7D1 (3.3)	LIMD2 (3.3)	ENSG00000229140 (3.2)
ENSG00000206088	ENSG00000206088 PPI subnetwork	0.00017	<0.01	CREB1 (3.8)	VGLL4 (3.5)	YEATS2 (3.4)	TGIF2 (3.3)	ZNF654 (3.2)	GTF2I (3.2)	CAMTA1 (3.1)	KIAA1267 (2.9)	CDKAL1 (2.9)	HIVEP1 (2.9)
ENSG00000082175	PGR PPI subnetwork	0.000172	<0.01	FOXO1 (4.5)	PHF15 (4.1)	MED13L (4.0)	FKBP5 (4.0)	ZNF337 (3.5)	NCOA6 (3.5)	PCBP2 (3.1)	ATXN2 (3.0)	ESR1 (3.0)	KAT6B (3.0)
GO:0016514	SWI/SNF complex	0.000173	<0.01	SSBP3 (4.3)	KIAA1267 (3.9)	GIT1 (3.8)	BCL7A (3.7)	DLEU2 (3.7)	SETD1B (3.6)	RPRD2 (3.5)	SNAPC3 (3.4)	UNC79 (3.3)	KPNA3-IT1 (3.3)
ENSG00000196504	PRPF40A PPI subnetwork	0.000178	<0.01	SF3B2 (4.6)	SF3B4 (4.2)	PRPF3 (4.1)	DHX38 (4.1)	UPF1 (3.9)	USP19 (3.9)	ATXN2 (3.9)	RBM14 (3.6)	SART1 (3.5)	TSC2 (3.4)
ENSG00000132155	RAF1 PPI subnetwork	0.000179	<0.01	CCND3 (4.1)	YWHAB (4.0)	PPP1CA (3.9)	DLGAP4 (3.7)	GNB1 (3.6)	REEP5 (3.4)	RAC1 (3.4)	CFL1 (3.2)	ATP2B1 (3.1)	SPRED1 (3.1)
ENSG00000112658	SRF PPI subnetwork	0.000179	<0.01	RAPSN (3.9)	SH2B3 (3.7)	TEAD3 (3.6)	MLXIP (3.4)	MAML3 (3.4)	MAP7D1 (3.3)	VPS37B (3.1)	HIP1 (3.1)	ZBTB7B (3.0)	ADCY6 (2.9)
GO:0006325	chromatin organization	0.00018	<0.01	BPTF (4.0)	RPRD2 (3.6)	ANKRD11 (3.6)	REXO1 (3.6)	GABPB2 (3.6)	KIAA1267 (3.5)	MBTD1 (3.5)	MLLT10 (3.5)	DDX6 (3.5)	SETD1B (3.4)
GO:0008170	N-methyltransferase activity	0.000181	<0.01	UBQLN4 (4.5)	RPRD2 (4.3)	TARS2 (4.0)	SBNO1 (4.0)	MLLT10 (3.8)	KLHL20 (3.6)	QTRT1 (3.4)	GABPB2 (3.4)	WBSCR16 (3.3)	SMARCC1 (3.3)
ENSG00000002745	WNT16 PPI subnetwork	0.000182	<0.01	YEATS2 (4.2)	SLC38A2 (4.0)	GDF5 (3.6)	NCOA6 (3.4)	SETD1B (3.3)	ANKRD11 (3.3)	FAM101A (3.3)	MED13L (3.3)	AFF3 (3.2)	ACAN (3.2)
ENSG00000115274	INO80B PPI subnetwork	0.000184	<0.01	TNRC6A (4.5)	RPRD2 (4.2)	ZRANB1 (4.1)	AXIN1 (4.0)	MLLT10 (3.9)	KIAA1267 (3.8)	PTBP2 (3.8)	SCAND2 (3.6)	ZNF821 (3.6)	ETAA1 (3.5)
ENSG00000173894	CBX2 PPI subnetwork	0.000185	<0.01	C5orf39 (3.7)	DNAJC1 (3.5)	OTUD4 (3.5)	H1FX (3.3)	PTBP2 (3.3)	FUBP1 (3.3)	PHF23 (3.2)	CBX1 (3.1)	ZNF362 (3.1)	ZNF131 (3.1)
MP:0003345	decreased rib number	0.000191	<0.01	HHIP (4.2)	PTCH1 (4.0)	ENSG00000231453 (3.7)	PRKG2 (3.6)	FAM101A (3.5)	SPTSSB (3.5)	TBX10 (3.4)	LMX1B (3.4)	BMP6 (3.3)	IGF2BP1 (3.2)
ENSG00000198265	HELZ PPI subnetwork	0.000193	<0.01	TRIAP1 (5.3)	TNRC6B (3.8)	GTF3C2 (3.5)	TOX4 (3.4)	SCRIB (3.2)	MAPKAPK5 (3.2)	CHD8 (3.1)	ENSG00000254470 (3.0)	YEATS2 (2.9)	BRAP (2.8)
ENSG00000171862	PTEN PPI subnetwork	0.000199	<0.01	NECAB3 (3.7)	GBA2 (3.6)	FASTK (3.5)	UBE3B (3.3)	TSC2 (3.2)	CTBP1 (3.2)	SETD1A (3.1)	RAB1B (3.1)	PACS1 (3.1)	SSBP3 (3.1)
MP:0000097	short maxilla	0.000202	<0.01	IRX3 (4.5)	ESR1 (4.0)	MIR214 (3.8)	NFATC4 (3.5)	HHIP (3.3)	PTCH1 (3.3)	KCTD15 (3.3)	ID4 (3.2)	HEY2 (3.2)	VIT (3.1)
ENSG00000141510	TP53 PPI subnetwork	0.000204	<0.01	TUBG1 (3.6)	MAFF (3.5)	NUCKS1 (3.5)	TRIB1 (3.5)	PPP4C (3.4)	PHF23 (3.3)	SAE1 (3.3)	HAT1 (3.2)	CENPM (3.2)	H1FX (3.2)
MP:0000428	abnormal craniofacial morphology	0.000206	<0.01	PTCH1 (4.3)	NFATC4 (4.2)	SLIT3 (4.1)	HHIP (3.3)	SLIT2 (3.1)	EFEMP2 (3.1)	NEO1 (3.0)	FGF18 (3.0)	RAB11FIP3 (3.0)	EHBP1 (3.0)
REACTOME_SIGNALING_BY_PDGF	REACTOME_SIGNALING_BY_PDGF	0.000209	<0.01	LOXL2 (5.4)	ACAN (4.8)	EFEMP2 (4.8)	LUM (4.7)	COL16A1 (4.5)	FAM101A (4.3)	CD248 (3.8)	IGF2 (3.5)	SOX5 (3.3)	LTBP3 (3.2)
ENSG00000081019	RSBN1 PPI subnetwork	0.000211	<0.01	ZNF48 (4.7)	TNRC6A (4.2)	ZNF646 (4.1)	TAOK2 (4.0)	SCAND2 (3.8)	SEPHS2 (3.6)	RPRD2 (3.5)	ETAA1 (3.4)	SETD1A (3.3)	INVS (3.2)
REACTOME_SIGNALING_BY_FGFR	REACTOME_SIGNALING_BY_FGFR	0.000211	<0.01	MYH7B (3.9)	FGFRL1 (3.4)	MAP3K3 (3.3)	BBC3 (3.3)	APC (3.2)	YPEL3 (3.1)	PLXNB1 (2.9)	ENSG00000179342 (2.9)	DLG4 (2.8)	KIAA0889 (2.8)
ENSG00000169047	IRS1 PPI subnetwork	0.000216	<0.01	TRIP12 (3.5)	MED13L (3.3)	C10orf26 (3.0)	GNB1 (3.0)	ESRP2 (3.0)	EPPK1 (2.9)	EHBP1 (2.9)	FAM108C1 (2.9)	PYGB (2.9)	CCND3 (2.9)
GO:0018205	peptidyl-lysine modification	0.000218	<0.01	SETD1A (4.5)	GABPB2 (4.3)	RBM4B (4.2)	CASC3 (3.9)	AXIN1 (3.8)	MSL1 (3.7)	UBQLN4 (3.7)	AIP (3.5)	KAT5 (3.5)	CCDC101 (3.4)
ENSG00000150907	FOXO1 PPI subnetwork	0.000219	<0.01	MIR4763 (3.5)	FEM1B (3.2)	BDNF (3.1)	CTBP2 (3.1)	ERRFI1 (3.0)	FNIP1 (3.0)	ZBTB38 (3.0)	KAT6B (2.9)	ZBTB7B (2.8)	BTBD7 (2.7)
MP:0001306	small lens	0.000221	<0.01	OPTC (6.5)	CABP4 (4.8)	VSX1 (4.3)	PRPH2 (4.3)	SIX6 (4.1)	VIT (3.8)	GNAT1 (3.7)	LINC00461 (3.7)	ISL1 (3.6)	NR2F1 (3.2)
ENSG00000160007	ARHGAP35 PPI subnetwork	0.000223	<0.01	SLC38A2 (4.1)	BLK (4.0)	BPTF (3.6)	DGKQ (3.4)	ATXN2L (3.3)	RMST (3.3)	ADRBK1 (3.1)	MED13L (3.1)	PMAIP1 (3.0)	YEATS2 (2.9)
GO:0034708	methyltransferase complex	0.000224	<0.01	KIAA1267 (4.1)	MED13L (4.0)	CELF1 (3.7)	SETD1B (3.6)	KDM3B (3.6)	ZCCHC8 (3.5)	NFATC2IP (3.5)	SBNO1 (3.5)	ISY1 (3.4)	ZC3H4 (3.3)
GO:0035097	histone methyltransferase complex	0.000224	<0.01	KIAA1267 (4.1)	MED13L (4.0)	CELF1 (3.7)	SETD1B (3.6)	KDM3B (3.6)	ZCCHC8 (3.5)	NFATC2IP (3.5)	SBNO1 (3.5)	ISY1 (3.4)	ZC3H4 (3.3)
ENSG00000103507	BCKDK PPI subnetwork	0.000229	<0.01	ATAD2B (3.7)	ZNF48 (3.5)	TNRC6A (3.5)	SCAND2 (3.3)	RPRD2 (3.3)	CHAMP1 (3.2)	SEPHS2 (3.0)	ENSG00000254470 (3.0)	ZSCAN2 (2.9)	PRMT6 (2.8)
ENSG00000118971	CCND2 PPI subnetwork	0.000234	<0.01	CD151 (4.0)	TSPAN4 (3.6)	CTRL (3.6)	SLC38A2 (3.6)	PMAIP1 (3.4)	MPV17 (3.3)	LRFN4 (3.2)	C1orf183 (3.1)	ASB3 (3.0)	SLC39A13 (3.0)
GO:0050767	regulation of neurogenesis	0.000235	<0.01	LINC00461 (4.0)	C10orf140 (3.8)	METRN (3.7)	ANKRD13B (3.6)	TFAP2D (3.4)	LRFN4 (3.4)	BAI2 (3.3)	DPYSL4 (3.2)	DMRTA2 (3.2)	ELAVL2 (3.1)
MP:0001415	increased exploration in new environment	0.000241	<0.01	NLGN1 (4.2)	NTNG1 (3.9)	TH (3.8)	ACCN1 (3.7)	CBLN4 (3.6)	NRXN1 (3.6)	TFAP2D (3.5)	DOC2A (3.4)	CNTNAP1 (3.4)	STXBP6 (3.3)
ENSG00000100294	MCAT PPI subnetwork	0.000242	<0.01	TRIAP1 (5.0)	CHD8 (4.2)	TNRC6B (4.0)	RPRD2 (3.8)	TNRC6A (3.7)	TAOK2 (3.7)	BPTF (3.6)	MACF1 (3.4)	TOX4 (3.3)	SCRIB (3.3)
ENSG00000184083	FAM120C PPI subnetwork	0.000243	<0.01	ZNF48 (4.4)	ZNF646 (4.3)	TNRC6A (4.3)	SCAND2 (4.1)	RPRD2 (3.8)	TAOK2 (3.6)	AKAP9 (3.6)	KDM2A (3.4)	SEPHS2 (3.4)	DICER1 (3.2)
ENSG00000005175	RPAP3 PPI subnetwork	0.000247	<0.01	SMARCD2 (4.9)	GNAI2 (4.1)	NCKIPSD (3.5)	DRAP1 (3.4)	USP4 (3.3)	CCDC91 (3.1)	PA2G4 (3.0)	MPHOSPH9 (3.0)	PSMC5 (3.0)	RAB1B (3.0)
MP:0002151	abnormal neural tube morphology/development	0.00025	<0.01	CDH11 (3.8)	WNT3 (3.7)	PTCH1 (3.5)	EPHA4 (3.4)	NEO1 (3.3)	IGF2BP1 (3.2)	KIAA1267 (3.1)	TCF7L2 (3.1)	PTPN14 (3.1)	SSBP3 (3.1)
MP:0008770	decreased survivor rate	0.000251	<0.01	ENSG00000223403 (4.7)	CCDC152 (3.9)	LTBP1 (3.8)	KLF3 (3.1)	LUM (3.0)	GRB10 (3.0)	C5orf13 (2.9)	ANKRD11 (2.9)	DLK1 (2.8)	AUTS2 (2.8)
ENSG00000130803	ZNF317 PPI subnetwork	0.000253	<0.01	ZNF48 (4.5)	TNRC6A (4.4)	ZNF646 (4.2)	SCAND2 (4.1)	RPRD2 (3.9)	TAOK2 (3.6)	INVS (3.5)	SEPHS2 (3.4)	KDM2A (3.3)	KAT8 (3.3)
REACTOME_NGF_SIGNALLING_VIA_TRKA_FROM_THE_PLASMA_MEMBRANE	REACTOME_NGF_SIGNALLING_VIA_TRKA_FROM_THE_PLASMA_MEMBRANE	0.000258	<0.01	MAPK3 (3.8)	AGAP3 (3.7)	GNB1 (3.6)	DLG4 (3.5)	RAC1 (3.4)	GIT1 (3.4)	ADAM15 (3.3)	ARHGEF7 (3.2)	ATP6V0A1 (3.2)	BCKDK (3.2)
ENSG00000065361	ERBB3 PPI subnetwork	0.000262	<0.01	DUSP6 (4.8)	SPRED1 (4.5)	SPRY4 (4.1)	TFAP2B (3.9)	ETV5 (3.6)	ERRFI1 (3.3)	ERBB3 (3.3)	PLXNB1 (3.2)	PTPN12 (3.1)	TRIB1 (3.1)
ENSG00000165699	TSC1 PPI subnetwork	0.000264	<0.01	DLGAP4 (3.5)	C10orf46 (3.5)	SSBP3 (3.2)	HMGB3P1 (3.1)	PIEZO1 (3.1)	ENSG00000188971 (3.0)	ENAH (3.0)	GNB1 (3.0)	CCND1 (2.9)	CTBP1 (2.9)
ENSG00000133740	E2F5 PPI subnetwork	0.000264	<0.01	E2F7 (4.9)	ATXN1L (4.8)	LCORL (4.3)	DSN1 (4.3)	CDKN2C (4.1)	NFATC2IP (3.7)	CENPL (3.6)	NFATC3 (3.5)	CENPM (3.4)	E2F1 (3.4)
GO:0021510	spinal cord development	0.000266	<0.01	LIN28B (4.0)	ENSG00000233967 (3.8)	C5orf39 (3.6)	LINC00461 (3.6)	CLVS1 (3.5)	DPYSL4 (3.4)	ANKRD31 (3.4)	KIAA0889 (3.2)	PDE1C (3.0)	GRID1 (2.9)
ENSG00000111752	PHC1 PPI subnetwork	0.000267	<0.01	LCORL (3.7)	H1FX (3.5)	TFAP4 (3.4)	OTUD4 (3.3)	SETD1A (3.2)	RPRD2 (3.2)	ATXN2L (3.1)	ZNF362 (3.1)	DVL2 (3.1)	SBNO1 (3.0)
ENSG00000121741	ZMYM2 PPI subnetwork	0.000269	<0.01	GTF2I (4.2)	SRSF9 (4.1)	SMARCD2 (3.8)	SMPD3 (3.8)	ZNF362 (3.7)	SETD1B (3.4)	H1FX (3.4)	SENP6 (3.2)	HMGB3P1 (3.2)	SSBP3 (3.0)
ENSG00000142599	RERE PPI subnetwork	0.000275	<0.01	ENSG00000256546 (3.7)	EPHA3 (3.3)	STRADA (3.2)	ATXN2L (3.1)	ENSG00000254300 (3.0)	ENSG00000228389 (3.0)	ZNF821 (2.9)	TBX6 (2.8)	IGHMBP2 (2.8)	PARD3 (2.8)
ENSG00000008838	MED24 PPI subnetwork	0.000275	<0.01	NIPBL (4.9)	ANKRD11 (4.7)	ZNHIT3 (4.6)	BPTF (4.5)	MAD2L1BP (4.3)	UBN1 (4.3)	BRPF3 (4.1)	LYRM2 (4.1)	MGA (3.8)	NCOA6 (3.7)
GO:0048742	regulation of skeletal muscle fiber development	0.000281	<0.01	LINC00485 (4.7)	ENSG00000225084 (3.6)	C16orf92 (3.5)	LINC00311 (3.4)	ENSG00000215068 (3.4)	RAPSN (3.2)	FGFR4 (3.0)	ENSG00000237435 (3.0)	CALML6 (2.9)	STH (2.8)
ENSG00000120949	TNFRSF8 PPI subnetwork	0.000287	<0.01	YEATS2 (3.8)	SLC38A2 (3.8)	BLK (3.7)	MED13L (3.2)	ZMIZ2 (3.2)	RMST (3.1)	PMAIP1 (3.0)	C1orf183 (3.0)	BPTF (3.0)	ANKRD11 (2.9)
ENSG00000173120	KDM2A PPI subnetwork	0.00029	<0.01	SLC38A2 (4.7)	BLK (3.4)	MED13L (3.2)	ANKRD11 (3.2)	SSBP2 (3.0)	KLHL24 (2.9)	NCOA6 (2.8)	GDF5 (2.8)	SLC35E2 (2.8)	C1orf183 (2.7)
GO:0051427	hormone receptor binding	0.000294	<0.01	CASC3 (4.1)	KDM3B (3.9)	GATA4 (3.8)	MTMR3 (3.7)	TNRC6B (3.7)	ZEB2 (3.6)	DDX42 (3.6)	ENSG00000236013 (3.2)	TCF7L2 (3.2)	QRICH1 (3.2)
ENSG00000126562	WNK4 PPI subnetwork	0.000303	<0.01	SLC38A2 (3.8)	YEATS2 (3.8)	MED13L (3.6)	BPTF (3.1)	CBFA2T2 (3.0)	DGKQ (3.0)	RAB25 (3.0)	ERBB3 (3.0)	VGLL4 (2.9)	PLXNB1 (2.8)
ENSG00000136518	ACTL6A PPI subnetwork	0.000304	<0.01	BPTF (4.6)	RPRD2 (4.6)	KDM3B (4.6)	KIAA1267 (4.3)	ATXN2L (4.2)	SMARCC1 (4.1)	PPP4C (3.9)	C20orf11 (3.8)	ANKLE2 (3.8)	SETD1B (3.6)
GO:0021915	neural tube development	0.000304	<0.01	WNT8A (5.0)	WNT3 (3.8)	LIN28B (3.8)	IGF2BP1 (3.5)	ENSG00000231453 (3.4)	DMRTA2 (3.3)	KIAA0889 (3.2)	IQCK (3.2)	NCKAP5L (3.2)	TCTN1 (3.0)
ENSG00000173473	SMARCC1 PPI subnetwork	0.000304	<0.01	KDM3B (4.3)	SETD1B (4.2)	SMARCC1 (3.9)	CHD8 (3.9)	BPTF (3.8)	RPRD2 (3.8)	WDR6 (3.7)	QRICH1 (3.7)	GTF2I (3.6)	SRSF9 (3.4)
ENSG00000104856	RELB PPI subnetwork	0.000305	<0.01	PARP1 (4.9)	KDM3B (3.7)	COPG (3.7)	PABPN1 (3.5)	NUCKS1 (3.4)	C16orf62 (3.3)	RBM14 (3.2)	CACYBP (3.1)	ATXN2L (3.0)	PIGU (3.0)
ENSG00000166716	ZNF592 PPI subnetwork	0.000306	<0.01	ZNF48 (4.2)	TNRC6A (3.9)	ZNF646 (3.9)	SEPHS2 (3.4)	RPRD2 (3.3)	SCAND2 (3.3)	INVS (3.3)	ETAA1 (3.3)	AKAP9 (3.2)	LRP5 (3.2)
MP:0003542	abnormal vascular endothelial cell development	0.000307	<0.01	NOS3 (7.3)	SOX7 (5.3)	ADCY4 (4.4)	CASC3 (4.3)	SH2B3 (4.3)	KLF7 (3.8)	ARHGEF7 (3.7)	SEMA3F (3.7)	CCR10 (3.5)	UBN1 (3.3)
ENSG00000124782	RREB1 PPI subnetwork	0.000309	<0.01	SCAND2 (4.3)	ZNF48 (4.2)	ZNF646 (4.1)	TNRC6A (4.1)	CCDC87 (3.6)	KAT8 (3.6)	ETAA1 (3.5)	SEPHS2 (3.3)	RPRD2 (3.3)	KDM2A (3.3)
MP:0011090	partial perinatal lethality	0.000309	<0.01	SMAD3 (4.6)	GRB10 (4.2)	IGF2 (4.1)	SETBP1 (3.7)	CD248 (3.5)	NRP1 (3.5)	IGF2BP1 (3.4)	EPHA7 (3.3)	PDGFB (3.3)	PCSK5 (3.3)
ENSG00000112282	MED23 PPI subnetwork	0.000309	<0.01	GOSR1 (5.5)	CASC3 (5.3)	ZNHIT3 (5.1)	ZNF513 (4.7)	C17orf42 (4.0)	MAD2L1BP (3.9)	TRIM13 (3.6)	NCOA6 (3.4)	CRCP (3.2)	ANAPC10 (3.1)
ENSG00000141837	CACNA1A PPI subnetwork	0.000312	<0.01	C1orf183 (4.3)	SLC38A2 (4.1)	GRIN2A (3.7)	MAST3 (3.5)	SLC35E2 (3.4)	PKD1 (3.4)	BLK (3.2)	YEATS2 (3.2)	ADRBK1 (3.0)	ATXN2L (3.0)
ENSG00000172379	ARNT2 PPI subnetwork	0.000317	<0.01	SLC38A2 (4.5)	MED13L (3.8)	BLK (3.6)	PKD1 (3.1)	C1orf183 (3.1)	ATXN2L (3.0)	CHD8 (3.0)	ACAN (3.0)	VGLL4 (2.9)	PMAIP1 (2.9)
ENSG00000129691	ASH2L PPI subnetwork	0.000319	<0.01	SETD1B (4.6)	ATXN2 (4.1)	MGA (4.0)	DIDO1 (3.6)	KDM3B (3.5)	ATXN2L (3.4)	PHF23 (3.4)	MAP3K3 (3.4)	C3orf37 (3.4)	SETD1A (3.3)
REACTOME_DOWNSTREAM_SIGNALING_OF_ACTIVATED_FGFR	REACTOME_DOWNSTREAM_SIGNALING_OF_ACTIVATED_FGFR	0.000321	<0.01	MYH7B (4.0)	MAP3K3 (3.2)	FGFRL1 (3.2)	BBC3 (3.2)	CEP120 (3.0)	YPEL3 (3.0)	POLN (3.0)	PLXNB1 (2.9)	APC (2.9)	PTCH1 (2.9)
MP:0011109	partial lethality throughout fetal growth and development	0.000322	<0.01	TCF7L2 (3.9)	NCOR2 (3.8)	PIEZO1 (3.7)	SEMA3F (3.6)	IGF2 (3.5)	PAPPA (3.5)	LRP5 (3.5)	PROS1 (3.5)	PVRL2 (3.4)	ATXN2 (3.4)
ENSG00000196363	WDR5 PPI subnetwork	0.000324	<0.01	ATXN2L (4.7)	KDM3B (4.5)	SETD1A (4.3)	SETD1B (4.3)	SBNO1 (4.2)	C20orf11 (4.1)	AXIN1 (3.8)	QRICH1 (3.6)	MLLT10 (3.5)	THAP11 (3.5)
MP:0000812	abnormal dentate gyrus morphology	0.000325	<0.01	TFAP2D (4.1)	ENSG00000250377 (3.6)	NLGN1 (3.5)	ENSG00000255496 (3.5)	LINC00461 (3.4)	PKD1 (3.4)	SIX6 (3.3)	NRXN1 (3.1)	ATP1B2 (3.1)	SGCB (3.0)
GO:0030902	hindbrain development	0.000331	<0.01	ENSG00000250377 (5.3)	FAM83C-AS1 (3.7)	ENSG00000227388 (3.4)	LINC00461 (3.3)	CLVS1 (3.3)	ENSG00000247828 (3.2)	KCNB2 (3.2)	TFAP2D (3.1)	GNAS (3.0)	PDZRN4 (2.8)
ENSG00000112242	E2F3 PPI subnetwork	0.000333	<0.01	SLC38A2 (5.4)	BLK (4.3)	MED13L (4.1)	AFF3 (3.3)	NCOA6 (3.3)	TNRC6B (3.2)	SOX5 (3.1)	NFATC4 (3.0)	CBFA2T2 (3.0)	ANKRD11 (3.0)
ENSG00000148143	ZNF462 PPI subnetwork	0.000336	<0.01	ZNF48 (4.3)	ZNF646 (4.1)	TNRC6A (4.1)	SCAND2 (3.9)	RPRD2 (3.7)	TAOK2 (3.6)	SEPHS2 (3.5)	KAT8 (3.3)	KDM2A (3.2)	INVS (3.2)
ENSG00000082701	GSK3B PPI subnetwork	0.000338	<0.01	NCOR2 (3.2)	OTUD4 (3.2)	EIF4G1 (3.1)	UBE2D2 (3.0)	BCL2 (3.0)	TRIB1 (2.9)	SENP2 (2.9)	DNM2 (2.9)	STX4 (2.8)	C9orf102 (2.8)
ENSG00000109332	UBE2D3 PPI subnetwork	0.000339	<0.01	WNK1 (4.0)	FBXW11 (3.9)	DCAF16 (3.7)	AP1G1 (3.3)	FAM53C (3.3)	ITCH (3.3)	SENP2 (3.2)	CTNNB1 (3.2)	DCUN1D4 (3.1)	C16orf72 (3.1)
KEGG_ACUTE_MYELOID_LEUKEMIA	KEGG_ACUTE_MYELOID_LEUKEMIA	0.000342	<0.01	DNM2 (4.0)	ADRBK1 (3.7)	MAP3K3 (3.3)	PSKH1 (3.3)	RAB1B (3.3)	NFIC (3.2)	MLXIP (3.1)	CCND3 (3.1)	CYTH1 (3.0)	SOCS2 (3.0)
KEGG_AXON_GUIDANCE	KEGG_AXON_GUIDANCE	0.000344	<0.01	SEMA3F (4.4)	EPHA4 (4.4)	EPHA3 (4.2)	FBXL19 (3.7)	ADAM15 (3.7)	CNIH2 (3.7)	MST1R (3.6)	SLIT2 (3.5)	PDGFB (3.4)	EFNA5 (3.4)
MP:0004599	abnormal vertebral arch morphology	0.000348	<0.01	EBF2 (4.2)	EPHA7 (4.0)	PAX2 (3.6)	TGFB2 (3.5)	FAM101A (3.5)	IRX3 (3.3)	TRPS1 (3.1)	GDF5 (3.0)	EFNA5 (3.0)	PTPN14 (2.9)
ENSG00000113712	CSNK1A1 PPI subnetwork	0.000349	<0.01	UBE2D2 (4.6)	PTCH1 (4.2)	SENP2 (3.3)	FBXW11 (3.3)	CSNK1G3 (3.2)	RAB11FIP4 (3.2)	C10orf46 (3.0)	CXXC5 (2.9)	FAM13B (2.8)	IPO9 (2.8)
ENSG00000198824	CHAMP1 PPI subnetwork	0.000349	<0.01	FUBP1 (4.8)	UBN1 (4.5)	KDM3B (4.5)	QRICH1 (4.5)	CHAMP1 (4.5)	RBM14 (4.3)	RBM39 (4.3)	TRA2A (4.2)	COPG (4.1)	MALAT1 (4.1)
ENSG00000067606	PRKCZ PPI subnetwork	0.000352	<0.01	AP3B1 (3.8)	RASA2 (3.4)	GGNBP2 (3.3)	PPP1CA (3.2)	MYO6 (3.1)	DNM2 (3.0)	PDCD6 (3.0)	GNB1 (2.9)	KCTD10 (2.9)	SMAD3 (2.9)
MP:0004200	decreased fetal size	0.00036	<0.01	IGF2 (4.4)	PTCH1 (4.4)	SMAD3 (3.6)	AUTS2 (3.3)	TEAD1 (3.3)	SOX7 (3.2)	NPR3 (3.2)	LRP5 (3.2)	FNDC3B (3.2)	EPHA7 (3.1)
ENSG00000103275	UBE2I PPI subnetwork	0.000361	<0.01	TGIF2 (3.9)	HIVEP1 (3.9)	CREB1 (3.7)	ZNF654 (3.5)	SETD5 (3.3)	YEATS2 (3.3)	VGLL4 (3.0)	BBC3 (3.0)	PHF23 (3.0)	H1FX (2.9)
GO:0003705	RNA polymerase II distal enhancer sequence-specific DNA binding transcription factor activity	0.000363	<0.01	ISL1 (4.6)	GATA4 (4.6)	HHIP (4.3)	RARB (3.4)	HEY2 (3.3)	PTCH1 (3.2)	TRIB1 (3.1)	SLC9A3R2 (3.0)	C20orf144 (3.0)	NR2F1 (3.0)
ENSG00000136603	SKIL PPI subnetwork	0.000368	<0.01	CD248 (4.0)	GH2 (3.9)	NCOR2 (3.5)	LTBP3 (3.4)	KIAA1530 (3.4)	KIAA0754 (3.2)	ASH1L (3.1)	DDX42 (3.0)	RBM5 (3.0)	TRIP12 (2.9)
MP:0000088	short mandible	0.00037	<0.01	TRPS1 (6.1)	ACAN (4.9)	FAM101A (4.7)	IRX3 (4.6)	CDH11 (4.1)	NFATC4 (4.0)	EPHA7 (4.0)	GDF5 (3.5)	GMDS (3.4)	IL17RC (3.3)
MP:0001722	pale yolk sac	0.000379	<0.01	NRP1 (4.2)	PIEZO1 (4.1)	KLF3 (3.9)	C3orf54 (3.8)	PAPD7 (3.7)	TAL1 (3.7)	SETD1B (3.5)	NCOA6 (3.4)	SOX7 (3.4)	ZC3H4 (3.4)
MP:0002088	abnormal embryonic growth/weight/body size	0.000382	<0.01	EFEMP1 (3.7)	ARHGEF12 (3.5)	SLIT3 (3.3)	FOXO3 (3.1)	TRPS1 (3.1)	IGF1R (3.1)	SETD1A (3.0)	WNK1 (3.0)	SETD1B (2.9)	ENSG00000252498 (2.8)
ENSG00000164330	EBF1 PPI subnetwork	0.000382	<0.01	MED13L (3.9)	SLC38A2 (3.9)	NCOA6 (3.4)	BLK (3.3)	TNRC6B (3.3)	TFAP2B (3.3)	BPTF (3.1)	AFF3 (3.1)	NINL (3.0)	PKD1 (2.9)
ENSG00000141736	ERBB2 PPI subnetwork	0.000385	<0.01	BCL7C (3.6)	PTPN12 (3.5)	DUSP6 (3.3)	TGFBR2 (3.2)	RASA2 (3.1)	RIN1 (3.0)	RRAS2 (3.0)	KCNQ1 (2.9)	SPRED1 (2.9)	PYGB (2.9)
ENSG00000096401	CDC5L PPI subnetwork	0.000385	<0.01	E2F1 (4.5)	CCNE1 (4.0)	DTL (3.9)	RBL1 (3.8)	CDC25A (3.7)	POLE (3.7)	PSMC3IP (3.6)	GINS1 (3.6)	RAD54B (3.4)	PEX1 (3.4)
ENSG00000175866	BAIAP2 PPI subnetwork	0.000385	<0.01	APC (4.0)	MAP4 (3.7)	SSH3 (3.6)	KIAA1522 (3.5)	ZMIZ2 (3.4)	NCOA6 (3.3)	SREBF2 (3.3)	DLGAP4 (3.2)	PGPEP1 (3.1)	UBQLN4 (3.1)
ENSG00000034152	MAP2K3 PPI subnetwork	0.000386	<0.01	GIT1 (3.7)	KLC2 (3.7)	SLC9A3R2 (3.6)	ROGDI (3.3)	ANKRD13D (3.3)	HS6ST3 (3.3)	KCNK3 (3.0)	BTBD7 (3.0)	BRPF3 (3.0)	CRTC1 (2.9)
GO:0070461	SAGA-type complex	0.000387	<0.01	UBQLN4 (4.6)	FBXL19 (4.3)	SCRIB (3.8)	BRPF3 (3.8)	NCOA6 (3.8)	GOSR1 (3.5)	CASC3 (3.5)	CEP120 (3.4)	SETD1A (3.4)	SETD1B (3.3)
ENSG00000153487	ING1 PPI subnetwork	0.000391	<0.01	C3orf37 (3.6)	RBM4B (3.4)	TCTEX1D2 (3.4)	ANKRD11 (3.4)	AIP (3.3)	PPP4C (3.2)	BRD8 (3.2)	H1FX (3.2)	SRSF9 (3.2)	MCPH1 (3.2)
ENSG00000143373	ZNF687 PPI subnetwork	0.000391	<0.01	TNRC6A (4.2)	SCAND2 (4.0)	ZNF48 (3.9)	ZNF646 (3.8)	KAT8 (3.3)	RPRD2 (3.3)	AKAP9 (3.3)	SEPHS2 (3.3)	KDM2A (3.1)	INVS (3.1)
GO:0045596	negative regulation of cell differentiation	0.000397	<0.01	FGF18 (3.4)	C10orf140 (3.2)	EBF2 (3.2)	IGF2BP1 (3.2)	HIP1 (3.0)	LMX1B (2.9)	C10orf114 (2.9)	HMGA2 (2.9)	HEY2 (2.9)	ID4 (2.9)
MP:0011088	partial neonatal lethality	0.000398	<0.01	EPHA3 (4.6)	EPHA7 (4.3)	GNAS (4.2)	IGF2 (4.1)	DLK1 (4.1)	ENSG00000223403 (4.0)	CDH11 (3.4)	KCTD15 (3.4)	TH (3.4)	TCF7L2 (3.3)
ENSG00000143867	OSR1 PPI subnetwork	0.0004	<0.01	SLC38A2 (4.7)	SETD1B (3.9)	MED13L (3.7)	YEATS2 (3.6)	BLK (3.5)	NCOA6 (3.3)	TNRC6B (3.2)	ANKRD11 (3.2)	PKD1 (3.1)	ZMIZ2 (3.1)
ENSG00000141447	OSBPL1A PPI subnetwork	0.0004	<0.01	SLC38A2 (4.7)	SETD1B (3.9)	MED13L (3.7)	YEATS2 (3.6)	BLK (3.5)	NCOA6 (3.3)	TNRC6B (3.2)	ANKRD11 (3.2)	PKD1 (3.1)	ZMIZ2 (3.1)
MP:0005222	abnormal somite size	0.0004	<0.01	TBX6 (4.0)	DCST2 (3.9)	WNT3 (3.6)	PDE3B (3.4)	EDNRB (3.2)	TGIF2 (2.9)	NFATC4 (2.9)	MLXIP (2.8)	LINC00476 (2.8)	SPON1 (2.7)
ENSG00000112312	GMNN PPI subnetwork	0.000406	<0.01	PAX2 (4.5)	CDC25A (4.3)	E2F1 (4.2)	DTL (4.0)	C5orf39 (3.7)	POLE (3.6)	PSMC3IP (3.5)	MYO19 (3.5)	CCNE1 (3.5)	LMX1B (3.4)
ENSG00000164305	CASP3 PPI subnetwork	0.000407	<0.01	CLIP1 (3.6)	GNAI3 (3.6)	TRIP12 (3.5)	PTPN11 (3.4)	FKBP5 (3.4)	AP3B1 (3.2)	SENP6 (3.1)	CTBP1 (3.1)	TLN1 (3.1)	CDC42SE1 (3.0)
ENSG00000004487	KDM1A PPI subnetwork	0.000408	<0.01	PHF23 (4.6)	ZNF362 (4.1)	H1FX (3.9)	SSBP3 (3.9)	ZNF76 (3.6)	DVL2 (3.3)	SENP6 (3.3)	NCKAP5L (3.2)	ZBTB37 (3.2)	S100PBP (3.1)
ENSG00000112237	CCNC PPI subnetwork	0.000419	<0.01	VTA1 (5.2)	ZNHIT3 (4.5)	LYRM2 (4.2)	BPTF (3.8)	C17orf42 (3.7)	CASC3 (3.5)	MFAP3 (3.4)	PIAS1 (3.4)	KIAA1267 (3.3)	GOSR1 (3.3)
ENSG00000136352	NKX2-1 PPI subnetwork	0.000421	<0.01	KDM2A (3.9)	BPTF (3.9)	REXO1 (3.8)	NCOR2 (3.6)	NCOA6 (3.4)	RRAS2 (3.4)	AXIN1 (3.3)	CDC42SE2 (3.1)	DOT1L (3.1)	FOXO3 (3.0)
ENSG00000133997	MED6 PPI subnetwork	0.000422	<0.01	CASC3 (5.1)	ZNHIT3 (4.9)	VTA1 (4.0)	PDCD6 (3.7)	MAD2L1BP (3.6)	C17orf81 (3.5)	GOSR1 (3.5)	C17orf42 (3.4)	MFAP3 (3.4)	TRIM13 (3.4)
MP:0004810	decreased hematopoietic stem cell number	0.000426	<0.01	TAL1 (3.5)	RC3H1 (3.4)	ASH1L (3.3)	KLF7 (3.3)	TNKS (3.3)	SOCS2 (3.1)	VAMP5 (3.1)	NOS3 (3.0)	MED13L (3.0)	MFHAS1 (3.0)
GO:0008285	negative regulation of cell proliferation	0.000427	<0.01	CCND2 (3.4)	FAM150B (3.3)	ENSG00000251637 (3.3)	ENSG00000254842 (3.0)	ENSG00000257097 (3.0)	C17orf58 (3.0)	FOXO3 (2.9)	VIT (2.9)	ADCY6 (2.8)	ENSG00000225942 (2.7)
GO:0008080	N-acetyltransferase activity	0.000433	<0.01	MCPH1 (5.1)	GOSR1 (4.1)	CASC3 (3.9)	CCDC101 (3.8)	MSL1 (3.8)	TFAP4 (3.6)	GGNBP2 (3.6)	KAT6B (3.5)	ZNHIT3 (3.5)	KAT8 (3.4)
GO:0043543	protein acylation	0.000442	<0.01	SETD1A (4.6)	CASC3 (3.9)	UBQLN4 (3.8)	WBSCR16 (3.7)	MSL1 (3.7)	AXIN1 (3.5)	KIAA1267 (3.5)	GABPB2 (3.5)	PIGW (3.4)	BRPF3 (3.2)
ENSG00000089902	RCOR1 PPI subnetwork	0.000454	<0.01	SSBP3 (4.4)	SMARCC1 (4.2)	GTF2I (3.9)	SRSF9 (3.9)	H1FX (3.7)	PHF23 (3.7)	ZNF362 (3.5)	SENP6 (3.4)	KDM3B (3.4)	ENSG00000213600 (3.3)
ENSG00000168283	BMI1 PPI subnetwork	0.000454	<0.01	CHKA (3.4)	LCORL (3.4)	FUBP1 (3.2)	PHF23 (3.1)	SBNO1 (3.1)	ZNF800 (3.1)	DNAJC1 (2.9)	ZNF664 (2.8)	SETD1B (2.8)	RSBN1L (2.7)
ENSG00000105221	AKT2 PPI subnetwork	0.000467	<0.01	MXD4 (3.3)	SEPHS2 (3.2)	NRBP1 (3.2)	C16orf72 (3.0)	RAB7L1 (3.0)	SP1 (2.9)	C10orf46 (2.9)	KLHL24 (2.8)	PIK3R1 (2.7)	HCAR1 (2.7)
ENSG00000187953	ENSG00000187953 PPI subnetwork	0.000468	<0.01	KNTC1 (4.4)	DTL (4.3)	HIRIP3 (4.3)	POLE (4.2)	RBL1 (4.2)	CEP250 (4.1)	E2F1 (4.1)	DSN1 (4.0)	ETAA1 (3.9)	ENSG00000180385 (3.8)
ENSG00000122512	PMS2 PPI subnetwork	0.000468	<0.01	KNTC1 (4.4)	DTL (4.3)	HIRIP3 (4.3)	POLE (4.2)	RBL1 (4.2)	CEP250 (4.1)	E2F1 (4.1)	DSN1 (4.0)	ETAA1 (3.9)	ENSG00000180385 (3.8)
ENSG00000078140	UBE2K PPI subnetwork	0.000469	<0.01	ADC (4.1)	CTBP1 (3.9)	DGKQ (3.8)	BBS7 (3.6)	KIAA1530 (3.4)	PHF23 (3.3)	HIF1AN (3.2)	C17orf81 (3.1)	MAEA (3.1)	GABARAP (3.1)
GO:0007389	pattern specification process	0.000471	<0.01	ENSG00000231453 (4.4)	TBX6 (4.0)	LMX1B (3.9)	EBF2 (3.5)	C10orf140 (3.5)	PAX2 (3.4)	IRX3 (3.3)	MIR214 (3.2)	IGF2-AS (3.2)	HMGA2 (3.2)
GO:0044454	nuclear chromosome part	0.000471	<0.01	HIRIP3 (4.8)	GINS1 (4.5)	CENPM (4.3)	E2F1 (4.3)	POLE (4.2)	HAT1 (4.1)	DTL (4.0)	ATAD5 (3.9)	PSIP1 (3.9)	ZC3H4 (3.9)
GO:0007179	transforming growth factor beta receptor signaling pathway	0.000472	<0.01	LINC00458 (3.8)	C18orf1 (3.6)	ITGA11 (3.6)	LTBP3 (3.4)	KIAA1267 (3.2)	C14orf70 (3.2)	GH2 (3.1)	ADAMTSL3 (3.0)	BTBD7 (3.0)	ENSG00000237413 (2.9)
ENSG00000196405	EVL PPI subnetwork	0.000474	<0.01	ATXN2L (4.5)	TLN1 (3.8)	ADRBK1 (3.8)	SPI1 (3.5)	CASC3 (3.2)	MAP7D1 (3.2)	CARD11 (3.1)	AXIN1 (3.1)	CHD8 (3.1)	ATXN2 (3.0)
MP:0004615	cervical vertebral transformation	0.000486	<0.01	PAX2 (4.6)	SKAP1 (3.9)	MPPED2 (3.8)	HMGA2 (3.7)	IGF2BP2 (3.2)	C2orf69 (2.9)	NINL (2.9)	RARB (2.9)	LMX1B (2.9)	PLAG1 (2.9)
ENSG00000181656	GPR88 PPI subnetwork	0.000488	<0.01	SF3B4 (5.0)	PABPN1 (4.9)	ATXN2L (4.9)	RBM14 (4.8)	ATXN2 (4.4)	CASC3 (4.4)	UPF1 (4.0)	SETD1B (3.8)	GOSR1 (3.8)	GGNBP2 (3.7)
MP:0000029	abnormal malleus morphology	0.000495	<0.01	NFATC4 (5.5)	IRX3 (4.1)	TRPS1 (3.9)	CACNA1C (3.9)	HMGA2 (3.8)	ZFHX3 (3.7)	PTCH1 (3.6)	CDH11 (3.6)	FAM167A (3.6)	FGF2 (3.5)
ENSG00000163346	PBXIP1 PPI subnetwork	0.000496	<0.01	TRIAP1 (5.7)	TNRC6B (4.7)	ATXN2 (3.8)	FAM208A (3.6)	BPTF (3.6)	MAPKAPK5 (3.5)	CHD8 (3.5)	SCRIB (3.4)	LINC00458 (3.3)	MACF1 (3.2)
MP:0000780	abnormal corpus callosum morphology	0.000496	<0.01	AUTS2 (3.6)	NRXN1 (3.5)	KAT6B (3.5)	GPRC5B (3.4)	EPHA3 (3.3)	LINC00461 (3.3)	NEO1 (3.1)	EPHA7 (3.1)	ELAVL2 (3.1)	LRFN4 (3.1)
ENSG00000126767	ELK1 PPI subnetwork	0.000498	<0.01	DUSP6 (4.1)	SLC25A37 (3.9)	NFKBIA (3.7)	CGGBP1 (3.6)	CCDC85B (3.6)	TFEB (3.3)	SPRY4 (3.2)	MAD2L1BP (3.0)	SH2B3 (3.0)	SPRED1 (2.9)
ENSG00000073584	SMARCE1 PPI subnetwork	0.000498	<0.01	CHD8 (4.7)	BPTF (4.5)	BCL7A (4.4)	KDM3B (4.3)	SMARCC1 (4.3)	MED13L (4.2)	NIPBL (4.1)	SSBP3 (4.0)	SETD1B (4.0)	GTF2I (3.9)
ENSG00000148400	NOTCH1 PPI subnetwork	0.000501	<0.01	ASH1L (3.6)	ENSG00000254470 (3.4)	HIVEP2 (3.4)	SETD1A (3.3)	ARHGEF7 (3.2)	PAPD7 (3.1)	SP1 (3.1)	MTMR3 (3.0)	CDC42SE2 (3.0)	EDNRB (2.9)
GO:0042800	histone methyltransferase activity (H3-K4 specific)	0.000507	<0.01	SETD1B (4.5)	RBM5 (4.4)	KDM2A (4.1)	NCOA6 (4.1)	SBNO1 (4.0)	MED13L (4.0)	KIAA1267 (3.9)	C12orf51 (3.9)	ASH1L (3.8)	MGA (3.7)
ENSG00000054523	KIF1B PPI subnetwork	0.00051	<0.01	APC (3.9)	SREBF2 (3.7)	RHOD (3.6)	ANKRD13B (3.2)	CACNB3 (3.1)	NECAB3 (3.0)	CTF1 (3.0)	UBE3B (3.0)	AHCY (3.0)	ZMIZ2 (3.0)
ENSG00000154727	GABPA PPI subnetwork	0.00051	<0.01	ASH1L (5.6)	MED13L (4.3)	RPRD2 (4.3)	BPTF (4.1)	MGA (4.1)	ZC3H4 (4.0)	SP1 (4.0)	SETD1B (3.9)	MTMR3 (3.8)	BRPF3 (3.7)
ENSG00000120063	GNA13 PPI subnetwork	0.000514	<0.01	HEY2 (3.6)	CCND3 (3.6)	CDC42SE1 (3.4)	ADRBK1 (3.2)	KLF7 (3.2)	PCDH17 (3.1)	DNM2 (3.1)	USP4 (3.0)	KCNK3 (3.0)	TCTA (3.0)
MP:0011099	complete lethality throughout fetal growth and development	0.000514	<0.01	TAL1 (3.9)	NOS3 (3.8)	KLF3 (3.7)	MED13L (3.5)	UBR2 (3.4)	ZFHX3 (3.4)	NIPBL (3.3)	MACF1 (3.2)	NRP1 (3.1)	PCDH17 (3.0)
MP:0000351	increased cell proliferation	0.000514	<0.01	BBC3 (4.1)	SLC12A4 (3.9)	HHLA2 (3.5)	TMEM54 (3.4)	CYBRD1 (3.2)	POLK (3.1)	FGF2 (3.0)	BCL2L11 (2.9)	EFEMP2 (2.9)	PMAIP1 (2.7)
GO:0043966	histone H3 acetylation	0.000515	<0.01	UBQLN4 (3.6)	SETD1A (3.6)	GABPB2 (3.5)	MCPH1 (3.5)	ENSG00000214401 (3.5)	BRPF3 (3.4)	CHAMP1 (3.3)	ZNF668 (3.2)	ATP5G2P1 (3.2)	MSL1 (3.2)
ENSG00000173011	TADA2B PPI subnetwork	0.000519	<0.01	USP19 (3.8)	MED20 (3.7)	ZNF76 (3.6)	NF1 (3.5)	CTDNEP1 (3.5)	TRIM66 (3.1)	ATXN2L (3.0)	C20orf4 (3.0)	RBM4B (2.9)	ZNF646 (2.8)
MP:0000157	abnormal sternum morphology	0.00052	<0.01	HMGA2 (3.9)	GDF5 (3.8)	ASXL3 (3.7)	FGFRL1 (3.5)	ENSG00000231160 (3.4)	PTPN14 (3.3)	IGF2BP1 (3.3)	FAM101A (3.3)	AUTS2 (3.3)	ERRFI1 (3.2)
ENSG00000138378	STAT4 PPI subnetwork	0.000526	<0.01	MAP3K3 (4.4)	ASH1L (3.4)	COL4A3BP (3.4)	RSBN1L (3.3)	NFIC (3.2)	SMARCD2 (3.1)	LTB4R (3.1)	MSL1 (3.0)	NFKBIA (3.0)	SETBP1 (3.0)
MP:0000480	increased rib number	0.000526	<0.01	HMGA2 (5.2)	PAX2 (5.0)	C5orf39 (4.7)	AUTS2 (4.3)	EBF2 (3.9)	IGF2-AS (3.7)	DNM3OS (3.6)	ENSG00000215068 (3.5)	IGF2BP2 (3.4)	MIR214 (3.3)
ENSG00000175221	MED16 PPI subnetwork	0.000531	<0.01	ZNHIT3 (5.7)	CASC3 (5.3)	GOSR1 (5.3)	MAD2L1BP (4.7)	C17orf42 (4.2)	LYRM2 (4.1)	TRIM13 (3.8)	ANKRD11 (3.8)	ANAPC10 (3.8)	PRDM4 (3.6)
MP:0010103	small thoracic cage	0.000532	<0.01	ACAN (7.2)	FAM101A (5.0)	FGFRL1 (4.8)	SCUBE3 (4.3)	TRPS1 (4.1)	TGFB2 (4.0)	GDF5 (3.9)	ID4 (3.8)	AFF3 (3.7)	SOX5 (3.4)
ENSG00000107404	DVL1 PPI subnetwork	0.000532	<0.01	PARD3 (4.0)	AUTS2 (3.8)	AGAP1 (3.5)	FGFRL1 (3.5)	INSR (3.5)	C5orf13 (3.5)	ID4 (3.5)	NEO1 (3.3)	DAG1 (3.1)	SLC35E2 (3.0)
MP:0004620	cervical vertebral fusion	0.000533	<0.01	RAPSN (4.3)	C14orf39 (3.9)	ISL1 (3.8)	WNT3 (3.3)	BDNF-AS1 (3.2)	EFNA5 (3.1)	TGFB2 (3.1)	EPHA7 (3.1)	LCORL (3.0)	ZZZ3 (2.9)
ENSG00000070770	CSNK2A2 PPI subnetwork	0.000534	<0.01	EIF4G1 (3.8)	BYSL (3.7)	USP36 (3.7)	ILF3 (3.5)	KDM1A (3.5)	SRSF9 (3.5)	BAZ1A (3.3)	SRM (3.2)	FTSJ3 (3.2)	WDR43 (3.2)
MP:0000825	dilated lateral ventricles	0.000535	<0.01	KLC2 (3.9)	CCDC146 (3.7)	ATXN2L (3.3)	PPIL6 (3.3)	SPAG8 (3.2)	TSNAXIP1 (3.2)	FAM179A (3.0)	C11orf63 (3.0)	ATP6V0A1 (2.9)	DBNDD1 (2.9)
ENSG00000168066	SF1 PPI subnetwork	0.000542	<0.01	ATXN2L (4.4)	SF3B4 (4.2)	SF3B2 (4.2)	CHD8 (4.0)	GLYR1 (4.0)	SART1 (3.6)	PRPF3 (3.6)	RPRD2 (3.5)	TLN1 (3.5)	CASC3 (3.5)
ENSG00000125798	FOXA2 PPI subnetwork	0.000545	<0.01	WNT8A (5.6)	ENSG00000250377 (5.6)	WNT3 (5.2)	LINC00461 (4.4)	ENSG00000215099 (4.0)	EBF2 (3.4)	FGF18 (3.1)	ENSG00000254300 (3.1)	PAX2 (3.1)	ENSG00000177453 (3.1)
ENSG00000055130	CUL1 PPI subnetwork	0.000549	<0.01	SENP2 (5.3)	C3orf38 (4.2)	PSMD2 (4.1)	TRPC4AP (3.9)	KLHL24 (3.6)	PPP1CA (3.6)	PPP4C (3.5)	SNX17 (3.5)	FAM53C (3.3)	C18orf8 (3.3)
GO:0051098	regulation of binding	0.000564	<0.05	NTAN1 (3.5)	ENSG00000188693 (3.2)	ENSG00000225399 (2.8)	SHISA5 (2.8)	ENSG00000232084 (2.8)	DLEU2 (2.8)	C10orf140 (2.8)	PRRT3-AS1 (2.7)	ENSG00000255517 (2.7)	ZFHX3 (2.6)
MP:0005352	small cranium	0.000566	<0.05	ACAN (4.9)	NFATC4 (4.0)	TRPS1 (3.8)	SLIT2 (3.7)	AFF3 (3.5)	LUM (3.5)	CDH11 (3.4)	FAM101A (3.4)	LOXL2 (3.2)	IRX3 (3.2)
GO:0050678	regulation of epithelial cell proliferation	0.000568	<0.05	TEAD1 (3.8)	ENSG00000249548 (3.5)	ENSG00000247735 (3.4)	SOX7 (3.3)	TMEM200A (3.3)	PRTFDC1 (3.3)	PCSK5 (3.0)	SLC12A4 (2.9)	ENSG00000256746 (2.8)	ENSG00000245538 (2.8)
ENSG00000175467	SART1 PPI subnetwork	0.000571	<0.05	RPRD2 (4.7)	CHAMP1 (4.1)	PRPF3 (3.8)	CHD8 (3.8)	NHP2L1 (3.7)	MRPS21 (3.6)	KAT8 (3.6)	MRPL11 (3.6)	DDX28 (3.5)	SLC7A6OS (3.5)
GO:0006913	nucleocytoplasmic transport	0.000575	<0.05	KPNA3 (3.4)	PPP1CB (3.1)	ENSG00000249548 (3.1)	ENSG00000252498 (3.0)	GNAI3 (2.9)	MALAT1 (2.9)	NUCKS1 (2.9)	TRA2A (2.8)	UBQLN4 (2.8)	TOX4 (2.7)
MP:0000443	abnormal snout morphology	0.000576	<0.05	GDF5 (4.4)	VIT (4.3)	ACAN (4.1)	TRPS1 (4.0)	ID4 (3.8)	PTCH1 (3.7)	SETBP1 (3.4)	SMAD3 (3.4)	SCUBE3 (3.4)	MIR214 (3.3)
ENSG00000204569	PPP1R10 PPI subnetwork	0.000578	<0.05	TNRC6A (3.7)	SCAND2 (3.7)	KDM2A (3.6)	SEPHS2 (3.6)	KAT8 (3.6)	GTF3C2 (3.5)	DICER1 (3.4)	ATAD2B (3.3)	KIAA1267 (3.3)	DDX6 (3.2)
ENSG00000206407	ENSG00000206407 PPI subnetwork	0.000578	<0.05	TNRC6A (3.7)	SCAND2 (3.7)	KDM2A (3.6)	SEPHS2 (3.6)	KAT8 (3.6)	GTF3C2 (3.5)	DICER1 (3.4)	ATAD2B (3.3)	KIAA1267 (3.3)	DDX6 (3.2)
ENSG00000206489	PPP1R10 PPI subnetwork	0.000578	<0.05	TNRC6A (3.7)	SCAND2 (3.7)	KDM2A (3.6)	SEPHS2 (3.6)	KAT8 (3.6)	GTF3C2 (3.5)	DICER1 (3.4)	ATAD2B (3.3)	KIAA1267 (3.3)	DDX6 (3.2)
ENSG00000066044	ELAVL1 PPI subnetwork	0.00058	<0.05	ILF3 (5.2)	UPF1 (4.6)	TFAP4 (4.4)	QTRT1 (4.4)	PABPN1 (4.4)	RBM25 (4.3)	IGF2BP1 (4.2)	NUCKS1 (4.1)	TRA2A (3.9)	CELF1 (3.8)
GO:0035601	protein deacylation	0.00059	<0.05	REXO1 (3.4)	DALRD3 (3.2)	METTL15 (3.2)	ENSG00000188693 (3.2)	ENSG00000255517 (3.1)	ENSG00000247484 (2.9)	ZNF771 (2.9)	SMG6 (2.9)	CIDECP (2.8)	RBL2 (2.8)
REACTOME_BMAL1CLOCKNPAS2_ACTIVATES_GENE_EXPRESSION	REACTOME_BMAL1CLOCKNPAS2_ACTIVATES_GENE_EXPRESSION	0.000595	<0.05	FNIP1 (4.7)	ITCH (3.9)	ERRFI1 (3.8)	ASH1L (3.8)	FOXO1 (3.7)	ITPR2 (3.7)	NFIC (3.6)	TRIB1 (3.5)	TET2 (3.4)	FOXO3 (3.3)
ENSG00000114166	KAT2B PPI subnetwork	0.000607	<0.05	BPTF (4.1)	SETD1B (3.7)	NCOA6 (3.7)	H1FX (3.6)	TNRC6B (3.6)	BRPF3 (3.4)	SP1 (3.3)	ASH1L (3.3)	MED13L (3.0)	KAT6B (2.9)
ENSG00000139083	ETV6 PPI subnetwork	0.000615	<0.05	ZFP64 (3.9)	SCYL1 (3.7)	ZSCAN2 (3.6)	AXIN1 (3.5)	C11orf68 (3.5)	C11orf80 (3.3)	PMS2P3 (3.2)	ENSG00000233246 (3.2)	SART1 (3.1)	UBN1 (3.1)
MP:0011108	partial embryonic lethality during organogenesis	0.000616	<0.05	ISL1 (4.5)	PVRL2 (4.3)	ZFHX3 (4.1)	IGF2BP1 (4.0)	ECM1 (3.8)	IGF2 (3.7)	GATA4 (3.5)	TEAD3 (3.5)	LRP5 (3.4)	KLF3 (3.4)
GO:0051169	nuclear transport	0.000617	<0.05	KPNA3 (3.4)	PPP1CB (3.1)	ENSG00000252498 (3.1)	ENSG00000249548 (3.1)	GNAI3 (2.9)	MALAT1 (2.8)	NUCKS1 (2.8)	TRA2A (2.8)	MAPK14 (2.8)	UBQLN4 (2.8)
GO:0045597	positive regulation of cell differentiation	0.000628	<0.05	LINC00461 (3.3)	SOCS2 (3.1)	FGFRL1 (3.0)	EBF2 (3.0)	HMGA2 (2.9)	MIR4763 (2.8)	PCSK5 (2.7)	MFHAS1 (2.7)	EPHA4 (2.6)	C10orf140 (2.6)
ENSG00000197386	HTT PPI subnetwork	0.000628	<0.05	SBNO1 (4.2)	SETD5 (3.7)	ZNF664 (3.4)	MAPK3 (3.2)	PRTFDC1 (3.2)	MAP3K12 (3.1)	CLIP1 (3.0)	ATXN2L (3.0)	SRR (2.9)	NCOR2 (2.9)
ENSG00000169957	ZNF768 PPI subnetwork	0.00063	<0.05	TNRC6A (4.1)	RPRD2 (3.8)	SCAND2 (3.8)	KDM2A (3.7)	ZNF646 (3.7)	ZNF48 (3.7)	INVS (3.6)	AKAP9 (3.6)	C5orf42 (3.4)	ATAD2B (3.2)
GO:0051960	regulation of nervous system development	0.000632	<0.05	C10orf140 (3.7)	ANKRD13B (3.6)	DPYSL4 (3.4)	METRN (3.4)	DMRTA2 (3.4)	LINC00461 (3.4)	BAI2 (3.3)	TFAP2D (3.3)	LRFN4 (3.2)	CNIH2 (3.1)
ENSG00000170027	YWHAG PPI subnetwork	0.000641	<0.05	RBM5 (4.7)	RBM39 (4.3)	RBM25 (4.3)	RBM6 (4.2)	RSRC2 (3.7)	MACF1 (3.7)	EIF4G1 (3.6)	RBM14 (3.6)	LUZP1 (3.5)	PABPN1 (3.5)
ENSG00000142949	PTPRF PPI subnetwork	0.000641	<0.05	PVRL2 (3.5)	PCSK1 (3.3)	C5orf13 (3.2)	MYO6 (3.1)	IGF1R (3.1)	PCDH17 (3.1)	LRP1B (3.0)	MDGA2 (3.0)	TMEM200A (2.9)	LOXL2 (2.9)
MP:0000435	shortened head	0.000643	<0.05	ACAN (5.0)	FAM101A (4.6)	TRPS1 (3.8)	ENSG00000255496 (3.6)	GDF5 (3.5)	CDH11 (3.5)	SOX5 (3.5)	BDNF-AS1 (3.5)	SCUBE3 (3.4)	PRKG2 (3.3)
ENSG00000171475	WIPF2 PPI subnetwork	0.00066	<0.05	ATXN2L (5.5)	UBE2D2 (4.2)	CTDNEP1 (3.9)	TLN1 (3.8)	SF3B4 (3.8)	SSBP3 (3.7)	PCBP2 (3.6)	KIAA1267 (3.6)	INO80E (3.5)	CTBP1 (3.5)
MP:0000107	abnormal frontal bone morphology	0.00066	<0.05	NFATC4 (5.1)	VIT (4.4)	ZFHX3 (4.2)	PTCH1 (4.1)	FGF18 (3.4)	MPPED2 (3.4)	SMAD3 (3.4)	ADAMTS17 (3.3)	ID4 (3.2)	IGF2 (3.2)
MP:0005459	decreased percent body fat	0.000665	<0.05	CTRL (9.7)	GP2 (8.3)	INS (8.0)	PDIA2 (7.3)	GHR (4.2)	OLFM4 (4.1)	HCAR1 (3.4)	TRIB1 (3.4)	PC (3.3)	IGF1R (3.2)
GO:0016592	mediator complex	0.000689	<0.05	ZNHIT3 (5.7)	CASC3 (4.8)	LYRM2 (4.4)	MFAP3 (4.2)	GOSR1 (4.1)	MAD2L1BP (4.1)	VTA1 (4.1)	C17orf42 (4.0)	ENSG00000257218 (3.8)	ZNF513 (3.5)
ENSG00000198911	SREBF2 PPI subnetwork	0.000692	<0.05	HMGCR (7.2)	MMAB (6.1)	MVK (5.5)	FDPS (5.3)	SREBF2 (5.2)	AXIN1 (4.7)	SETD1A (4.1)	PFKFB4 (3.7)	ACSS2 (3.6)	INO80E (3.6)
ENSG00000188313	PLSCR1 PPI subnetwork	0.000698	<0.05	ADAM15 (3.7)	BMP8A (3.4)	PHLDB1 (3.2)	MVP (3.1)	ALDH3B1 (2.9)	LRP5 (2.9)	VPS37B (2.8)	SPRY4 (2.8)	ATXN2L (2.8)	ENSG00000254556 (2.8)
KEGG_MAPK_SIGNALING_PATHWAY	KEGG_MAPK_SIGNALING_PATHWAY	0.000702	<0.05	MAFF (5.6)	SMAD3 (4.1)	TRIB1 (4.1)	NPAS4 (3.8)	NFKBIA (3.6)	HIVEP2 (3.2)	DLG4 (3.2)	BDNF (3.1)	CLCF1 (3.0)	SCN4A (3.0)
ENSG00000185787	MORF4L1 PPI subnetwork	0.000705	<0.05	PPP4C (4.1)	AIP (4.0)	DDX23 (3.6)	BRD8 (3.5)	GON4L (3.5)	RBM4B (3.4)	INO80E (3.3)	CNBP (3.3)	CTBP1 (3.3)	KDM3B (3.2)
ENSG00000100644	HIF1A PPI subnetwork	0.000711	<0.05	TET2 (4.2)	NFIL3 (3.6)	PLAG1 (3.5)	BTBD7 (3.4)	FAM53C (3.3)	ZBTB7B (3.1)	CTDNEP1 (3.0)	PPP1R3B (2.9)	MYBPC3 (2.9)	CHD8 (2.9)
ENSG00000103479	RBL2 PPI subnetwork	0.00072	<0.05	ATAD5 (4.3)	CDC25A (3.7)	E2F1 (3.7)	RAD51AP1 (3.5)	POLE (3.4)	MCPH1 (3.3)	DCTPP1 (3.3)	GINS1 (3.2)	E2F7 (3.1)	INTS7 (3.1)
GO:0048598	embryonic morphogenesis	0.000721	<0.05	IGF2BP1 (4.1)	IRX3 (4.0)	LMX1B (4.0)	TBX6 (3.9)	ENSG00000231453 (3.9)	C10orf140 (3.7)	PAX2 (3.7)	NFATC4 (3.4)	LIN28B (3.4)	HMGA2 (3.3)
KEGG_PATHWAYS_IN_CANCER	KEGG_PATHWAYS_IN_CANCER	0.000722	<0.05	PTCH1 (3.9)	SMAD3 (3.7)	FNDC3B (3.6)	COL7A1 (3.5)	TGFBR2 (3.2)	RRAS2 (3.1)	SETD5 (3.1)	HHIP (3.0)	SEMA3F (3.0)	DAG1 (2.9)
ENSG00000163513	TGFBR2 PPI subnetwork	0.000722	<0.05	SEMA3F (4.4)	PROCR (4.0)	SH2B3 (3.5)	SMAD3 (3.5)	MXD4 (3.2)	KCTD10 (3.2)	C18orf1 (3.1)	TGFBR2 (3.0)	CRIM1 (3.0)	PTPN12 (3.0)
ENSG00000160094	ZNF362 PPI subnetwork	0.00073	<0.05	ZNF48 (4.4)	TNRC6A (4.2)	ZNF646 (3.9)	RPRD2 (3.8)	SCAND2 (3.7)	TAOK2 (3.7)	SEPHS2 (3.5)	AKAP9 (3.3)	KDM2A (3.3)	KAT8 (3.2)
GO:0010608	posttranscriptional regulation of gene expression	0.00075	<0.05	SENP2 (3.3)	RIOK3 (3.3)	CELF1 (3.1)	ARIH2 (3.0)	PABPN1 (2.9)	GGNBP2 (2.9)	PTP4A2 (2.8)	NRBP1 (2.7)	TRIAP1 (2.7)	C10orf46 (2.7)
MP:0008277	abnormal sternum ossification	0.000751	<0.05	DLK1 (3.7)	SETBP1 (3.7)	FAM101A (3.6)	MPPED2 (3.6)	ADAMTSL3 (3.6)	SEMA3F (3.5)	FGFRL1 (3.5)	EPHA3 (3.5)	LCORL (3.4)	FGFR4 (3.4)
MP:0001258	decreased body length	0.000755	<0.05	FGFRL1 (4.5)	FGF2 (3.8)	SPON1 (3.6)	CDH11 (3.4)	DMRTA2 (3.1)	EFEMP1 (3.1)	PC (3.0)	NEO1 (3.0)	NPR3 (3.0)	TCF7L2 (2.9)
GO:0035257	nuclear hormone receptor binding	0.000767	<0.05	KDM3B (4.3)	CASC3 (4.2)	TNRC6B (4.0)	MTMR3 (3.8)	KIAA1267 (3.5)	KAT6B (3.4)	KLF3 (3.4)	BPTF (3.3)	UBR2 (3.3)	GGNBP2 (3.3)
MP:0011087	complete neonatal lethality	0.000775	<0.05	IRX3 (5.5)	ISL1 (4.5)	IGF2 (3.9)	EBF2 (3.9)	CDH11 (3.6)	ID4 (3.5)	EPHA4 (3.4)	PTCH1 (3.4)	NEO1 (3.2)	EFNA5 (3.2)
MP:0004784	abnormal anterior cardinal vein morphology	0.000789	<0.05	ADCY4 (4.9)	SLC9A3R2 (4.2)	NR2F1 (4.0)	SOX7 (4.0)	NOS3 (3.9)	NRP1 (3.8)	SEMA3F (3.8)	PCDH17 (3.6)	CDH7 (3.3)	NFATC4 (3.2)
ENSG00000149016	TUT1 PPI subnetwork	0.000797	<0.05	KDM3B (4.8)	UBN1 (4.7)	FUBP1 (4.6)	RBM39 (4.4)	CHAMP1 (4.2)	COPG (4.2)	QRICH1 (4.1)	RBM14 (4.1)	TRA2A (4.0)	MAT2A (3.9)
ENSG00000134899	ERCC5 PPI subnetwork	0.000798	<0.05	SLC38A2 (3.5)	C11orf46 (3.4)	ASB3 (3.3)	FAM53C (3.2)	CDC16 (3.2)	CEP120 (2.9)	FBXO4 (2.9)	VRK2 (2.8)	BEND5 (2.8)	PMAIP1 (2.7)
ENSG00000138468	SENP7 PPI subnetwork	0.000813	<0.05	SLC38A2 (4.8)	MED13L (3.7)	ANKRD11 (3.7)	BLK (3.6)	YEATS2 (3.2)	AGBL4 (3.1)	KLHL24 (3.0)	ACAN (2.9)	VGLL4 (2.8)	C1orf183 (2.8)
KEGG_TGF_BETA_SIGNALING_PATHWAY	KEGG_TGF_BETA_SIGNALING_PATHWAY	0.000817	<0.05	ID4 (5.9)	BMP6 (5.2)	C18orf1 (4.2)	FOXO1 (4.2)	CRIM1 (3.7)	HEY2 (3.6)	PTCH1 (3.6)	CDH11 (3.6)	PRKD1 (3.5)	IGF2 (3.3)
ENSG00000164244	PRRC1 PPI subnetwork	0.000818	<0.05	FUBP1 (4.7)	UBN1 (4.7)	KDM3B (4.5)	CHAMP1 (4.3)	RBM14 (4.2)	MAT2A (4.1)	TRA2A (4.1)	RBM39 (4.1)	QRICH1 (4.1)	ZC3H4 (4.0)
ENSG00000120899	PTK2B PPI subnetwork	0.000826	<0.05	BAIAP2 (3.8)	APC (3.5)	SPRED1 (3.4)	ADRBK1 (3.3)	SLC30A3 (3.3)	DGKG (3.3)	YWHAB (3.1)	MCHR2 (3.0)	RIN1 (2.8)	HPCA (2.7)
GO:0016607	nuclear speck	0.000827	<0.05	RSRC2 (6.8)	RBM25 (5.5)	FNBP4 (4.9)	RBM5 (4.8)	PABPN1 (4.7)	RBM39 (4.6)	RBM6 (4.4)	DDX42 (4.0)	PRPF3 (4.0)	CWC22 (4.0)
ENSG00000175793	SFN PPI subnetwork	0.000827	<0.05	ESRP2 (4.9)	PRSS8 (4.6)	PPL (4.4)	RHOD (4.4)	CLDN7 (4.3)	C2orf54 (4.2)	RAB25 (4.1)	TEAD3 (3.8)	AGAP1 (3.8)	MST1R (3.8)
ENSG00000139613	SMARCC2 PPI subnetwork	0.000832	<0.05	SMARCC1 (4.2)	BPTF (3.9)	CHD8 (3.7)	PCBP2 (3.5)	DDX23 (3.3)	DHX30 (3.2)	PA2G4 (3.2)	SRPK1 (3.1)	CDC25A (3.0)	KDM1A (3.0)
ENSG00000081189	MEF2C PPI subnetwork	0.000841	<0.05	PTP4A3 (4.8)	MTMR3 (4.1)	NOS3 (3.9)	PLEKHH3 (3.6)	MLXIP (3.6)	KCNK3 (3.4)	KLF7 (3.2)	MIR4763 (3.1)	NFIC (3.1)	NCOR2 (3.1)
MP:0005076	abnormal cell differentiation	0.000843	<0.05	ERRFI1 (4.0)	MED13L (3.9)	TCF7L2 (3.7)	SLC38A2 (3.6)	BCL2L11 (3.6)	PIK3R1 (3.5)	NFIL3 (3.5)	SMAD3 (3.4)	ENSG00000212673 (3.3)	NCOA6 (3.2)
GO:0008301	DNA binding, bending	0.000848	<0.05	HMGB3P1 (3.8)	NR2F1 (3.7)	IGF2BP3 (3.4)	HHIP (3.2)	ENSG00000231453 (3.1)	DMRTA2 (3.1)	C20orf144 (3.1)	RARB (3.1)	PTCH1 (3.0)	IGF2BP2 (2.7)
ENSG00000120693	SMAD9 PPI subnetwork	0.000856	<0.05	GH2 (4.5)	UBR2 (3.8)	ERVW-1 (3.7)	ENSG00000253138 (3.7)	BTBD7 (3.2)	LTBP3 (3.2)	NPC1 (3.2)	FEM1B (3.2)	FAM134C (3.1)	USP19 (3.1)
ENSG00000107643	MAPK8 PPI subnetwork	0.000895	<0.05	TRIB1 (6.2)	MAFF (5.9)	PMAIP1 (5.2)	NFKBIA (4.4)	ERRFI1 (4.3)	NFIL3 (4.3)	POLK (3.7)	NEAT1 (3.6)	SH2B3 (3.6)	BBC3 (3.6)
ENSG00000117020	AKT3 PPI subnetwork	0.000903	<0.05	MXD4 (3.9)	ZRANB1 (3.7)	FOXO1 (3.3)	SEPHS2 (3.3)	PLEKHA1 (3.1)	ADARB1 (3.1)	C3orf37 (3.0)	PHF20 (2.9)	C10orf46 (2.9)	HIVEP2 (2.8)
MP:0004261	abnormal embryonic neuroepithelium morphology	0.000908	<0.05	IGF2BP1 (3.9)	DMRTA2 (3.7)	EPHA7 (3.7)	LIN28B (3.4)	YEATS2 (3.4)	EPHA4 (3.2)	IGF2BP3 (3.0)	SPATA17 (2.9)	ENSG00000226674 (2.9)	ATXN2 (2.9)
GO:0090092	regulation of transmembrane receptor protein serine/threonine kinase signaling pathway	0.000916	<0.05	HEY2 (3.6)	PAPPA (3.6)	PCSK5 (3.5)	C18orf1 (3.5)	TMEM136 (3.4)	BTBD7 (3.3)	LTBP1 (3.3)	BMP6 (3.2)	ENSG00000257660 (3.1)	ADAMTS17 (3.1)
ENSG00000085276	MECOM PPI subnetwork	0.000917	<0.05	AXIN1 (3.9)	UBE2D2 (3.4)	ZNF771 (3.4)	ADCY9 (3.4)	PAPD7 (3.2)	MT1P3 (3.1)	PTP4A2 (2.8)	SRSF9 (2.6)	C10orf32 (2.6)	NT5C2 (2.6)
ENSG00000129993	CBFA2T3 PPI subnetwork	0.000917	<0.05	SSBP3 (4.1)	SMG6 (4.0)	CTDNEP1 (3.8)	WDR6 (3.7)	STRADA (3.3)	UBN1 (3.2)	C3orf54 (3.1)	VGLL4 (3.1)	ZNF362 (3.1)	ZNF76 (2.9)
GO:0007178	transmembrane receptor protein serine/threonine kinase signaling pathway	0.000921	<0.05	HEY2 (3.7)	LTBP1 (3.4)	ITGA11 (3.3)	ADAMTS17 (3.3)	C18orf1 (3.2)	PAPPA (3.2)	LINC00458 (3.1)	SLIT3 (3.0)	TBX6 (3.0)	GATA4 (3.0)
ENSG00000163132	MSX1 PPI subnetwork	0.000925	<0.05	MPPED2 (3.9)	ID4 (3.8)	ISL1 (3.4)	EPHA4 (3.4)	ZFHX3 (3.4)	EPHA7 (3.2)	H1FX-AS1 (3.1)	STRADA (3.0)	TFAP2B (3.0)	RPRD2 (2.9)
MP:0000091	short premaxilla	0.000931	<0.05	ANKRD11 (4.8)	CBLN4 (3.3)	BPTF (3.2)	FOXO1 (3.1)	MPPED2 (3.1)	KAT6B (3.0)	SLIT2 (2.9)	NFIL3 (2.9)	RAB11FIP3 (2.9)	CHAMP1 (2.7)
MP:0000477	abnormal intestine morphology	0.000933	<0.05	IGF2 (5.0)	SEMA3F (4.8)	TEAD3 (4.5)	CD248 (4.5)	CALML4 (4.5)	IGF2BP2 (4.3)	IGF2BP3 (4.2)	EFEMP2 (3.8)	FGFR4 (3.7)	PRR15L (3.6)
KEGG_WNT_SIGNALING_PATHWAY	KEGG_WNT_SIGNALING_PATHWAY	0.000945	<0.05	UBE2D2 (4.1)	PARD3 (3.6)	WNT8A (3.3)	FBXW11 (3.1)	GNB1 (3.1)	MYH7B (3.0)	FGFRL1 (2.9)	FGF18 (2.9)	ETV5 (2.9)	SLIT2 (2.9)
ENSG00000142039	CCDC97 PPI subnetwork	0.000955	<0.05	ATXN2L (4.9)	KDM2A (4.2)	PABPN1 (4.1)	CASC3 (4.0)	PACS1 (4.0)	UBE2D2 (3.9)	MAP7D1 (3.9)	RELA (3.8)	CELF1 (3.8)	PCBP2 (3.8)
ENSG00000111676	ATN1 PPI subnetwork	0.000957	<0.05	LAMB2 (4.8)	NCOR2 (4.4)	PKD1 (4.0)	ATXN2L (3.9)	SMG6 (3.7)	LRP5 (3.6)	LTBP3 (3.5)	SEMA3F (3.5)	NFIC (3.3)	TSC2 (3.2)
ENSG00000136709	WDR33 PPI subnetwork	0.000979	<0.05	KAT8 (3.8)	RRN3 (3.7)	ZNF646 (3.6)	SEPHS2 (3.3)	WDR6 (3.2)	PEX1 (3.2)	ZNF668 (3.1)	ENSG00000229729 (3.1)	ZNF48 (3.1)	DHX30 (3.0)
ENSG00000105663	ENSG00000105663 PPI subnetwork	0.000982	<0.05	SLC38A2 (4.2)	BPTF (3.8)	MED13L (3.8)	ANKRD11 (3.7)	CBFA2T2 (3.5)	YEATS2 (3.4)	VGLL4 (3.1)	AKAP9 (2.9)	GDF5 (2.9)	DEF6 (2.8)
ENSG00000112249	ASCC3 PPI subnetwork	0.000986	<0.05	TRIAP1 (3.8)	TAOK2 (3.6)	DOT1L (3.5)	TNRC6B (3.5)	SCAND2 (3.4)	PIAS1 (3.4)	MAP2K5 (3.4)	TNRC6A (3.3)	MTMR3 (3.2)	GTF3C2 (3.1)
GO:0019787	small conjugating protein ligase activity	0.000995	<0.05	C16orf72 (5.2)	ZFYVE1 (4.8)	BRAP (3.9)	C3orf38 (3.8)	FBXW11 (3.8)	ZRANB1 (3.7)	FAM53C (3.7)	MTMR3 (3.6)	TRIP12 (3.5)	GCC1 (3.5)
ENSG00000049246	PER3 PPI subnetwork	0.001	<0.05	FKBP5 (6.2)	FOXO3 (4.8)	BAIAP2 (4.8)	NFIL3 (4.7)	USP36 (4.5)	ERRFI1 (4.5)	FOXO1 (4.1)	MLXIP (3.9)	MAFF (3.8)	ATXN1L (3.6)
MP:0005104	abnormal tarsal bone morphology	0.001	<0.05	GDF5 (3.9)	ANGPTL7 (3.9)	LMX1B (3.9)	TRPS1 (3.7)	FKBP5 (3.7)	GLT25D2 (3.4)	GMDS (3.4)	SGCB (3.3)	NFATC4 (3.2)	OSBPL5 (3.2)
MP:0003720	abnormal neural tube closure	0.00101	<0.05	PTPN14 (3.9)	PLAG1 (3.6)	C16orf88 (3.6)	AFF3 (3.4)	RAD52 (3.2)	UBQLN4 (3.1)	R3HCC1 (3.0)	TGIF2 (3.0)	PURG (2.9)	WNT3 (2.8)
ENSG00000182481	KPNA2 PPI subnetwork	0.00102	<0.05	SBNO1 (3.7)	NUP155 (3.6)	CTNNB1 (3.4)	PARP1 (3.3)	IGF2BP3 (3.2)	GTF2I (3.2)	XRCC6 (3.1)	EIF4G1 (3.1)	NIPBL (3.1)	PPP1CC (3.0)
ENSG00000215769	ENSG00000215769 PPI subnetwork	0.00102	<0.05	SBNO1 (3.7)	NUP155 (3.6)	CTNNB1 (3.4)	PARP1 (3.3)	IGF2BP3 (3.2)	GTF2I (3.2)	XRCC6 (3.1)	EIF4G1 (3.1)	NIPBL (3.1)	PPP1CC (3.0)
GO:0016407	acetyltransferase activity	0.00102	<0.05	MCPH1 (4.8)	TRMT61B (3.8)	CCDC101 (3.8)	MSL1 (3.7)	MMAB (3.7)	C16orf62 (3.6)	MYO19 (3.6)	GOSR1 (3.6)	UBQLN4 (3.3)	GGNBP2 (3.3)
GO:0003002	regionalization	0.00102	<0.05	TBX6 (4.5)	PAX2 (4.2)	LMX1B (4.0)	ENSG00000231453 (4.0)	HMGA2 (3.6)	C10orf140 (3.5)	WNT3 (3.5)	MIR214 (3.4)	EBF2 (3.3)	IGF2BP1 (3.3)
GO:0060606	tube closure	0.00102	<0.05	RAD52 (3.7)	C10orf140 (3.6)	IGF2BP1 (3.5)	LIN28B (3.4)	NCKAP5L (3.1)	MTERFD3 (3.1)	WNT8A (3.1)	SLC35E2 (2.9)	PLAG1 (2.9)	NLGN1 (2.9)
MP:0011091	complete prenatal lethality	0.00103	<0.05	LINC00458 (4.3)	RPTOR (4.0)	NRP1 (3.5)	TCF7L2 (3.5)	WNT3 (3.3)	ANKRD11 (3.2)	NPC1 (3.2)	KIAA1267 (3.0)	EPHA4 (2.9)	EDNRB (2.9)
ENSG00000169057	MECP2 PPI subnetwork	0.00103	<0.05	ANKRD11 (4.0)	SSBP3 (4.0)	SRR (3.8)	SMG6 (3.6)	WDR6 (3.5)	L3MBTL3 (3.5)	GTF2I (3.5)	DDX6 (3.4)	RBM6 (3.4)	PSIP1 (3.4)
MP:0000774	decreased brain size	0.00104	<0.05	DMRTA2 (6.2)	NR2F1 (4.1)	LINC00461 (4.1)	PTPN11 (3.9)	ENSG00000250377 (3.6)	SOX5 (3.5)	EHBP1 (3.4)	FAM208A (3.4)	TGFB2 (3.2)	GPRC5B (3.2)
MP:0000074	abnormal neurocranium morphology	0.00105	<0.05	TRPS1 (5.9)	ACAN (5.7)	FAM101A (4.0)	GDF5 (4.0)	MPPED2 (3.8)	SCUBE3 (3.8)	NFATC4 (3.4)	PTCH1 (3.4)	ZFHX3 (3.3)	ID4 (3.2)
GO:0001843	neural tube closure	0.00105	<0.05	RAD52 (3.9)	LIN28B (3.6)	C10orf140 (3.5)	IGF2BP1 (3.3)	NCKAP5L (3.2)	WNT8A (3.0)	STXBP6 (2.9)	MTERFD3 (2.9)	NLGN1 (2.9)	C3orf24 (2.8)
ENSG00000188130	MAPK12 PPI subnetwork	0.00107	<0.05	TRIB1 (6.4)	MAFF (6.0)	DUSP6 (4.7)	PMAIP1 (4.1)	ETV5 (4.0)	ERRFI1 (3.9)	SPRY4 (3.6)	KLF16 (3.5)	STH (3.3)	NPAS4 (3.2)
MP:0000111	cleft palate	0.00107	<0.05	FAM101A (4.4)	PTCH1 (4.2)	NFATC4 (4.2)	IGF2 (4.0)	SCUBE3 (4.0)	KCTD15 (4.0)	EPHA7 (3.9)	IGF2BP1 (3.9)	IGF1R (3.8)	CDH11 (3.7)
GO:0043967	histone H4 acetylation	0.00109	<0.05	KIAA1267 (4.4)	EZH1 (4.3)	C22orf40 (4.0)	BRPF3 (3.8)	CASC3 (3.5)	ENSG00000245556 (3.4)	LINC00470 (3.4)	C7orf64 (3.4)	ENSG00000254556 (3.3)	ISY1 (3.3)
ENSG00000172071	EIF2AK3 PPI subnetwork	0.00109	<0.05	SLC38A2 (5.2)	MED13L (3.7)	YEATS2 (3.5)	CHD8 (3.3)	BTBD7 (3.1)	ANKRD11 (3.1)	ATXN2L (3.0)	ATP2A2 (3.0)	C1orf183 (3.0)	BLK (3.0)
ENSG00000121481	RNF2 PPI subnetwork	0.0011	<0.05	KDM3B (3.8)	RPRD2 (3.7)	SETD1B (3.6)	DVL2 (3.5)	SBNO1 (3.5)	AXIN1 (3.4)	BCL7A (3.4)	RBM12 (3.3)	SP1 (3.1)	KIAA1267 (3.1)
ENSG00000130479	MAP1S PPI subnetwork	0.0011	<0.05	KDM3B (4.8)	FUBP1 (4.8)	UBN1 (4.8)	TRA2A (4.3)	CHAMP1 (4.3)	QRICH1 (4.2)	COPG (4.2)	RBM39 (4.1)	RBM14 (4.0)	RBM25 (4.0)
ENSG00000179348	GATA2 PPI subnetwork	0.00111	<0.05	CASC3 (4.9)	TAL1 (4.2)	FSHB (3.8)	TNRC6B (3.5)	POMC (3.4)	SH2B3 (3.4)	C3orf54 (3.3)	PLAG1 (3.3)	ENSG00000246629 (3.2)	PTPN12 (3.2)
ENSG00000167641	PPP1R14A PPI subnetwork	0.00111	<0.05	CPNE7 (4.2)	CEP120 (3.7)	ANKS1B (3.5)	CYTH1 (3.2)	BAIAP2 (3.2)	PHC2 (3.1)	FBXW11 (3.1)	NFIL3 (3.0)	RASA2 (3.0)	DGKG (2.9)
GO:0071495	cellular response to endogenous stimulus	0.00113	<0.05	ENSG00000255545 (3.6)	ENSG00000249548 (3.5)	ESR1 (3.4)	CYP17A1 (3.3)	C20orf118 (3.2)	KLHL24 (3.1)	CSH2 (3.1)	POMC (2.9)	GH2 (2.8)	HCAR1 (2.7)
MP:0011085	complete postnatal lethality	0.00114	<0.05	IRX3 (3.8)	NRXN1 (3.7)	NTNG1 (3.7)	DLK1 (3.7)	ERBB4 (3.6)	IRX1 (3.6)	CADPS (3.5)	ELAVL4 (3.5)	TFAP2B (3.4)	PTCH1 (3.3)
ENSG00000166908	PIP4K2C PPI subnetwork	0.00114	<0.05	RGP1 (3.7)	ATXN2 (3.2)	EFCAB4A (3.1)	TBC1D10B (3.1)	TEAD3 (3.1)	PVRL2 (3.1)	KIAA1522 (3.1)	FRYL (3.0)	ADCY6 (3.0)	KIAA0754 (3.0)
MP:0002233	abnormal nose morphology	0.00114	<0.05	C14orf39 (4.3)	DMRTA2 (3.7)	ADAMTSL3 (3.6)	SEMA3F (3.6)	NFATC4 (3.4)	SIX6 (3.3)	IRX3 (3.2)	CCDC36 (3.1)	MVK (3.0)	ETV7 (3.0)
ENSG00000084676	NCOA1 PPI subnetwork	0.00117	<0.05	TRIB1 (4.8)	CASC3 (4.5)	NFIC (4.3)	TNRC6B (4.0)	ZBTB7B (3.8)	MSL1 (3.7)	PPARA (3.7)	MTMR3 (3.5)	ARHGEF12 (3.4)	ESR1 (3.4)
ENSG00000136111	TBC1D4 PPI subnetwork	0.00118	<0.05	NCOA6 (4.5)	APC (3.5)	EIF4G1 (3.5)	NCOR2 (3.3)	RPRD2 (3.2)	ZNF646 (3.0)	DCAF16 (2.8)	ZFHX3 (2.8)	CARNS1 (2.8)	ZC3H4 (2.7)
GO:0031252	cell leading edge	0.00118	<0.05	PTPN12 (4.1)	TOM1L1 (4.1)	PDGFB (4.0)	MACF1 (3.7)	CDC42SE1 (3.6)	PTPN14 (3.6)	LUZP1 (3.6)	RIN1 (3.5)	GNAI2 (3.5)	MAP4 (3.5)
ENSG00000196419	XRCC6 PPI subnetwork	0.00119	<0.05	XRCC6 (3.9)	C3orf37 (3.7)	PRMT7 (3.6)	DARS2 (3.6)	PARP1 (3.4)	WDR6 (3.4)	HIRIP3 (3.3)	MAT2A (3.2)	FUBP1 (3.1)	IMPDH2 (3.0)
KEGG_ADHERENS_JUNCTION	KEGG_ADHERENS_JUNCTION	0.0012	<0.05	TEAD1 (4.8)	PARD3 (4.3)	PTPN12 (4.1)	RRAS2 (4.1)	LUZP1 (3.5)	PTPN14 (3.4)	AGAP1 (3.3)	CTBP2 (3.3)	LGR4 (3.2)	DAG1 (3.2)
MP:0003047	abnormal thoracic vertebrae morphology	0.00121	<0.05	MIR214 (5.6)	ENSG00000231453 (5.5)	DNM3OS (4.9)	PRKD1 (4.0)	NPW (3.8)	NFATC4 (3.7)	CRTAC1 (3.4)	PDZRN4 (3.2)	CCDC36 (3.0)	SKAP1 (2.9)
ENSG00000147010	SH3KBP1 PPI subnetwork	0.00122	<0.05	ATXN2 (3.9)	DNM2 (3.9)	ATXN2L (3.5)	RAC1 (3.4)	NAV1 (3.3)	ZFHX3 (3.2)	ARHGEF7 (3.2)	GIT2 (3.1)	BPTF (3.1)	USP33 (3.0)
MP:0002740	heart hypoplasia	0.00123	<0.05	CASC3 (7.9)	ENSG00000235300 (4.1)	MSL1 (4.0)	GOSR1 (3.9)	MYO19 (3.9)	ENSG00000228265 (3.8)	TRPC4AP (3.7)	ENSG00000232103 (3.6)	UQCC (3.5)	RAB11FIP3 (3.3)
ENSG00000214528	ENSG00000214528 PPI subnetwork	0.00124	<0.05	C5orf39 (4.1)	LMX1B (3.9)	IGF2BP2 (3.6)	IGF2-AS (3.6)	PAX2 (3.3)	ISL1 (3.3)	SCAND2 (3.2)	ENSG00000215068 (3.2)	ENSG00000238199 (3.2)	PCDH7 (3.0)
MP:0002957	intestinal adenocarcinoma	0.00127	<0.05	HHLA2 (3.8)	SMARCC1 (3.6)	TRAIP (3.4)	TBX10 (3.3)	CEP250 (3.1)	ENSG00000180385 (3.1)	KNTC1 (3.0)	ENSG00000255120 (3.0)	MST1R (3.0)	POLE (2.9)
GO:0032330	regulation of chondrocyte differentiation	0.00128	<0.05	BNC2 (4.5)	LINC00476 (4.1)	PRKG2 (3.5)	FAM101A (3.5)	GDF5 (3.3)	DNM3OS (3.2)	VGLL4 (3.1)	C14orf70 (3.1)	ACAN (3.0)	AFF3 (3.0)
ENSG00000182541	LIMK2 PPI subnetwork	0.00129	<0.05	C12orf51 (3.9)	ENSG00000255545 (3.8)	ENSG00000227388 (3.6)	RUSC1 (3.4)	MTMR3 (3.3)	PRKAR2A (3.3)	PTPRJ (3.3)	KIAA1522 (3.2)	TBC1D10B (3.2)	FAM208A (3.1)
ENSG00000150347	ARID5B PPI subnetwork	0.00129	<0.05	TNRC6A (4.4)	SCAND2 (4.3)	ZNF48 (4.2)	ZNF646 (4.2)	TAOK2 (3.7)	INVS (3.6)	RPRD2 (3.6)	ETAA1 (3.3)	SEPHS2 (3.3)	KDM2A (3.3)
ENSG00000160584	SIK3 PPI subnetwork	0.00129	<0.05	USP33 (3.9)	ENSG00000177418 (3.3)	C12orf51 (3.3)	TBC1D10B (3.2)	ANKRD6 (3.2)	DICER1 (3.2)	ZBTB7B (3.1)	RNF123 (3.1)	SCN4A (3.1)	ARIH2 (3.1)
ENSG00000085872	CHERP PPI subnetwork	0.0013	<0.05	PCBP2 (5.5)	RBM14 (5.1)	UBE2D2 (5.1)	PABPN1 (4.7)	SF3B4 (4.3)	SF3B2 (4.1)	RPRD2 (4.0)	PA2G4 (3.9)	ATXN2L (3.9)	CASC3 (3.9)
MP:0002652	thin myocardium	0.0013	<0.05	WNK1 (4.1)	DOT1L (3.9)	FER1L4 (3.8)	FAM208A (3.6)	MYBPC3 (3.5)	KDM2A (3.2)	ADAMTSL3 (3.1)	ENSG00000235300 (3.0)	SP1 (3.0)	PTPN12 (2.9)
ENSG00000068305	MEF2A PPI subnetwork	0.00131	<0.05	RAPSN (4.4)	DLGAP4 (3.6)	KLHL24 (3.5)	NCOR2 (3.3)	AGAP1 (3.0)	SCRIB (2.9)	MLXIP (2.9)	GIT1 (2.9)	MAP3K3 (2.8)	ARHGEF7 (2.7)
GO:0045815	positive regulation of gene expression, epigenetic	0.00132	<0.05	RPRD2 (4.8)	ZNF362 (4.0)	ATXN2L (3.7)	REXO1 (3.6)	LINC00470 (3.5)	TET2 (3.5)	SETD1B (3.5)	ENSG00000256731 (3.4)	C20orf11 (3.2)	KAT6B (3.0)
MP:0003935	abnormal craniofacial development	0.00132	<0.05	ADAMTS17 (4.0)	EFNA5 (3.7)	CTF1 (3.6)	NFATC4 (3.5)	DMRTA2 (3.5)	ZFHX3 (3.4)	LINC00461 (3.4)	RARB (3.1)	PPL (3.1)	EFNA1 (3.0)
ENSG00000147689	FAM83A PPI subnetwork	0.00134	<0.05	USP33 (3.4)	MLXIP (3.4)	SIPA1 (3.3)	NF1 (3.2)	MTMR3 (3.0)	ANKRD13A (3.0)	ADRBK1 (2.9)	TBC1D10B (2.9)	MUS81 (2.9)	C10orf26 (2.8)
ENSG00000171148	TADA3 PPI subnetwork	0.00136	<0.05	UBQLN4 (4.1)	SCRIB (4.0)	RBM4B (3.7)	BRPF3 (3.4)	PIGW (3.3)	GTF3C2 (3.3)	SETD1B (3.3)	CASC3 (3.2)	ZC3H4 (3.2)	SETD1A (3.0)
ENSG00000115170	ACVR1 PPI subnetwork	0.00137	<0.05	FEM1B (3.6)	EFNA1 (3.5)	CABLES1 (3.5)	C3orf38 (3.4)	VAMP8 (3.2)	CLDN7 (2.9)	ERBB3 (2.9)	VAMP5 (2.8)	FGF2 (2.8)	KCTD15 (2.8)
GO:0000307	cyclin-dependent protein kinase holoenzyme complex	0.00137	<0.05	C1orf183 (4.4)	SPRED1 (4.1)	C12orf5 (4.0)	MGMT (3.9)	DPYSL4 (3.9)	HMGA2 (3.9)	RAPSN (3.7)	GATAD1 (3.5)	CPNE4 (3.4)	SPATA18 (3.4)
MP:0001513	limb grasping	0.00138	<0.05	SV2C (4.2)	AKAP6 (4.0)	AGAP1 (3.9)	NRXN1 (3.8)	NRXN3 (3.5)	ELAVL2 (3.3)	MAPT (3.3)	AAK1 (3.3)	EBF2 (3.3)	FAM57B (3.2)
REACTOME_SIGNALING_BY_TGF_BETA	REACTOME_SIGNALING_BY_TGF_BETA	0.00138	<0.05	C18orf1 (4.6)	ZNF362 (4.2)	SMAD3 (4.1)	MAP3K3 (3.6)	SH2B3 (3.5)	BTBD7 (3.3)	OTUD4 (3.3)	LUZP1 (3.2)	FGF2 (3.1)	KIAA1267 (3.0)
GO:0048732	gland development	0.00139	<0.05	LMX1B (3.7)	C10orf140 (3.5)	COL7A1 (3.4)	ESR1 (3.4)	PAPPA (3.4)	ENSG00000235300 (3.3)	GH2 (3.3)	C10orf114 (3.2)	CSH2 (3.2)	TMEM200A (3.2)
ENSG00000127616	SMARCA4 PPI subnetwork	0.0014	<0.05	ANKRD11 (4.3)	BPTF (3.9)	SMARCC1 (3.7)	QRICH1 (3.5)	CREB1 (3.4)	H1FX (3.4)	SETD1B (3.3)	NIPBL (3.2)	BCL7A (3.1)	MGA (3.0)
MP:0001726	abnormal allantois morphology	0.0014	<0.05	WNT8A (4.4)	NOS3 (3.9)	SOX7 (3.7)	EDNRB (3.6)	WNT3 (3.6)	SEMA3F (3.3)	MAP3K3 (3.1)	EFNA1 (3.1)	VAMP5 (3.0)	PCDH17 (3.0)
MP:0004616	lumbar vertebral transformation	0.00141	<0.05	C5orf39 (5.0)	PAX2 (4.8)	ENSG00000215068 (4.4)	HMGA2 (3.9)	LIN28B (3.2)	SENP6 (3.0)	SOCS2 (3.0)	LMX1B (2.9)	LINC00355 (2.9)	FKBP5 (2.9)
ENSG00000128245	YWHAH PPI subnetwork	0.00148	<0.05	INADL (3.2)	NECAB3 (3.1)	FOXO3 (3.1)	MYO6 (3.1)	SLC38A2 (2.9)	H1FX (2.9)	ASH1L (2.9)	DBNDD1 (2.9)	CNTNAP1 (2.8)	MSL1 (2.8)
GO:0016049	cell growth	0.00148	<0.05	FAM150B (3.9)	ERBB4 (3.3)	ENSG00000246985 (3.3)	ZNF771 (3.3)	LTBP3 (3.3)	FGF2 (3.2)	PAPPA (3.1)	SLC39A13 (2.9)	VIT (2.9)	CRIM1 (2.9)
ENSG00000108504	ENSG00000108504 PPI subnetwork	0.00148	<0.05	NCAPG (4.5)	KIF20A (4.2)	TACC3 (4.2)	TUBG1 (4.0)	RAD51AP1 (3.9)	E2F7 (3.9)	CENPW (3.9)	CCNA2 (3.8)	ATAD5 (3.8)	SRPK1 (3.7)
MP:0003077	abnormal cell cycle	0.00149	<0.05	CCNE1 (4.2)	KNTC1 (3.9)	KIF20A (3.9)	POLE (3.9)	TACC3 (3.7)	GINS1 (3.7)	E2F1 (3.7)	CENPM (3.6)	ENSG00000180385 (3.6)	SLC38A2 (3.5)
GO:0019903	protein phosphatase binding	0.00149	<0.05	RAB1B (3.5)	TAOK2 (3.4)	EFNA5 (3.3)	SYT12 (3.3)	ENSG00000258297 (3.3)	DNM2 (3.2)	PPP6R3 (3.2)	CDC42SE1 (3.2)	GATA4 (3.2)	ADCY6 (3.2)
KEGG_UBIQUITIN_MEDIATED_PROTEOLYSIS	KEGG_UBIQUITIN_MEDIATED_PROTEOLYSIS	0.0015	<0.05	C3orf38 (3.7)	KPNA3 (3.6)	C11orf68 (3.6)	PSME4 (3.5)	PPP6R3 (3.5)	ATXN2 (3.4)	ARHGEF7 (3.4)	CSNK1G3 (3.4)	TRAFD1 (3.3)	DCUN1D4 (3.3)
GO:0009952	anterior/posterior pattern specification	0.00151	<0.05	TBX6 (4.7)	PAX2 (4.5)	LMX1B (4.0)	ENSG00000231453 (3.7)	LIN28B (3.4)	C5orf39 (3.2)	WNT3 (3.2)	IGF2-AS (3.2)	HMGA2 (3.1)	IGF2BP1 (3.1)
ENSG00000134255	CEPT1 PPI subnetwork	0.00152	<0.05	EIF4G1 (4.2)	APEH (4.2)	NDUFV1 (4.0)	SNX17 (4.0)	PARP1 (3.9)	CDK5 (3.8)	COPG (3.8)	TARS2 (3.8)	TSC2 (3.7)	UQCRC1 (3.7)
GO:0042974	retinoic acid receptor binding	0.00153	<0.05	SP1 (4.1)	ENSG00000235300 (3.8)	GTPBP2 (3.4)	NIPBL (3.2)	APOC1 (3.1)	NUPR1 (3.1)	MLX (3.1)	PRRT3-AS1 (3.1)	FAM208A (3.0)	HNF4G (2.9)
ENSG00000161202	DVL3 PPI subnetwork	0.00156	<0.05	FGFRL1 (4.2)	FAM167A (4.0)	PARD3 (3.6)	ID4 (3.4)	FAM53C (3.3)	SETD1A (3.2)	NCKAP5L (3.2)	NCOA6 (3.2)	CCND1 (3.2)	ANKRD6 (3.1)
MP:0009890	cleft secondary palate	0.00156	<0.05	MIR214 (5.1)	TRPS1 (4.9)	CDH11 (4.8)	EPHA3 (4.6)	ASXL3 (4.6)	DNM3OS (4.5)	EBF2 (4.2)	NR2F1 (4.1)	EPHA7 (4.1)	NFATC4 (4.1)
ENSG00000168646	AXIN2 PPI subnetwork	0.00157	<0.05	FBXW11 (4.9)	FEM1B (3.6)	R3HCC1 (3.2)	GNB1 (3.2)	UBE2D2 (3.1)	MAP7D1 (3.1)	KLHL24 (3.0)	KDM3B (3.0)	SENP6 (2.9)	CSNK1G3 (2.9)
GO:0019207	kinase regulator activity	0.00158	<0.05	ENSG00000206567 (3.6)	ENSG00000253522 (3.2)	C16orf72 (3.2)	LIN7C (3.0)	SPRED1 (2.9)	BCL2L11 (2.8)	PITPNM2 (2.7)	RTN4RL1 (2.7)	HCAR1 (2.7)	CAMK2N2 (2.6)
KEGG_PANCREATIC_CANCER	KEGG_PANCREATIC_CANCER	0.00159	<0.05	RAB1B (3.9)	GNB1 (3.8)	GNA12 (3.7)	RASA2 (3.3)	MTMR3 (3.2)	C18orf45 (3.2)	RELA (3.1)	MXD4 (3.1)	ADRBK1 (3.1)	FBXW11 (3.0)
ENSG00000117222	RBBP5 PPI subnetwork	0.00159	<0.05	RPRD2 (3.6)	SETD1B (3.5)	KDM3B (3.5)	CASC3 (3.5)	QRICH1 (3.4)	RBM4B (3.4)	AXIN1 (3.4)	THAP11 (3.3)	RBM39 (3.3)	RBM12 (3.3)
REACTOME_G_ALPHA_1213_SIGNALLING_EVENTS	REACTOME_G_ALPHA_1213_SIGNALLING_EVENTS	0.0016	<0.05	C3orf54 (4.0)	PTP4A3 (3.5)	GNB1 (3.3)	GNAI2 (3.2)	SIPA1 (3.2)	APC (3.1)	LUZP1 (3.1)	DLG2 (3.0)	MACF1 (3.0)	MAST3 (2.9)
GO:0008022	protein C-terminus binding	0.00163	<0.05	C11orf68 (3.8)	MAPK3 (3.5)	KLC2 (3.5)	CEP250 (3.4)	RHOA (3.4)	MT1P3 (3.4)	TBC1D10B (3.3)	YPEL3 (3.2)	FHIT (3.0)	TSC2 (2.9)
ENSG00000175220	ARHGAP1 PPI subnetwork	0.00164	<0.05	GNA12 (3.7)	BCL7C (3.7)	CDK5 (3.6)	NRBP1 (3.5)	COL4A3BP (3.4)	GNB1 (3.3)	METRN (3.1)	RALY (3.1)	GNAI3 (2.8)	SYT3 (2.8)
MP:0010402	ventricular septal defect	0.00166	<0.05	BMP6 (4.4)	EPHA4 (4.2)	IGF2BP1 (3.9)	RARB (3.6)	GRB10 (3.5)	PRKD1 (3.4)	LTBP1 (3.4)	CDH11 (3.4)	C5orf13 (3.3)	NCKAP5L (3.3)
ENSG00000152944	MED21 PPI subnetwork	0.00167	<0.05	ZNHIT3 (5.1)	CASC3 (4.7)	MAD2L1BP (4.5)	GOSR1 (4.4)	ANKRD11 (4.4)	PRDM4 (4.1)	MFAP3 (3.8)	VTA1 (3.7)	LYRM2 (3.6)	NIPBL (3.5)
GO:0048706	embryonic skeletal system development	0.00168	<0.05	MIR214 (5.0)	C5orf39 (4.3)	PAX2 (4.3)	ASXL3 (4.2)	DNM3OS (4.0)	ENSG00000231453 (3.7)	EBF2 (3.7)	ENSG00000215068 (3.6)	IGF2-AS (3.5)	RNF212 (3.5)
GO:0050321	tau-protein kinase activity	0.00168	<0.05	FBXL19 (5.2)	AGAP3 (4.6)	CNTNAP1 (4.2)	SYT3 (3.9)	ATXN2L (3.9)	DLGAP4 (3.7)	PIAS1 (3.7)	KCTD13 (3.6)	ZNF131 (3.5)	DLG4 (3.4)
ENSG00000156675	RAB11FIP1 PPI subnetwork	0.00169	<0.05	APC (3.7)	RHOD (3.4)	ADCY9 (3.3)	MACF1 (3.2)	COL4A3BP (3.2)	OTUD7B (3.2)	DNM2 (3.2)	PTPN14 (3.1)	CLIP1 (3.0)	SNTA1 (3.0)
GO:0000785	chromatin	0.00172	<0.05	H1FX (6.2)	PSIP1 (3.4)	SSBP3 (3.3)	SMARCC1 (3.1)	FANCE (3.1)	CDC25A (2.9)	CCNE1 (2.9)	ATAD5 (2.8)	SP1 (2.7)	QRICH1 (2.7)
MP:0000137	abnormal vertebrae morphology	0.00173	<0.05	FAM101A (5.1)	NFATC4 (4.0)	ACAN (3.9)	SOX5 (3.6)	CDH11 (3.6)	ITGA11 (3.6)	TRPS1 (3.6)	FGFRL1 (3.5)	LUM (3.4)	MIR214 (3.2)
GO:0048736	appendage development	0.00174	<0.05	C10orf140 (4.3)	NFATC4 (4.2)	ASXL3 (4.2)	LMX1B (3.9)	DNM3OS (3.9)	TRPS1 (3.9)	MIR214 (3.8)	PAX2 (3.6)	SCUBE3 (3.4)	ENSG00000215068 (3.3)
GO:0060173	limb development	0.00174	<0.05	C10orf140 (4.3)	NFATC4 (4.2)	ASXL3 (4.2)	LMX1B (3.9)	DNM3OS (3.9)	TRPS1 (3.9)	MIR214 (3.8)	PAX2 (3.6)	SCUBE3 (3.4)	ENSG00000215068 (3.3)
ENSG00000167670	CHAF1A PPI subnetwork	0.00175	<0.05	POLE (4.1)	ATAD5 (3.9)	E2F1 (3.9)	BCL7A (3.5)	ZBTB24 (3.5)	CDC25A (3.4)	PSIP1 (3.3)	SSBP3 (3.3)	GINS1 (3.3)	ERI1 (3.3)
ENSG00000078328	RBFOX1 PPI subnetwork	0.00176	<0.05	PHLDB1 (4.9)	ATXN2L (3.9)	EHBP1 (3.6)	NCKAP5L (3.5)	BBC3 (3.5)	NFIC (3.5)	MAP1LC3A (3.4)	ANKRD13B (3.3)	NCOR2 (3.3)	CTDNEP1 (3.2)
GO:0050680	negative regulation of epithelial cell proliferation	0.00176	<0.05	PDILT (3.6)	HHIP (3.0)	NR2F1 (2.8)	RELN (2.8)	GPR126 (2.8)	ENSG00000235358 (2.7)	DLK1 (2.7)	TEAD1 (2.7)	IGF2 (2.7)	ENSG00000232103 (2.6)
ENSG00000105229	PIAS4 PPI subnetwork	0.00176	<0.05	GTF2I (3.6)	UBA7 (3.6)	RBM5 (3.4)	WDR6 (3.2)	SSBP3 (3.1)	TRIP12 (3.0)	ENSG00000235919 (2.9)	SETBP1 (2.9)	SMG6 (2.9)	SRR (2.9)
ENSG00000177565	TBL1XR1 PPI subnetwork	0.00176	<0.05	CBX1 (4.3)	ENSG00000213600 (3.3)	NCOA6 (3.3)	LCORL (3.2)	SBNO1 (3.0)	SETD1A (2.9)	SMARCC1 (2.9)	NUCKS1 (2.8)	DVL2 (2.8)	DDX6 (2.8)
MP:0001954	respiratory distress	0.00177	<0.05	SCUBE3 (3.9)	CDH11 (3.8)	NPR3 (3.7)	PCDH17 (3.7)	FGF18 (3.5)	TRPS1 (3.4)	SETBP1 (3.4)	PTCH1 (3.3)	IGF2 (3.3)	IRX3 (3.3)
REACTOME_IRAK2_MEDIATED_ACTIVATION_OF_TAK1_COMPLEX_UPON_TLR78_OR_9_STIMULATION	REACTOME_IRAK2_MEDIATED_ACTIVATION_OF_TAK1_COMPLEX_UPON_TLR78_OR_9_STIMULATION	0.00179	<0.05	VHL (3.6)	ZBTB24 (3.6)	ZCCHC4 (3.6)	LYRM2 (3.5)	RELA (3.4)	C3orf38 (3.2)	ZNF513 (3.1)	TOM1L1 (3.1)	C20orf152 (3.1)	HIVEP2 (3.0)
ENSG00000100906	NFKBIA PPI subnetwork	0.0018	<0.05	PHF15 (4.1)	ENSG00000212673 (3.6)	TRAF3 (3.6)	RBM14 (3.6)	MFHAS1 (3.2)	CACYBP (3.1)	KDM2A (3.1)	FAM13B (3.0)	MVP (3.0)	SUOX (3.0)
GO:0060348	bone development	0.00181	<0.05	ACAN (4.9)	FAM101A (3.9)	TPST1 (3.9)	DNM3OS (3.8)	VIT (3.7)	COPZ2 (3.7)	MIR214 (3.7)	ADAMTS10 (3.6)	PCSK5 (3.6)	ITGA11 (3.5)
MP:0000830	abnormal diencephalon morphology	0.00181	<0.05	C10orf140 (4.2)	SIX6 (3.5)	EPHA4 (3.4)	IGF2BP1 (3.4)	IRX3 (3.3)	FAM101A (3.3)	SLIT2 (3.2)	SCUBE3 (3.1)	EBF2 (3.1)	EPHA7 (3.0)
ENSG00000156711	MAPK13 PPI subnetwork	0.00181	<0.05	TRIB1 (7.1)	MAFF (6.7)	PMAIP1 (4.8)	ETV5 (4.3)	DUSP6 (4.0)	ERRFI1 (3.9)	NPAS4 (3.9)	SPRY4 (3.6)	KLF16 (3.4)	CLCF1 (3.4)
ENSG00000078399	HOXA9 PPI subnetwork	0.00186	<0.05	ISL1 (4.9)	C10orf140 (4.5)	RIC8B (3.8)	RARB (3.7)	MPPED2 (3.6)	IGF2BP2 (3.5)	MSL1 (3.3)	TEAD3 (3.3)	NR2F1 (3.3)	IGF2BP1 (3.3)
ENSG00000134308	YWHAQ PPI subnetwork	0.00189	<0.05	YWHAB (3.9)	MAP7D1 (3.2)	EIF4G1 (3.1)	CTBP2 (3.0)	MAPK13 (3.0)	MAT2A (2.9)	WNK1 (2.9)	RBM6 (2.9)	ENAH (2.9)	PHLDB1 (2.8)
MP:0001065	abnormal trigeminal nerve morphology	0.00191	<0.05	ENSG00000255496 (4.7)	BDNF-AS1 (3.8)	CADPS (3.6)	NR2F1 (3.6)	HMGA2 (3.5)	SLIT2 (3.5)	TGFB2 (3.5)	ENSG00000250377 (3.4)	SLC4A2 (3.4)	EPHA4 (3.4)
ENSG00000103197	TSC2 PPI subnetwork	0.00191	<0.05	C10orf46 (3.8)	SSBP3 (3.4)	GNB1 (3.4)	DLGAP4 (3.3)	COL4A3BP (3.2)	GTF2I (3.2)	ZFYVE1 (3.1)	SLC44A2 (3.0)	C12orf5 (2.8)	ANKIB1 (2.8)
GO:0004842	ubiquitin-protein ligase activity	0.00192	<0.05	C16orf72 (5.3)	ZFYVE1 (4.7)	FAM53C (3.9)	FBXW11 (3.9)	BRAP (3.8)	GCC1 (3.8)	MTMR3 (3.7)	ZRANB1 (3.7)	TRAFD1 (3.7)	C3orf38 (3.6)
MP:0002114	abnormal axial skeleton morphology	0.00193	<0.05	FAM101A (4.8)	ACAN (4.6)	PTCH1 (4.4)	TRPS1 (4.2)	AUTS2 (4.1)	ID4 (4.0)	VIT (3.9)	KCTD15 (3.7)	LMX1B (3.6)	SCUBE3 (3.5)
ENSG00000137693	YAP1 PPI subnetwork	0.00193	<0.05	ENAH (4.6)	SSBP3 (3.5)	EPPK1 (3.3)	MYO6 (3.1)	EFCAB4A (3.0)	H1FX (3.0)	VPS37B (2.9)	PACS1 (2.8)	BAIAP2 (2.8)	ROGDI (2.8)
GO:0008757	S-adenosylmethionine-dependent methyltransferase activity	0.00193	<0.05	TARS2 (4.6)	UBQLN4 (4.0)	UBR2 (3.8)	WBSCR16 (3.7)	QTRT1 (3.7)	METAP1D (3.4)	PINX1 (3.4)	MLLT10 (3.3)	ANAPC7 (3.3)	KLHL20 (3.2)
ENSG00000185386	MAPK11 PPI subnetwork	0.00194	<0.05	TRIB1 (6.8)	MAFF (6.1)	ETV5 (5.2)	FAM53C (4.8)	DUSP6 (4.2)	PMAIP1 (4.1)	KLF16 (3.8)	SPRY4 (3.7)	GIT2 (3.6)	ERRFI1 (3.4)
GO:0001558	regulation of cell growth	0.00194	<0.05	FAM150B (4.2)	ENSG00000246985 (3.5)	FNDC4 (3.2)	VIT (3.2)	ERBB4 (3.2)	PAPPA (3.1)	SEMA3B (3.1)	ENSG00000227189 (3.1)	LTBP3 (3.0)	ENSG00000256845 (3.0)
MP:0000440	domed cranium	0.00195	<0.05	ACAN (5.7)	FGFRL1 (4.0)	TRPS1 (3.9)	NEO1 (3.5)	TGFB2 (3.5)	SLC39A13 (3.3)	PLXNB1 (3.3)	FAM101A (3.2)	RGP1 (3.2)	VIT (3.2)
MP:0001417	decreased exploration in new environment	0.00197	<0.05	NRXN3 (4.1)	ANKS1B (3.9)	GABRB3 (3.7)	CRIM1 (3.6)	RASGRF1 (3.5)	LRRC7 (3.3)	KCND3 (3.3)	QPCTL (3.3)	NTNG1 (3.2)	GHSR (3.2)
REACTOME_REGULATION_OF_GENE_EXPRESSION_IN_BETA_CELLS	REACTOME_REGULATION_OF_GENE_EXPRESSION_IN_BETA_CELLS	0.00197	<0.05	INS (12.2)	PAX4 (5.5)	GIPR (4.8)	PCSK1 (4.4)	PDIA2 (4.0)	ISL1 (3.9)	SLC2A2 (3.9)	GP2 (3.9)	DDC (3.7)	CTRL (3.7)
ENSG00000136715	SAP130 PPI subnetwork	0.00197	<0.05	BRPF3 (3.3)	C12orf24 (3.2)	PAPD7 (3.2)	ENSG00000245556 (3.1)	MAP2K5 (3.0)	SAMHD1 (2.9)	ANKLE2 (2.8)	SHISA5 (2.8)	MPV17 (2.8)	RBM4B (2.8)
MP:0000445	short snout	0.00198	<0.05	ACAN (5.8)	SCUBE3 (5.5)	NFATC4 (4.6)	FAM101A (4.6)	COL16A1 (4.6)	NEO1 (4.4)	TRPS1 (4.4)	CDH11 (4.4)	PTCH1 (4.3)	ITGA11 (4.2)
ENSG00000136573	BLK PPI subnetwork	0.00199	<0.05	CD19 (4.1)	PTGFR (3.8)	SPRED1 (3.7)	SLIT2 (3.6)	TAOK2 (3.4)	ETV5 (3.3)	BANK1 (3.3)	BEND5 (3.2)	SPI1 (3.2)	NR2F1 (3.2)
REACTOME_SIGNALING_BY_BMP	REACTOME_SIGNALING_BY_BMP	0.00199	<0.05	ID4 (5.1)	LINC00458 (4.2)	BTBD7 (3.9)	BMP6 (3.9)	TEAD1 (3.9)	SLIT3 (3.8)	PRKD1 (3.8)	C18orf1 (3.6)	PTCH1 (3.5)	PARD3 (3.2)
ENSG00000145781	COMMD10 PPI subnetwork	0.002	<0.05	NFKBIA (3.9)	HIVEP1 (3.9)	TRAF3 (3.9)	YIF1A (3.9)	OTUD4 (3.5)	CREB3 (3.5)	PHLPP2 (3.3)	RNASEH2C (3.2)	BCL7C (3.1)	ERGIC3 (3.1)
ENSG00000182944	EWSR1 PPI subnetwork	0.002	<0.05	PABPN1 (4.3)	RAB1B (3.8)	CCDC101 (3.7)	AIP (3.2)	ATXN2L (3.2)	PTBP2 (3.2)	TLN1 (3.2)	SF3B4 (3.1)	TBC1D10B (3.0)	RBM4 (3.0)
ENSG00000134717	BTF3L4 PPI subnetwork	0.00201	<0.05	FBXW11 (4.5)	FAM114A2 (3.9)	MFAP3 (3.7)	WNK1 (3.7)	UBE2D2 (3.5)	RC3H1 (3.5)	ENSG00000247828 (3.5)	CDC42SE1 (3.4)	AP1G1 (3.3)	C10orf46 (3.3)
ENSG00000166888	STAT6 PPI subnetwork	0.00201	<0.05	MVP (3.9)	PTPRJ (3.8)	HIVEP1 (3.7)	NFKBIA (3.6)	SHISA5 (3.6)	TET2 (3.4)	HIVEP2 (3.3)	CYTH1 (3.1)	NFIL3 (3.1)	TNFRSF9 (3.1)
ENSG00000165702	GFI1B PPI subnetwork	0.00202	<0.05	SEMA3F (5.1)	LTBP3 (4.9)	LAMB2 (4.3)	CACNB3 (4.1)	PLXNB1 (3.8)	TUBG2 (3.5)	ZNF771 (3.5)	MAPK3 (3.5)	GIT1 (3.5)	ANKRD13B (3.4)
ENSG00000063322	MED29 PPI subnetwork	0.00202	<0.05	ZNHIT3 (6.0)	CASC3 (4.8)	MAD2L1BP (4.6)	EDC4 (4.0)	LYRM2 (3.8)	GOSR1 (3.7)	C17orf81 (3.7)	VTA1 (3.6)	ZNF513 (3.6)	ANAPC10 (3.5)
ENSG00000124813	RUNX2 PPI subnetwork	0.00206	<0.05	TRIB1 (4.4)	HEY2 (3.8)	ATXN1L (3.5)	KIAA1267 (3.4)	ZFP64 (3.1)	CREB1 (3.1)	MTMR3 (3.1)	H1FX (3.1)	PMAIP1 (3.1)	SP1 (2.9)
MP:0000928	incomplete cephalic closure	0.00206	<0.05	PLAG1 (3.7)	ID4 (3.6)	PURG (3.2)	NME5 (3.2)	CXXC5 (3.2)	AUTS2 (3.2)	KCTD15 (3.1)	EPPK1 (3.0)	TRPS1 (3.0)	NCKAP5L (3.0)
ENSG00000105216	ENSG00000105216 PPI subnetwork	0.00207	<0.05	MLXIP (3.4)	USP33 (3.4)	NF1 (3.2)	SIPA1 (3.2)	ANKRD13A (3.1)	MTMR3 (3.0)	ADRBK1 (2.9)	TBC1D10B (2.9)	RGP1 (2.9)	KIAA1522 (2.9)
ENSG00000146950	SHROOM2 PPI subnetwork	0.00207	<0.05	DNM2 (3.9)	SNTA1 (3.7)	MACF1 (3.3)	APC (3.3)	OTUD7B (3.0)	COL4A3BP (3.0)	CLIP1 (3.0)	ANKIB1 (2.9)	WNK1 (2.9)	MXD4 (2.9)
GO:0048185	activin binding	0.00208	<0.05	PROCR (5.4)	BMP6 (4.7)	HMGA2 (3.8)	ADCY4 (3.5)	SLIT3 (3.4)	PVRL2 (3.4)	C3orf21 (3.2)	SEMA3F (3.1)	MLXIP (3.1)	LTBP1 (3.0)
GO:0016055	Wnt receptor signaling pathway	0.0021	<0.05	LINC00470 (3.7)	TBX6 (3.6)	L3MBTL3 (3.4)	ENSG00000196355 (3.3)	PARD3 (3.3)	NCKAP5L (3.2)	EPHA7 (3.2)	FAM101A (3.1)	FAM53C (3.1)	WNT3 (3.0)
ENSG00000170035	UBE2E3 PPI subnetwork	0.0021	<0.05	MTMR3 (4.4)	PTPN12 (3.9)	CLIP1 (3.7)	NCOA6 (3.6)	ZFHX3 (3.6)	SMAD3 (3.3)	PHTF2 (3.1)	MGA (3.1)	ZBTB38 (3.0)	UBR2 (2.9)
ENSG00000187325	TAF9B PPI subnetwork	0.00211	<0.05	CEP120 (3.9)	ZNF646 (3.4)	HAUS3 (3.4)	RAD52 (3.4)	C11orf68 (3.4)	MLLT10 (3.3)	THAP11 (3.3)	ENSG00000217404 (3.2)	SF3B4 (3.1)	DDX20 (3.1)
ENSG00000215760	ENSG00000215760 PPI subnetwork	0.00211	<0.05	CEP120 (3.9)	ZNF646 (3.4)	HAUS3 (3.4)	RAD52 (3.4)	C11orf68 (3.4)	MLLT10 (3.3)	THAP11 (3.3)	ENSG00000217404 (3.2)	SF3B4 (3.1)	DDX20 (3.1)
ENSG00000138795	LEF1 PPI subnetwork	0.00211	<0.05	HEY2 (4.0)	MPPED2 (3.6)	PARD3 (3.5)	SETD1B (3.3)	KIAA1267 (3.2)	CXXC5 (3.2)	BCL7A (3.0)	SETBP1 (3.0)	MED13L (3.0)	VGLL4 (2.9)
MP:0003984	embryonic growth retardation	0.00213	<0.05	IGF2BP1 (4.8)	NRP1 (4.6)	GATA4 (4.1)	PTPN12 (4.1)	NOS3 (3.7)	SETD5 (3.7)	SOX7 (3.7)	MYBPC3 (3.7)	DOT1L (3.2)	YEATS2 (3.2)
MP:0005296	abnormal humerus morphology	0.00213	<0.05	FAM101A (6.3)	TRPS1 (4.6)	MPPED2 (4.3)	IRX3 (4.0)	ACAN (3.8)	GDF5 (3.7)	PTCH1 (3.7)	GMDS (3.6)	SPTSSB (3.6)	FGFRL1 (3.6)
GO:0000228	nuclear chromosome	0.00214	<0.05	GINS1 (4.9)	HIRIP3 (4.8)	POLE (4.8)	ATAD5 (4.6)	CENPM (4.6)	E2F1 (4.5)	DTL (4.4)	HAT1 (4.4)	NCAPG (4.2)	KNTC1 (4.1)
ENSG00000213341	CHUK PPI subnetwork	0.00215	<0.05	NFKBIA (4.9)	RELA (4.8)	TRAF3 (4.5)	KDM2A (4.2)	HIVEP1 (4.0)	MAFF (3.8)	CYTH1 (3.5)	YWHAB (3.3)	RC3H1 (3.2)	HIVEP2 (3.2)
ENSG00000177189	RPS6KA3 PPI subnetwork	0.00215	<0.05	HPCA (4.3)	LRRC7 (4.2)	DLG2 (4.0)	DGKG (4.0)	CNIH2 (3.9)	BSN (3.8)	MCHR2 (3.8)	CAMKV (3.8)	YWHAB (3.6)	DLG4 (3.6)
MP:0000432	abnormal head morphology	0.00216	<0.05	ACAN (4.7)	SCUBE3 (3.7)	ID4 (3.4)	WNT3 (3.3)	SEMA3F (3.3)	IGF1R (3.3)	WNT8A (3.3)	ZNF131 (3.3)	IGF2BP3 (3.1)	FAM101A (3.1)
GO:0060349	bone morphogenesis	0.00217	<0.05	ACAN (5.3)	VIT (4.3)	ITGA11 (4.3)	FAM101A (4.3)	DNM3OS (4.0)	MIR214 (3.9)	ADAMTS10 (3.8)	TRPS1 (3.8)	NFATC4 (3.5)	GDF5 (3.4)
ENSG00000136146	MED4 PPI subnetwork	0.00218	<0.05	ZNHIT3 (5.0)	CASC3 (4.5)	CRCP (4.0)	LYRM2 (3.9)	VTA1 (3.8)	GOSR1 (3.7)	MAD2L1BP (3.7)	C17orf42 (3.7)	SNX11 (3.5)	NIPBL (3.5)
ENSG00000121486	TRMT1L PPI subnetwork	0.00219	<0.05	EIF4G1 (4.3)	NDUFV1 (4.1)	APEH (4.1)	COPG (4.0)	SNX17 (3.9)	PARP1 (3.7)	CDK5 (3.7)	TSC2 (3.6)	UQCRC1 (3.6)	TARS2 (3.6)
ENSG00000177602	GSG2 PPI subnetwork	0.00219	<0.05	EIF4G1 (4.3)	APEH (4.1)	NDUFV1 (4.1)	SNX17 (4.0)	COPG (3.9)	TARS2 (3.9)	PARP1 (3.8)	CDK5 (3.8)	NFU1 (3.6)	UQCRC1 (3.6)
ENSG00000126778	SIX1 PPI subnetwork	0.00222	<0.05	RGP1 (3.9)	GMDS (3.9)	ELAVL2 (3.8)	IGF2-AS (3.7)	NR2F1 (3.2)	ISL1 (3.2)	ENAH (3.1)	C14orf39 (3.0)	SMPD3 (3.0)	CDH7 (2.9)
GO:0022603	regulation of anatomical structure morphogenesis	0.00222	<0.05	HMGA2 (3.4)	SPRY4 (3.3)	MIR4763 (3.2)	MIR214 (3.1)	NCKAP5L (3.0)	CTF1 (3.0)	DNM3OS (3.0)	EFEMP2 (3.0)	PVRL2 (2.9)	FNDC4 (2.9)
MP:0005668	decreased circulating leptin level	0.00225	<0.05	PDE3B (5.2)	PC (4.6)	HCAR1 (4.5)	NR1H3 (4.2)	KCNK3 (4.0)	PDIA2 (3.7)	GHR (3.6)	EPB41L4B (3.4)	ENSG00000206567 (3.3)	EFCAB4A (3.3)
ENSG00000137574	TGS1 PPI subnetwork	0.00229	<0.05	CASC3 (6.5)	BPTF (6.2)	MSL1 (4.8)	SETD1B (4.5)	WNK1 (4.2)	TNRC6B (4.2)	ANKRD11 (3.9)	ASH1L (3.8)	UBN1 (3.7)	NCOA6 (3.7)
MP:0001622	abnormal vasculogenesis	0.00229	<0.05	SOX7 (5.1)	NOS3 (3.7)	EPHA4 (3.6)	ADCY4 (3.5)	NRP1 (3.4)	GNAI2 (3.3)	WNK1 (3.1)	ZEB2 (3.1)	MAST4 (3.0)	MED13L (2.9)
ENSG00000162772	ATF3 PPI subnetwork	0.00231	<0.05	MAFF (6.2)	TRIB1 (5.8)	PMAIP1 (5.1)	NFKBIA (4.4)	GCC1 (4.3)	NFIL3 (4.3)	ZCCHC8 (4.1)	ZFAND2A (4.1)	GTPBP2 (3.7)	SLC38A2 (3.6)
ENSG00000096717	SIRT1 PPI subnetwork	0.00232	<0.05	HIVEP1 (3.5)	ZNF654 (3.5)	ENSG00000213600 (3.5)	TNRC6B (3.3)	HIVEP2 (3.2)	ASH1L (3.1)	NCOA6 (3.0)	PHF23 (3.0)	UBR2 (2.6)	AP1G1 (2.6)
ENSG00000162419	GMEB1 PPI subnetwork	0.00235	<0.05	UBN1 (4.9)	IST1 (4.2)	SP1 (4.1)	SETD1A (3.8)	AXIN1 (3.7)	BTBD7 (3.6)	PAPD7 (3.3)	KAT6B (3.2)	RPRD2 (3.2)	KLHL24 (3.2)
GO:0001047	core promoter binding	0.00236	<0.05	TFAP2B (5.2)	TCF7L2 (4.3)	TRPS1 (4.3)	LINC00461 (4.2)	IRX1 (3.4)	ETV7 (3.4)	SCUBE3 (3.3)	CCND1 (3.3)	ID4 (3.3)	TGIF2 (3.2)
ENSG00000118495	PLAGL1 PPI subnetwork	0.0024	<0.05	NFIC (3.7)	MTMR3 (3.7)	KAT6B (3.6)	ESR1 (3.6)	EFNA5 (3.5)	HIVEP2 (3.4)	GHR (3.3)	ANKRD11 (3.3)	FSHB (3.1)	SETD1B (3.1)
GO:0051153	regulation of striated muscle cell differentiation	0.00242	<0.05	ENSG00000215068 (3.8)	LINC00485 (3.2)	ENSG00000236013 (3.1)	RAPSN (3.0)	CALML6 (3.0)	STXBP6 (3.0)	STH (2.9)	TGFB2 (2.8)	ENSG00000237435 (2.7)	TET2 (2.7)
MP:0002161	abnormal fertility/fecundity	0.00242	<0.05	ENSG00000231453 (5.3)	ENSG00000240280 (4.8)	TCF7L2 (4.1)	PROCR (3.3)	DLK1 (3.1)	GRID1 (3.1)	KIT (3.0)	PPARD (3.0)	SLC4A2 (2.9)	EDNRB (2.8)
MP:0011089	complete perinatal lethality	0.00243	<0.05	EPHA4 (4.5)	SEMA3F (4.1)	FGF18 (4.1)	IRX3 (4.0)	ZFHX3 (4.0)	ID4 (3.8)	RARB (3.8)	EBF2 (3.7)	EPHA7 (3.6)	AUTS2 (3.6)
ENSG00000206406	CSNK2B PPI subnetwork	0.00244	<0.05	SART1 (4.0)	FTSJ3 (3.6)	BAZ1A (3.5)	EIF1AD (3.4)	TOMM40 (3.4)	WDR43 (3.3)	C19orf2 (3.2)	BLMH (3.2)	ILF3 (3.2)	PPM1G (3.2)
ENSG00000204435	CSNK2B PPI subnetwork	0.00244	<0.05	SART1 (4.0)	FTSJ3 (3.6)	BAZ1A (3.5)	EIF1AD (3.4)	TOMM40 (3.4)	WDR43 (3.3)	C19orf2 (3.2)	BLMH (3.2)	ILF3 (3.2)	PPM1G (3.2)
ENSG00000206300	ENSG00000206300 PPI subnetwork	0.00244	<0.05	SART1 (4.0)	FTSJ3 (3.6)	BAZ1A (3.5)	EIF1AD (3.4)	TOMM40 (3.4)	WDR43 (3.3)	C19orf2 (3.2)	BLMH (3.2)	ILF3 (3.2)	PPM1G (3.2)
GO:0007507	heart development	0.00247	<0.05	MYH7B (5.2)	MYBPC3 (4.2)	ENSG00000236013 (3.9)	HEY2 (3.8)	GATA4 (3.7)	KLHDC8B (3.4)	RARB (3.4)	SPHKAP (3.3)	FGF18 (3.3)	PCDH7 (3.2)
ENSG00000135446	CDK4 PPI subnetwork	0.00247	<0.05	FAM178A (4.3)	DTL (3.7)	E2F1 (3.7)	GINS1 (3.5)	DSN1 (3.4)	NCAPG (3.3)	CENPM (3.3)	RAD51AP1 (3.3)	ATAD5 (3.3)	KNTC1 (3.2)
MP:0004841	abnormal small intestine crypts of Lieberkuhn morphology	0.00248	<0.05	PRKG2 (4.3)	MSLN (4.2)	CYBRD1 (4.1)	LRRC66 (4.0)	TREH (3.7)	CALML4 (3.2)	ENSG00000255545 (3.2)	GUCA2B (3.2)	CARNS1 (3.1)	ENSG00000233723 (2.9)
ENSG00000133818	RRAS2 PPI subnetwork	0.00248	<0.05	CDC42SE2 (3.9)	APC (3.6)	CLIP1 (3.5)	HIP1R (3.3)	CSNK1G3 (3.1)	PLEKHA1 (3.0)	RAPGEF6 (3.0)	BMP8A (3.0)	RASA2 (2.9)	CEP120 (2.9)
ENSG00000105135	ILVBL PPI subnetwork	0.00251	<0.05	EIF4G1 (4.2)	APEH (4.0)	NDUFV1 (4.0)	COPG (4.0)	SNX17 (4.0)	PARP1 (4.0)	TARS2 (3.8)	NFU1 (3.7)	CDK5 (3.7)	TSC2 (3.7)
GO:0003706	ligand-regulated transcription factor activity	0.00252	<0.05	AMHR2 (4.4)	RARB (4.1)	FAM134C (3.9)	ZBTB7B (3.6)	PRKAR2A (3.6)	NFIC (3.5)	PAX2 (3.2)	FBXL19 (3.0)	SH2B1 (2.9)	ENSG00000249548 (2.8)
ENSG00000116030	SUMO1 PPI subnetwork	0.00254	<0.05	YARS (5.0)	ALDOA (3.8)	XRCC6 (3.6)	EIF2S2 (3.0)	PIK3C3 (3.0)	USP4 (3.0)	RBM39 (3.0)	NAA25 (2.9)	FAF1 (2.9)	HMGCR (2.8)
MP:0001405	impaired coordination	0.00254	<0.05	STX1B (4.2)	CNTNAP1 (4.2)	RIT2 (4.1)	NRXN1 (3.9)	SEZ6L2 (3.9)	BSN (3.8)	SYT4 (3.8)	NRXN3 (3.7)	FAIM2 (3.6)	SV2C (3.6)
ENSG00000055208	TAB2 PPI subnetwork	0.00259	<0.05	FAM73A (4.3)	DNAJB4 (4.2)	TRAF3 (3.6)	CTDNEP1 (3.5)	PTPN11 (3.0)	COPG (2.9)	ZFAND2A (2.8)	UBE2D2 (2.8)	KDM3B (2.7)	DALRD3 (2.7)
ENSG00000080815	PSEN1 PPI subnetwork	0.00261	<0.05	GNB1 (3.6)	DNM2 (3.4)	IFT172 (3.3)	DLGAP4 (3.2)	HIVEP1 (3.1)	SETD1A (3.0)	CCND1 (3.0)	TCF7L2 (2.9)	IGF1R (2.9)	TRPC4AP (2.9)
ENSG00000103671	TRIP4 PPI subnetwork	0.00262	<0.05	FOXO3 (4.6)	NFIC (4.0)	KAT6B (3.9)	HIVEP2 (3.6)	MTMR3 (3.5)	NCOR2 (3.5)	ZC3H4 (3.5)	CREB1 (3.5)	C9orf102 (3.4)	VTA1 (3.2)
ENSG00000156136	DCK PPI subnetwork	0.00262	<0.05	RGP1 (3.6)	TBC1D10B (3.5)	FBXL19 (3.5)	MTMR3 (3.4)	ZBTB7B (3.1)	SCN4A (3.1)	USP33 (3.1)	ANKRD6 (2.9)	C12orf51 (2.9)	MLXIP (2.8)
ENSG00000125845	BMP2 PPI subnetwork	0.00263	<0.05	ID4 (6.1)	BMP6 (4.1)	PTCH1 (4.0)	KCTD15 (3.6)	C18orf1 (3.6)	EPHA4 (3.5)	CDH11 (3.3)	SPON1 (3.3)	LTBP1 (3.2)	PTPN12 (3.1)
GO:0048705	skeletal system morphogenesis	0.00264	<0.05	MIR214 (5.5)	DNM3OS (5.1)	ACAN (4.5)	PAX2 (4.5)	FAM101A (4.4)	NFATC4 (3.8)	ASXL3 (3.6)	FGFRL1 (3.6)	COPZ2 (3.5)	GDF5 (3.4)
GO:0050673	epithelial cell proliferation	0.00265	<0.05	TEAD1 (3.7)	TMEM200A (3.5)	ENSG00000249548 (3.4)	ENSG00000247735 (3.2)	SOX7 (3.0)	PCSK5 (3.0)	ENSG00000245538 (3.0)	FGF18 (2.9)	SLC12A4 (2.9)	EDNRB (2.8)
ENSG00000186153	WWOX PPI subnetwork	0.00268	<0.05	ATXN2L (4.3)	SF3B4 (4.3)	SF3B2 (4.2)	GLYR1 (4.2)	ZNF646 (4.0)	WDR6 (3.9)	DHX30 (3.7)	CTDNEP1 (3.7)	FUBP1 (3.6)	CHD8 (3.6)
GO:0032947	protein complex scaffold	0.00269	<0.05	BCL11B (4.7)	ARL17A (3.7)	SEPT1 (3.5)	METAP1D (3.4)	SKAP1 (3.3)	PITPNM2 (3.1)	CTBP1 (3.1)	MAD1L1 (3.1)	ZNF48 (3.0)	ADC (2.9)
GO:0032870	cellular response to hormone stimulus	0.0027	<0.05	CYP17A1 (3.4)	CSH2 (3.4)	GH2 (3.3)	ENSG00000249548 (3.3)	POMC (3.2)	ESR1 (3.0)	FSHB (2.9)	ENSG00000255545 (2.9)	AMHR2 (2.8)	KLHL24 (2.8)
GO:0045664	regulation of neuron differentiation	0.00271	<0.05	LINC00461 (4.3)	METRN (3.7)	C10orf140 (3.6)	ELAVL4 (3.6)	LRFN4 (3.4)	BAI2 (3.3)	ELAVL2 (3.3)	DPYSL4 (3.2)	TFAP2D (3.2)	ANKRD13B (3.1)
REACTOME_INSULIN_RECEPTOR_SIGNALLING_CASCADE	REACTOME_INSULIN_RECEPTOR_SIGNALLING_CASCADE	0.00272	<0.05	MYH7B (4.4)	PTPN11 (3.8)	STC2 (3.5)	KLHL24 (3.3)	SEPHS2 (3.3)	YPEL3 (3.2)	FGFRL1 (3.2)	FBXW11 (3.2)	GHR (3.1)	NFE2L1 (3.1)
ENSG00000170653	ATF7 PPI subnetwork	0.00272	<0.05	NFIL3 (6.2)	SLC38A2 (6.2)	TRIB1 (6.2)	MAFF (5.8)	PMAIP1 (5.3)	ZFAND2A (3.8)	GTPBP2 (3.7)	GCC1 (3.5)	FAM53C (3.5)	NFKBIA (3.5)
ENSG00000067560	RHOA PPI subnetwork	0.00273	<0.05	RSU1 (3.5)	APC (3.3)	KLC2 (3.3)	GNB1 (3.2)	PITPNM2 (3.2)	DNM2 (3.1)	CFL1 (3.1)	NCOR2 (3.1)	TLN1 (3.0)	GNAI2 (3.0)
ENSG00000180530	NRIP1 PPI subnetwork	0.00273	<0.05	REXO1 (3.8)	ZNF76 (3.8)	FANCE (3.6)	AMHR2 (3.3)	ENSG00000179342 (3.0)	MDFIC (2.9)	C20orf11 (2.9)	ZMIZ2 (2.9)	TFEB (2.7)	NFIC (2.6)
ENSG00000123562	MORF4L2 PPI subnetwork	0.00276	<0.05	AIP (5.4)	PPP4C (3.8)	AXIN1 (3.6)	C7orf64 (3.5)	KAT8 (3.4)	CTBP1 (3.2)	TCTEX1D2 (3.1)	BRMS1 (3.0)	BRD8 (3.0)	RBM4B (2.9)
GO:0035019	somatic stem cell maintenance	0.00277	<0.05	FAM167A (3.7)	DIRC3 (3.6)	FGF18 (3.6)	ENSG00000224849 (3.4)	VIT (3.2)	SPON1 (3.0)	ENSG00000236827 (3.0)	ENSG00000230725 (3.0)	GDF5 (3.0)	CCDC121 (2.9)
GO:0030512	negative regulation of transforming growth factor beta receptor signaling pathway	0.00277	<0.05	C18orf1 (4.1)	ENSG00000237413 (3.5)	FAM177A1 (3.4)	BTBD7 (3.3)	ENSG00000247735 (3.1)	RNF212 (3.1)	ENSG00000228412 (3.1)	C3orf21 (3.1)	ITGA11 (3.0)	ENSG00000230393 (3.0)
ENSG00000128833	MYO5C PPI subnetwork	0.00278	<0.05	EIF4G1 (4.3)	NDUFV1 (4.2)	APEH (4.1)	SNX17 (4.1)	COPG (3.9)	TARS2 (3.9)	PARP1 (3.8)	CDK5 (3.8)	UQCRC1 (3.6)	NFU1 (3.6)
ENSG00000030110	BAK1 PPI subnetwork	0.00278	<0.05	FBXW12 (4.0)	PIK3R1 (3.7)	TNRC6B (3.3)	WNK1 (3.3)	BBC3 (3.3)	CCR10 (3.3)	POLK (3.2)	MFAP3 (3.2)	FAM83C (3.1)	ATXN2L (3.0)
ENSG00000064703	DDX20 PPI subnetwork	0.00279	<0.05	DDX20 (4.1)	C17orf81 (4.0)	ISY1 (3.9)	C1QBP (3.6)	TOMM40 (3.6)	BYSL (3.6)	RBM19 (3.5)	PWP1 (3.5)	VPS37B (3.4)	C12orf24 (3.4)
ENSG00000124151	NCOA3 PPI subnetwork	0.00279	<0.05	NFIC (4.8)	TNRC6B (4.7)	WNK1 (4.1)	KAT6B (3.9)	KLF3 (3.7)	MTMR3 (3.6)	ZBTB7B (3.6)	RAPGEFL1 (3.5)	TRIB1 (3.5)	PLEKHH3 (3.5)
ENSG00000141456	ENSG00000141456 PPI subnetwork	0.00283	<0.05	KIAA1267 (4.7)	BPTF (4.1)	KDM3B (3.8)	MED13L (3.5)	NIPBL (3.4)	DVL2 (3.4)	TNRC6B (3.4)	ANKRD11 (3.2)	RBM39 (3.2)	SETD1B (3.2)
ENSG00000164924	YWHAZ PPI subnetwork	0.00283	<0.05	SND1 (3.9)	MAP4 (3.8)	EIF4G1 (3.8)	PARP1 (3.6)	PSMD2 (3.3)	EPPK1 (3.3)	RHOA (3.2)	PIEZO1 (3.2)	TLN1 (3.2)	ALDOA (3.2)
MP:0003122	maternal imprinting	0.00285	<0.05	ENSG00000223403 (12.0)	DLK1 (10.9)	IGF2 (6.6)	IGF2-AS (4.7)	PLAG1 (4.6)	H19 (4.4)	IGF2BP3 (4.2)	IGF2BP2 (4.0)	POMC (3.8)	IGF2BP1 (3.5)
KEGG_CELL_CYCLE	KEGG_CELL_CYCLE	0.00286	<0.05	CCNA2 (6.5)	KIF20A (6.2)	CENPM (6.1)	NCAPG (6.1)	DTL (6.0)	GINS1 (5.9)	CENPW (5.6)	TACC3 (5.6)	RAD51AP1 (5.6)	KNTC1 (5.5)
ENSG00000100324	TAB1 PPI subnetwork	0.00289	<0.05	CACYBP (6.0)	DNAJB4 (5.8)	FBXW11 (4.1)	ZFAND2A (3.8)	ENSG00000230393 (3.1)	CCDC121 (3.1)	NFIL3 (3.0)	KDM2A (2.9)	CDK2AP2 (2.7)	INVS (2.7)
ENSG00000164442	CITED2 PPI subnetwork	0.00289	<0.05	LMX1B (3.9)	TFAP2B (3.9)	C10orf140 (3.6)	SIX6 (3.5)	IRX1 (3.4)	ERBB3 (3.3)	POU2F3 (3.2)	NCOA6 (3.1)	IRX3 (3.1)	EFNA5 (2.9)
GO:0051216	cartilage development	0.0029	<0.05	ACAN (6.6)	FAM101A (5.3)	GDF5 (5.2)	ANGPTL7 (4.6)	DNM3OS (4.2)	MIR214 (4.0)	SCUBE3 (3.9)	FGFRL1 (3.9)	NPR2 (3.8)	PRKG2 (3.6)
ENSG00000112592	TBP PPI subnetwork	0.0029	<0.05	ZNF131 (3.3)	H1FX (3.2)	SSSCA1 (3.0)	GLYR1 (2.8)	ATXN2 (2.7)	ZNF646 (2.6)	DHX30 (2.6)	MBTD1 (2.6)	SART1 (2.6)	TSC2 (2.6)
ENSG00000123080	CDKN2C PPI subnetwork	0.00291	<0.05	PEX1 (5.6)	PMS2P3 (4.4)	GATAD1 (4.1)	ANKIB1 (3.4)	ERGIC3 (3.3)	AKAP9 (3.2)	VKORC1 (3.2)	MGMT (3.2)	RAB1B (3.1)	C12orf24 (3.1)
MP:0005225	abnormal vertebrae development	0.00292	<0.05	MIR214 (4.3)	CRTAC1 (4.2)	NFATC4 (4.2)	EBF2 (4.0)	ADAMTSL3 (4.0)	DNM3OS (3.7)	GRP (3.7)	GMDS (3.7)	FAM101A (3.5)	PDZRN4 (3.4)
ENSG00000009790	TRAF3IP3 PPI subnetwork	0.00293	<0.05	SLC38A2 (4.5)	BLK (4.1)	C1orf183 (3.3)	YEATS2 (3.2)	ANKS1B (3.1)	CD19 (2.9)	ZMIZ2 (2.9)	FAM150B (2.8)	ENSG00000228536 (2.8)	ACAN (2.8)
ENSG00000104973	MED25 PPI subnetwork	0.00297	<0.05	CASC3 (5.4)	ZNHIT3 (5.4)	GOSR1 (4.6)	MAD2L1BP (4.5)	LYRM2 (4.0)	C17orf42 (3.9)	MFAP3 (3.8)	NIPBL (3.7)	VTA1 (3.6)	ANKRD11 (3.6)
ENSG00000102554	KLF5 PPI subnetwork	0.003	<0.05	NFIL3 (4.0)	NFIC (3.7)	HIVEP3 (3.6)	MCPH1 (3.5)	ENSG00000230454 (3.4)	AXIN1 (3.3)	FOXO3 (3.2)	SH2B3 (3.1)	NCOR2 (3.1)	MC4R (3.1)
ENSG00000197961	ZNF121 PPI subnetwork	0.00301	<0.05	EIF4G1 (4.3)	APEH (4.1)	NDUFV1 (4.1)	SNX17 (4.0)	COPG (3.9)	TARS2 (3.9)	CDK5 (3.8)	PARP1 (3.8)	TSC2 (3.6)	UQCRC1 (3.6)
ENSG00000136931	NR5A1 PPI subnetwork	0.00301	<0.05	VGLL4 (3.9)	ZNF654 (3.7)	CSDC2 (3.4)	SIX6 (3.2)	KLF3 (3.1)	AMHR2 (3.1)	PIK3R1 (3.1)	LINC00461 (2.9)	NFIC (2.9)	TNRC6B (2.8)
ENSG00000143995	MEIS1 PPI subnetwork	0.00301	<0.05	C5orf39 (4.1)	LMX1B (3.8)	PAX2 (3.7)	IGF2-AS (3.7)	IGF2BP2 (3.5)	ISL1 (3.2)	ENSG00000238199 (3.2)	ENSG00000215068 (3.1)	SCAND2 (3.1)	PCDH7 (3.0)
MP:0003068	enlarged kidney	0.00303	<0.05	SLC22A2 (4.7)	HPD (4.0)	PC (3.8)	PAX2 (3.6)	PKHD1 (3.4)	IQCK (3.4)	EFEMP1 (3.3)	FGFR4 (3.2)	NINL (3.2)	DAG1 (3.1)
ENSG00000111859	NEDD9 PPI subnetwork	0.00305	<0.05	RRAS2 (3.6)	CARD11 (3.5)	PHF23 (3.4)	PTPN12 (3.2)	SH2B3 (3.1)	AXIN1 (3.1)	PDGFB (3.1)	SMAD3 (3.0)	ITGAL (3.0)	SMPD2 (2.9)
ENSG00000168610	STAT3 PPI subnetwork	0.00305	<0.05	TRIB1 (4.4)	IKZF4 (4.1)	BCL2 (3.4)	NFKBIA (3.2)	PHC2 (3.1)	HIVEP2 (3.1)	SOCS2 (3.0)	MAST4 (2.9)	MSL1 (2.9)	MAPK14 (2.9)
GO:0061035	regulation of cartilage development	0.00307	<0.05	FAM101A (3.6)	PCSK5 (3.5)	ASXL3 (3.4)	BNC2 (3.4)	ACAN (3.3)	AFF3 (3.3)	GDF5 (3.2)	ANGPTL7 (3.1)	PRKG2 (3.1)	FGFRL1 (3.1)
ENSG00000179950	PUF60 PPI subnetwork	0.00307	<0.05	CTDNEP1 (4.2)	ENSG00000215099 (4.1)	GABARAP (3.6)	PHF23 (3.3)	C1QBP (3.2)	C2orf47 (3.1)	TNRC6A (3.1)	RBM25 (3.1)	PTBP2 (3.1)	RSRC2 (3.0)
GO:0032403	protein complex binding	0.00309	<0.05	C18orf1 (3.4)	DAG1 (3.4)	PDGFB (3.2)	EFEMP2 (3.1)	PROS1 (3.0)	LAMB2 (3.0)	LUM (3.0)	SPI1 (2.9)	APOE (2.9)	PTPN12 (2.8)
MP:0010724	thick interventricular septum	0.00309	<0.05	MYBPC3 (6.8)	ENSG00000214725 (3.5)	NEXN (3.2)	FBXL19 (3.1)	GUCA2B (3.1)	ADCY6 (3.1)	GATA4 (3.0)	C17orf58 (2.9)	ZNF668 (2.9)	IP6K2 (2.8)
ENSG00000082146	STRADB PPI subnetwork	0.0031	<0.05	DNAJB4 (4.4)	ARIH2 (3.9)	RBM6 (3.4)	ILF3 (3.4)	SMARCD2 (3.4)	TRIP12 (3.4)	GNAI2 (3.3)	WNK1 (3.0)	ZNF512 (2.9)	CWC22 (2.9)
ENSG00000147202	DIAPH2 PPI subnetwork	0.00314	<0.05	UBE2D2 (4.8)	CASC3 (4.8)	ATXN2L (4.6)	SF3B4 (4.3)	KDM2A (4.1)	MAP7D1 (4.1)	RBM14 (4.0)	PACS1 (4.0)	CELF1 (3.9)	CFL1 (3.7)
ENSG00000166333	ILK PPI subnetwork	0.0032	<0.05	TLN1 (4.1)	APEH (3.6)	KDM1A (3.5)	PIEZO1 (3.3)	ANAPC4 (3.2)	EIF4G1 (3.1)	ENAH (3.1)	SNX17 (3.1)	PSME4 (3.0)	TRIP12 (3.0)
GO:0021536	diencephalon development	0.00321	<0.05	SIX6 (6.3)	CSH2 (5.8)	POMC (5.7)	FSHB (5.3)	DMRTA2 (5.0)	GH2 (4.8)	STK33 (4.2)	C10orf114 (4.0)	TRIM66 (3.7)	DLK1 (3.7)
MP:0000352	decreased cell proliferation	0.00322	<0.05	ATAD5 (3.8)	POLE (3.6)	ENSG00000180385 (3.3)	SP1 (3.1)	CCNE1 (3.1)	CCDC34 (3.1)	GINS1 (3.1)	KNTC1 (3.0)	E2F7 (3.0)	CDC25A (2.9)
GO:0045786	negative regulation of cell cycle	0.00324	<0.05	HAUS3 (3.2)	CDC25A (3.2)	ENSG00000180385 (3.2)	IPO9 (3.2)	E2F7 (3.2)	MPHOSPH9 (3.1)	ARIH2 (3.1)	RBL1 (3.0)	ASB3 (3.0)	CCDC34 (3.0)
MP:0000547	short limbs	0.00326	<0.05	ACAN (6.2)	FAM101A (5.2)	COL16A1 (4.4)	SOX5 (4.2)	GLT25D2 (4.2)	TRPS1 (4.0)	FGFRL1 (3.6)	NFATC4 (3.6)	PTCH1 (3.5)	ITGA11 (3.4)
GO:0048741	skeletal muscle fiber development	0.00327	<0.05	RAPSN (4.9)	FGFR4 (4.5)	TMEM52 (4.1)	CARNS1 (3.5)	SCN4A (3.4)	CALML6 (3.4)	FNDC5 (3.3)	ENSG00000225084 (3.3)	ENSG00000233246 (3.1)	ENSG00000254839 (3.0)
MP:0000913	abnormal brain development	0.00327	<0.05	ID4 (4.6)	IRX3 (3.8)	AUTS2 (3.7)	ENSG00000231453 (3.5)	DMRTA2 (3.4)	TCF7L2 (3.3)	EPHA4 (3.2)	PTPN14 (3.2)	EHBP1 (3.1)	VGLL4 (3.1)
MP:0003723	abnormal long bone morphology	0.0033	<0.05	ACAN (6.2)	LUM (5.8)	COL16A1 (5.6)	LOXL2 (4.7)	FAM101A (4.5)	PTCH1 (4.3)	CDH11 (4.3)	SLIT2 (3.8)	EFEMP2 (3.8)	VIT (3.6)
REACTOME_NRAGE_SIGNALS_DEATH_THROUGH_JNK	REACTOME_NRAGE_SIGNALS_DEATH_THROUGH_JNK	0.00331	<0.05	ENSG00000255571 (3.7)	RAB11FIP4 (3.4)	PTP4A3 (3.4)	STXBP6 (3.4)	LUZP1 (3.2)	ABP1 (3.1)	RTN4RL1 (2.9)	CBFA2T2 (2.9)	RAPGEFL1 (2.9)	NCOR2 (2.8)
ENSG00000138398	PPIG PPI subnetwork	0.00332	<0.05	MAD2L1BP (4.9)	MED20 (4.7)	RSRC2 (3.8)	TRIM13 (3.8)	CASC3 (3.8)	DIDO1 (3.8)	EDC4 (3.7)	MAT2A (3.7)	RBM4B (3.6)	BRD8 (3.6)
GO:0035107	appendage morphogenesis	0.00335	<0.05	ASXL3 (4.4)	NFATC4 (4.2)	C10orf140 (4.2)	LMX1B (4.0)	TRPS1 (3.9)	PAX2 (3.5)	ENSG00000215068 (3.4)	DNM3OS (3.3)	PURG (3.2)	PLAG1 (3.2)
GO:0035108	limb morphogenesis	0.00335	<0.05	ASXL3 (4.4)	NFATC4 (4.2)	C10orf140 (4.2)	LMX1B (4.0)	TRPS1 (3.9)	PAX2 (3.5)	ENSG00000215068 (3.4)	DNM3OS (3.3)	PURG (3.2)	PLAG1 (3.2)
ENSG00000118058	MLL PPI subnetwork	0.00336	<0.05	DVL2 (4.1)	C17orf81 (3.9)	BPTF (3.7)	AXIN1 (3.7)	KAT5 (3.5)	SETD1A (3.5)	SMG6 (3.5)	KIAA1267 (3.5)	MLLT10 (3.1)	ATXN2L (3.0)
ENSG00000080503	SMARCA2 PPI subnetwork	0.00338	<0.05	BPTF (3.2)	SMARCC1 (3.1)	H1FX (3.1)	PCBP2 (3.0)	MGA (2.7)	QRICH1 (2.7)	CCDC66 (2.7)	PIAS1 (2.6)	CHAMP1 (2.6)	NIPBL (2.6)
ENSG00000185122	HSF1 PPI subnetwork	0.00339	<0.05	CACYBP (6.2)	DNAJB4 (4.4)	ZFAND2A (4.0)	SCRIB (3.6)	UBE2D2 (3.5)	MAPK14 (3.0)	EIF2S2 (3.0)	TOMM40 (3.0)	CCDC91 (2.9)	PHF20 (2.9)
GO:0030308	negative regulation of cell growth	0.00342	<0.05	MC4R (3.8)	ENSG00000256845 (3.7)	ENSG00000235358 (3.5)	ENSG00000227189 (3.5)	FAM150B (3.4)	ENSG00000230393 (3.4)	P4HTM (3.1)	GCNT4 (2.9)	PRKG2 (2.8)	ENSG00000229729 (2.7)
ENSG00000106571	GLI3 PPI subnetwork	0.00343	<0.05	FBXW11 (3.6)	SLC35E2 (3.5)	MAP3K3 (3.5)	IGF2BP1 (3.4)	CGGBP1 (3.3)	KIAA1267 (2.9)	LIN28B (2.9)	TCF7L2 (2.8)	CELF1 (2.8)	MED13L (2.8)
ENSG00000112033	PPARD PPI subnetwork	0.00346	<0.05	DOT1L (4.3)	NCOR2 (3.9)	C12orf51 (3.5)	BCL2L11 (3.3)	TRIB1 (3.3)	ZNF654 (3.1)	MAFF (3.1)	NIPBL (3.1)	ENSG00000237310 (3.0)	IGF1R (3.0)
ENSG00000121879	PIK3CA PPI subnetwork	0.00346	<0.05	KLF7 (3.5)	SPI1 (3.1)	SIPA1 (3.1)	GIT2 (3.0)	HIVEP3 (2.9)	SLC44A2 (2.9)	TBC1D10C (2.9)	PLAG1 (2.8)	GNAI2 (2.8)	CTSW (2.8)
ENSG00000172534	HCFC1 PPI subnetwork	0.00348	<0.05	SBNO1 (4.5)	SRSF9 (4.4)	ANAPC7 (4.1)	EDC4 (4.0)	CELF1 (3.9)	PABPN1 (3.7)	FNBP4 (3.5)	CBX1 (3.4)	ZCCHC8 (3.4)	DIDO1 (3.3)
ENSG00000174197	MGA PPI subnetwork	0.00349	<0.05	AXIN1 (4.0)	DVL2 (3.9)	TFAP4 (3.9)	BCL7A (3.9)	PABPN1 (3.7)	KDM3B (3.7)	SETD1A (3.7)	SETD1B (3.6)	PHF23 (3.4)	RPRD2 (3.3)
GO:0016410	N-acyltransferase activity	0.0035	<0.05	GOSR1 (4.7)	MCPH1 (4.6)	CASC3 (4.3)	MSL1 (4.0)	C16orf62 (3.7)	CCDC101 (3.7)	STRADA (3.6)	GGNBP2 (3.6)	MYO19 (3.5)	RPRD2 (3.4)
ENSG00000123066	MED13L PPI subnetwork	0.00352	<0.05	ZNHIT3 (5.4)	MAD2L1BP (5.1)	CASC3 (4.4)	LYRM2 (4.2)	MED20 (3.8)	GOSR1 (3.7)	MFAP3 (3.6)	TRIM13 (3.6)	VTA1 (3.4)	SNX11 (3.4)
ENSG00000051382	PIK3CB PPI subnetwork	0.00353	<0.05	PLAG1 (4.2)	STXBP6 (3.4)	INADL (3.2)	KLF7 (3.2)	PCGEM1 (3.1)	SPI1 (3.1)	HVCN1 (3.0)	SIPA1 (2.8)	NADK (2.8)	PLEKHA1 (2.8)
ENSG00000169062	UPF3A PPI subnetwork	0.00353	<0.05	FNBP4 (4.8)	PRPF3 (4.2)	FAM208A (3.9)	ASH1L (3.9)	RBM5 (3.7)	NIPBL (3.4)	TET2 (3.4)	TXNL4B (3.4)	ANKRD13A (3.4)	RASA2 (3.3)
ENSG00000130024	PHF10 PPI subnetwork	0.00357	<0.05	SSBP3 (4.7)	SETD1B (4.4)	SEMA3B (4.1)	SMARCC1 (4.0)	SF3B4 (3.8)	CHD8 (3.8)	KDM1A (3.5)	RPRD2 (3.4)	WNK1 (3.2)	QRICH1 (3.2)
GO:0043198	dendritic shaft	0.00359	<0.05	GPR26 (4.6)	ANKS1B (4.5)	LRRC7 (4.4)	BAI2 (4.0)	GRID1 (3.9)	CADM2 (3.9)	CAMKV (3.7)	HPCA (3.6)	AK5 (3.4)	RASGRF1 (3.4)
MP:0001505	hunched posture	0.00359	<0.05	TFAP2D (3.1)	NDRG3 (3.0)	CD248 (3.0)	EHBP1 (3.0)	LAMB2 (3.0)	ATP2B1 (2.9)	LRRC7 (2.9)	IL3 (2.9)	GRIA1 (2.9)	PIEZO1 (2.8)
ENSG00000136238	RAC1 PPI subnetwork	0.00359	<0.05	CDC42SE1 (3.9)	ADRBK1 (3.9)	DGKG (3.5)	FAM131A (3.4)	GNB1 (3.3)	APC (3.3)	MAST3 (3.2)	GNAI2 (3.2)	DLGAP4 (3.2)	ARHGAP18 (3.1)
MP:0001890	anencephaly	0.00361	<0.05	C10orf140 (4.1)	EPHA4 (4.1)	PTPN14 (3.8)	ID4 (3.5)	MPPED2 (3.4)	WNT8A (3.4)	ISL1 (3.4)	EPHA3 (3.3)	RANBP17 (3.1)	SLIT2 (3.1)
GO:0031063	regulation of histone deacetylation	0.00363	<0.05	ENSG00000215099 (5.6)	SMG6 (3.9)	FNIP1 (3.9)	SRR (3.7)	GPR75 (3.6)	ENSG00000188693 (3.5)	RABEP1 (3.4)	AKAP9 (3.3)	ENSG00000227215 (3.3)	CCDC127 (3.3)
KEGG_SMALL_CELL_LUNG_CANCER	KEGG_SMALL_CELL_LUNG_CANCER	0.00365	<0.05	COL7A1 (4.6)	PLEKHA1 (3.3)	TGFBR2 (3.2)	CSF2 (3.0)	NFKBIA (3.0)	CCND2 (2.9)	FNDC3B (2.9)	DAG1 (2.9)	TGIF2 (2.9)	SLC12A4 (2.9)
GO:0003730	mRNA 3'-UTR binding	0.0037	<0.05	PLAG1 (5.2)	LIN28B (5.1)	IGF2BP3 (4.3)	TCP11 (4.0)	HMGA2 (4.0)	IGF2BP2 (3.8)	PDXDC1 (3.6)	DPEP3 (3.6)	C10orf140 (3.4)	TNRC6A (3.3)
MP:0005659	decreased susceptibility to diet-induced obesity	0.00372	<0.05	HCAR1 (4.4)	C11orf86 (4.2)	PDE3B (4.2)	CTRL (3.9)	TRIB1 (3.8)	GP2 (3.6)	INS (3.3)	NR1H3 (3.2)	ADCY3 (3.2)	IGF2 (3.1)
ENSG00000149554	CHEK1 PPI subnetwork	0.00373	<0.05	POLE (3.7)	E2F1 (3.6)	DTL (3.5)	MCPH1 (3.5)	GINS1 (3.4)	E2F7 (3.4)	RBL1 (3.4)	SAE1 (3.4)	CENPM (3.3)	IPO9 (3.3)
MP:0000562	polydactyly	0.00376	<0.05	SLIT2 (4.7)	IQCK (4.7)	NFATC4 (4.6)	TCTN1 (4.4)	RPGRIP1L (4.3)	IFT81 (4.3)	CDH11 (4.0)	NME5 (3.8)	IGF2BP2 (3.5)	NR2F1 (3.5)
ENSG00000141367	CLTC PPI subnetwork	0.00381	<0.05	NSF (3.7)	MAPK3 (3.6)	ATP6V0A1 (3.6)	YWHAB (3.5)	ATP2B1 (3.4)	RAC1 (3.3)	MADD (3.2)	BAIAP2 (3.1)	EZH1 (3.1)	MAEA (3.0)
GO:0048562	embryonic organ morphogenesis	0.00382	<0.05	PAX2 (4.2)	IGF2-AS (4.1)	ENSG00000231453 (4.0)	MIR214 (4.0)	LMX1B (3.7)	C10orf140 (3.4)	DNM3OS (3.3)	ASXL3 (3.2)	MIR4763 (3.2)	IRX3 (3.2)
MP:0003052	omphalocele	0.00385	<0.05	IGF2 (4.6)	IGF2BP1 (4.6)	AUTS2 (4.0)	TGFB2 (3.8)	CDH11 (3.7)	EPHA7 (3.5)	C5orf13 (3.4)	TCF7L2 (3.3)	DLK1 (3.2)	SSBP3 (3.1)
GO:0008276	protein methyltransferase activity	0.00387	<0.05	CELF1 (4.3)	GABPB2 (4.1)	KLHL20 (4.0)	TNRC6A (4.0)	RBM4B (3.7)	RPRD2 (3.6)	MLLT10 (3.6)	DDX6 (3.4)	THAP11 (3.4)	SETD1B (3.4)
ENSG00000116044	NFE2L2 PPI subnetwork	0.00387	<0.05	TRIB1 (6.4)	CABLES1 (3.6)	ZFAND2A (3.6)	DUSP6 (3.6)	PMAIP1 (3.5)	ADCY6 (3.3)	ESR1 (3.0)	ENSG00000254300 (2.9)	FOXO3 (2.9)	MAP3K3 (2.9)
ENSG00000116141	MARK1 PPI subnetwork	0.00387	<0.05	RAB25 (5.5)	ESRP2 (5.0)	CLDN7 (4.8)	EPPK1 (4.6)	MARVELD3 (4.6)	PRSS8 (4.4)	MST1R (4.0)	SSH3 (3.9)	INADL (3.8)	PPL (3.7)
GO:0001077	RNA polymerase II core promoter proximal region sequence-specific DNA binding transcription factor activity involved in positive regulation of transcription	0.00389	<0.05	TFAP2B (5.9)	TRIB1 (4.6)	SIX6 (4.2)	DUSP6 (4.1)	TRPS1 (4.1)	TFAP2D (3.6)	TAL1 (3.6)	ID4 (3.6)	CCND1 (3.3)	VGLL4 (3.3)
MP:0000934	abnormal telencephalon development	0.00394	<0.05	DMRTA2 (7.6)	IGF2BP3 (4.0)	SIX6 (3.6)	C10orf140 (3.5)	C10orf114 (3.2)	GLT25D2 (3.2)	SLC35E2 (3.2)	SLC35E2B (3.2)	IGF2BP1 (3.1)	EPHA3 (3.0)
REACTOME_TRAF6_MEDIATED_INDUCTION_OF_PROINFLAMMATORY_CYTOKINES	REACTOME_TRAF6_MEDIATED_INDUCTION_OF_PROINFLAMMATORY_CYTOKINES	0.00397	<0.05	MAFF (4.7)	FBXW11 (4.1)	NFKBIA (4.0)	SPRY4 (3.5)	TFEB (3.4)	PDE4B (3.3)	RELA (3.3)	SH2B3 (3.3)	BCKDK (3.2)	MDFIC (3.1)
REACTOME_REGULATION_OF_BETA:CELL_DEVELOPMENT	REACTOME_REGULATION_OF_BETA:CELL_DEVELOPMENT	0.00398	<0.05	INS (10.7)	PCSK1 (5.5)	PAX4 (5.2)	GP2 (4.7)	GIPR (4.3)	DDC (4.1)	CTRL (4.0)	ISL1 (3.8)	FGFR4 (3.7)	SLC2A2 (3.6)
MP:0003419	delayed endochondral bone ossification	0.00398	<0.05	ACAN (5.5)	FAM101A (4.7)	GDF5 (4.5)	IGF2 (4.0)	ADAMTSL3 (3.9)	TGFB2 (3.7)	MPPED2 (3.7)	LUM (3.7)	TRPS1 (3.6)	ZNF131 (3.5)
GO:0045926	negative regulation of growth	0.00398	<0.05	ENSG00000227189 (3.6)	C17orf58 (3.2)	FAM150B (3.2)	ENSG00000257097 (3.1)	BDNF-AS1 (2.9)	PHLPP2 (2.8)	ENSG00000254842 (2.8)	MC4R (2.8)	C3orf71 (2.7)	RNF212 (2.6)
GO:0042063	gliogenesis	0.00399	<0.05	SOX5 (4.0)	PHLDB1 (3.7)	ENSG00000226757 (3.6)	EDNRB (3.5)	METRN (3.4)	LINC00461 (3.3)	DPYSL4 (3.3)	ENSG00000229140 (3.2)	VIT (3.0)	SCUBE3 (3.0)
MP:0004157	interrupted aortic arch	0.004	<0.05	IRX3 (4.2)	PTPN14 (3.8)	BMP6 (3.8)	C10orf140 (3.7)	CDH7 (3.7)	SEMA3F (3.6)	EFNA5 (3.5)	NR2F1 (3.3)	SCUBE3 (3.2)	EFEMP1 (3.2)
ENSG00000198933	TBKBP1 PPI subnetwork	0.004	<0.05	USP33 (3.9)	C12orf51 (3.7)	ZCCHC8 (3.5)	ENSG00000255545 (3.4)	TBC1D10B (3.4)	MTMR3 (3.2)	RGP1 (3.1)	SCN4A (3.1)	ZBTB7B (3.0)	ADRBK1 (3.0)
ENSG00000108510	MED13 PPI subnetwork	0.004	<0.05	ZNHIT3 (6.1)	CASC3 (5.1)	GOSR1 (4.5)	LYRM2 (4.5)	C17orf42 (4.3)	MAD2L1BP (4.3)	VTA1 (3.7)	ZNF513 (3.7)	MED20 (3.7)	EDC4 (3.6)
ENSG00000108953	YWHAE PPI subnetwork	0.00401	<0.05	H1FX (3.9)	DLGAP4 (3.8)	YWHAB (2.8)	GNAI2 (2.8)	TRIB1 (2.8)	GNAS (2.8)	CTNNB1 (2.7)	VPS37B (2.7)	ENSG00000251637 (2.6)	CFL1 (2.6)
ENSG00000012983	MAP4K5 PPI subnetwork	0.00401	<0.05	MTMR3 (4.5)	MLXIP (3.9)	TBC1D10B (3.4)	C12orf51 (3.3)	EFCAB4A (3.1)	ENSG00000255545 (3.0)	ZCCHC8 (3.0)	MAEA (3.0)	ATXN2 (2.9)	ENSG00000232103 (2.9)
KEGG_LYSINE_DEGRADATION	KEGG_LYSINE_DEGRADATION	0.00401	<0.05	PC (4.0)	ACAD10 (3.4)	TARS2 (3.3)	LGR4 (3.1)	LRP5 (3.1)	SGCB (3.0)	SUOX (2.9)	TNRC6A (2.9)	MMAB (2.9)	HPD (2.9)
ENSG00000054118	THRAP3 PPI subnetwork	0.00401	<0.05	LMOD1 (5.2)	RBM25 (4.6)	KCTD10 (4.4)	MAT2A (4.1)	WDR6 (3.9)	MYL9 (3.8)	RBM14 (3.8)	TRA2A (3.7)	SF3B4 (3.6)	MALAT1 (3.4)
MP:0003048	abnormal cervical vertebrae morphology	0.00401	<0.05	HMGA2 (3.5)	FGFRL1 (3.4)	CRTAC1 (3.3)	MPPED2 (3.3)	ENSG00000231160 (3.3)	EBF2 (3.2)	TMEM52 (3.2)	FAM101A (3.2)	TBX6 (3.1)	EFNA5 (3.1)
GO:0051170	nuclear import	0.00402	<0.05	INVS (3.7)	FAM53C (3.6)	C9orf102 (3.6)	DLEU2 (3.5)	PARD3B (3.3)	ENSG00000249548 (3.3)	ENSG00000236043 (3.2)	UBQLN4 (3.0)	KPNA3 (2.9)	ENSG00000248975 (2.7)
GO:0035295	tube development	0.00403	<0.05	IRX1 (3.7)	FGF18 (3.2)	HHIP (2.9)	RARB (2.9)	PAPPA (2.9)	SEMA3F (2.9)	IRX3 (2.9)	PRKD1 (2.8)	ECM1 (2.8)	PVRL2 (2.8)
GO:0035064	methylated histone residue binding	0.00405	<0.05	KLF16 (4.4)	MSL1 (4.0)	GCC1 (3.9)	RPRD2 (3.7)	TAOK2 (3.6)	NFATC2IP (3.5)	SETD1A (3.5)	FBXL19 (3.4)	THAP11 (3.3)	BCDIN3D (3.1)
ENSG00000181222	POLR2A PPI subnetwork	0.00406	<0.05	RBM12 (4.8)	RBM25 (4.4)	FUBP1 (4.3)	SF3B2 (3.8)	SART1 (3.8)	PRPF3 (3.7)	DDX20 (3.7)	KDM1A (3.7)	RBM14 (3.7)	RSRC2 (3.6)
MP:0002196	absent corpus callosum	0.00406	<0.05	ELAVL2 (3.8)	AUTS2 (3.8)	LINC00461 (3.7)	C5orf42 (3.6)	EPHA3 (3.6)	PURG (3.5)	NAV1 (3.5)	IFT81 (3.5)	SCUBE3 (3.3)	DMRTA2 (3.3)
ENSG00000039319	ZFYVE16 PPI subnetwork	0.00409	<0.05	TEAD1 (5.5)	PARD3 (4.6)	ID4 (3.4)	RAB27B (3.3)	ASXL3 (3.2)	TMEM136 (3.2)	NEO1 (3.1)	ENSG00000252498 (2.9)	ZNF821 (2.9)	CBFA2T2 (2.9)
ENSG00000140992	PDPK1 PPI subnetwork	0.00413	<0.05	RASA2 (3.7)	DNM2 (3.5)	GNB1 (3.4)	ARHGAP18 (3.3)	RBL2 (3.3)	RAB1B (3.3)	MAP7D1 (3.2)	MAP3K3 (3.1)	C10orf46 (3.1)	PPP1CA (3.1)
GO:0016874	ligase activity	0.00413	<0.05	YARS (4.9)	FAF1 (4.2)	MTOR (4.1)	C18orf8 (3.8)	USP33 (3.4)	C16orf72 (3.3)	ANAPC7 (3.2)	BRAP (3.1)	ATXN2 (3.1)	USP4 (3.0)
ENSG00000163486	SRGAP2 PPI subnetwork	0.00413	<0.05	OTUD7B (3.3)	APC (3.3)	DNM2 (3.3)	ADCY9 (3.2)	MACF1 (3.2)	CLIP1 (3.1)	COL4A3BP (3.1)	STXBP6 (3.1)	RHOD (3.0)	NCOR2 (3.0)
GO:0007265	Ras protein signal transduction	0.00418	<0.05	ARHGEF7 (3.8)	C3orf54 (3.3)	ARHGAP18 (3.1)	SPRED1 (3.0)	ADAMTS10 (2.9)	SIPA1 (2.9)	SLC44A2 (2.9)	EFCAB4A (2.8)	C10orf46 (2.8)	TAOK2 (2.8)
MP:0002199	abnormal brain commissure morphology	0.0042	<0.05	LINC00461 (5.2)	EPHA7 (4.3)	DMRTA2 (4.0)	IRX3 (3.8)	ID4 (3.7)	EPHA4 (3.5)	EHBP1 (3.5)	TCF7L2 (3.4)	EBF2 (3.2)	METRN (2.9)

## Sheet: SGIT_genesetenrichment
Original gene set ID	Original gene set description	Nominal P value	False discovery rate	Reconstituted gene set Z score gene 1	Reconstituted gene set Z score gene 2	Reconstituted gene set Z score gene 3	Reconstituted gene set Z score gene 4	Reconstituted gene set Z score gene 5	Reconstituted gene set Z score gene 6	Reconstituted gene set Z score gene 7	Reconstituted gene set Z score gene 8	Reconstituted gene set Z score gene 9	Reconstituted gene set Z score gene 10
GO:0046332	SMAD binding	1.37e-07	<0.01	FEM1B (3.9)	IGF2BP1 (3.6)	PTPN12 (3.6)	C18orf1 (3.4)	ID4 (3.4)	DUSP6 (3.3)	GATA4 (3.1)	TRIB1 (2.9)	NTM (2.9)	EP300 (2.8)
REACTOME_SIGNALLING_BY_NGF	REACTOME_SIGNALLING_BY_NGF	2.46e-07	<0.01	MAPK3 (3.9)	GNB1 (3.8)	CDC42SE1 (3.3)	RPS6KA4 (3.2)	GNAI2 (3.2)	RAC1 (3.2)	PIK3R2 (3.1)	PPP1CA (3.1)	SH2B3 (3.1)	BTBD2 (3.1)
ENSG00000144848	ATG3 PPI subnetwork	3.32e-07	<0.01	DMXL2 (4.2)	FNIP1 (4.1)	ZFYVE1 (4.1)	C10orf55 (4.0)	KLHL24 (3.9)	TXNL4B (3.5)	FTH1P5 (3.4)	ZFAND2A (3.3)	PDPR (3.2)	FAM53C (3.1)
MP:0001417	decreased exploration in new environment	2.11e-06	<0.05	NRXN3 (4.1)	ANKS1B (3.9)	GABRB3 (3.7)	CTNNA2 (3.7)	CRIM1 (3.6)	ALCAM (3.6)	RASGRF1 (3.5)	LSAMP (3.4)	LRRC7 (3.3)	KCND3 (3.3)
MP:0009546	absent gastric milk in neonates	2.17e-06	<0.05	KCND3 (3.7)	STK33 (3.4)	ENSG00000231453 (3.3)	PLAG1 (3.3)	C1orf173 (3.1)	DDC (3.1)	AUTS2 (3.1)	NRXN3 (3.0)	ZFHX3 (3.0)	TRPS1 (2.9)
ENSG00000115306	SPTBN1 PPI subnetwork	2.3e-06	<0.05	YWHAB (4.6)	LRRC7 (3.6)	CFL1 (3.4)	RSU1 (3.3)	GLYR1 (3.2)	ZC3H7B (3.2)	TMOD2 (3.1)	ATP2B1 (3.1)	TMOD3 (3.0)	PFN1 (2.9)
KEGG_NEUROTROPHIN_SIGNALING_PATHWAY	KEGG_NEUROTROPHIN_SIGNALING_PATHWAY	2.34e-06	<0.05	TRAF3 (4.2)	ADRBK1 (4.0)	SMAD3 (3.7)	CDC42SE1 (3.6)	CHMP3 (3.4)	GNB1 (3.3)	CHMP4B (3.2)	RELA (3.2)	MAPK3 (3.2)	SETD5 (3.1)
ENSG00000168036	CTNNB1 PPI subnetwork	2.58e-06	<0.05	PARD3 (4.4)	RAC1 (3.4)	ENSG00000182319 (3.1)	TNKS (3.1)	EPHA4 (3.1)	TMOD3 (3.0)	AGAP1 (3.0)	GTF2I (2.9)	RTN4 (2.9)	NCOR2 (2.9)
MP:0001405	impaired coordination	2.8e-06	<0.05	STX1B (4.2)	DOCK3 (4.1)	RIT2 (4.1)	NRXN1 (3.9)	SEZ6L2 (3.9)	BSN (3.8)	SYT4 (3.8)	SCN2A (3.7)	NRXN3 (3.7)	CTNNA2 (3.7)
ENSG00000135333	EPHA7 PPI subnetwork	3.41e-06	<0.05	HDAC5 (3.5)	CACNB3 (3.4)	ISL1 (3.3)	ZBTB7B (3.1)	PHC2 (3.0)	MAZ (3.0)	BPTF (2.9)	EP300 (2.9)	DLGAP4 (2.9)	SV2C (2.9)
ENSG00000132170	PPARG PPI subnetwork	3.53e-06	<0.05	FSHB (4.3)	TNRC6B (4.2)	ZZEF1 (4.0)	ANKRD11 (3.9)	ASH1L (3.8)	PHF2 (3.6)	NCOA1 (3.4)	C12orf51 (3.4)	WNK1 (3.2)	NCOA6 (3.1)
REACTOME_DEVELOPMENTAL_BIOLOGY	REACTOME_DEVELOPMENTAL_BIOLOGY	3.82e-06	<0.05	NRP1 (3.5)	MAP4 (3.4)	GNAI2 (3.3)	NCOR2 (3.3)	DLGAP4 (3.2)	MACF1 (3.2)	PHC2 (3.1)	AGAP1 (3.1)	CSRNP3 (3.0)	NCOA1 (3.0)
GO:0000989	transcription factor binding transcription factor activity	6.27e-06	<0.05	JUND (4.6)	PIAS4 (4.4)	KIAA1267 (4.2)	UBTF (4.1)	FBRS (4.1)	ATXN2L (3.9)	TOB2 (3.8)	PRR14 (3.7)	NCOA6 (3.7)	KAT6B (3.6)
GO:0000988	protein binding transcription factor activity	6.86e-06	<0.05	PIAS4 (4.4)	JUND (4.4)	KIAA1267 (4.2)	UBTF (4.0)	FBRS (4.0)	ATXN2L (3.8)	PRR14 (3.8)	NCOA6 (3.7)	TOB2 (3.7)	KAT6B (3.7)
GO:0003712	transcription cofactor activity	6.98e-06	<0.05	JUND (4.4)	PIAS4 (4.4)	KIAA1267 (4.3)	UBTF (4.1)	FBRS (4.1)	ATXN2L (3.9)	PRR14 (3.8)	YY1AP1 (3.7)	NCOA6 (3.7)	KAT6B (3.6)
GO:0030424	axon	7.83e-06	<0.05	ELAVL4 (5.5)	FAIM2 (5.3)	NRXN1 (5.1)	STX1B (4.7)	TMOD2 (4.6)	CAMK2N2 (4.5)	SYT4 (4.5)	NRXN3 (4.3)	PCSK2 (4.3)	SPOCK1 (4.1)
ENSG00000141367	CLTC PPI subnetwork	8.5e-06	<0.05	NSF (3.7)	MAPK3 (3.6)	ATP6V0A1 (3.6)	MAP2K1 (3.5)	RTN4 (3.5)	YWHAB (3.5)	ATP2B1 (3.4)	MINK1 (3.3)	RAC1 (3.3)	MADD (3.2)
REACTOME_NGF_SIGNALLING_VIA_TRKA_FROM_THE_PLASMA_MEMBRANE	REACTOME_NGF_SIGNALLING_VIA_TRKA_FROM_THE_PLASMA_MEMBRANE	8.67e-06	<0.05	MAPK3 (3.8)	AGAP3 (3.7)	PIK3R2 (3.6)	GNB1 (3.6)	DLG4 (3.5)	BTBD2 (3.4)	RAC1 (3.4)	GIT1 (3.4)	HDAC5 (3.4)	ARHGEF7 (3.2)
MP:0003313	abnormal locomotor activation	9.16e-06	<0.05	CDH8 (4.5)	RIT2 (4.1)	GPR26 (4.0)	CADPS2 (3.8)	NTNG1 (3.7)	ANKS1B (3.7)	TFAP2D (3.7)	TMOD2 (3.7)	CADM2 (3.6)	GRIN2A (3.5)
GO:0003714	transcription corepressor activity	9.68e-06	<0.05	JUND (4.6)	ATXN2L (3.7)	CXXC5 (3.7)	KDM3A (3.6)	ANKRD11 (3.6)	PIK3R2 (3.6)	FBRS (3.6)	PLEKHH3 (3.4)	ZNF821 (3.3)	ZBTB7A (3.3)
ENSG00000171720	HDAC3 PPI subnetwork	1e-05	<0.05	FBRS (3.8)	PRR14 (3.7)	UBN1 (3.6)	MED13L (3.4)	ZMYM2 (3.3)	AXIN1 (3.3)	SETD8 (3.3)	RPS6KB2 (3.2)	PHC2 (3.2)	NCOA6 (3.2)
ENSG00000159692	CTBP1 PPI subnetwork	1.01e-05	<0.05	ANKRD11 (5.1)	SOX4 (3.8)	NCOR2 (3.7)	ATXN2 (3.7)	BPTF (3.7)	SCRIB (3.6)	PCDH17 (3.5)	KAT6B (3.3)	TNRC6B (3.1)	C12orf51 (3.1)
ENSG00000149295	DRD2 PPI subnetwork	1.17e-05	<0.05	RALYL (5.7)	KCND3 (5.7)	SPHKAP (4.5)	SEZ6L2 (3.6)	CALCR (3.6)	OPCML (3.4)	ANKS1B (3.3)	AGAP3 (3.2)	GALNT13 (3.2)	MADD (3.2)
ENSG00000139190	VAMP1 PPI subnetwork	1.2e-05	<0.05	PCSK1 (4.1)	SCG3 (3.7)	CDIPT (3.5)	TPD52L2 (3.4)	FEZ2 (3.3)	ASPHD1 (3.3)	NPAS4 (3.2)	MADD (3.2)	SEZ6L2 (3.1)	ZNF337 (3.1)
ENSG00000169375	SIN3A PPI subnetwork	1.22e-05	<0.05	ANKRD11 (4.6)	MAP2K5 (4.5)	ZBTB7A (4.2)	BTBD2 (4.2)	ATXN2L (4.1)	REXO1 (4.0)	SOX4 (3.9)	NCOR2 (3.8)	UBTF (3.8)	FBRS (3.7)
ENSG00000196498	NCOR2 PPI subnetwork	1.35e-05	<0.05	TNRC6B (5.0)	ZBTB7B (4.0)	TOB2 (3.9)	MED13L (3.8)	PIAS1 (3.7)	JUND (3.7)	FOXO3 (3.7)	EP300 (3.6)	NCOA1 (3.6)	TRIB1 (3.6)
ENSG00000124788	ATXN1 PPI subnetwork	1.35e-05	<0.05	SETD1A (5.5)	ATXN2L (4.9)	SREBF2 (4.6)	ZNF646 (4.3)	REXO1 (4.3)	YY1AP1 (4.3)	SRCAP (4.2)	TAOK2 (4.1)	DENND1A (3.7)	PRR14 (3.7)
ENSG00000132535	DLG4 PPI subnetwork	1.4e-05	<0.05	BSN (5.2)	LRRC7 (4.8)	GRIN2A (4.7)	HPCA (4.7)	STX1B (4.6)	CAMKV (4.6)	BAI2 (4.4)	CSRNP3 (4.4)	TMOD2 (4.3)	SCN2A (4.3)
ENSG00000157500	APPL1 PPI subnetwork	1.69e-05	<0.05	LRRC7 (4.1)	PRDM4 (3.8)	FAM131A (3.8)	HPCA (3.4)	CNIH2 (3.3)	ASH1L (3.1)	GRID1 (2.9)	PTPN11 (2.9)	CSRNP3 (2.9)	FBXL19 (2.8)
ENSG00000170296	GABARAP PPI subnetwork	1.83e-05	<0.05	STX19 (3.8)	MLX (3.7)	ENSG00000245424 (3.3)	TMUB2 (3.2)	NBR1 (3.2)	RPTOR (3.2)	BTBD2 (3.1)	KAT5 (3.1)	SNX11 (3.0)	SEC24C (3.0)
ENSG00000183337	BCOR PPI subnetwork	1.86e-05	<0.05	PHF2 (3.7)	SETD1A (3.7)	ZNF76 (3.7)	AXIN1 (3.7)	PRR14 (3.6)	BTBD2 (3.5)	DENND1A (3.2)	PIK3R2 (3.2)	SOX4 (3.2)	MAZ (3.1)
ENSG00000113580	NR3C1 PPI subnetwork	2.15e-05	<0.05	WNK1 (3.5)	ZNF362 (3.5)	RSBN1L (3.3)	YY1AP1 (3.2)	UBTF (3.2)	FBRS (3.1)	MAPK14 (3.1)	SMARCC1 (3.1)	REXO1 (3.1)	JUND (3.1)
ENSG00000101040	ZMYND8 PPI subnetwork	2.16e-05	<0.05	PKD1 (4.3)	ATXN2L (4.2)	FBRS (4.0)	MED13L (3.9)	MEF2D (3.8)	ANKRD11 (3.4)	BLK (3.3)	CHD8 (3.2)	MEF2C (3.0)	NCOA6 (3.0)
REACTOME_SIGNALING_BY_EGFR_IN_CANCER	REACTOME_SIGNALING_BY_EGFR_IN_CANCER	2.16e-05	<0.05	PIK3R2 (4.1)	NCOA1 (3.6)	ARHGEF7 (3.5)	DNM2 (3.4)	RAC1 (3.2)	GNB1 (3.2)	SETD5 (3.2)	YPEL3 (3.1)	NCOR2 (3.0)	SH2B3 (2.9)
ENSG00000100030	MAPK1 PPI subnetwork	2.38e-05	<0.05	JUND (5.5)	TRIB1 (5.1)	DUSP6 (4.3)	MAFF (4.3)	NPAS4 (3.3)	CCND3 (3.1)	MEF2D (3.1)	GDF15 (3.1)	KLF3 (3.1)	PLCB3 (3.1)
GO:0010720	positive regulation of cell development	2.49e-05	<0.05	LYPD1 (3.7)	STK33 (3.7)	ENSG00000227839 (3.5)	LINC00461 (3.4)	LRFN4 (3.2)	ABCB9 (3.0)	DMRTA2 (2.9)	NR2F1 (2.8)	ENSG00000255117 (2.7)	LTBP3 (2.7)
ENSG00000066117	SMARCD1 PPI subnetwork	2.57e-05	<0.05	UBTF (4.1)	SMARCC1 (4.0)	WDR6 (3.7)	SOX4 (3.6)	GTF2I (3.5)	ZMYM2 (3.5)	KDM3B (3.5)	MED13L (3.3)	ACSS1 (3.3)	RABEP2 (3.2)
ENSG00000111424	VDR PPI subnetwork	2.69e-05	<0.05	EP300 (5.2)	BPTF (5.0)	KDM3B (4.4)	TNRC6B (4.3)	CHD8 (4.3)	WNK1 (4.1)	GTF2I (4.1)	PHF2 (4.1)	NCOA6 (4.0)	FSHB (3.8)
GO:0030425	dendrite	2.84e-05	<0.05	BAI2 (5.3)	GRIA1 (5.2)	CAMKV (4.9)	HPCA (4.9)	STX1B (4.8)	SCN2A (4.7)	ARPP21 (4.7)	BSN (4.6)	CADM2 (4.6)	DLG2 (4.4)
ENSG00000091831	ESR1 PPI subnetwork	2.95e-05	<0.05	TNRC6B (4.9)	SRSF9 (3.7)	NCOR2 (3.6)	UBTF (3.5)	PHF15 (3.3)	FBRS (3.3)	KLF3 (3.3)	FOXO1 (3.3)	ATXN2 (3.3)	RBL2 (3.3)
GO:0060284	regulation of cell development	3.02e-05	<0.05	C10orf140 (4.0)	ENSG00000233639 (3.3)	LYPD1 (3.3)	TFAP2D (3.3)	LINC00461 (3.2)	DMRTA2 (3.2)	LRFN4 (3.2)	FLRT1 (3.1)	ANKRD13B (3.1)	DPYSL4 (3.0)
ENSG00000170365	SMAD1 PPI subnetwork	3.29e-05	<0.05	PARD3 (4.2)	KIAA1267 (3.9)	ZFYVE1 (3.6)	NF1 (3.5)	BTBD7 (3.5)	C18orf1 (3.5)	FOXO1 (3.4)	QRICH1 (3.3)	ZNF507 (3.2)	TNRC6B (3.2)
REACTOME_SIGNALING_BY_EGFR	REACTOME_SIGNALING_BY_EGFR	3.47e-05	<0.05	PIK3R2 (4.0)	NCOA1 (3.7)	ARHGEF7 (3.5)	SETD5 (3.2)	RAC1 (3.2)	GNB1 (3.2)	YPEL3 (3.2)	NCOR2 (3.0)	CEP120 (3.0)	SH2B3 (3.0)
ENSG00000197548	ATG7 PPI subnetwork	4.11e-05	<0.05	BRK1 (3.9)	TXNL4B (3.8)	FNIP1 (3.7)	C10orf55 (3.6)	DMXL2 (3.5)	FAM53C (3.5)	AKTIP (3.4)	COG4 (3.3)	KLHL24 (3.2)	IST1 (3.2)
ENSG00000121083	DYNLL2 PPI subnetwork	4.66e-05	<0.05	SRCAP (3.1)	CLN6 (3.1)	C3orf24 (3.1)	FNIP1 (2.9)	CA8 (2.8)	AAGAB (2.7)	SBNO1 (2.6)	BBS7 (2.6)	PACRG (2.6)	MAPK6 (2.6)
REACTOME_CRMPS_IN_SEMA3A_SIGNALING	REACTOME_CRMPS_IN_SEMA3A_SIGNALING	4.78e-05	<0.05	CSRNP3 (4.1)	ELAVL4 (4.1)	ENSG00000250377 (3.8)	RGS17 (3.6)	CADM1 (3.5)	HIP1 (3.5)	ANKRD13B (3.5)	FAM57B (3.4)	SBK1 (3.3)	NAV1 (3.3)
ENSG00000188130	MAPK12 PPI subnetwork	4.92e-05	<0.05	JUND (6.9)	TRIB1 (6.4)	MAFF (6.0)	DUSP6 (4.7)	MEF2D (4.1)	PMAIP1 (4.1)	ETV5 (4.0)	COQ10B (3.9)	KLF16 (3.5)	KCNJ12 (3.5)
GO:0008013	beta-catenin binding	4.96e-05	<0.05	PARD3 (3.4)	L3MBTL3 (3.4)	SP5 (3.4)	BTBD7 (3.2)	GPR26 (3.0)	PAX8 (2.9)	ASXL3 (2.9)	SEMA3F (2.9)	CTF1 (2.9)	PKP4 (2.9)
REACTOME_SIGNALING_BY_ERBB2	REACTOME_SIGNALING_BY_ERBB2	5.06e-05	<0.05	PIK3R2 (3.7)	SCAND1 (3.1)	NCOA1 (3.1)	BCKDK (3.0)	YPEL3 (3.0)	SLC2A4RG (2.9)	ZNF771 (2.9)	MEF2D (2.9)	FASTK (2.8)	C11orf86 (2.8)
ENSG00000141736	ERBB2 PPI subnetwork	5.1e-05	<0.05	BCL7C (3.6)	PTPN12 (3.5)	RPS6KA4 (3.5)	DUSP6 (3.3)	PLCB3 (3.3)	TGFBR2 (3.2)	RASA2 (3.1)	ENSG00000182319 (3.0)	RIN1 (3.0)	RRAS2 (3.0)
ENSG00000103994	ZFP106 PPI subnetwork	5.17e-05	<0.05	TNRC6A (5.0)	SCAND2 (4.4)	TAOK2 (4.3)	ZNF629 (3.9)	ENSG00000254470 (3.8)	KIAA1267 (3.8)	MSL2 (3.8)	ZKSCAN5 (3.7)	USP19 (3.6)	ZNF48 (3.6)
ENSG00000113916	BCL6 PPI subnetwork	5.22e-05	<0.05	TNRC6B (4.2)	TOB2 (4.1)	MED13L (4.0)	PMAIP1 (3.4)	BLK (3.4)	TRIB1 (3.3)	NCOA6 (3.3)	MEF2D (3.3)	ZBTB7B (3.2)	NLGN1 (3.1)
MP:0001454	abnormal cued conditioning behavior	5.26e-05	<0.05	GRIA1 (4.9)	GPR26 (4.4)	DLG4 (3.7)	DGKG (3.7)	CAMKV (3.7)	SPOCK1 (3.6)	STK32C (3.6)	LRRC7 (3.5)	RGS17 (3.4)	DOCK3 (3.4)
GO:0019901	protein kinase binding	5.67e-05	<0.05	MEF2D (3.6)	PACS1 (3.4)	GNB1 (3.4)	KDM2A (3.4)	ATXN2L (3.3)	MAZ (3.3)	RRAS2 (3.2)	SLC35E2 (3.1)	VPS37B (3.1)	AXIN1 (3.1)
MP:0002912	abnormal excitatory postsynaptic potential	6.02e-05	<0.05	GRIN2A (5.5)	DLG4 (5.2)	GRIA1 (5.0)	SCN2A (5.0)	BSN (4.9)	HPCA (4.8)	BAI2 (4.5)	CCK (4.5)	SEZ6L2 (4.5)	CSPG5 (4.4)
ENSG00000108840	HDAC5 PPI subnetwork	6.59e-05	<0.05	MED13L (4.2)	MEF2C (3.6)	BLK (3.3)	WWP2 (3.1)	NCOA6 (3.0)	SOX4 (2.9)	SLC22A3 (2.8)	LCTL (2.8)	PITPNM2 (2.8)	DEF6 (2.8)
ENSG00000100395	L3MBTL2 PPI subnetwork	6.64e-05	<0.05	MLLT10 (4.3)	PHF2 (4.3)	AXIN1 (4.1)	TFAP4 (4.1)	ZNF362 (3.9)	MAZ (3.7)	SOX4 (3.6)	MSL2 (3.4)	PIK3R2 (3.4)	LCORL (3.3)
MP:0009703	decreased birth body size	7.2e-05	<0.05	ZFHX3 (5.1)	ANKRD11 (4.5)	NTNG1 (3.9)	EBF2 (3.8)	FAM101A (3.6)	BPTF (3.5)	ATXN2 (3.5)	NCOA1 (3.1)	KLF3 (3.0)	MAP2K5 (3.0)
ENSG00000186350	RXRA PPI subnetwork	7.36e-05	<0.05	MAFF (3.8)	NFIL3 (3.7)	NCOA6 (3.4)	FOXO1 (3.4)	EP300 (3.4)	ZBTB7B (3.4)	IKZF4 (3.3)	FBRS (3.3)	TOB2 (3.3)	PRR14 (3.2)
ENSG00000148175	STOM PPI subnetwork	7.71e-05	<0.05	SCAND2 (5.3)	TNRC6A (4.7)	ZNF688 (4.0)	ZNF629 (4.0)	ENSG00000254470 (4.0)	FEM1B (3.9)	ZKSCAN5 (3.8)	WDR73 (3.5)	ZNF48 (3.4)	TAOK2 (3.4)
ENSG00000113327	GABRG2 PPI subnetwork	7.74e-05	<0.05	NRXN1 (5.5)	TMOD2 (5.5)	DLG2 (5.2)	SPHKAP (5.0)	GRIN2A (4.9)	GABRB3 (4.6)	SCN2A (4.6)	CSRNP3 (4.5)	CADM2 (4.2)	HTR1A (4.1)
GO:0016585	chromatin remodeling complex	7.91e-05	<0.05	UBTF (5.9)	SMARCC1 (5.1)	MAZ (4.5)	PHF2 (4.3)	EP300 (4.1)	KDM3B (4.0)	GTF2I (3.7)	SRSF9 (3.7)	STAG1 (3.6)	BTBD2 (3.6)
GO:0070412	R-SMAD binding	8.08e-05	<0.05	TRIB1 (4.2)	ENSG00000232537 (3.6)	FEM1B (3.6)	JUND (3.6)	PMAIP1 (3.6)	ENSG00000196355 (3.5)	ZZZ3 (3.4)	LCORL (3.3)	ENSG00000183604 (3.3)	KLHDC8B (3.2)
GO:0017053	transcriptional repressor complex	8.43e-05	<0.05	CSNK1G2 (4.8)	SMG6 (4.2)	BTBD2 (4.0)	ZNF771 (3.9)	S100PBP (3.8)	MAZ (3.7)	SRSF9 (3.4)	SMARCC1 (3.4)	UBTF (3.3)	ANKRD11 (3.1)
MP:0002757	decreased vertical activity	8.62e-05	<0.05	SEZ6L2 (5.0)	FAIM2 (4.1)	UNC79 (3.9)	SV2C (3.5)	GABRB3 (3.5)	CSDC2 (3.5)	SYT12 (3.4)	P4HTM (3.4)	CNIH2 (3.4)	GRID1 (3.4)
GO:0031625	ubiquitin protein ligase binding	8.84e-05	<0.05	KLHL24 (4.1)	BRPF3 (3.6)	BRAP (3.6)	KPNA3 (3.5)	C16orf72 (3.3)	INO80E (3.2)	FBXL17 (3.1)	CHD8 (3.0)	TOB2 (2.9)	CCDC101 (2.9)
ENSG00000108651	UTP6 PPI subnetwork	8.9e-05	<0.05	BLK (3.6)	MED13L (3.5)	KDM3A (3.3)	ZMIZ2 (3.2)	PKD1 (3.1)	C1orf183 (3.1)	MAST3 (3.0)	ENSG00000241369 (2.9)	ANKS1B (2.9)	ATXN2L (2.9)
REACTOME_P75_NTR_RECEPTOR:MEDIATED_SIGNALLING	REACTOME_P75_NTR_RECEPTOR:MEDIATED_SIGNALLING	8.96e-05	<0.05	CDC42SE1 (4.6)	CDC42SE2 (3.6)	SSH3 (3.4)	VPS37B (3.2)	YY1AP1 (3.1)	RAB11FIP4 (3.0)	RELA (3.0)	CRTAC1 (2.9)	CFL1 (2.7)	ENSG00000255571 (2.7)
ENSG00000064547	LPAR2 PPI subnetwork	9.47e-05	<0.05	MED13L (3.7)	RMST (3.6)	PKD1 (3.5)	BLK (3.4)	KDM3A (3.2)	MEF2C (3.0)	MEF2D (2.9)	GOLGA3 (2.9)	C1orf183 (2.8)	ATXN2L (2.8)
ENSG00000141837	CACNA1A PPI subnetwork	0.000102	<0.05	C1orf183 (4.3)	MEF2C (4.0)	GRIN2A (3.7)	MEF2D (3.5)	MAST3 (3.5)	SLC35E2 (3.4)	PKD1 (3.4)	NCOA1 (3.4)	BLK (3.2)	ADRBK1 (3.0)
GO:0007420	brain development	0.000105	<0.05	C10orf140 (5.1)	DMRTA2 (5.0)	LINC00461 (4.6)	ENSG00000233639 (4.5)	TFAP2D (4.2)	EPHA3 (4.1)	ENSG00000250377 (4.0)	ENSG00000247828 (3.6)	PURG (3.5)	C10orf114 (3.4)
KEGG_MAPK_SIGNALING_PATHWAY	KEGG_MAPK_SIGNALING_PATHWAY	0.000106	<0.05	MAFF (5.6)	SMAD3 (4.1)	TRIB1 (4.1)	NPAS4 (3.8)	MEF2D (3.4)	JUND (3.4)	HIVEP2 (3.2)	DLG4 (3.2)	C3orf18 (3.1)	BDNF (3.1)
ENSG00000109339	MAPK10 PPI subnetwork	0.000108	<0.05	TRIB1 (7.0)	JUND (6.5)	MAFF (5.5)	PMAIP1 (4.5)	DUSP6 (4.3)	NPAS4 (3.4)	AGAP3 (3.0)	FEM1B (3.0)	MEF2D (3.0)	ETV5 (2.9)
ENSG00000075711	DLG1 PPI subnetwork	0.00011	<0.05	LRRC7 (5.3)	BSN (5.2)	DLG2 (5.0)	GRIN2A (4.8)	ANKS1B (4.5)	HPCA (4.3)	CAMKV (4.3)	SCN2A (4.1)	GPR26 (4.0)	TMEM151A (4.0)
ENSG00000166862	CACNG2 PPI subnetwork	0.00011	<0.05	SCN2A (5.6)	GRIN2A (4.9)	DGKG (4.3)	DLG4 (4.2)	BSN (4.1)	SYT12 (4.0)	HS6ST3 (4.0)	FAM131A (4.0)	GGT7 (4.0)	TMOD2 (4.0)
ENSG00000185359	HGS PPI subnetwork	0.000113	<0.05	NBR1 (3.8)	PARD3 (3.7)	SEC24C (3.6)	ATP6V0A1 (3.5)	TSC2 (3.4)	RPTOR (3.4)	AP1G1 (3.3)	KIT (3.2)	FAF1 (3.2)	C11orf68 (3.1)
GO:0000118	histone deacetylase complex	0.00012	<0.05	CSNK1G2 (4.7)	MAP2K5 (4.0)	SMG6 (3.9)	SRSF9 (3.9)	ZNF821 (3.7)	BTBD2 (3.6)	PIK3R2 (3.5)	SMARCC1 (3.4)	GTF2I (3.3)	UBTF (3.3)
GO:0019717	synaptosome	0.000123	<0.05	FAIM2 (4.8)	STX1B (4.8)	ACCN1 (4.6)	CAMK2N2 (4.4)	CCK (4.4)	DOC2A (4.3)	PAQR6 (4.2)	NRXN1 (4.1)	SEZ6L2 (4.1)	ELAVL4 (4.1)
ENSG00000132872	SYT4 PPI subnetwork	0.000125	<0.05	ELAVL4 (6.0)	PCSK2 (4.1)	SCG3 (4.1)	CBLN2 (4.0)	CSNK1G2 (3.9)	CADPS2 (3.9)	NRXN1 (3.8)	LINGO2 (3.7)	SCN2A (3.6)	DDC (3.6)
GO:0030665	clathrin coated vesicle membrane	0.000125	<0.05	CAMK2N2 (5.6)	SEZ6L2 (5.4)	PCSK2 (5.2)	FAIM2 (5.2)	SYT4 (5.0)	NSF (4.9)	BSN (4.6)	ELAVL4 (4.6)	DLG4 (4.3)	TMEM151A (4.2)
ENSG00000100284	TOM1 PPI subnetwork	0.000129	<0.05	C17orf58 (3.6)	TOM1L1 (3.6)	CELSR3 (3.4)	MINK1 (3.2)	FNIP1 (3.1)	TMEM161B (3.1)	TPD52L2 (3.0)	RNF40 (3.0)	RPTOR (3.0)	TMEM151A (3.0)
GO:0014069	postsynaptic density	0.000132	<0.05	BAI2 (5.3)	BSN (5.0)	GRID1 (4.9)	CALN1 (4.9)	CAMKV (4.9)	HPCA (4.9)	LRRC7 (4.7)	SCN2A (4.6)	CAMKK2 (4.6)	OPCML (4.5)
GO:0044327	dendritic spine head	0.000132	<0.05	BAI2 (5.3)	BSN (5.0)	GRID1 (4.9)	CALN1 (4.9)	CAMKV (4.9)	HPCA (4.9)	LRRC7 (4.7)	SCN2A (4.6)	CAMKK2 (4.6)	OPCML (4.5)
ENSG00000101255	TRIB3 PPI subnetwork	0.000133	<0.05	MEF2D (3.8)	ZBTB7B (3.7)	C1orf183 (3.6)	KDM3A (3.4)	ATXN2L (3.4)	VEGFB (3.2)	PKD1 (3.0)	BLK (3.0)	MED13L (2.7)	ATXN7L3 (2.7)
ENSG00000166501	PRKCB PPI subnetwork	0.000134	<0.05	HPCA (4.3)	MAP4 (4.0)	ATP2B1 (3.8)	TNKS (3.7)	LRRC7 (3.6)	ST3GAL2 (3.5)	ANKS1B (3.3)	CAMKV (3.3)	RAC1 (3.2)	RTN4 (3.1)
ENSG00000154143	PANX3 PPI subnetwork	0.000135	<0.05	MED13L (4.3)	TNRC6B (3.6)	EP300 (3.5)	BLK (3.5)	ANKRD11 (3.4)	KDM3A (3.4)	MCPH1 (3.4)	NCOA6 (3.4)	ZMIZ2 (3.3)	C1orf183 (3.1)
GO:0030136	clathrin-coated vesicle	0.000138	<0.05	ELAVL4 (4.9)	SEZ6L2 (4.8)	PCSK2 (4.6)	FAIM2 (4.6)	NSF (4.2)	CAMK2N2 (4.1)	SYT4 (4.1)	MAPT (4.0)	ATP6V0A1 (4.0)	TMEM151A (3.9)
ENSG00000150086	GRIN2B PPI subnetwork	0.00014	<0.05	HPCA (4.8)	GRIN2A (4.6)	TMOD2 (4.4)	STX1B (4.4)	CAMKV (4.4)	DLG4 (4.2)	CSRNP3 (4.1)	CNIH2 (4.0)	BSN (4.0)	GGT7 (3.9)
GO:0044456	synapse part	0.000142	<0.05	STX1B (5.6)	BSN (5.3)	ACCN1 (5.0)	FAIM2 (4.8)	NRXN1 (4.6)	SCN2A (4.6)	SEZ6L2 (4.5)	CAMKV (4.5)	PRRT3 (4.4)	CAMK2N2 (4.4)
ENSG00000108175	ZMIZ1 PPI subnetwork	0.000145	<0.05	ATXN2 (4.3)	FOXO3 (4.2)	AUTS2 (4.0)	MAST4 (3.9)	IRX3 (3.8)	C12orf51 (3.8)	USP54 (3.4)	C10orf140 (3.3)	L3MBTL3 (3.3)	FLT3 (3.3)
MP:0001732	postnatal growth retardation	0.000151	<0.05	DLK1 (4.5)	TCF7L2 (3.8)	ZFHX3 (3.6)	SEMA6D (3.5)	SCUBE3 (3.5)	CTBP2 (3.3)	SLIT2 (3.2)	NFAT5 (3.2)	IRX3 (3.0)	NR2F1 (3.0)
GO:0050767	regulation of neurogenesis	0.000152	<0.05	LINC00461 (4.0)	ENSG00000233639 (3.9)	C10orf140 (3.8)	ANKRD13B (3.6)	TFAP2D (3.4)	LRFN4 (3.4)	C1orf61 (3.4)	BAI2 (3.3)	LYPD1 (3.2)	DPYSL4 (3.2)
ENSG00000147010	SH3KBP1 PPI subnetwork	0.000153	<0.05	ATXN2 (3.9)	DNM2 (3.9)	ITSN2 (3.6)	ATXN2L (3.5)	RAC1 (3.4)	NAV1 (3.3)	ZFHX3 (3.2)	ARHGEF7 (3.2)	MINK1 (3.1)	BPTF (3.1)
ENSG00000067606	PRKCZ PPI subnetwork	0.000154	<0.05	AP3B1 (3.8)	RASA2 (3.4)	GGNBP2 (3.3)	PPP1CA (3.2)	DNM2 (3.0)	PDCD6 (3.0)	DNAJC5 (2.9)	GNB1 (2.9)	SMAD3 (2.9)	RTN4 (2.9)
REACTOME_TRANSMISSION_ACROSS_CHEMICAL_SYNAPSES	REACTOME_TRANSMISSION_ACROSS_CHEMICAL_SYNAPSES	0.000155	<0.05	SCN2A (5.9)	STX1B (5.5)	BSN (5.0)	GRIA1 (4.8)	NRXN1 (4.8)	CADM2 (4.7)	NRXN3 (4.7)	GABRB3 (4.7)	RIT2 (4.6)	HPCA (4.5)
GO:0016514	SWI/SNF complex	0.000158	<0.05	UBTF (4.4)	BTBD2 (4.2)	PHF2 (4.0)	KIAA1267 (3.9)	GIT1 (3.8)	SOX4 (3.7)	BCL7A (3.7)	DLEU2 (3.7)	ZC3H7B (3.5)	SNAPC3 (3.4)
GO:0048011	nerve growth factor receptor signaling pathway	0.00016	<0.05	PHC2 (3.4)	ENSG00000235538 (3.1)	MAPK3 (3.1)	CDC42SE1 (3.1)	ATXN7L3 (3.0)	BRK1 (3.0)	GIT1 (3.0)	ZNF513 (2.9)	VPS37B (2.9)	ARHGEF7 (2.9)
GO:0045202	synapse	0.000166	<0.05	STX1B (5.4)	ACCN1 (5.0)	BSN (4.9)	NRXN1 (4.9)	FAIM2 (4.8)	NRXN3 (4.5)	RIT2 (4.5)	SEZ6L2 (4.5)	SCN2A (4.4)	DLG2 (4.4)
ENSG00000132964	CDK8 PPI subnetwork	0.00017	<0.05	BPTF (4.4)	EP300 (4.4)	ANKFY1 (4.3)	ZNHIT3 (4.2)	KIAA1267 (4.2)	MFAP3 (4.0)	BRPF3 (4.0)	SMG6 (3.8)	ATXN2L (3.8)	FBRS (3.8)
ENSG00000073969	NSF PPI subnetwork	0.00017	<0.05	NSF (4.1)	MAP2K1 (3.9)	ATP6V0A1 (3.8)	CHMP3 (3.7)	NRBP1 (3.5)	FAM131A (3.5)	BRK1 (3.4)	AK5 (3.3)	DOCK3 (3.2)	CFL1 (3.1)
ENSG00000156711	MAPK13 PPI subnetwork	0.00017	<0.05	TRIB1 (7.1)	MAFF (6.7)	JUND (6.6)	PMAIP1 (4.8)	ETV5 (4.3)	COQ10B (4.3)	MEF2D (4.1)	DUSP6 (4.0)	NPAS4 (3.9)	KLF16 (3.4)
ENSG00000157933	SKI PPI subnetwork	0.000177	<0.05	SETBP1 (4.2)	PIAS1 (4.1)	NCOR2 (4.0)	SMG6 (3.5)	AUTS2 (3.5)	TRIB1 (3.1)	MGA (3.0)	CCDC127 (3.0)	BTBD7 (2.9)	MYH16 (2.9)
MP:0002910	abnormal excitatory postsynaptic currents	0.00018	<0.05	STX1B (5.3)	SCN2A (5.3)	NRXN1 (5.2)	SYT3 (5.0)	BSN (5.0)	DLG4 (4.5)	CAMK2N2 (4.5)	ACCN1 (4.2)	PRRT3 (4.2)	CRTC1 (4.2)
ENSG00000185811	IKZF1 PPI subnetwork	0.000184	<0.05	NCOR2 (4.4)	MAP2K5 (4.3)	SETD1A (4.1)	SCRIB (3.9)	FAM53C (3.9)	L3MBTL3 (3.5)	GTF2I (3.4)	SMG6 (3.4)	PIK3R2 (3.3)	ZMYM2 (3.2)
REACTOME_NEURONAL_SYSTEM	REACTOME_NEURONAL_SYSTEM	0.000188	<0.05	BSN (5.3)	STX1B (5.2)	SCN2A (5.0)	NRXN1 (4.9)	GRIN2A (4.8)	GABRB3 (4.8)	NRXN3 (4.7)	TMOD2 (4.5)	RIT2 (4.4)	FAIM2 (4.2)
ENSG00000141646	SMAD4 PPI subnetwork	0.000199	<0.05	FEM1B (4.6)	MAPK14 (3.7)	KIAA1267 (3.6)	TOB2 (3.2)	FOXO1 (3.2)	ATXN2 (3.2)	CGGBP1 (2.9)	ZFYVE1 (2.8)	QRICH1 (2.7)	SETD5 (2.7)
GO:0070603	SWI/SNF-type complex	0.000202	<0.05	UBTF (4.7)	BCL7A (4.5)	PHF2 (4.2)	SMARCC1 (3.9)	GIT1 (3.8)	GTF2I (3.8)	BTBD2 (3.7)	SOX4 (3.6)	KDM3B (3.4)	RBM6 (3.4)
ENSG00000105402	NAPA PPI subnetwork	0.000203	<0.05	TMUB2 (4.3)	CDK5RAP3 (3.7)	PCYT1A (3.6)	TOX4 (3.5)	FAM114A2 (3.3)	MLX (3.3)	CDK5 (3.1)	FAM134C (3.1)	VPS33A (3.0)	ENSG00000251582 (2.9)
ENSG00000131759	RARA PPI subnetwork	0.000203	<0.05	NFIL3 (5.0)	MED13L (4.1)	ARNTL (4.0)	EP300 (4.0)	FOXO3 (4.0)	NCOA1 (4.0)	FEM1B (3.9)	WNK1 (3.9)	DENND1A (3.9)	ZBTB7B (3.8)
ENSG00000147145	LPAR4 PPI subnetwork	0.000207	<0.05	MED13L (4.1)	NCOA6 (3.7)	BLK (3.5)	TNRC6B (3.5)	KDM3A (3.4)	EP300 (3.4)	ANKRD11 (3.4)	MCPH1 (3.4)	ZMIZ2 (3.4)	CHD8 (3.1)
ENSG00000186416	NKRF PPI subnetwork	0.000207	<0.05	MED13L (3.6)	FBRS (3.6)	BLK (3.5)	ZMIZ2 (3.4)	PKD1 (3.3)	ATXN2L (3.3)	NCOA1 (3.2)	HIVEP1 (3.2)	ITSN2 (3.1)	KDM3A (3.1)
ENSG00000183454	GRIN2A PPI subnetwork	0.00021	<0.05	HPCA (5.6)	CAMKV (4.9)	CSRNP3 (4.7)	STX1B (4.6)	DLG4 (4.4)	LRRC7 (4.3)	BSN (4.2)	CNIH2 (4.1)	SCN2A (4.1)	GRIN2A (4.0)
ENSG00000164061	BSN PPI subnetwork	0.00021	<0.05	SEZ6L2 (4.9)	BSN (4.7)	HPCA (4.4)	STX1B (4.3)	CAMKV (4.3)	CNIH2 (4.0)	TMEM151A (3.9)	PRRT3 (3.9)	ATP2B1 (3.9)	DLG4 (3.9)
ENSG00000119812	FAM98A PPI subnetwork	0.000212	<0.05	TRIAP1 (5.5)	TNRC6B (4.7)	CHD8 (4.0)	ZZEF1 (3.7)	EP300 (3.7)	BRWD1 (3.7)	SCRIB (3.6)	BPTF (3.5)	MACF1 (3.4)	TNRC6A (3.3)
GO:0043198	dendritic shaft	0.000213	<0.05	GPR26 (4.6)	CSRNP3 (4.6)	ANKS1B (4.5)	LRRC7 (4.4)	CDH8 (4.1)	BAI2 (4.0)	GRID1 (3.9)	CADM2 (3.9)	OPCML (3.8)	CAMKV (3.7)
GO:0030426	growth cone	0.000233	<0.05	ELAVL4 (5.1)	GABRB3 (4.4)	LINGO1 (4.1)	NRXN1 (4.1)	KIAA1598 (4.0)	SCG3 (4.0)	CSRNP3 (4.0)	TMOD2 (3.9)	DBNDD1 (3.8)	CACNB3 (3.7)
ENSG00000141027	NCOR1 PPI subnetwork	0.000235	<0.05	KAT6B (5.0)	STAG1 (4.6)	MAP2K5 (3.6)	SETD1A (3.5)	TNRC6B (3.5)	ASH1L (3.5)	DENND1A (3.4)	MED13L (3.4)	EP300 (3.4)	PHF2 (3.3)
ENSG00000126583	PRKCG PPI subnetwork	0.000239	<0.05	LRRC7 (4.5)	HPCA (4.5)	ATP2B1 (4.1)	CAMKK2 (3.7)	GRIN2A (3.7)	CAMKV (3.6)	BAIAP2 (3.6)	ARPP21 (3.3)	RASD2 (3.2)	CCK (3.2)
GO:0030902	hindbrain development	0.00024	<0.05	ENSG00000250377 (5.3)	FAM83C-AS1 (3.7)	LINC00461 (3.3)	CLVS1 (3.3)	FREM1 (3.2)	ENSG00000247828 (3.2)	KCNB2 (3.2)	TFAP2D (3.1)	PDZRN4 (2.8)	NBR2 (2.7)
ENSG00000177189	RPS6KA3 PPI subnetwork	0.00025	<0.05	CSRNP3 (4.5)	HPCA (4.3)	LRRC7 (4.2)	DLG2 (4.0)	DGKG (4.0)	CNIH2 (3.9)	BSN (3.8)	MCHR2 (3.8)	CAMKV (3.8)	YWHAB (3.6)
ENSG00000169032	MAP2K1 PPI subnetwork	0.000254	<0.05	CCK (3.9)	CPNE4 (3.7)	ATP2B1 (3.7)	BAIAP2 (3.7)	CDC42SE2 (3.4)	YWHAB (3.4)	DGKG (3.4)	GRIN2A (3.3)	CAMKK2 (3.3)	NDRG3 (3.2)
ENSG00000082458	DLG3 PPI subnetwork	0.00026	<0.05	KRTAP4-7 (5.7)	KRTAP4-9 (5.5)	KRTAP4-6 (5.3)	CAMKV (5.1)	KRTAP4-8 (4.9)	DLG4 (4.8)	HPCA (4.8)	BSN (4.6)	KRTAP4-12 (4.5)	LRRC7 (4.3)
MP:0000091	short premaxilla	0.000261	<0.05	ANKRD11 (4.8)	KSR2 (4.0)	GAD1 (3.7)	PLCL1 (3.3)	BPTF (3.2)	FOXO1 (3.1)	MPPED2 (3.1)	KAT6B (3.0)	SLIT2 (2.9)	NFIL3 (2.9)
GO:0000149	SNARE binding	0.000261	<0.05	SCG3 (5.2)	PCSK2 (4.5)	SEZ6L2 (4.4)	PCSK1 (4.1)	SYT4 (3.7)	BSN (3.6)	CDIPT (3.5)	CAMTA1 (3.4)	UNC79 (3.4)	RUSC1 (3.3)
ENSG00000163283	ALPP PPI subnetwork	0.000268	<0.05	TNRC6A (4.7)	SCAND2 (4.7)	TAOK2 (4.7)	ZNF629 (4.3)	ENSG00000254470 (4.1)	SETD1A (3.8)	ZNF646 (3.7)	TNRC6B (3.7)	ZKSCAN5 (3.7)	ZNF688 (3.6)
GO:0040018	positive regulation of multicellular organism growth	0.00027	<0.05	POMC (8.9)	FSHB (8.3)	TRIM66 (5.8)	SIX6 (5.6)	KSR2 (5.0)	ENSG00000176349 (3.6)	ENSG00000256746 (3.4)	RAB9BP1 (3.3)	DCST1 (3.3)	CHRNE (3.3)
GO:0007215	glutamate receptor signaling pathway	0.00027	<0.05	HTR1A (5.5)	MDGA2 (4.5)	LRRC7 (4.4)	CADM2 (4.4)	MCHR2 (4.4)	OPCML (4.4)	DGKG (4.4)	GPR26 (4.4)	LRFN2 (4.2)	CSMD1 (4.1)
GO:0045664	regulation of neuron differentiation	0.000276	<0.05	LINC00461 (4.3)	ENSG00000233639 (4.1)	C10orf140 (3.6)	ELAVL4 (3.6)	C1orf61 (3.4)	LRFN4 (3.4)	BAI2 (3.3)	DPYSL4 (3.2)	TFAP2D (3.2)	ANKRD13B (3.1)
MP:0003633	abnormal nervous system physiology	0.000281	<0.05	SEZ6L2 (4.3)	SCG3 (4.0)	CTNNA2 (3.9)	FAIM2 (3.9)	DNER (3.8)	CAMK2N2 (3.7)	CCK (3.7)	CADPS (3.7)	PCSK2 (3.6)	BSN (3.6)
ENSG00000106123	EPHB6 PPI subnetwork	0.000283	<0.05	BLK (3.6)	MED13L (3.5)	UPF1 (3.4)	MEF2C (3.2)	KDM3A (3.2)	TOB2 (3.2)	LRP1B (3.1)	NCOA1 (3.1)	PKD1 (3.0)	ZBTB7B (3.0)
ENSG00000102878	HSF4 PPI subnetwork	0.000298	<0.05	MED13L (3.7)	BLK (3.6)	C1orf183 (3.4)	KDM3A (3.1)	PKD1 (3.1)	MAST3 (3.1)	ZMYM2 (3.1)	RMST (3.0)	MEF2C (2.8)	NCOA1 (2.8)
ENSG00000178409	BEND3 PPI subnetwork	0.000303	<0.05	TNRC6A (5.3)	SCAND2 (4.8)	TAOK2 (4.3)	ENSG00000254470 (4.2)	ZNF629 (4.2)	ZNF646 (3.8)	USP19 (3.8)	MSL2 (3.8)	KDM2A (3.7)	ZNF48 (3.7)
ENSG00000166949	SMAD3 PPI subnetwork	0.000311	<0.05	JUND (4.2)	EP300 (3.6)	NCOR2 (3.5)	TRIB1 (3.4)	UBTF (3.2)	BRPF3 (3.2)	ZNF362 (3.2)	CLCF1 (3.2)	SETD5 (3.1)	PHC2 (3.1)
ENSG00000148468	FAM171A1 PPI subnetwork	0.00032	<0.05	HPCA (4.5)	CAMKV (4.4)	BSN (4.3)	LRRC7 (4.3)	CNIH2 (3.9)	STX1B (3.7)	SCN2A (3.7)	FBXL19 (3.6)	EFR3B (3.5)	PRRT3 (3.4)
ENSG00000007174	DNAH9 PPI subnetwork	0.000322	<0.05	MED13L (4.3)	TNRC6B (3.6)	NCOA6 (3.6)	ANKRD11 (3.5)	BLK (3.4)	EP300 (3.4)	KDM3A (3.3)	MCPH1 (3.2)	ZMIZ2 (3.2)	C1orf183 (3.2)
ENSG00000197892	KIF13B PPI subnetwork	0.000324	<0.05	MED13L (4.5)	KDM3A (3.6)	BLK (3.5)	C1orf183 (3.3)	PKD1 (3.2)	EP300 (3.2)	NCOA6 (3.1)	FBRS (3.1)	ANKRD11 (3.1)	TNRC6B (3.1)
ENSG00000169282	KCNAB1 PPI subnetwork	0.000334	<0.05	SV2C (4.5)	RASGRF1 (4.4)	GPR52 (4.3)	NFE2L1 (3.8)	RIT2 (3.8)	STX1B (3.6)	GALNT13 (3.3)	CADPS (3.2)	DLG2 (3.2)	CLVS1 (3.0)
GO:0004683	calmodulin-dependent protein kinase activity	0.000338	<0.05	ZMYND17 (4.4)	BAI2 (4.0)	SNTA1 (3.9)	CALML6 (3.8)	SULT1A2 (3.6)	DOC2A (3.5)	GRIN2A (3.4)	CAMKV (3.4)	CARNS1 (3.4)	CAMKK2 (3.4)
GO:0006476	protein deacetylation	0.000339	<0.05	ENSG00000185900 (3.7)	METTL15 (3.3)	C17orf65 (3.3)	SMG6 (3.2)	REXO1 (3.2)	PRR14 (3.1)	BTBD2 (3.1)	ZNF771 (3.0)	CIDECP (3.0)	CCS (3.0)
ENSG00000175029	CTBP2 PPI subnetwork	0.000345	<0.05	MUS81 (4.0)	PHF2 (3.5)	RUNDC1 (3.5)	NCOA6 (3.3)	SLC2A4RG (3.2)	SETD8 (3.0)	SOX4 (3.0)	PTBP2 (3.0)	ZNF668 (2.9)	MLLT10 (2.8)
ENSG00000125447	GGA3 PPI subnetwork	0.000349	<0.05	NBR1 (5.3)	GOLGA3 (4.7)	TRIP12 (4.0)	NCOA1 (3.8)	C12orf51 (3.5)	SEC24C (3.5)	PRDM4 (3.4)	AARS (3.3)	ARFGEF1 (3.3)	SMG6 (3.2)
GO:0043025	neuronal cell body	0.000361	<0.05	PCSK2 (5.1)	TMOD2 (4.6)	GABRB3 (4.5)	SCG3 (4.5)	BAI2 (4.4)	ELAVL4 (4.3)	SEZ6L2 (4.3)	CAMK2N2 (4.2)	MAPT (4.1)	STX1B (4.0)
ENSG00000160007	ARHGAP35 PPI subnetwork	0.000364	<0.05	BLK (4.0)	MEF2C (3.7)	BPTF (3.6)	ATXN2L (3.3)	RMST (3.3)	ADRBK1 (3.1)	MED13L (3.1)	MEF2D (3.1)	MYO1E (3.1)	PMAIP1 (3.0)
ENSG00000197122	SRC PPI subnetwork	0.000364	<0.05	PLCB3 (4.0)	MINK1 (3.7)	CDC42BPB (3.6)	RPS6KA4 (3.4)	ENSG00000182319 (3.3)	RAC1 (3.2)	ERBB3 (3.1)	NAV1 (3.1)	TGFBR2 (3.0)	APOBR (3.0)
ENSG00000162105	SHANK2 PPI subnetwork	0.000366	<0.05	AGAP3 (4.2)	CNIH2 (3.9)	CRTC1 (3.8)	LRRC7 (3.7)	LRFN4 (3.7)	LINGO1 (3.6)	SYT12 (3.6)	PIK3R2 (3.6)	CAMKV (3.6)	RIN1 (3.5)
ENSG00000172071	EIF2AK3 PPI subnetwork	0.000371	<0.05	MED13L (3.7)	HYOU1 (3.6)	CHD8 (3.3)	BTBD7 (3.1)	ANKRD11 (3.1)	ATXN2L (3.0)	ATP2A2 (3.0)	C1orf183 (3.0)	BLK (3.0)	PMAIP1 (2.9)
ENSG00000162407	PPAP2B PPI subnetwork	0.000372	<0.05	PKD1 (3.7)	MED13L (3.5)	KDM3A (3.4)	ATXN2L (3.3)	MEF2D (3.3)	BLK (3.1)	ZBTB7B (3.1)	WNT3 (3.1)	C1orf183 (3.1)	MACF1 (2.8)
GO:0044297	cell body	0.000375	<0.05	PCSK2 (5.0)	SCG3 (4.5)	TMOD2 (4.5)	GABRB3 (4.5)	BAI2 (4.3)	CAMK2N2 (4.2)	ELAVL4 (4.2)	MAPT (4.2)	SEZ6L2 (4.1)	SYT4 (4.1)
ENSG00000148377	IDI2 PPI subnetwork	0.000384	<0.05	MED13L (4.3)	TNRC6B (3.6)	ANKRD11 (3.5)	NCOA6 (3.5)	BLK (3.5)	EP300 (3.3)	KDM3A (3.3)	MCPH1 (3.2)	ZMIZ2 (3.2)	C1orf183 (3.1)
ENSG00000164418	GRIK2 PPI subnetwork	0.000385	<0.05	DGKG (4.7)	HPCA (4.5)	LRRC7 (4.2)	SCN2A (4.2)	BSN (4.2)	CNIH2 (4.1)	BAIAP2 (4.1)	CPNE4 (4.0)	ATP2B1 (3.9)	SPTBN2 (3.8)
ENSG00000187391	MAGI2 PPI subnetwork	0.000395	<0.05	LRRC7 (5.0)	HPCA (4.9)	CAMKV (4.7)	BAI2 (4.6)	PRRT3 (4.5)	MINK1 (4.5)	CRTC1 (4.0)	RGS12 (3.8)	RIN1 (3.8)	SPTBN2 (3.8)
MP:0005322	abnormal serotonin level	0.000399	<0.05	DDC (5.6)	PCSK1 (4.3)	BDNF-AS1 (4.1)	LHFPL5 (4.1)	ENSG00000189223 (3.9)	ENSG00000255496 (3.6)	CADPS (3.6)	ST6GALNAC5 (3.3)	TAL1 (3.3)	ENSG00000234350 (3.2)
ENSG00000126562	WNK4 PPI subnetwork	0.0004	<0.05	MED13L (3.6)	BPTF (3.1)	CBFA2T2 (3.0)	RAB25 (3.0)	ERBB3 (3.0)	PLXNB1 (2.8)	ZBTB7B (2.8)	MARVELD3 (2.8)	SLC22A2 (2.8)	WNT3 (2.7)
GO:0017075	syntaxin-1 binding	0.000401	<0.05	SEZ6L2 (5.5)	SCG3 (5.4)	SYT4 (4.7)	PCSK1 (4.3)	BSN (4.1)	FAIM2 (4.0)	STX1B (4.0)	PCSK2 (3.9)	CELSR3 (3.7)	ASPHD1 (3.6)
ENSG00000136573	BLK PPI subnetwork	0.000407	<0.05	STAP1 (4.2)	CD19 (4.1)	PTGFR (3.8)	SLIT2 (3.6)	MIR2682 (3.4)	TAOK2 (3.4)	ETV5 (3.3)	BANK1 (3.3)	BEND5 (3.2)	SPI1 (3.2)
ENSG00000068024	HDAC4 PPI subnetwork	0.000417	<0.05	ANKRD11 (3.8)	ZBTB7B (3.4)	MTMR9 (3.4)	MED13L (3.3)	MCPH1 (3.3)	TEAD3 (3.2)	ENSG00000234311 (3.2)	MAST3 (3.0)	ZBTB7A (3.0)	CST6 (3.0)
GO:0030427	site of polarized growth	0.000417	<0.05	ELAVL4 (5.1)	GABRB3 (4.3)	LINGO1 (4.0)	NRXN1 (4.0)	KIAA1598 (4.0)	TMOD2 (3.9)	SCG3 (3.9)	CSRNP3 (3.9)	DBNDD1 (3.7)	CACNB3 (3.6)
GO:0007409	axonogenesis	0.00042	<0.05	LINC00461 (3.8)	ASXL3 (3.6)	FLRT1 (3.5)	EPHA3 (3.4)	ANKRD13B (3.3)	DPYSL4 (3.3)	CPNE4 (3.2)	ODZ2 (3.2)	NRXN3 (3.1)	MMP24 (3.1)
ENSG00000107282	APBA1 PPI subnetwork	0.000422	<0.05	DLG2 (3.5)	ENSG00000224849 (3.5)	ENSG00000255571 (3.4)	CSPG5 (3.4)	CELSR3 (3.3)	FAIM2 (3.3)	CADM2 (3.3)	SYT4 (3.2)	STX1B (3.2)	HPCA (3.2)
MP:0001513	limb grasping	0.000425	<0.05	SV2C (4.2)	AKAP6 (4.0)	AGAP1 (3.9)	TMOD2 (3.8)	NRXN1 (3.8)	KCNMA1 (3.5)	NRXN3 (3.5)	RRAGD (3.5)	RTN4 (3.4)	KCNJ12 (3.4)
MP:0001407	short stride length	0.000431	<0.05	C1orf85 (5.1)	CNNM2 (3.7)	SPNS1 (3.5)	TSPAN4 (3.3)	CTSF (3.2)	VKORC1 (3.2)	SLITRK6 (3.1)	NAGLU (3.0)	C16orf62 (3.0)	DCUN1D4 (3.0)
ENSG00000056661	PCGF2 PPI subnetwork	0.000435	<0.05	TFAP4 (4.1)	MAZ (3.9)	AXIN1 (3.8)	MLLT10 (3.8)	ZNF362 (3.5)	MEF2D (3.4)	SOX4 (3.3)	MSL2 (3.3)	PRR14 (3.2)	PHF2 (3.2)
ENSG00000080815	PSEN1 PPI subnetwork	0.000457	<0.05	GNB1 (3.6)	DNM2 (3.4)	IFT172 (3.3)	DLGAP4 (3.2)	HIVEP1 (3.1)	SETD1A (3.0)	CCND1 (3.0)	CDC42BPB (3.0)	TCF7L2 (2.9)	IGF1R (2.9)
GO:0003713	transcription coactivator activity	0.00046	<0.05	KIAA1267 (4.4)	PIAS4 (4.3)	SF3B4 (4.3)	JUND (3.9)	KAT6B (3.8)	YY1AP1 (3.7)	NCOA6 (3.6)	ZC3H4 (3.6)	PHF2 (3.6)	RSBN1L (3.5)
REACTOME_NEUROTRANSMITTER_RECEPTOR_BINDING_AND_DOWNSTREAM_TRANSMISSION_IN_THE__POSTSYNAPTIC_CELL	REACTOME_NEUROTRANSMITTER_RECEPTOR_BINDING_AND_DOWNSTREAM_TRANSMISSION_IN_THE__POSTSYNAPTIC_CELL	0.000466	<0.05	SCN2A (5.6)	GRIA1 (5.2)	CADM2 (5.2)	GABRB3 (5.1)	NRXN1 (4.7)	TMOD2 (4.6)	GRIN2A (4.6)	STX1B (4.6)	BSN (4.5)	SPHKAP (4.4)
MP:0001415	increased exploration in new environment	0.00047	<0.05	CDH8 (4.5)	NLGN1 (4.2)	CBLN2 (4.1)	NTNG1 (3.9)	ACCN1 (3.7)	NRXN1 (3.6)	TFAP2D (3.5)	DOC2A (3.4)	STXBP6 (3.3)	CTNNA2 (3.3)
REACTOME_ACTIVATION_OF_NMDA_RECEPTOR_UPON_GLUTAMATE_BINDING_AND_POSTSYNAPTIC_EVENTS	REACTOME_ACTIVATION_OF_NMDA_RECEPTOR_UPON_GLUTAMATE_BINDING_AND_POSTSYNAPTIC_EVENTS	0.000471	<0.05	BSN (5.2)	SCN2A (4.8)	LRRC7 (4.7)	GRIA1 (4.4)	GRIN2A (4.3)	GABRB3 (4.2)	SPHKAP (4.1)	GRID1 (3.7)	NRXN1 (3.7)	GPR26 (3.6)
ENSG00000120949	TNFRSF8 PPI subnetwork	0.000476	<0.05	BLK (3.7)	PHACTR1 (3.3)	MED13L (3.2)	ZMIZ2 (3.2)	RMST (3.1)	PMAIP1 (3.0)	C1orf183 (3.0)	BPTF (3.0)	KDM3A (2.9)	CDK5RAP2 (2.9)
ENSG00000137834	SMAD6 PPI subnetwork	0.000484	<0.05	PARD3 (4.1)	AUTS2 (3.5)	SMAD3 (3.2)	CBFA2T2 (3.2)	CGGBP1 (3.1)	CRIM1 (3.0)	NF1 (3.0)	OTUD4 (2.9)	ID4 (2.9)	PTPN12 (2.9)
MP:0000787	abnormal telencephalon morphology	0.000496	<0.05	DMRTA2 (5.1)	SIX6 (4.2)	C1orf61 (3.8)	NR2F1 (3.7)	LPHN2 (3.6)	PLXNB1 (3.5)	IQCK (3.5)	ENSG00000233639 (3.3)	PCDH17 (3.3)	ISL1 (3.2)
ENSG00000134954	ETS1 PPI subnetwork	0.000498	<0.05	CGGBP1 (3.9)	FSHB (3.9)	CREB1 (3.8)	SMAD3 (3.4)	MAPK14 (3.4)	KLF3 (3.3)	ASH1L (3.3)	ZEB2 (3.3)	TGFBR2 (3.1)	DUSP6 (3.1)
GO:0019900	kinase binding	0.000507	<0.05	RRAS2 (3.5)	MEF2D (3.5)	GNB1 (3.3)	PACS1 (3.3)	ATXN2L (3.1)	KDM2A (3.1)	NCKAP5L (3.1)	MAZ (3.0)	TBC1D10C (3.0)	TRPC4AP (2.9)
GO:0003682	chromatin binding	0.000513	<0.05	ZNF48 (4.2)	ZNF362 (4.0)	UBTF (3.9)	SETD1A (3.8)	ZC3H4 (3.7)	PHF2 (3.6)	KIAA1267 (3.4)	MLLT10 (3.4)	TGIF2 (3.4)	SMARCC1 (3.4)
ENSG00000146535	GNA12 PPI subnetwork	0.000515	<0.05	UBASH3B (4.0)	RAC1 (3.9)	CCND3 (3.8)	CYTH1 (3.6)	CFL1 (3.3)	FERMT3 (3.3)	ZEB2 (3.2)	PHC2 (3.1)	RAB27B (3.1)	SPI1 (3.1)
GO:0051960	regulation of nervous system development	0.000517	<0.05	ENSG00000233639 (3.9)	C10orf140 (3.7)	ANKRD13B (3.6)	DPYSL4 (3.4)	DMRTA2 (3.4)	LINC00461 (3.4)	C1orf61 (3.3)	BAI2 (3.3)	TFAP2D (3.3)	LYPD1 (3.3)
GO:0043197	dendritic spine	0.000519	<0.05	HPCA (6.0)	CAMKV (5.7)	ARPP21 (5.2)	BAI2 (5.1)	LRRC7 (5.1)	BSN (4.9)	DLG4 (4.8)	RASD2 (4.7)	CALN1 (4.7)	GRID1 (4.6)
GO:0044309	neuron spine	0.000519	<0.05	HPCA (6.0)	CAMKV (5.7)	ARPP21 (5.2)	BAI2 (5.1)	LRRC7 (5.1)	BSN (4.9)	DLG4 (4.8)	RASD2 (4.7)	CALN1 (4.7)	GRID1 (4.6)
MP:0001363	increased anxiety-related response	0.000521	<0.05	PCSK2 (4.5)	GAD1 (4.2)	CCK (3.9)	ACCN1 (3.8)	RGS17 (3.7)	CPNE4 (3.6)	NRXN1 (3.5)	DOCK3 (3.5)	CADPS (3.4)	RASGRF1 (3.4)
ENSG00000137709	POU2F3 PPI subnetwork	0.000526	<0.05	MED13L (4.7)	ANKRD11 (4.0)	EP300 (4.0)	TNRC6B (3.9)	NCOA6 (3.9)	BPTF (3.5)	BLK (3.4)	FBRS (3.2)	KDM3A (3.2)	ZMIZ2 (3.2)
ENSG00000213023	SYT3 PPI subnetwork	0.000531	<0.05	SEZ6L2 (5.8)	STX1B (5.7)	PCSK2 (5.1)	BSN (5.0)	CELSR3 (4.7)	SYT4 (4.7)	CNIH2 (4.6)	PCSK1 (4.5)	CAMK2N2 (4.4)	FAIM2 (4.3)
ENSG00000113360	DROSHA PPI subnetwork	0.000538	<0.05	MED13L (3.9)	CHD8 (3.3)	BPTF (3.3)	KDM3A (3.2)	PKD1 (3.2)	RMST (3.2)	C1orf183 (3.2)	ATXN2L (3.2)	BLK (3.1)	NCOA6 (2.8)
ENSG00000183117	CSMD1 PPI subnetwork	0.000541	<0.05	MED13L (3.9)	TNRC6B (3.6)	NCOA6 (3.5)	ANKRD11 (3.5)	BLK (3.5)	EP300 (3.3)	MCPH1 (3.3)	KDM3A (3.2)	ZMIZ2 (3.2)	CHD8 (3.1)
ENSG00000132153	DHX30 PPI subnetwork	0.000555	<0.05	TNRC6A (4.3)	SCAND2 (4.0)	MSL2 (3.9)	ZSCAN2 (3.6)	ZNF646 (3.5)	KDM3B (3.2)	PTCD1 (3.1)	KIAA1267 (3.1)	BCKDK (3.1)	EP300 (3.1)
ENSG00000128602	SMO PPI subnetwork	0.000557	<0.05	PKD1 (3.9)	MED13L (3.8)	ATXN2L (3.2)	C1orf183 (3.2)	BLK (3.1)	CBFA2T2 (3.1)	MEF2D (3.0)	TNRC6A (3.0)	ANKRD11 (2.9)	MAST3 (2.8)
GO:0030672	synaptic vesicle membrane	0.000558	<0.05	PCSK2 (6.5)	CAMK2N2 (5.6)	FAIM2 (5.5)	SEZ6L2 (5.3)	BSN (5.2)	SYT4 (5.0)	STX1B (4.9)	ELAVL4 (4.7)	TMEM151A (4.7)	DLG4 (4.6)
REACTOME_DEPOLARIZATION_OF_THE_PRESYNAPTIC_TERMINAL_TRIGGERS_THE_OPENING_OF_CALCIUM_CHANNELS	REACTOME_DEPOLARIZATION_OF_THE_PRESYNAPTIC_TERMINAL_TRIGGERS_THE_OPENING_OF_CALCIUM_CHANNELS	0.000558	<0.05	SCN2A (4.7)	BAI2 (4.5)	RASD2 (4.5)	LRRC7 (4.5)	STX1B (4.1)	CAMKK2 (4.0)	UNC79 (4.0)	KCNB2 (3.8)	CNIH2 (3.7)	C1QTNF4 (3.6)
REACTOME_CIRCADIAN_CLOCK	REACTOME_CIRCADIAN_CLOCK	0.00056	<0.05	TEF (5.6)	NCOA1 (5.4)	TOB2 (5.3)	FNIP1 (4.9)	KDM3A (4.6)	EP300 (4.3)	FOXO3 (4.2)	FOXO1 (4.2)	ASH1L (4.0)	COQ10B (4.0)
ENSG00000198265	HELZ PPI subnetwork	0.000564	<0.05	TRIAP1 (5.3)	TNRC6B (3.8)	TOX4 (3.4)	BRWD1 (3.3)	SCRIB (3.2)	MAPKAPK5 (3.2)	EP300 (3.1)	CHD8 (3.1)	ENSG00000254470 (3.0)	ZZEF1 (3.0)
GO:0050769	positive regulation of neurogenesis	0.000567	<0.05	LINC00461 (3.8)	STK33 (3.8)	ENSG00000255117 (3.3)	ENSG00000227839 (3.2)	LRFN4 (3.0)	CSMD2 (3.0)	ENSG00000230454 (3.0)	STK32C (2.9)	DMRTA2 (2.8)	NLGN1 (2.8)
ENSG00000180855	ZNF443 PPI subnetwork	0.000575	<0.05	MED13L (4.3)	TNRC6B (3.6)	NCOA6 (3.5)	ANKRD11 (3.5)	BLK (3.4)	EP300 (3.4)	KDM3A (3.3)	MCPH1 (3.3)	ZMIZ2 (3.2)	C1orf183 (3.1)
GO:0048489	synaptic vesicle transport	0.000578	<0.05	CELSR3 (4.5)	ELAVL4 (4.4)	KSR2 (4.1)	SEZ6L2 (3.9)	HCN3 (3.8)	UNC79 (3.8)	SYT4 (3.7)	PELI3 (3.7)	ASPHD1 (3.6)	CADPS2 (3.6)
ENSG00000079102	RUNX1T1 PPI subnetwork	0.000579	<0.05	NF1 (3.8)	SETD5 (3.4)	PIAS1 (3.2)	MEF2D (3.2)	STAG1 (3.2)	HDAC5 (3.2)	PITPNM2 (3.2)	ARIH2 (3.2)	KIAA1267 (3.1)	UBTF (3.1)
ENSG00000005339	CREBBP PPI subnetwork	0.000588	<0.05	JUND (4.5)	TRIB1 (4.4)	KLF3 (4.2)	TOB2 (4.2)	ATXN2L (4.1)	SETD1A (4.0)	PLAG1 (4.0)	NCOR2 (3.4)	UBTF (3.4)	ZBTB7A (3.3)
ENSG00000092203	TOX4 PPI subnetwork	0.000595	<0.05	MAZ (4.4)	PHF2 (4.1)	AXIN1 (4.0)	ZNF362 (3.9)	TFAP4 (3.9)	MLLT10 (3.8)	ZNF76 (3.4)	OTUD4 (3.3)	SOX4 (3.2)	TOB2 (3.2)
ENSG00000074047	GLI2 PPI subnetwork	0.000599	<0.05	EBF2 (5.2)	TCF7L2 (3.7)	PYDC1 (3.3)	TNRC6B (3.2)	ZNF362 (2.9)	ENTPD6 (2.8)	KAT6B (2.8)	MED13L (2.8)	RASA2 (2.7)	BPTF (2.7)
GO:0045211	postsynaptic membrane	0.000601	<0.05	CDH8 (4.8)	ACCN1 (4.7)	CADM2 (4.7)	ST6GALNAC5 (4.6)	STX1B (4.6)	CALN1 (4.6)	ARPP21 (4.5)	GRIN2A (4.5)	SCN2A (4.5)	BSN (4.5)
ENSG00000130589	RP4-697K14.7 PPI subnetwork	0.000606	<0.05	MED13L (4.5)	TNRC6B (4.0)	ANKRD11 (3.5)	EP300 (3.4)	MCPH1 (3.4)	NCOA6 (3.3)	C1orf183 (3.3)	BLK (3.3)	KDM3A (3.3)	TOB2 (3.2)
ENSG00000118965	WDR35 PPI subnetwork	0.000615	<0.05	MED13L (4.3)	NCOA6 (3.6)	BLK (3.3)	EP300 (3.3)	KDM3A (3.3)	TNRC6B (3.3)	PKD1 (3.1)	MCPH1 (3.1)	ZMYM2 (3.0)	TOB2 (2.9)
MP:0008840	abnormal spike wave discharge	0.000616	<0.05	STX1B (4.3)	SEZ6L2 (4.3)	BSN (4.2)	HS6ST3 (4.1)	PRRT3 (4.1)	CAMK2N2 (4.0)	SYT3 (3.9)	CAMKK2 (3.9)	PKD1 (3.6)	BTBD2 (3.5)
GO:0043195	terminal button	0.000624	<0.05	SCG3 (5.3)	ELAVL4 (4.9)	PCSK1 (4.7)	NRXN1 (4.3)	UNC79 (4.3)	IGSF9B (4.1)	CBLN2 (4.1)	ACCN1 (4.1)	GFRA3 (4.1)	LHFPL5 (3.9)
ENSG00000181090	EHMT1 PPI subnetwork	0.000655	<0.05	MED13L (3.4)	PHF2 (3.3)	PHACTR1 (3.3)	CACNB3 (3.3)	PIK3R2 (3.2)	ZMYM2 (3.2)	SETD8 (3.1)	NCOA6 (3.1)	SOX4 (3.0)	GTF3A (2.9)
GO:0021510	spinal cord development	0.000665	<0.05	LINC00461 (3.6)	CLVS1 (3.5)	DPYSL4 (3.4)	ANKRD31 (3.4)	MYH16 (3.4)	ENSG00000233639 (3.3)	KIAA0889 (3.2)	PDE1C (3.0)	GRID1 (2.9)	ENSG00000236827 (2.9)
ENSG00000170558	CDH2 PPI subnetwork	0.00069	<0.05	HPCA (5.0)	ATP2B1 (4.7)	DLG2 (3.9)	BAIAP2 (3.9)	DGKG (3.9)	CAMKV (3.8)	LRRC7 (3.6)	GRIA1 (3.6)	ARPP21 (3.4)	BSN (3.4)
ENSG00000119866	BCL11A PPI subnetwork	0.00069	<0.05	MED13L (3.7)	NCOA6 (3.6)	KDM3A (3.4)	EP300 (3.3)	ANKRD11 (3.3)	TNRC6B (3.2)	FBRS (3.2)	PKD1 (3.1)	TOB2 (3.1)	C1orf183 (3.1)
ENSG00000145781	COMMD10 PPI subnetwork	0.000719	<0.05	GPR137 (4.2)	HIVEP1 (3.9)	TRAF3 (3.9)	YIF1A (3.9)	NUDT18 (3.8)	APOA1BP (3.7)	OTUD4 (3.5)	PHLPP2 (3.3)	RNASEH2C (3.2)	BCL7C (3.1)
ENSG00000139505	MTMR6 PPI subnetwork	0.00072	<0.05	MED13L (4.3)	MCPH1 (4.0)	ANKRD11 (3.7)	TNRC6B (3.6)	BLK (3.5)	NCOA6 (3.4)	ZMIZ2 (3.4)	EP300 (3.4)	C1orf183 (3.3)	CHD8 (3.0)
MP:0002887	decreased susceptibility to pharmacologically induced seizures	0.000754	<0.05	HS6ST3 (4.2)	GRIA1 (4.1)	DLG2 (4.1)	CDH8 (3.9)	LSAMP (3.8)	TFAP2B (3.7)	CSPG5 (3.7)	BAI2 (3.7)	TMOD2 (3.6)	ATP6V0A1 (3.5)
ENSG00000164885	CDK5 PPI subnetwork	0.000759	<0.05	ELAVL4 (4.2)	CPNE4 (4.1)	CCK (4.0)	MAST3 (3.7)	BSN (3.7)	PCSK1 (3.6)	NSF (3.6)	PCSK2 (3.6)	ARHGEF7 (3.5)	CSRNP3 (3.4)
ENSG00000198728	LDB1 PPI subnetwork	0.000776	<0.05	SETBP1 (5.0)	TAL1 (4.5)	NEGR1 (3.9)	SLC25A37 (3.9)	C3orf54 (3.6)	CSNK1G2 (3.4)	HMBS (3.3)	EPHA3 (3.2)	PDZRN4 (3.2)	RAB27B (3.1)
REACTOME_ACTIVATION_OF_CA:PERMEABLE_KAINATE_RECEPTOR	REACTOME_ACTIVATION_OF_CA:PERMEABLE_KAINATE_RECEPTOR	0.000779	<0.05	OPCML (5.2)	CSPG5 (5.2)	GRIA1 (4.9)	IGSF9B (4.4)	C1orf61 (4.0)	CADM2 (3.9)	CSMD2 (3.8)	ACCN1 (3.8)	FAM131A (3.5)	NRXN1 (3.5)
REACTOME_IONOTROPIC_ACTIVITY_OF_KAINATE_RECEPTORS	REACTOME_IONOTROPIC_ACTIVITY_OF_KAINATE_RECEPTORS	0.000779	<0.05	OPCML (5.2)	CSPG5 (5.2)	GRIA1 (4.9)	IGSF9B (4.4)	C1orf61 (4.0)	CADM2 (3.9)	CSMD2 (3.8)	ACCN1 (3.8)	FAM131A (3.5)	NRXN1 (3.5)
ENSG00000116044	NFE2L2 PPI subnetwork	0.000786	<0.05	TRIB1 (6.4)	GDF15 (4.6)	CABLES1 (3.6)	ZFAND2A (3.6)	DUSP6 (3.6)	JUND (3.6)	PMAIP1 (3.5)	ADCY6 (3.3)	RASSF1 (3.1)	TOB2 (3.0)
ENSG00000182511	FES PPI subnetwork	0.000786	<0.05	PTGFR (4.0)	MIR2682 (3.5)	NR2F1 (3.3)	RASA2 (3.3)	PHF15 (3.2)	ARPC3 (3.2)	CCND3 (3.1)	DUSP6 (3.1)	ST3GAL2 (3.0)	SPI1 (2.9)
GO:0005802	trans-Golgi network	0.000812	<0.05	SEZ6L2 (4.2)	CADPS (4.0)	ATP6V0A1 (3.6)	NBR1 (3.6)	KCNB2 (3.2)	MAPK3 (3.2)	ASPHD1 (3.2)	TNRC6A (3.1)	ATXN1L (3.1)	SCG3 (3.1)
ENSG00000120690	ELF1 PPI subnetwork	0.000813	<0.05	MED13L (3.7)	BTBD7 (3.3)	C1orf183 (3.2)	ATXN2L (3.1)	BLK (3.1)	TFEB (3.1)	ZMIZ2 (3.0)	FBRS (3.0)	MEF2D (2.9)	DHX38 (2.9)
GO:0033267	axon part	0.000823	<0.05	FAIM2 (5.6)	ELAVL4 (5.3)	CAMK2N2 (5.2)	STX1B (5.0)	NRXN1 (5.0)	SEZ6L2 (4.7)	SYT4 (4.7)	TMOD2 (4.5)	TMEM151A (4.5)	SCG3 (4.4)
ENSG00000154556	SORBS2 PPI subnetwork	0.00083	<0.05	CDC42BPB (4.2)	NAV1 (4.2)	CHD8 (3.7)	SPI1 (3.4)	PACS1 (3.4)	GNAI2 (3.3)	MINK1 (3.2)	NCOR2 (3.1)	PA2G4 (3.1)	SLC9A3R2 (3.1)
ENSG00000110987	BCL7A PPI subnetwork	0.000832	<0.05	RELA (4.8)	FBRS (4.8)	KAT5 (4.5)	KDM2A (4.4)	SF3B2 (4.2)	KLC2 (4.2)	GPR137 (3.7)	ZC3H7B (3.6)	TRAF3 (3.6)	HIVEP1 (3.5)
ENSG00000177485	ZBTB33 PPI subnetwork	0.00084	<0.05	PHF2 (4.2)	TFAP4 (4.0)	AXIN1 (3.9)	ZNF362 (3.8)	MAZ (3.8)	MLLT10 (3.6)	SOX4 (3.5)	PIK3R2 (3.4)	PRR14 (3.4)	ZMYM2 (3.3)
ENSG00000141570	CBX8 PPI subnetwork	0.000861	<0.05	PHF2 (4.9)	AXIN1 (4.4)	ZNF76 (4.0)	TFAP4 (3.8)	MLLT10 (3.4)	SETD1A (3.3)	RBM4B (3.3)	LCORL (3.2)	RELA (3.1)	THAP1 (2.9)
GO:0030900	forebrain development	0.000861	<0.05	DMRTA2 (5.8)	C10orf140 (5.3)	TFAP2D (4.9)	ENSG00000233639 (4.8)	LINC00461 (4.2)	EPHA3 (4.1)	C10orf114 (4.1)	SIX6 (3.9)	ENSG00000250377 (3.8)	RAB9BP1 (3.4)
GO:0051018	protein kinase A binding	0.000872	<0.05	MYBPC3 (4.3)	SPATA19 (4.0)	ASB17 (3.3)	ENSG00000236013 (3.2)	CDH8 (3.1)	NTM (2.8)	C12orf42 (2.7)	CATSPER1 (2.6)	CSDC2 (2.6)	ENSG00000229729 (2.5)
MP:0000812	abnormal dentate gyrus morphology	0.000887	<0.05	TFAP2D (4.1)	C1orf61 (3.7)	MIR2682 (3.7)	ENSG00000250377 (3.6)	NLGN1 (3.5)	ENSG00000255496 (3.5)	LINC00461 (3.4)	PKD1 (3.4)	SIX6 (3.3)	NRXN1 (3.1)
REACTOME_SIGNALING_BY_TGF_BETA	REACTOME_SIGNALING_BY_TGF_BETA	0.000895	<0.05	C18orf1 (4.6)	ZNF362 (4.2)	SMAD3 (4.1)	SH2B3 (3.5)	BTBD7 (3.3)	OTUD4 (3.3)	LUZP1 (3.2)	KIAA1267 (3.0)	FOXO1 (3.0)	FNIP1 (3.0)
ENSG00000126351	THRA PPI subnetwork	0.000897	<0.05	TNRC6B (5.1)	KAT6B (4.4)	WNK1 (4.1)	C12orf51 (4.0)	BPTF (4.0)	FOXO3 (3.9)	ZFHX3 (3.9)	EP300 (3.5)	HMGA2 (3.5)	ZC3H4 (3.4)
ENSG00000022355	GABRA1 PPI subnetwork	0.000899	<0.05	SCN2A (5.9)	NRXN1 (5.6)	SPHKAP (5.5)	ARPP21 (5.3)	GRIN2A (5.2)	CDH7 (5.1)	GRIA1 (4.8)	CALN1 (4.6)	TMOD2 (4.6)	ANKS1B (4.4)
GO:0004970	ionotropic glutamate receptor activity	0.0009	<0.05	CADM2 (6.7)	MEGF11 (6.5)	OPCML (6.4)	C1orf61 (6.1)	OMG (5.4)	GRID1 (5.4)	LRP1B (5.4)	MDGA2 (5.3)	GRIA1 (5.2)	RIT2 (5.0)
ENSG00000102882	MAPK3 PPI subnetwork	0.000905	<0.05	MAFF (4.8)	JUND (4.5)	TRIB1 (3.8)	ATP6V0A1 (3.3)	DUSP6 (3.3)	PITPNM2 (3.2)	GDF15 (3.2)	CPNE4 (3.1)	MAPK3 (3.1)	GNB1 (3.1)
ENSG00000184226	PCDH9 PPI subnetwork	0.000909	<0.05	MED13L (4.5)	TNRC6B (3.7)	NCOA6 (3.5)	EP300 (3.5)	MCPH1 (3.4)	BLK (3.4)	ANKRD11 (3.4)	ZMIZ2 (3.3)	KDM3A (3.3)	CHD8 (3.1)
ENSG00000103126	AXIN1 PPI subnetwork	0.000922	<0.05	FEM1B (3.9)	TMOD3 (3.7)	CXXC5 (3.5)	ARNTL (3.2)	ZMYM2 (3.1)	GTF2I (3.0)	REEP5 (3.0)	GNB1 (3.0)	KDM3B (3.0)	MAP2K1 (2.9)
ENSG00000197063	MAFG PPI subnetwork	0.000922	<0.05	MAFF (5.2)	COQ10B (4.6)	PMAIP1 (4.5)	TRIB1 (4.2)	NFIL3 (4.1)	ZFAND2A (3.8)	JUND (3.8)	PRDM4 (3.7)	GADD45G (3.5)	GDF15 (3.4)
ENSG00000140443	IGF1R PPI subnetwork	0.000938	<0.05	MT1P3 (3.4)	PTP4A3 (3.4)	CISH (3.3)	C16orf72 (3.2)	PROS1 (3.2)	TNRC6A (3.2)	SEMA6D (3.2)	MED13L (3.1)	FBXL17 (3.1)	CD248 (3.0)
GO:0019897	extrinsic to plasma membrane	0.000955	<0.05	RP1L1 (4.1)	TMOD3 (3.5)	CTBP2 (3.4)	RSU1 (3.1)	KLF7 (2.9)	LCA5 (2.7)	PPARG (2.7)	MAPKBP1 (2.6)	PROS1 (2.6)	RBMS1 (2.6)
GO:0071565	nBAF complex	0.000956	<0.05	BTBD2 (4.5)	BCL7A (4.0)	UBTF (4.0)	GIT1 (3.9)	UNC79 (3.6)	AUTS2 (3.6)	ZMIZ2 (3.4)	ZC3H7B (3.3)	WDR6 (3.3)	SNAPC3 (3.2)
ENSG00000196504	PRPF40A PPI subnetwork	0.00096	<0.05	SF3B2 (4.6)	EP300 (4.2)	SF3B4 (4.2)	DHX38 (4.1)	UPF1 (3.9)	USP19 (3.9)	ATXN2 (3.9)	RBM14 (3.6)	SART1 (3.5)	RNF40 (3.5)
ENSG00000097007	ABL1 PPI subnetwork	0.000971	<0.05	CEP250 (3.9)	PACS1 (3.8)	IQSEC1 (3.3)	NCOR2 (3.3)	RPS6KA4 (3.1)	MINK1 (3.0)	NCKAP5L (3.0)	SIPA1 (2.9)	ADRBK1 (2.8)	IQGAP3 (2.8)
ENSG00000015153	YAF2 PPI subnetwork	0.000979	<0.05	MAZ (4.4)	AXIN1 (4.1)	PHF2 (4.1)	TFAP4 (4.0)	SOX4 (3.8)	ZNF362 (3.7)	MLLT10 (3.6)	SETD1A (3.5)	FEM1B (3.4)	C3orf21 (3.4)
GO:0009898	internal side of plasma membrane	0.000979	<0.05	ENSG00000226757 (3.4)	ZBTB46 (3.3)	PITPNM1 (3.2)	PTPN12 (3.1)	RP1L1 (3.1)	HDAC5 (2.9)	VSX1 (2.9)	RASSF1 (2.8)	GDPD3 (2.6)	CTBP2 (2.6)
REACTOME_POST_NMDA_RECEPTOR_ACTIVATION_EVENTS	REACTOME_POST_NMDA_RECEPTOR_ACTIVATION_EVENTS	0.000983	<0.05	BSN (5.3)	CAMKV (4.0)	SYT3 (4.0)	LRRC7 (4.0)	STX1B (3.8)	SCN2A (3.6)	HPCA (3.5)	GRIN2A (3.4)	SNTA1 (3.4)	AK5 (3.2)
GO:0008066	glutamate receptor activity	0.000985	<0.05	OPCML (6.8)	CADM2 (6.3)	C1orf61 (5.8)	NRXN1 (5.7)	RIT2 (5.7)	LRRC7 (5.5)	OMG (5.5)	MEGF11 (5.4)	MDGA2 (5.1)	GRIA1 (5.1)
ENSG00000136518	ACTL6A PPI subnetwork	0.000986	<0.05	BPTF (4.6)	KDM3B (4.6)	UBTF (4.6)	KIAA1267 (4.3)	PHF2 (4.2)	ATXN2L (4.2)	SMARCC1 (4.1)	PPP4C (3.9)	SRCAP (3.9)	PRR14 (3.9)
ENSG00000079841	RIMS1 PPI subnetwork	0.000988	<0.05	ELAVL4 (4.2)	BSN (3.9)	LINGO1 (3.8)	CAMKV (3.8)	CCK (3.7)	PCSK2 (3.7)	SEZ6L2 (3.6)	CELSR3 (3.6)	RTN4RL1 (3.4)	PCSK1 (3.3)
ENSG00000011485	PPP5C PPI subnetwork	0.000995	<0.05	YWHAB (4.1)	BAIAP2 (4.0)	HPCA (4.0)	DGKG (3.9)	CAMKV (3.7)	ATP2B1 (3.6)	ARHGAP18 (3.5)	RAC1 (3.5)	CPNE4 (3.4)	CNIH2 (3.3)
ENSG00000169016	E2F6 PPI subnetwork	0.001	<0.05	AXIN1 (4.3)	ZNF362 (4.1)	TFAP4 (3.9)	MAZ (3.9)	MLLT10 (3.8)	SOX4 (3.8)	PHF2 (3.8)	MSL2 (3.7)	SETD1A (3.3)	STAG1 (3.2)
MP:0002064	seizures	0.00101	<0.05	OMG (4.7)	NRXN1 (4.4)	RIT2 (4.4)	NRXN3 (4.1)	OPCML (4.1)	GRIN2A (4.1)	AKAP6 (3.8)	ADCY3 (3.8)	SCN2A (3.8)	ABHD12 (3.7)
KEGG_AMYOTROPHIC_LATERAL_SCLEROSIS_ALS	KEGG_AMYOTROPHIC_LATERAL_SCLEROSIS_ALS	0.00101	<0.05	FAM57B (4.0)	ACSL6 (3.6)	ST3GAL2 (3.6)	C3orf18 (3.6)	ENSG00000237435 (3.3)	CSRNP3 (3.1)	CTNNA2 (3.1)	ENSG00000223403 (3.1)	NSF (2.9)	C14orf159 (2.9)

## Sheet: UGIT_bmi_genesetenrichment
Original gene set ID	Original gene set description	Nominal P value	False discovery rate	Reconstituted gene set Z score gene 1	Reconstituted gene set Z score gene 2	Reconstituted gene set Z score gene 3	Reconstituted gene set Z score gene 4	Reconstituted gene set Z score gene 5	Reconstituted gene set Z score gene 6	Reconstituted gene set Z score gene 7	Reconstituted gene set Z score gene 8	Reconstituted gene set Z score gene 9	Reconstituted gene set Z score gene 10
MP:0005508	abnormal skeleton morphology	2.27e-18	<0.01	ACAN (6.6)	FAM101A (5.4)	OGN (5.0)	MATN3 (4.6)	SNAI1 (4.5)	COL9A3 (4.4)	OMD (4.2)	LOXL4 (4.2)	COL11A1 (4.1)	CILP2 (4.0)
MP:0011098	complete embryonic lethality during organogenesis	5.33e-18	<0.01	SOX7 (4.8)	GATA4 (4.2)	REST (4.0)	RREB1 (3.8)	SETD2 (3.5)	MYBPC3 (3.4)	TAOK1 (3.3)	ZNF592 (3.2)	MAP3K3 (3.2)	NCOA6 (3.2)
MP:0009703	decreased birth body size	4.2e-17	<0.01	ANKRD11 (4.5)	TBX15 (4.3)	REST (3.8)	NOG (3.6)	FAM101A (3.6)	C9orf102 (3.6)	CDC42BPA (3.3)	NCOA1 (3.1)	GABPB2 (2.9)	SIN3A (2.9)
GO:0001701	in utero embryonic development	1.31e-16	<0.01	ZNF628 (4.4)	ERVW-1 (4.3)	P4HA2 (3.4)	SOX7 (3.3)	C8orf49 (3.3)	DOT1L (3.2)	PCGF5 (3.1)	SPSB1 (2.7)	EXOC3L1 (2.6)	MIER3 (2.6)
MP:0001698	decreased embryo size	1.68e-16	<0.01	GATA4 (3.9)	RYBP (3.5)	STAG1 (3.5)	TAOK1 (3.5)	REST (3.3)	PKN2 (3.2)	MAP3K3 (3.2)	GOSR1 (3.2)	RREB1 (3.2)	DAG1 (3.1)
MP:0000150	abnormal rib morphology	5.62e-16	<0.01	SIX1 (5.6)	TBX15 (5.6)	GDF5 (5.2)	SIX4 (4.8)	HMGA2 (4.7)	FAM101A (4.7)	ACAN (4.4)	VGLL2 (4.4)	PRRX1 (4.3)	CRISPLD1 (4.2)
MP:0011101	partial prenatal lethality	1.61e-15	<0.01	AXIN2 (3.5)	SERPINH1 (3.3)	IGFBP3 (3.2)	SCUBE3 (3.1)	DAG1 (3.0)	REST (2.9)	TMEM131 (2.7)	CERS2 (2.6)	SMAD3 (2.6)	ENSG00000250280 (2.6)
[truncated: 1,601 more rows]

## Sheet: UGIT_hip_genesetenrichment
Original gene set ID	Original gene set description	Nominal P value	False discovery rate	Reconstituted gene set Z score gene 1	Reconstituted gene set Z score gene 2	Reconstituted gene set Z score gene 3	Reconstituted gene set Z score gene 4	Reconstituted gene set Z score gene 5	Reconstituted gene set Z score gene 6	Reconstituted gene set Z score gene 7	Reconstituted gene set Z score gene 8	Reconstituted gene set Z score gene 9	Reconstituted gene set Z score gene 10
[truncated: 58 more rows]

[truncated: 12 more sheets: UGIT_waist_genesetenrichment, UGIT_fat_genesetenrichment, UGIT_weight_genesetenrichment, bmi_tissueenrichment, waist_tissueenrichment, fat_tissueenrichment, SGIT__tissueenrichment, UGIT_bmi_tissueenrichment, UGIT_hip_tissueenrichment, UGIT_waist_tissueenrichment, UGIT_fat_tissueenrichment, UGIT_weight_tissueenrichment]
