# Supplementary material for: A Novel Framework for Analysis of the Shared Genetic Background of Correlated Traits
Source: Genes (Basel). 2022 Sep 21;13(10):1694. doi: 10.3390/genes13101694 (PMC9602050; doi:10.3390/genes13101694)
Supplement: Supplementary file 1 [file genes-13-01694-s001.zip › 20211214_Supplementary_Tables_S6_ DEPICT_lipids.xlsx]

## Sheet: Table Legend
Supplementary Table S6. DEPICT geneset enrichment and tissue enrichment resutls for lipid traits.
Only traits that have at least one significant result (FDR<5%) are show.
The names of the sheets correspond to the given trait and the analisys. The format is "trait_name"_genesetenrichment for geneset enrichment resutls. And "trait_name"_tissueenrichment for tissue enrichment results.
Only the significant genesets and tissues are shown.
The full description of the columns are given in
https://data.broadinstitute.org/mpg/depict/documentation.html
In "Description of columns in result files" paragraph.

## Sheet: LDL_genesetenrichment
Original gene set ID	Original gene set description	Nominal P value	False discovery rate	Reconstituted gene set Z score gene 1	Reconstituted gene set Z score gene 2	Reconstituted gene set Z score gene 3	Reconstituted gene set Z score gene 4	Reconstituted gene set Z score gene 5	Reconstituted gene set Z score gene 6	Reconstituted gene set Z score gene 7	Reconstituted gene set Z score gene 8	Reconstituted gene set Z score gene 9	Reconstituted gene set Z score gene 10
GO:0046890	regulation of lipid biosynthetic process	1.49e-07	<0.01	ENSG00000226622 (4.5)	ST3GAL4 (3.6)	NR0B2 (3.0)	FADS2 (2.8)	GPAM (2.8)	HNF1A (2.8)	ENSG00000236267 (2.6)	GCKR (2.5)	FADS1 (2.5)	LDLR (2.4)
MP:0000180	abnormal circulating cholesterol level	5.15e-07	<0.01	ABCG5 (7.0)	ABCG8 (7.0)	APOC3 (6.4)	APOA4 (6.4)	APOC1 (5.6)	APOA5 (5.2)	TM6SF2 (5.0)	NPC1L1 (5.0)	APOB (4.7)	NR0B2 (4.5)
GO:0009395	phospholipid catabolic process	1.42e-06	<0.01	NKPD1 (6.4)	YSK4 (3.3)	DNAH11 (3.0)	CETP (2.9)	ENSG00000241528 (2.8)	TSSK6 (2.6)	ANXA9 (2.4)	SPATC1 (2.3)	APOE (2.3)	MCHR2 (2.3)
GO:0005796	Golgi lumen	1.88e-06	<0.01	APOC4 (4.3)	SLC22A1 (4.2)	GCKR (4.2)	ASGR1 (4.1)	ANGPTL3 (4.0)	LPA (4.0)	ABO (3.9)	APOH (3.9)	APOA5 (3.8)	HNF4A (3.2)
ENSG00000186350	RXRA PPI subnetwork	2.61e-06	<0.01	PER1 (3.7)	ARID1A (3.4)	BCL3 (3.2)	TRIB1 (3.1)	ATXN2 (2.9)	PPP1R37 (2.8)	GSTM4 (2.8)	RELB (2.5)	ABCG5 (2.4)	SF3A1 (2.4)
MP:0001577	anemia	2.71e-06	<0.01	RHCE (7.6)	RHD (7.6)	BCL3 (2.6)	RELB (2.5)	SH2B3 (2.5)	LIF (2.3)	VASP (2.3)	MTMR3 (2.3)	OSM (2.3)	HLX (2.3)
MP:0002118	abnormal lipid homeostasis	3.78e-06	<0.01	APOA4 (5.6)	GPAM (5.5)	APOC1 (5.1)	APOA5 (5.1)	MOSC1 (4.9)	ABCG8 (4.9)	ABCG5 (4.8)	HP (4.7)	APOC3 (4.6)	TM6SF2 (4.6)
ENSG00000109819	PPARGC1A PPI subnetwork	4.19e-06	<0.01	ARID1A (4.1)	MAU2 (2.8)	PLEC (2.7)	USP24 (2.7)	ZHX3 (2.4)	TNRC6C (2.4)	SF3A1 (2.4)	MTMR3 (2.4)	DHX38 (2.1)	ZNF513 (2.1)
MP:0003333	liver fibrosis	4.89e-06	<0.01	LIF (5.4)	BCL3 (3.7)	ANGPTL3 (3.4)	SLC22A1 (3.2)	HNF4A (3.1)	GCKR (3.1)	PCSK9 (3.1)	CEACAM19 (3.0)	NFE2L3 (2.8)	ASGR1 (2.8)
GO:0042304	regulation of fatty acid biosynthetic process	4.89e-06	<0.01	ENSG00000236267 (6.0)	NR0B2 (3.2)	SPTLC3 (3.0)	FADS2 (2.7)	GCKR (2.7)	LPAL2 (2.7)	HNF1A (2.7)	PCSK9 (2.6)	APOA4 (2.5)	FADS1 (2.4)
MP:0000208	decreased hematocrit	4.91e-06	<0.01	RHCE (10.2)	RHD (9.7)	LIF (2.9)	GRINA (2.7)	CETP (2.5)	C12orf51 (2.3)	BCL3 (2.3)	ENSG00000231204 (2.3)	TIMD4 (2.2)	APOC1 (2.2)
REACTOME_LIPOPROTEIN_METABOLISM	REACTOME_LIPOPROTEIN_METABOLISM	5.79e-06	<0.01	APOB (9.0)	APOC3 (8.8)	APOC1 (7.8)	APOA4 (7.4)	ABCG5 (6.9)	APOH (6.8)	NPC1L1 (6.4)	APOA5 (5.9)	TM6SF2 (5.4)	ASGR1 (4.8)
MP:0002702	decreased circulating free fatty acid level	6.51e-06	<0.01	MOSC1 (5.9)	APOB (4.4)	HP (4.3)	APOC3 (4.1)	APOH (4.0)	GPAM (3.9)	SLC25A35 (3.9)	APOA5 (3.6)	ASGR1 (3.5)	PPARG (3.5)
MP:0001860	liver inflammation	7.6e-06	<0.01	RELB (4.8)	BCL3 (4.8)	LIF (4.5)	APOA5 (3.3)	ABCB11 (3.1)	ZDHHC18 (3.1)	APOC4 (3.1)	ASGR1 (3.0)	LPA (2.9)	GMIP (2.9)
GO:0008289	lipid binding	7.74e-06	<0.01	APOA4 (6.1)	ABCG5 (5.7)	APOC3 (5.6)	APOB (4.9)	ABCG8 (4.3)	TM6SF2 (4.2)	NR0B2 (3.7)	APOC1 (3.6)	APOA5 (3.6)	NPC1L1 (3.4)
GO:0055088	lipid homeostasis	9.5e-06	<0.01	ABCG8 (5.5)	APOA4 (5.1)	NPC1L1 (5.0)	ABCG5 (4.8)	TM6SF2 (4.2)	LCT (4.1)	APOC1 (3.5)	HNF1A (3.5)	HNF4A (3.5)	APOC3 (3.4)
GO:0055092	sterol homeostasis	9.56e-06	<0.01	ABCG8 (5.7)	NPC1L1 (5.3)	APOA4 (5.0)	ABCG5 (4.9)	TM6SF2 (4.4)	ENSG00000236267 (3.7)	HNF4A (3.6)	APOB (3.5)	APOC3 (3.5)	APOC1 (3.4)
GO:0042632	cholesterol homeostasis	9.56e-06	<0.01	ABCG8 (5.7)	NPC1L1 (5.3)	APOA4 (5.0)	ABCG5 (4.9)	TM6SF2 (4.4)	ENSG00000236267 (3.7)	HNF4A (3.6)	APOB (3.5)	APOC3 (3.5)	APOC1 (3.4)
GO:0045834	positive regulation of lipid metabolic process	1.09e-05	<0.01	ENSG00000241528 (3.0)	ABCA1 (2.9)	PPARG (2.7)	ENSG00000228044 (2.6)	SLC22A3 (2.6)	ENSG00000256731 (2.6)	GPAM (2.6)	APOC1 (2.2)	ST3GAL4 (2.1)	ALDH2 (2.1)
GO:0005543	phospholipid binding	1.16e-05	<0.01	ABCG5 (4.9)	APOC3 (4.2)	APOA4 (4.2)	NPC1L1 (3.6)	APOB (3.6)	ABCG8 (3.4)	COL4A3BP (2.9)	EVI5 (2.7)	HLX (2.6)	NR0B2 (2.5)
GO:0070328	triglyceride homeostasis	1.19e-05	<0.01	ABCG8 (4.9)	LCT (4.3)	ABCB11 (4.1)	TM6SF2 (3.9)	APOA4 (3.9)	ABCG5 (3.8)	ENSG00000241528 (3.4)	ENSG00000236267 (3.4)	NPC1L1 (3.3)	TIMD4 (3.2)
GO:0005496	steroid binding	1.22e-05	<0.01	APOA4 (6.6)	APOB (6.0)	APOC3 (5.7)	APOC1 (4.9)	APOH (4.8)	ABCG5 (4.6)	NR0B2 (4.5)	TM6SF2 (4.1)	ANGPTL3 (4.0)	APOA5 (4.0)
GO:0004879	ligand-activated sequence-specific DNA binding RNA polymerase II transcription factor activity	1.31e-05	<0.01	HNF4A (3.4)	PER1 (3.4)	TRIB1 (3.0)	ABCG8 (2.9)	RP1 (2.6)	ABCG5 (2.5)	TM6SF2 (2.4)	ST3GAL4 (2.4)	CYP7A1 (2.3)	NR0B2 (2.3)
MP:0005179	decreased circulating cholesterol level	1.6e-05	<0.01	APOC3 (8.0)	APOA4 (7.8)	ABCG5 (7.8)	APOB (7.3)	NPC1L1 (7.2)	TM6SF2 (6.9)	ABCG8 (6.8)	APOA5 (5.4)	LCT (5.2)	APOH (5.0)
GO:0019216	regulation of lipid metabolic process	1.64e-05	<0.01	GPAM (3.8)	PPARG (3.2)	MOSC1 (2.8)	NR0B2 (2.8)	SLC22A3 (2.7)	ENSG00000241528 (2.6)	COBLL1 (2.4)	SLC25A35 (2.4)	ENSG00000226622 (2.3)	APOC1 (2.3)
MP:0000691	enlarged spleen	1.66e-05	<0.01	RHCE (4.7)	RHD (4.6)	GFI1 (3.6)	BCL3 (3.4)	RELB (3.3)	GMIP (3.3)	PARP10 (3.1)	N4BP2L1 (3.0)	OSM (2.5)	LIF (2.4)
REACTOME_REGULATION_OF_LIPID_METABOLISM_BY_PEROXISOME_PROLIFERATOR:ACTIVATED_RECEPTOR_ALPHA_PPARALPHA	REACTOME_REGULATION_OF_LIPID_METABOLISM_BY_PEROXISOME_PROLIFERATOR:ACTIVATED_RECEPTOR_ALPHA_PPARALPHA	1.72e-05	<0.01	LDLR (5.2)	FADS2 (5.2)	PPARG (4.7)	GPAM (3.8)	APOB (3.7)	HMGCR (3.6)	FADS1 (3.5)	APOC3 (3.5)	ASGR1 (3.4)	GCKR (3.3)
MP:0001552	increased circulating triglyceride level	1.88e-05	<0.01	APOC3 (5.3)	ABCG8 (5.2)	APOA5 (5.1)	ABCG5 (5.1)	GPAM (5.1)	APOA4 (4.9)	MOSC1 (4.9)	NPC1L1 (4.7)	APOB (4.6)	TM6SF2 (4.6)
GO:0032368	regulation of lipid transport	1.97e-05	<0.01	ABCG8 (4.0)	TIMD4 (3.8)	NPC1L1 (3.8)	ABCG5 (3.7)	APOA4 (3.6)	TM6SF2 (3.2)	ENSG00000236267 (3.1)	LCT (2.9)	ENSG00000233147 (2.8)	CBLC (2.8)
REACTOME_NUCLEAR_RECEPTOR_TRANSCRIPTION_PATHWAY	REACTOME_NUCLEAR_RECEPTOR_TRANSCRIPTION_PATHWAY	2.27e-05	<0.01	PER1 (3.6)	TM6SF2 (3.5)	HNF4A (3.5)	ABCG8 (3.5)	ABCG5 (3.1)	TRIB1 (2.9)	RP1 (2.9)	HNF1A (2.6)	APOA4 (2.6)	CYP7A1 (2.4)
MP:0004777	abnormal phospholipid level	2.31e-05	<0.01	ABCG8 (6.5)	APOC1 (5.3)	ABCA1 (4.7)	APOC4 (3.8)	MYLIP (3.7)	ABHD6 (3.6)	GPAM (3.5)	HP (3.4)	PPARG (3.3)	COL4A3BP (3.2)
ENSG00000197561	ELANE PPI subnetwork	2.53e-05	<0.01	HP (8.3)	ASGR1 (4.2)	APOH (4.0)	GCKR (3.5)	TIMD4 (3.5)	FN1 (3.5)	APOA5 (3.2)	ANGPTL3 (3.1)	APOC1 (3.1)	SLC22A1 (2.9)
GO:0005506	iron ion binding	2.59e-05	<0.01	SLC22A1 (5.5)	CYP7A1 (5.0)	HP (4.9)	LPA (4.7)	GCKR (4.6)	FADS1 (4.5)	ABCB11 (4.2)	APOA5 (4.0)	ANGPTL3 (4.0)	RHCE (3.9)
MP:0005278	abnormal cholesterol homeostasis	2.89e-05	<0.01	APOC3 (8.4)	NPC1L1 (8.1)	ABCG5 (7.6)	FADS1 (7.5)	APOA4 (7.4)	HMGCR (7.4)	FADS2 (7.0)	APOB (6.8)	LCT (6.7)	ABCG8 (5.9)
GO:0017127	cholesterol transporter activity	3.25e-05	<0.01	APOC3 (9.3)	APOA4 (9.0)	APOC1 (8.8)	ABCG5 (8.7)	APOB (8.1)	ABCG8 (7.5)	NR0B2 (6.8)	NPC1L1 (6.2)	APOH (6.1)	APOA5 (5.5)
REACTOME_PPARA_ACTIVATES_GENE_EXPRESSION	REACTOME_PPARA_ACTIVATES_GENE_EXPRESSION	3.55e-05	<0.01	FADS2 (5.3)	LDLR (5.2)	PPARG (4.8)	APOB (4.0)	GPAM (4.0)	HMGCR (3.7)	APOC3 (3.7)	FADS1 (3.7)	ASGR1 (3.5)	GCKR (3.4)
GO:0005319	lipid transporter activity	3.73e-05	<0.01	APOA4 (7.5)	APOC3 (7.4)	ABCG5 (7.2)	APOB (6.2)	ABCG8 (5.6)	TM6SF2 (5.5)	APOC1 (5.5)	APOA5 (5.3)	NR0B2 (4.6)	ABCB11 (4.5)
MP:0003179	decreased platelet cell number	3.79e-05	<0.01	CETP (4.5)	ENSG00000233147 (3.4)	RHCE (3.1)	TIMD4 (2.8)	RHD (2.6)	MAFB (2.4)	SLC44A2 (2.4)	OSM (2.3)	BCL3 (2.3)	PARP10 (2.2)
REACTOME_METABOLISM_OF_LIPIDS_AND_LIPOPROTEINS	REACTOME_METABOLISM_OF_LIPIDS_AND_LIPOPROTEINS	3.83e-05	<0.01	HMGCR (8.0)	LDLR (7.9)	FADS2 (7.7)	FADS1 (7.6)	PCSK9 (5.6)	GPAM (5.5)	ABCG5 (4.8)	APOC1 (4.6)	TM6SF2 (4.2)	PPARG (4.2)
GO:0070201	regulation of establishment of protein localization	3.92e-05	<0.01	OSM (2.8)	ALS2CR8 (2.5)	CCDC93 (2.4)	NFE2L3 (2.4)	RPAP2 (2.4)	CMTM6 (2.2)	TRPS1 (2.2)	OBP2B (2.1)	COBLL1 (2.1)	EVI5 (2.0)
GO:0016705	oxidoreductase activity, acting on paired donors, with incorporation or reduction of molecular oxygen	3.97e-05	<0.01	SLC22A1 (6.2)	LPA (6.0)	CYP7A1 (5.3)	ABCB11 (4.8)	FADS2 (4.6)	FADS1 (4.5)	ABCG5 (4.3)	ANGPTL3 (4.3)	APOC4 (4.2)	HMGCR (4.1)
GO:0019218	regulation of steroid metabolic process	4.04e-05	<0.01	ENSG00000226622 (6.0)	ST3GAL4 (3.8)	FADS2 (2.7)	NR0B2 (2.5)	FADS1 (2.3)	APOC1 (2.3)	GPAM (2.2)	YSK4 (2.2)	LDLR (2.1)	PIGV (2.1)
MP:0002599	increased mean platelet volume	4.39e-05	<0.01	ABCG8 (6.8)	ABCG5 (4.8)	CETP (4.2)	NR0B2 (4.2)	APOA4 (4.1)	TM6SF2 (4.1)	LPAL2 (3.8)	RHCE (3.5)	NPC1L1 (3.5)	COBLL1 (3.1)
MP:0000609	abnormal liver physiology	4.66e-05	<0.01	APOA5 (6.3)	APOC4 (6.0)	APOC3 (5.6)	APOB (5.0)	GCKR (5.0)	ABCG5 (4.6)	HNF4A (4.5)	HP (4.5)	ASGR1 (4.3)	ABCG8 (4.3)
GO:0052689	carboxylic ester hydrolase activity	4.7e-05	<0.01	APOC1 (3.7)	SLC22A3 (3.7)	TM6SF2 (3.5)	CETP (3.4)	APOC4 (3.3)	SLC22A1 (3.2)	NKPD1 (3.0)	MOSC1 (3.0)	CYP7A1 (3.0)	SPTLC3 (2.8)
GO:0015248	sterol transporter activity	4.78e-05	<0.01	APOC1 (9.0)	APOA4 (8.7)	ABCG5 (8.6)	APOC3 (8.6)	ABCG8 (7.6)	APOB (7.5)	NR0B2 (6.1)	APOH (5.6)	APOA5 (5.5)	NPC1L1 (5.4)
ENSG00000160310	PRMT2 PPI subnetwork	5.34e-05	<0.01	PPP1R37 (3.4)	CPNE1 (3.3)	ZHX3 (3.1)	R3HDM1 (2.8)	ATXN2 (2.8)	CLPTM1 (2.6)	VAMP2 (2.6)	TRPS1 (2.6)	GRINA (2.5)	CELSR2 (2.4)
MP:0005319	abnormal enzyme/ coenzyme level	5.82e-05	<0.01	HP (4.0)	SLC22A1 (3.6)	LDLR (3.2)	LPA (3.2)	ST3GAL4 (3.1)	FADS1 (3.1)	NPC1L1 (3.0)	ABCG8 (2.9)	GCKR (2.9)	ABCA1 (2.6)
REACTOME_LIPID_DIGESTION_MOBILIZATION_AND_TRANSPORT	REACTOME_LIPID_DIGESTION_MOBILIZATION_AND_TRANSPORT	6.16e-05	<0.01	APOA4 (8.1)	APOC3 (7.6)	APOB (7.3)	NPC1L1 (7.1)	ABCG5 (7.1)	APOC1 (6.0)	TM6SF2 (5.8)	ABCG8 (5.7)	APOH (5.2)	LCT (5.2)
GO:0003707	steroid hormone receptor activity	6.46e-05	<0.01	TM6SF2 (3.4)	ABCG8 (3.3)	PER1 (3.2)	ABCG5 (3.2)	HNF4A (3.1)	HNF1A (2.8)	RP1 (2.7)	CYP7A1 (2.6)	TRIB1 (2.5)	APOA4 (2.5)
ENSG00000147140	NONO PPI subnetwork	6.56e-05	<0.01	RBM39 (4.7)	SF3A1 (3.6)	RBM12 (3.4)	ILF3 (3.4)	TOP1 (3.3)	DARS (3.0)	CTC1 (2.8)	VASP (2.7)	PPM1G (2.6)	DDX18 (2.5)
GO:0042803	protein homodimerization activity	6.62e-05	<0.05	VLDLR (3.0)	APOC1 (2.8)	KANK2 (2.6)	ALDH2 (2.5)	ST3GAL4 (2.5)	HNF4A (2.4)	NPC1L1 (2.3)	APOB (2.3)	DCPS (2.3)	FADS1 (2.2)
MP:0005668	decreased circulating leptin level	7.92e-05	<0.05	GPAM (4.6)	PPARG (3.8)	MOSC1 (3.4)	SORT1 (3.4)	HP (3.0)	APOC1 (2.9)	ST3GAL4 (2.8)	SLC25A35 (2.7)	ALDH2 (2.6)	SPATC1 (2.2)
GO:0034364	high-density lipoprotein particle	8.23e-05	<0.05	APOA5 (8.8)	APOC4 (8.0)	APOC1 (8.0)	APOB (7.9)	APOH (7.6)	ASGR1 (7.3)	APOC3 (7.2)	LPA (6.1)	GCKR (5.8)	ANGPTL3 (5.8)
ENSG00000160282	FTCD PPI subnetwork	8.43e-05	<0.05	DARS (3.8)	CLPTM1 (3.3)	SARS (3.3)	SPAG4 (3.2)	NRBP1 (3.1)	DMWD (2.9)	CARM1 (2.8)	APOH (2.8)	ILF3 (2.6)	VLDLR (2.6)
ENSG00000131910	NR0B2 PPI subnetwork	9.09e-05	<0.05	CYP7A1 (3.5)	ABCG8 (3.5)	ST3GAL4 (3.2)	RPUSD4 (2.7)	APOC1 (2.6)	ZNF285 (2.6)	HNF1A (2.5)	MOSC1 (2.5)	VLDLR (2.5)	ENSG00000236267 (2.5)
GO:0032994	protein-lipid complex	9.17e-05	<0.05	APOC1 (9.0)	APOA5 (7.8)	APOH (7.5)	APOC3 (7.3)	APOB (7.1)	APOC4 (7.0)	ASGR1 (6.6)	APOE (5.7)	APOA4 (5.5)	HP (5.2)
GO:0034358	plasma lipoprotein particle	9.17e-05	<0.05	APOC1 (9.0)	APOA5 (7.8)	APOH (7.5)	APOC3 (7.3)	APOB (7.1)	APOC4 (7.0)	ASGR1 (6.6)	APOE (5.7)	APOA4 (5.5)	HP (5.2)
GO:0010876	lipid localization	9.32e-05	<0.05	APOA4 (3.9)	ABCG8 (3.7)	LCT (3.6)	TM6SF2 (3.6)	NR0B2 (3.4)	SPTLC3 (3.3)	ABCG5 (3.3)	NPC1L1 (3.2)	MOSC1 (2.9)	GPAM (2.9)
GO:0051184	cofactor transporter activity	9.51e-05	<0.05	TM6SF2 (4.7)	ABCG8 (4.1)	APOA4 (4.0)	LCT (4.0)	ABCG5 (3.1)	APOC3 (3.1)	NPC1L1 (2.8)	ABHD6 (2.6)	GRINA (2.4)	APOB (2.4)
MP:0003982	increased cholesterol level	9.52e-05	<0.05	APOC4 (5.2)	APOA5 (4.7)	FADS2 (4.6)	FADS1 (4.3)	APOE (4.2)	CYP7A1 (4.1)	HMGCR (3.9)	PPARG (3.7)	ABCA1 (3.4)	ABCG5 (3.2)
GO:0032371	regulation of sterol transport	9.64e-05	<0.05	ABCG8 (4.8)	ABCG5 (4.4)	APOA4 (4.0)	TIMD4 (4.0)	NPC1L1 (3.8)	LCT (3.5)	TM6SF2 (3.5)	APOC1 (3.3)	GEMIN7 (3.1)	MOSC1 (3.0)
GO:0032374	regulation of cholesterol transport	9.64e-05	<0.05	ABCG8 (4.8)	ABCG5 (4.4)	APOA4 (4.0)	TIMD4 (4.0)	NPC1L1 (3.8)	LCT (3.5)	TM6SF2 (3.5)	APOC1 (3.3)	GEMIN7 (3.1)	MOSC1 (3.0)
MP:0001200	thick skin	9.69e-05	<0.05	FN1 (4.1)	HMGCR (3.8)	CBLC (3.5)	GDF5 (3.0)	IGF2R (3.0)	PPP1R37 (2.9)	NPC1L1 (2.8)	LIF (2.8)	BCL3 (2.8)	GCNT4 (2.7)
GO:0050810	regulation of steroid biosynthetic process	0.000103	<0.05	ENSG00000226622 (5.0)	ST3GAL4 (4.4)	ENSG00000226645 (3.1)	FADS2 (2.9)	LDLR (2.7)	ABCA6 (2.6)	HMGCR (2.6)	FADS1 (2.4)	BLOC1S3 (2.4)	ABCG8 (2.2)
GO:0051223	regulation of protein transport	0.000108	<0.05	OSM (2.9)	ALS2CR8 (2.6)	CCDC93 (2.5)	NFE2L3 (2.5)	RPAP2 (2.2)	FAM118B (2.2)	TRPS1 (2.2)	CMTM6 (2.1)	EVI5 (2.1)	ENSG00000231204 (2.1)
GO:0051183	vitamin transporter activity	0.000108	<0.05	APOA4 (5.4)	APOC3 (5.1)	LCT (4.6)	TM6SF2 (4.5)	APOB (4.4)	ABCG8 (4.0)	HNF4A (3.5)	APOH (3.5)	ABCG5 (3.4)	ANGPTL3 (3.3)
GO:0004709	MAP kinase kinase kinase activity	0.000108	<0.05	COBLL1 (4.1)	N4BP2L1 (3.7)	FRK (2.7)	NKPD1 (2.6)	TBC1D10A (2.5)	TRIB1 (2.4)	BCL3 (2.4)	ZHX3 (2.3)	ABI2 (2.2)	PER1 (2.2)
GO:0019217	regulation of fatty acid metabolic process	0.000109	<0.05	ENSG00000236267 (3.6)	PPARG (3.0)	NR0B2 (2.8)	LPAL2 (2.7)	PCSK9 (2.6)	ABCB11 (2.6)	MOSC1 (2.5)	ABHD6 (2.2)	COBLL1 (2.2)	SLC25A35 (2.2)
GO:0046889	positive regulation of lipid biosynthetic process	0.000111	<0.05	ENSG00000236267 (3.0)	MYLIP (2.7)	COL4A3BP (2.6)	HEATR7B1 (2.6)	ENSG00000226622 (2.6)	ABCA1 (2.4)	ENSG00000256731 (2.4)	ENSG00000238078 (2.3)	ENSG00000247595 (2.2)	ENSG00000231768 (2.2)
GO:0006869	lipid transport	0.000111	<0.05	APOA4 (4.2)	ABCG8 (3.9)	NR0B2 (3.9)	TM6SF2 (3.9)	LCT (3.7)	ENSG00000236267 (3.7)	ABCG5 (3.6)	SPTLC3 (3.4)	NPC1L1 (3.4)	GCKR (2.9)
ENSG00000156127	BATF PPI subnetwork	0.000111	<0.05	TRIB1 (6.4)	PER1 (6.1)	IRF2BP2 (4.0)	OSM (3.8)	BCL3 (3.5)	SARS (3.4)	MAFB (3.2)	VLDLR (2.8)	PARP10 (2.7)	C17orf59 (2.6)
GO:0045923	positive regulation of fatty acid metabolic process	0.000119	<0.05	ENSG00000236267 (4.0)	PPARG (2.6)	ENSG00000254235 (2.5)	MOSC1 (2.5)	ABCB11 (2.4)	LPAL2 (2.3)	HNF1A (2.1)	QPCTL (2.0)	NPHP3 (2.0)	OBP2B (2.0)
MP:0000603	pale liver	0.000125	<0.05	RHD (3.3)	PPARG (3.0)	ENSG00000244861 (2.9)	COBLL1 (2.9)	RHCE (2.7)	LPAR2 (2.7)	GRINA (2.6)	GPAM (2.4)	PARP10 (2.3)	MOSC1 (2.0)
ENSG00000215320	ENSG00000215320 PPI subnetwork	0.000126	<0.05	PARP10 (3.1)	TNRC6C (2.7)	USP24 (2.6)	HNF4A (2.6)	ARID1A (2.5)	CBLC (2.4)	SIX5 (2.4)	BCL3 (2.3)	OBP2B (2.3)	RNF215 (2.2)
REACTOME_HDL:MEDIATED_LIPID_TRANSPORT	REACTOME_HDL:MEDIATED_LIPID_TRANSPORT	0.000128	<0.05	APOC1 (8.8)	APOB (6.9)	APOE (6.6)	ABCA1 (6.5)	APOA4 (6.2)	APOH (5.6)	APOC3 (4.7)	ABCG5 (4.6)	APOA5 (4.4)	TIMD4 (4.3)
MP:0002941	increased circulating alanine transaminase level	0.000134	<0.05	APOA5 (5.1)	SLC22A1 (4.8)	GCKR (4.5)	TM6SF2 (4.3)	ABCG5 (4.0)	APOC4 (3.9)	ABCB11 (3.8)	HNF4A (3.7)	ASGR1 (3.6)	CYP7A1 (3.4)
MP:0005146	decreased circulating VLDL cholesterol level	0.000135	<0.05	APOA4 (10.6)	NPC1L1 (9.1)	APOC3 (8.7)	TM6SF2 (7.7)	ABCG5 (7.7)	APOB (7.7)	LCT (6.6)	ABCG8 (5.5)	APOA5 (5.0)	APOH (4.9)
REACTOME_CHYLOMICRON:MEDIATED_LIPID_TRANSPORT	REACTOME_CHYLOMICRON:MEDIATED_LIPID_TRANSPORT	0.000139	<0.05	APOC3 (11.0)	APOB (10.9)	APOA4 (9.8)	NPC1L1 (7.9)	ABCG5 (7.7)	APOH (7.3)	APOC1 (6.6)	LCT (6.1)	TM6SF2 (6.0)	ASGR1 (5.6)
MP:0000240	extramedullary hematopoiesis	0.000143	<0.05	RHD (5.9)	RHCE (5.1)	BCL3 (4.6)	RELB (4.0)	PARP10 (3.7)	GMIP (3.6)	VASP (3.3)	LIF (3.1)	GFI1 (2.9)	SH2B3 (2.8)
ENSG00000135100	HNF1A PPI subnetwork	0.000151	<0.05	HNF4A (2.8)	PARP10 (2.8)	ARID1A (2.8)	CBLC (2.7)	VAMP2 (2.4)	TNRC6C (2.4)	BCL3 (2.4)	GMIP (2.4)	OBP2B (2.3)	SIX5 (2.3)
MP:0001881	abnormal mammary gland physiology	0.000151	<0.05	PLEKHH2 (3.1)	FBXO46 (2.5)	TRPS1 (2.4)	C11orf9 (2.3)	HNF1A (2.2)	PARP10 (2.0)	OSM (2.0)	ENSG00000238078 (2.0)	SLC22A3 (1.9)	RAB3GAP1 (1.9)
GO:0032934	sterol binding	0.000154	<0.05	APOA4 (7.1)	APOC1 (6.7)	APOB (6.5)	APOC3 (5.5)	APOH (4.8)	APOE (4.4)	NR0B2 (4.4)	ABCG5 (4.2)	APOC4 (4.1)	APOA5 (4.1)
MP:0001654	hepatic necrosis	0.000156	<0.05	LPA (5.4)	SLC22A1 (4.9)	APOA5 (4.1)	ANGPTL3 (3.9)	APOC4 (3.8)	OSM (3.6)	GCKR (3.6)	CETP (3.5)	ABCB11 (3.2)	CYP7A1 (3.1)
MP:0002743	glomerulonephritis	0.000173	<0.05	MAFB (4.4)	ABCA1 (3.1)	BCL3 (3.1)	TRIB1 (2.8)	RELB (2.6)	TIMD4 (2.6)	TOP1 (2.5)	APOE (2.4)	CMTM7 (2.3)	LIF (2.3)
ENSG00000117601	SERPINC1 PPI subnetwork	0.000182	<0.05	APOC4 (8.3)	APOH (7.1)	APOA5 (6.9)	ANGPTL3 (6.8)	ABCB11 (6.4)	ASGR1 (5.9)	APOC3 (5.6)	HP (5.3)	CYP7A1 (4.8)	SLC22A1 (4.7)
MP:0004773	abnormal bile composition	0.000184	<0.05	ABCG5 (9.0)	ABCG8 (8.1)	APOA5 (6.0)	APOA4 (5.9)	APOB (5.7)	NPC1L1 (5.6)	APOC3 (5.6)	APOC4 (5.5)	TM6SF2 (5.2)	HNF4A (4.2)
ENSG00000102878	HSF4 PPI subnetwork	0.00019	<0.05	PARP10 (3.0)	MAU2 (2.9)	USP24 (2.7)	ARID1A (2.3)	SIX5 (2.3)	LPAL2 (2.2)	GDF5 (2.2)	MTMR3 (2.2)	ZNF180 (2.2)	GMIP (2.1)
MP:0010027	increased liver cholesterol level	0.000191	<0.05	FADS1 (6.9)	FADS2 (6.6)	HMGCR (5.9)	PCSK9 (5.8)	APOA4 (4.5)	APOC1 (4.2)	APOB (4.0)	NPC1L1 (3.7)	TM6SF2 (3.6)	LDLR (3.5)
GO:0016747	transferase activity, transferring acyl groups other than amino-acyl groups	0.000197	<0.05	ABHD6 (4.4)	HMGCR (4.2)	FADS1 (4.1)	FADS2 (3.8)	SLC25A35 (3.8)	GPAM (3.6)	ABCG5 (3.5)	PIGV (3.4)	CYP20A1 (3.3)	PPARG (3.3)
MP:0005311	abnormal circulating amino acid level	0.000198	<0.05	SLC22A1 (5.0)	APOA5 (4.9)	LPA (4.7)	ABCB11 (4.6)	ANGPTL3 (4.5)	APOC4 (4.5)	TM6SF2 (4.2)	CYP7A1 (4.0)	HP (3.7)	GCKR (3.7)
ENSG00000196498	NCOR2 PPI subnetwork	0.000199	<0.05	PER1 (4.7)	TRIB1 (3.6)	ARID1A (3.4)	MTMR3 (2.9)	MAMSTR (2.8)	VAMP2 (2.8)	MAU2 (2.7)	TNRC6C (2.6)	ZHX3 (2.6)	GFI1 (2.6)
MP:0000598	abnormal liver morphology	0.000203	<0.05	APOC4 (4.7)	APOA5 (4.6)	SLC22A1 (4.0)	ABCA1 (3.9)	LPA (3.9)	ABCB11 (3.7)	CYP7A1 (3.7)	COL4A3BP (3.6)	HP (3.5)	PCSK9 (3.5)
ENSG00000173039	RELA PPI subnetwork	0.000207	<0.05	BCL3 (4.6)	TRIB1 (4.5)	RELB (4.1)	ARID1A (3.0)	CPNE1 (2.8)	OSM (2.6)	LIF (2.5)	BUD13 (2.5)	TRAFD1 (2.4)	TNRC6C (2.4)
MP:0001846	increased inflammatory response	0.000213	<0.05	BCL3 (4.0)	VASP (3.7)	LIF (3.6)	TIMD4 (3.5)	RELB (3.4)	ABCA1 (3.0)	MAFB (3.0)	PLEC (2.9)	GMIP (2.9)	CETP (2.7)
ENSG00000100181	ENSG00000100181 PPI subnetwork	0.000221	<0.05	WDR12 (4.2)	PFAS (4.0)	QTRT1 (4.0)	TSEN2 (3.9)	DDX18 (3.8)	ZNF259 (3.7)	DDX56 (3.4)	NAA25 (3.3)	AMPD2 (3.2)	CARM1 (2.9)
GO:0090207	regulation of triglyceride metabolic process	0.000225	<0.05	LCT (4.2)	APOA4 (3.6)	TM6SF2 (3.3)	NPC1L1 (2.9)	PPARG (2.9)	GCNT4 (2.8)	SPTLC3 (2.8)	ABCG5 (2.6)	ABCG8 (2.5)	APOC1 (2.3)
ENSG00000211949	ENSG00000211949 PPI subnetwork	0.000238	<0.05	APOE (6.4)	APOH (5.1)	APOC1 (4.9)	SFN (4.8)	APOC3 (4.4)	ASGR1 (4.1)	TIMD4 (4.1)	APOB (4.1)	GCKR (3.6)	HP (3.5)
GO:0045723	positive regulation of fatty acid biosynthetic process	0.000241	<0.05	ENSG00000236267 (5.5)	CEACAM19 (3.2)	HNF1A (3.0)	LPAL2 (2.6)	ENSG00000254235 (2.4)	OBP2B (2.2)	GCKR (2.1)	C12orf47 (1.8)	PCSK9 (1.8)	QPCTL (1.8)
GO:0043691	reverse cholesterol transport	0.000258	<0.05	APOC1 (3.9)	APOA4 (3.8)	ENSG00000233147 (3.7)	ABCA1 (3.6)	HAVCR1 (3.5)	SPTLC3 (3.4)	APOB (3.4)	TIMD4 (3.3)	NR0B2 (3.2)	ASGR1 (3.0)
GO:0016701	oxidoreductase activity, acting on single donors with incorporation of molecular oxygen	0.000265	<0.05	SPAG4 (5.1)	APOA5 (3.4)	VLDLR (3.1)	IFT172 (2.2)	DARS (2.1)	SLC22A1 (2.1)	BLOC1S3 (2.1)	GCKR (2.1)	PVR (1.9)	ENSG00000236267 (1.9)
GO:0034375	high-density lipoprotein particle remodeling	0.000267	<0.05	APOC1 (4.2)	APOA4 (4.1)	ABCA1 (3.6)	APOA5 (3.6)	APOB (3.6)	SPATC1 (3.4)	APOC4 (3.4)	APOE (3.3)	NR0B2 (3.3)	ASGR1 (3.2)
ENSG00000175536	LIPT2 PPI subnetwork	0.000272	<0.05	IGF2R (3.2)	USP24 (3.1)	WDR12 (2.8)	TNRC6C (2.5)	QTRT1 (2.4)	SLC22A3 (2.3)	NAA25 (2.2)	SNORA66 (2.2)	DDX18 (2.1)	ENSG00000254235 (1.9)
MP:0001853	heart inflammation	0.000275	<0.05	APOE (2.8)	LIF (2.8)	SPTLC3 (2.8)	BCL3 (2.6)	PARP10 (2.5)	GFI1 (2.5)	PER1 (2.4)	TRAFD1 (2.4)	ENSG00000233147 (2.2)	N4BP2L1 (2.1)
GO:0033344	cholesterol efflux	0.000276	<0.05	APOA4 (5.4)	ABCG8 (4.4)	ABCG5 (4.2)	NPC1L1 (3.7)	TIMD4 (3.6)	NR0B2 (3.6)	APOC1 (3.6)	APOE (3.6)	LCT (3.5)	APOB (3.3)
REACTOME_PHASE_1_:_FUNCTIONALIZATION_OF_COMPOUNDS	REACTOME_PHASE_1_:_FUNCTIONALIZATION_OF_COMPOUNDS	0.000277	<0.05	ABCB11 (6.9)	LPA (6.8)	SLC22A1 (6.7)	CYP7A1 (5.9)	APOC4 (5.5)	GCKR (5.4)	ABCG5 (5.3)	TM6SF2 (4.9)	APOA5 (4.7)	ANGPTL3 (4.6)
ENSG00000124151	NCOA3 PPI subnetwork	0.000278	<0.05	MTMR3 (3.6)	TRIB1 (3.5)	ATG4D (2.9)	GCKR (2.7)	ARID1A (2.5)	MAU2 (2.4)	GLI2 (2.4)	SH2B3 (2.4)	DOCK6 (2.3)	ABCA6 (2.3)
MP:0005325	abnormal renal glomerulus morphology	0.000278	<0.05	PVRL2 (4.3)	RASIP1 (4.0)	BCAM (4.0)	DOCK6 (3.0)	FN1 (2.9)	ARHGEF15 (2.8)	PER1 (2.7)	NYNRIN (2.5)	TRIB1 (2.5)	PVR (2.4)
ENSG00000211896	ENSG00000211896 PPI subnetwork	0.000281	<0.05	APOE (4.5)	APOC1 (3.9)	TIMD4 (3.7)	ABCA1 (3.3)	MAFB (2.9)	FAM46B (2.7)	GCKR (2.7)	FER1L4 (2.3)	NKPD1 (2.2)	LPA (2.2)
GO:0020037	heme binding	0.000281	<0.05	SLC22A1 (7.2)	LPA (6.0)	CYP7A1 (5.4)	GCKR (5.3)	ABCB11 (5.1)	ABCG5 (4.8)	APOA5 (4.7)	HEATR7B1 (4.4)	APOC4 (4.4)	ABCG8 (4.3)
ENSG00000204359	CFB PPI subnetwork	0.000286	<0.05	APOB (8.5)	APOH (8.3)	APOC3 (7.8)	ASGR1 (6.2)	APOA5 (5.7)	HP (5.2)	ANGPTL3 (4.6)	APOA4 (4.5)	APOC4 (4.4)	APOC1 (4.2)
ENSG00000166285	ENSG00000166285 PPI subnetwork	0.000286	<0.05	APOB (8.5)	APOH (8.3)	APOC3 (7.8)	ASGR1 (6.2)	APOA5 (5.7)	HP (5.2)	ANGPTL3 (4.6)	APOA4 (4.5)	APOC4 (4.4)	APOC1 (4.2)
GO:0003706	ligand-regulated transcription factor activity	0.000291	<0.05	PPP1R37 (4.9)	SIX5 (3.6)	SYMPK (3.4)	BCL3 (3.4)	IRF2BP2 (2.9)	EVI5 (2.9)	FBXO46 (2.7)	HEATR7B1 (2.6)	ABCA1 (2.1)	ENSG00000256731 (2.1)
GO:0042598	vesicular fraction	0.000294	<0.05	ABCB11 (6.0)	FADS2 (5.9)	HMGCR (5.6)	CYP7A1 (5.6)	FADS1 (5.5)	SLC22A1 (5.3)	LDLR (5.0)	LPA (4.7)	APOC4 (4.6)	ANGPTL3 (4.5)
GO:0016702	oxidoreductase activity, acting on single donors with incorporation of molecular oxygen, incorporation of two atoms of oxygen	0.000299	<0.05	SPAG4 (5.0)	APOA5 (3.3)	VLDLR (3.1)	IFT172 (2.3)	SLC22A1 (2.2)	DARS (2.1)	BLOC1S3 (1.9)	ENSG00000236267 (1.9)	TRAFD1 (1.9)	LPA (1.9)
GO:0008202	steroid metabolic process	0.0003	<0.05	FADS2 (5.9)	LDLR (5.5)	CYP7A1 (5.4)	HMGCR (5.3)	FADS1 (5.3)	PCSK9 (4.9)	GCKR (4.1)	ABCB11 (4.0)	LPA (3.9)	NPC1L1 (3.8)
GO:0015485	cholesterol binding	0.000305	<0.05	APOA4 (7.6)	APOC1 (7.2)	APOB (6.9)	APOC3 (6.1)	APOH (5.2)	NR0B2 (4.9)	APOE (4.7)	NPC1L1 (4.6)	ASGR1 (4.3)	TIMD4 (4.3)
MP:0000183	decreased circulating LDL cholesterol level	0.000305	<0.05	APOA4 (9.7)	NPC1L1 (9.2)	APOC3 (8.2)	APOB (7.1)	ABCG5 (6.4)	TM6SF2 (6.4)	LCT (6.2)	APOC1 (5.9)	APOH (4.9)	GPAM (4.7)
GO:0005792	microsome	0.000307	<0.05	FADS2 (6.0)	ABCB11 (6.0)	HMGCR (5.7)	CYP7A1 (5.6)	FADS1 (5.5)	SLC22A1 (5.3)	LDLR (5.1)	LPA (4.7)	APOC4 (4.6)	ANGPTL3 (4.4)
GO:0046906	tetrapyrrole binding	0.000312	<0.05	SLC22A1 (6.8)	LPA (5.8)	CYP7A1 (5.2)	GCKR (5.0)	ABCB11 (4.9)	APOA5 (4.7)	ANGPTL3 (4.5)	ABCG5 (4.4)	APOC4 (4.2)	ABCG8 (4.1)
MP:0009763	increased sensitivity to induced morbidity/mortality	0.000312	<0.05	HP (5.0)	TIMD4 (3.6)	ABCA1 (3.6)	LPA (3.2)	MAFB (3.2)	ABCA6 (2.9)	SLC22A1 (2.9)	APOC4 (2.7)	ANGPTL3 (2.7)	CETP (2.5)
ENSG00000167768	KRT1 PPI subnetwork	0.000325	<0.05	SFN (6.8)	RGS12 (3.7)	APOC4 (3.5)	ANGPTL3 (3.2)	ANXA9 (3.2)	APOH (3.1)	HP (2.9)	APOA5 (2.8)	SLC22A1 (2.7)	LPA (2.5)
MP:0003229	abnormal vitelline vasculature morphology	0.00033	<0.05	DOCK6 (5.3)	ARHGEF15 (5.2)	RASIP1 (4.6)	IGF2R (2.8)	PVR (2.6)	ABCA1 (2.6)	SH2B3 (2.6)	NYNRIN (2.4)	CLPTM1 (2.4)	DNM2 (2.3)
ENSG00000064547	LPAR2 PPI subnetwork	0.000341	<0.05	USP24 (2.9)	PARP10 (2.6)	SIX5 (2.5)	NTN5 (2.4)	POLK (2.2)	NPHP3 (2.1)	GDF5 (2.1)	BCL3 (2.1)	MAU2 (2.1)	ARID1A (2.1)
ENSG00000165630	PRPF18 PPI subnetwork	0.000343	<0.05	DHX38 (4.0)	CTC1 (3.7)	DDX18 (3.6)	NFS1 (3.4)	SF3A1 (3.1)	CEP250 (2.5)	SMARCA4 (2.5)	TOP1 (2.4)	RBM12 (2.4)	ATP13A1 (2.3)
REACTOME_INTRINSIC_PATHWAY	REACTOME_INTRINSIC_PATHWAY	0.00035	<0.05	ANGPTL3 (6.4)	APOC4 (6.1)	ASGR1 (5.2)	APOA5 (5.1)	LPA (4.9)	ABCB11 (4.9)	SLC22A1 (4.5)	HP (4.4)	APOH (4.2)	CETP (4.2)
GO:0071825	protein-lipid complex subunit organization	0.000352	<0.05	APOA4 (4.6)	APOC1 (4.1)	APOE (3.8)	ABCG5 (3.7)	NPC1L1 (3.5)	NR0B2 (3.5)	APOB (3.4)	ALS2CR8 (3.4)	APOC3 (3.3)	ABCA1 (3.3)
GO:0071827	plasma lipoprotein particle organization	0.000352	<0.05	APOA4 (4.6)	APOC1 (4.1)	APOE (3.8)	ABCG5 (3.7)	NPC1L1 (3.5)	NR0B2 (3.5)	APOB (3.4)	ALS2CR8 (3.4)	APOC3 (3.3)	ABCA1 (3.3)
ENSG00000107623	GDF10 PPI subnetwork	0.000358	<0.05	APOH (8.2)	APOC3 (6.5)	APOB (6.3)	ANGPTL3 (5.8)	ASGR1 (5.0)	APOE (4.4)	APOC1 (4.2)	APOC4 (4.2)	APOA5 (4.1)	HP (3.8)
MP:0002628	hepatic steatosis	0.00036	<0.05	APOA5 (5.1)	APOC4 (4.6)	ABCB11 (4.5)	ASGR1 (4.2)	HP (3.9)	PPARG (3.9)	ABCG5 (3.9)	APOC3 (3.9)	APOC1 (3.7)	APOB (3.6)
ENSG00000198780	FAM169A PPI subnetwork	0.000366	<0.05	APOE (7.6)	APOB (6.1)	APOH (5.7)	APOA4 (5.5)	ASGR1 (5.1)	APOC3 (5.1)	APOC1 (4.7)	TIMD4 (4.6)	ABCA1 (4.2)	NPC1L1 (3.9)
ENSG00000120693	SMAD9 PPI subnetwork	0.000368	<0.05	SYMPK (2.9)	EVI5 (2.7)	PLEC (2.7)	RAB3GAP1 (2.7)	CLPTM1 (2.6)	IRF2BP2 (2.6)	PPARG (2.4)	DNAJC13 (2.4)	GLI2 (2.3)	ATP13A1 (2.3)
ENSG00000007402	CACNA2D2 PPI subnetwork	0.000378	<0.05	APOH (8.1)	APOC3 (6.4)	APOB (6.4)	ANGPTL3 (6.0)	ASGR1 (5.6)	APOE (4.2)	APOC4 (4.1)	APOA5 (3.9)	APOC1 (3.9)	HNF4A (3.7)
ENSG00000175899	A2M PPI subnetwork	0.000384	<0.05	APOH (4.8)	APOC4 (4.5)	ASGR1 (4.3)	GCKR (4.3)	HP (4.2)	ANGPTL3 (4.2)	APOB (4.1)	APOA5 (4.0)	APOC1 (3.8)	FNDC4 (3.7)
ENSG00000146674	IGFBP3 PPI subnetwork	0.000401	<0.05	FN1 (4.5)	LPA (3.9)	CYP7A1 (3.9)	APOA5 (3.8)	HP (3.8)	SLC22A1 (3.6)	APOC4 (3.4)	ANGPTL3 (3.1)	APOH (3.0)	GCKR (3.0)
ENSG00000158796	DEDD PPI subnetwork	0.000404	<0.05	SCAND1 (3.0)	BLOC1S3 (3.0)	UBXN4 (3.0)	ABCG8 (2.7)	FER1L4 (2.7)	FRK (2.6)	ENSG00000232871 (2.5)	SPAG4 (2.5)	NR0B2 (2.5)	ABCG5 (2.4)
GO:0051213	dioxygenase activity	0.000405	<0.05	SPAG4 (4.9)	VLDLR (3.3)	APOA5 (3.2)	IFT172 (2.2)	SLC22A1 (2.2)	BLOC1S3 (2.1)	DARS (2.1)	TMED1 (2.1)	C17orf59 (1.9)	TRAFD1 (1.9)
ENSG00000186832	KRT16 PPI subnetwork	0.000416	<0.05	APOH (5.3)	APOC3 (4.8)	ASGR1 (4.8)	APOB (4.7)	APOE (4.4)	HP (4.0)	GCKR (3.9)	ANGPTL3 (3.9)	APOC4 (3.9)	APOA5 (3.7)
GO:0016042	lipid catabolic process	0.000416	<0.05	NKPD1 (4.9)	SPTLC3 (3.7)	ACAD10 (3.7)	PPARG (3.6)	ABHD6 (3.5)	MOSC1 (3.1)	ABCB11 (3.0)	GSTM4 (2.7)	LPAL2 (2.7)	GCNT4 (2.7)
MP:0005339	increased susceptibility to atherosclerosis	0.000418	<0.05	NPC1L1 (8.2)	APOA4 (7.9)	APOB (7.7)	APOC3 (7.4)	APOC1 (6.5)	LCT (6.4)	ABCG5 (5.9)	TM6SF2 (4.8)	ASGR1 (4.6)	FADS1 (4.3)
REACTOME_GAMMA:CARBOXYLATION_TRANSPORT_AND_AMINO:TERMINAL_CLEAVAGE_OF_PROTEINS	REACTOME_GAMMA:CARBOXYLATION_TRANSPORT_AND_AMINO:TERMINAL_CLEAVAGE_OF_PROTEINS	0.000422	<0.05	ASGR1 (6.6)	APOA5 (6.0)	APOC4 (5.9)	ANGPTL3 (5.9)	APOH (5.6)	LPA (5.1)	SLC22A1 (4.9)	GCKR (4.6)	APOC3 (4.6)	HP (4.3)
ENSG00000182367	ENSG00000182367 PPI subnetwork	0.000426	<0.05	DDX18 (3.7)	DHX38 (3.6)	ZNF285 (3.0)	SF3A1 (2.9)	RBM12 (2.5)	CTC1 (2.4)	USP1 (2.3)	ROMO1 (2.3)	PHF20 (2.3)	NFS1 (2.2)
ENSG00000100448	CTSG PPI subnetwork	0.00043	<0.05	HP (6.4)	TIMD4 (5.1)	CETP (4.7)	ASGR1 (4.4)	APOH (4.2)	GCKR (4.1)	APOC1 (3.8)	APOE (3.5)	ANGPTL3 (3.4)	FN1 (3.3)
MP:0000414	alopecia	0.000442	<0.05	SFN (4.9)	PLEC (4.0)	CBLC (3.7)	HMGCR (3.4)	AP1M2 (2.9)	MAFB (2.9)	LDLR (2.8)	TBC1D10A (2.6)	APOC1 (2.6)	SPTLC3 (2.4)
ENSG00000057593	F7 PPI subnetwork	0.000446	<0.05	APOH (5.2)	ASGR1 (4.8)	ANGPTL3 (4.4)	ANXA9 (4.3)	APOA5 (4.3)	APOC4 (4.2)	APOC3 (4.1)	GCKR (4.0)	HP (3.7)	ABCB11 (3.7)
ENSG00000167751	KLK2 PPI subnetwork	0.000449	<0.05	APOH (5.0)	APOA5 (4.3)	ASGR1 (4.3)	GCKR (3.7)	APOC1 (3.7)	SLC22A1 (3.4)	ENSG00000236267 (3.3)	APOC3 (3.3)	HP (3.2)	PVRL2 (3.2)
GO:0015918	sterol transport	0.00046	<0.05	APOA4 (4.6)	ABCG8 (4.6)	ABCG5 (4.1)	LCT (4.1)	NR0B2 (3.7)	NPC1L1 (3.6)	ENSG00000236267 (3.3)	TM6SF2 (3.3)	TIMD4 (3.3)	APOC1 (3.2)
GO:0097006	regulation of plasma lipoprotein particle levels	0.000462	<0.05	TIMD4 (3.9)	APOC1 (3.8)	APOA4 (3.8)	ALS2CR8 (3.6)	ABCA1 (3.6)	APOE (3.6)	NPC1L1 (3.3)	MOSC1 (3.1)	SPTLC3 (2.9)	ABCG5 (2.9)
ENSG00000040199	PHLPP2 PPI subnetwork	0.000468	<0.05	AMPD2 (4.0)	QTRT1 (3.5)	TRIB1 (3.2)	SPAG4 (3.0)	PFAS (2.8)	FER1L4 (2.7)	ATP13A1 (2.6)	TOMM40 (2.6)	SNORA66 (2.6)	DARS (2.5)
GO:0071383	cellular response to steroid hormone stimulus	0.000475	<0.05	HNF1A (3.7)	ABCG8 (3.3)	LPIN3 (2.7)	CYP7A1 (2.5)	GSTM4 (2.4)	MAMSTR (2.4)	ABO (2.3)	SPTY2D1 (2.2)	RSPH6A (2.1)	GCNT4 (2.1)
MP:0002644	decreased circulating triglyceride level	0.000478	<0.05	PPARG (5.4)	APOC3 (5.3)	APOA4 (5.2)	NPC1L1 (5.2)	APOB (5.1)	LCT (5.1)	MOSC1 (5.0)	APOC1 (4.8)	HP (4.5)	GPAM (4.2)
ENSG00000132382	MYBBP1A PPI subnetwork	0.000487	<0.05	KRI1 (3.9)	NAA25 (3.6)	SMARCA4 (3.2)	PFAS (3.0)	RBM12 (3.0)	TSEN2 (2.8)	DDX18 (2.8)	TOMM40 (2.7)	SNORA66 (2.7)	ILF3 (2.7)
GO:0008610	lipid biosynthetic process	0.000491	<0.05	FADS2 (6.4)	FADS1 (6.0)	HMGCR (5.6)	LDLR (5.4)	PCSK9 (4.3)	CYP7A1 (3.9)	GPAM (3.1)	NKPD1 (3.1)	SPTLC3 (3.0)	SLC25A35 (2.7)
ENSG00000059378	PARP12 PPI subnetwork	0.000504	<0.05	ZNF180 (3.1)	GMIP (2.6)	SIX5 (2.5)	USP24 (2.5)	NPHP3 (2.3)	MAU2 (2.3)	LPAL2 (2.2)	TNRC6C (2.1)	ENSG00000256731 (2.1)	GDF5 (2.1)
ENSG00000153879	CEBPG PPI subnetwork	0.00051	<0.05	PER1 (5.4)	SARS (4.2)	TRIB1 (4.1)	IRF2BP2 (3.5)	VLDLR (3.4)	OSM (3.3)	BCL3 (3.3)	MAFB (3.1)	PVR (3.0)	HLX (2.4)
ENSG00000204983	PRSS1 PPI subnetwork	0.000513	<0.05	APOB (7.8)	APOH (7.7)	APOC3 (7.5)	ASGR1 (5.9)	APOA5 (5.0)	ANGPTL3 (5.0)	HP (4.4)	APOA4 (4.2)	APOC4 (4.1)	APOC1 (4.0)
ENSG00000197766	CFD PPI subnetwork	0.000518	<0.05	APOH (8.1)	APOB (7.7)	APOC3 (6.8)	ASGR1 (6.2)	APOA5 (5.8)	HP (4.7)	ANGPTL3 (4.7)	APOC4 (4.5)	APOC1 (4.0)	GCKR (3.6)
REACTOME_PTM_GAMMA_CARBOXYLATION_HYPUSINE_FORMATION_AND_ARYLSULFATASE_ACTIVATION	REACTOME_PTM_GAMMA_CARBOXYLATION_HYPUSINE_FORMATION_AND_ARYLSULFATASE_ACTIVATION	0.000519	<0.05	ASGR1 (6.0)	APOA5 (5.5)	ANGPTL3 (5.4)	APOC4 (5.4)	APOH (5.3)	SLC22A1 (4.6)	APOC3 (4.5)	APOB (4.3)	ABCB11 (4.0)	HP (3.9)
GO:0042439	ethanolamine-containing compound metabolic process	0.000529	<0.05	LPA (3.6)	ENSG00000236267 (3.3)	LPAL2 (3.3)	ENSG00000235545 (3.1)	HAVCR1 (3.1)	TSSK6 (3.0)	ENSG00000226622 (2.7)	OBP2B (2.6)	APOC4 (2.5)	TM6SF2 (2.5)
ENSG00000185479	KRT6B PPI subnetwork	0.000532	<0.05	APOH (7.7)	APOB (7.5)	APOC3 (6.8)	ASGR1 (5.7)	APOA5 (5.2)	ANGPTL3 (4.4)	HP (4.4)	APOC4 (4.2)	ANXA9 (3.7)	APOC1 (3.7)
ENSG00000084676	NCOA1 PPI subnetwork	0.000534	<0.05	TRIB1 (4.8)	UBXN2B (3.8)	MTMR3 (3.5)	ARID1A (3.3)	BCL3 (2.9)	ATXN2 (2.8)	IRF2BP2 (2.8)	PLEC (2.8)	CYP7A1 (2.8)	C12orf51 (2.5)
ENSG00000213044	ENSG00000213044 PPI subnetwork	0.000536	<0.05	APOH (9.1)	APOC3 (8.7)	APOB (8.4)	ASGR1 (6.1)	APOC1 (5.9)	APOA5 (5.6)	ANGPTL3 (5.0)	HP (5.0)	APOA4 (4.9)	APOC4 (4.4)
GO:0004620	phospholipase activity	0.000542	<0.05	CETP (4.4)	NKPD1 (4.4)	APOE (3.7)	SPTLC3 (3.4)	TIMD4 (3.3)	APOC1 (3.1)	MAFB (2.8)	LPIN3 (2.7)	PPARG (2.6)	MOSC1 (2.5)
ENSG00000168907	PLA2G4F PPI subnetwork	0.000557	<0.05	APOH (8.0)	APOB (7.8)	APOC3 (7.4)	ASGR1 (6.0)	APOA5 (5.1)	ANGPTL3 (4.8)	HP (4.3)	APOC4 (4.1)	APOA4 (4.1)	APOC1 (4.0)
ENSG00000170927	PKHD1 PPI subnetwork	0.000568	<0.05	APOH (7.8)	APOC3 (6.5)	APOB (6.2)	ASGR1 (5.1)	ANGPTL3 (5.1)	APOE (4.5)	APOC4 (4.3)	APOA5 (3.7)	HNF4A (3.6)	APOC1 (3.6)
MP:0001622	abnormal vasculogenesis	0.00057	<0.05	ARHGEF15 (5.2)	RASIP1 (4.8)	DOCK6 (4.4)	ARID1A (2.6)	CPNE1 (2.6)	PHF20 (2.4)	MAFB (2.4)	TOP1 (2.3)	HLX (2.3)	APOE (2.0)
GO:0030301	cholesterol transport	0.000572	<0.05	APOA4 (4.6)	ABCG8 (4.5)	LCT (4.2)	ABCG5 (4.1)	NR0B2 (3.8)	NPC1L1 (3.7)	TIMD4 (3.4)	TM6SF2 (3.3)	ENSG00000236267 (3.2)	APOC1 (3.1)
ENSG00000180210	F2 PPI subnetwork	0.000589	<0.05	APOH (8.0)	ANGPTL3 (7.4)	ASGR1 (7.1)	HP (6.1)	APOA5 (6.0)	GCKR (5.8)	APOC4 (5.7)	APOB (5.4)	APOC3 (5.0)	APOC1 (4.8)
GO:0046470	phosphatidylcholine metabolic process	0.000594	<0.05	ENSG00000233147 (3.5)	NR0B2 (3.4)	NPC1L1 (3.0)	LPA (3.0)	HAVCR1 (2.9)	ENSG00000236267 (2.8)	C17orf57 (2.8)	TIMD4 (2.7)	APOC4 (2.7)	APOA5 (2.7)
KEGG_COMPLEMENT_AND_COAGULATION_CASCADES	KEGG_COMPLEMENT_AND_COAGULATION_CASCADES	0.000598	<0.05	ANGPTL3 (8.3)	APOC4 (7.9)	APOH (7.7)	HP (7.7)	APOA5 (7.3)	ASGR1 (7.1)	APOC1 (6.1)	GCKR (5.8)	ABCB11 (5.8)	SLC22A1 (5.5)
ENSG00000154262	ABCA6 PPI subnetwork	0.000618	<0.05	APOE (7.8)	APOB (6.2)	APOH (5.9)	APOA4 (5.4)	ASGR1 (5.2)	APOC3 (5.1)	APOC1 (4.7)	TIMD4 (4.5)	ABCA1 (4.3)	NPC1L1 (3.9)
GO:0006694	steroid biosynthetic process	0.00062	<0.05	FADS2 (7.3)	HMGCR (7.0)	LDLR (6.9)	FADS1 (6.6)	PCSK9 (5.7)	CYP7A1 (4.7)	ST3GAL4 (3.4)	ENSG00000226622 (3.4)	TRAPPC6A (3.0)	C17orf59 (2.8)
ENSG00000103742	IGDCC4 PPI subnetwork	0.000621	<0.05	APOH (7.9)	APOB (7.8)	APOC3 (7.5)	ASGR1 (6.0)	APOA5 (5.1)	ANGPTL3 (4.8)	HP (4.4)	APOA4 (4.1)	APOC4 (4.0)	ANXA9 (4.0)
GO:0032880	regulation of protein localization	0.000622	<0.05	OSM (2.9)	ALS2CR8 (2.7)	RPAP2 (2.5)	CMTM6 (2.2)	FAM118B (2.2)	CCDC93 (2.2)	CSNK1G3 (2.2)	NFE2L3 (2.2)	EVI5 (2.2)	COBLL1 (2.2)
GO:0017187	peptidyl-glutamic acid carboxylation	0.000627	<0.05	LPAL2 (4.8)	LPA (4.3)	ABO (4.1)	HNF1A (3.6)	ASGR1 (3.6)	ANGPTL3 (3.6)	GCKR (3.6)	ABCB11 (3.5)	SLC22A1 (3.4)	APOC4 (3.3)
GO:0018214	protein carboxylation	0.000627	<0.05	LPAL2 (4.8)	LPA (4.3)	ABO (4.1)	HNF1A (3.6)	ASGR1 (3.6)	ANGPTL3 (3.6)	GCKR (3.6)	ABCB11 (3.5)	SLC22A1 (3.4)	APOC4 (3.3)
ENSG00000151846	PABPC3 PPI subnetwork	0.00063	<0.05	RPL5 (4.9)	SNORA66 (4.0)	DARS (2.9)	TSEN2 (2.6)	SMARCA4 (2.3)	ILF3 (2.2)	DDX56 (2.2)	QTRT1 (2.1)	SARS (2.1)	CEP250 (2.1)
ENSG00000205572	SERF1B PPI subnetwork	0.000638	<0.05	ILF3 (3.5)	PFAS (3.2)	SURF6 (3.1)	DHX38 (2.9)	RBM39 (2.9)	SUGP1 (2.9)	CPNE1 (2.8)	QTRT1 (2.7)	DDX18 (2.6)	DDX56 (2.5)
ENSG00000172058	SERF1A PPI subnetwork	0.000638	<0.05	ILF3 (3.5)	PFAS (3.2)	SURF6 (3.1)	DHX38 (2.9)	RBM39 (2.9)	SUGP1 (2.9)	CPNE1 (2.8)	QTRT1 (2.7)	DDX18 (2.6)	DDX56 (2.5)
ENSG00000088926	F11 PPI subnetwork	0.000655	<0.05	ANGPTL3 (7.3)	APOH (6.5)	APOC4 (6.1)	APOA5 (5.9)	ASGR1 (5.8)	ABCB11 (5.4)	GCKR (5.4)	LPA (5.0)	HP (4.7)	SLC22A1 (4.4)
ENSG00000145192	AHSG PPI subnetwork	0.00066	<0.05	ANGPTL3 (6.6)	APOH (5.7)	APOC4 (5.1)	APOA5 (4.7)	APOC3 (4.6)	ABCB11 (4.6)	APOB (4.4)	ASGR1 (4.4)	HNF4A (4.3)	APOC1 (3.6)
ENSG00000171564	FGB PPI subnetwork	0.000669	<0.05	APOH (8.7)	APOB (6.7)	ANGPTL3 (6.6)	APOC3 (6.4)	APOA5 (6.1)	ASGR1 (5.9)	APOC4 (5.3)	APOC1 (4.6)	HNF4A (4.6)	GCKR (4.4)
ENSG00000125998	FAM83C PPI subnetwork	0.000669	<0.05	APOE (7.6)	APOB (6.2)	APOH (5.8)	APOA4 (5.3)	ASGR1 (5.2)	APOC3 (5.1)	TIMD4 (4.6)	APOC1 (4.6)	ABCA1 (4.2)	NPC1L1 (3.8)
ENSG00000108654	DDX5 PPI subnetwork	0.00067	<0.05	RPL5 (3.7)	SMARCA4 (3.6)	SF3A1 (3.4)	ILF3 (3.3)	DARS (3.1)	RBM39 (3.1)	RBM12 (3.0)	SNORA66 (3.0)	DDX18 (2.8)	DDX56 (2.8)
MP:0000186	decreased circulating HDL cholesterol level	0.000671	<0.05	APOC3 (8.5)	APOA4 (8.4)	APOB (8.0)	NPC1L1 (7.7)	ABCG5 (6.8)	TM6SF2 (5.9)	APOH (5.5)	APOC1 (5.1)	LCT (5.0)	HNF4A (4.9)
ENSG00000205813	ENSG00000205813 PPI subnetwork	0.000674	<0.05	APOH (7.9)	APOB (7.8)	APOC3 (7.4)	ASGR1 (5.9)	APOA5 (5.1)	ANGPTL3 (4.8)	HP (4.3)	APOC4 (4.1)	APOA4 (4.0)	APOC1 (4.0)
ENSG00000109272	PF4V1 PPI subnetwork	0.000674	<0.05	APOH (7.9)	APOB (7.8)	APOC3 (7.4)	ASGR1 (5.9)	APOA5 (5.1)	ANGPTL3 (4.8)	HP (4.3)	APOC4 (4.1)	APOA4 (4.0)	APOC1 (4.0)
MP:0002551	abnormal blood coagulation	0.000684	<0.05	ASGR1 (6.5)	APOH (6.2)	ANGPTL3 (5.6)	HP (5.4)	APOA5 (5.2)	ENSG00000233147 (5.0)	APOC4 (4.7)	APOC3 (4.6)	ABCB11 (4.6)	GCKR (4.5)
ENSG00000133805	AMPD3 PPI subnetwork	0.000686	<0.05	APOH (7.9)	APOB (7.8)	APOC3 (7.4)	ASGR1 (6.0)	APOA5 (5.1)	ANGPTL3 (4.8)	HP (4.3)	APOA4 (4.1)	ANXA9 (4.1)	APOC4 (4.1)
ENSG00000172216	CEBPB PPI subnetwork	0.000691	<0.05	IRF2BP2 (3.9)	BCL3 (3.7)	CARM1 (3.6)	TRIB1 (3.5)	RELB (3.5)	GRINA (3.2)	ATXN2 (3.2)	VLDLR (3.1)	ARID1A (2.9)	GMIP (2.4)
MP:0004772	abnormal bile secretion	0.000703	<0.05	ABCG8 (10.7)	APOA5 (6.6)	APOC4 (5.9)	TM6SF2 (5.1)	APOB (4.6)	APOA4 (4.4)	NPC1L1 (4.4)	APOC3 (4.4)	ASGR1 (4.3)	ABCB11 (4.3)
KEGG_LYSINE_DEGRADATION	KEGG_LYSINE_DEGRADATION	0.000705	<0.05	DNAJC13 (3.9)	ANGPTL3 (3.5)	ACAD10 (3.4)	MOSC1 (3.1)	GPAM (2.9)	ABCB11 (2.9)	CYP7A1 (2.8)	GSTM4 (2.7)	FOXRED1 (2.6)	LPA (2.6)
ENSG00000185950	IRS2 PPI subnetwork	0.000705	<0.05	DNM2 (4.3)	TOP1 (2.9)	CARM1 (2.8)	SMARCA4 (2.8)	GMIP (2.7)	ZHX3 (2.6)	ARID1A (2.6)	C12orf51 (2.5)	CSNK1G3 (2.3)	DNAJC13 (2.3)
REACTOME_FORMATION_OF_FIBRIN_CLOT_CLOTTING_CASCADE	REACTOME_FORMATION_OF_FIBRIN_CLOT_CLOTTING_CASCADE	0.00072	<0.05	ANGPTL3 (7.7)	APOH (7.5)	ASGR1 (7.3)	APOC4 (6.7)	HP (6.6)	APOA5 (5.9)	ABCB11 (5.7)	APOC3 (5.2)	APOB (4.7)	GCKR (4.7)
ENSG00000110169	HPX PPI subnetwork	0.000726	<0.05	APOB (7.8)	APOH (7.7)	APOC3 (7.1)	ASGR1 (5.7)	APOA5 (4.8)	ANGPTL3 (4.3)	APOA4 (4.0)	ANXA9 (4.0)	HP (3.9)	APOC1 (3.7)
MP:0008735	increased susceptibility to endotoxin shock	0.000729	<0.05	OSM (5.4)	OASL (5.0)	PARP10 (4.2)	TRIB1 (4.1)	MAFB (3.4)	ABCA1 (3.2)	CMTM7 (3.0)	TIMD4 (2.9)	PER1 (2.5)	PLEKHH2 (2.4)
REACTOME_CYTOCHROME_P450_:_ARRANGED_BY_SUBSTRATE_TYPE	REACTOME_CYTOCHROME_P450_:_ARRANGED_BY_SUBSTRATE_TYPE	0.000738	<0.05	SLC22A1 (8.0)	LPA (7.3)	ABCB11 (6.1)	CYP7A1 (6.0)	GCKR (5.8)	APOC4 (5.6)	ABCG5 (5.3)	TM6SF2 (5.3)	APOA5 (5.1)	HEATR7B1 (5.0)
ENSG00000136108	CKAP2 PPI subnetwork	0.000744	<0.05	APOH (9.1)	APOB (6.9)	APOC3 (6.8)	ANGPTL3 (6.4)	ASGR1 (5.9)	APOC4 (4.7)	APOA5 (4.4)	APOE (4.2)	APOC1 (4.2)	HP (3.9)
MP:0009289	decreased epididymal fat pad weight	0.000747	<0.05	PPARG (4.2)	SORT1 (3.7)	APOC4 (3.5)	HP (3.5)	ZHX3 (3.4)	MOSC1 (3.3)	NFS1 (3.0)	ENSG00000241528 (2.9)	GPAM (2.7)	ABCB11 (2.5)
ENSG00000131187	F12 PPI subnetwork	0.00075	<0.05	ANGPTL3 (7.3)	APOC4 (6.0)	HP (5.5)	APOA5 (4.8)	SLC22A1 (4.4)	GCKR (4.4)	ASGR1 (4.2)	APOE (3.9)	APOC1 (3.7)	CYP7A1 (3.5)
GO:0019842	vitamin binding	0.00075	<0.05	ANGPTL3 (5.3)	APOA5 (5.2)	TM6SF2 (4.6)	ABCB11 (4.4)	APOC4 (4.4)	MOSC1 (3.9)	HNF4A (3.8)	CYP7A1 (3.7)	SLC22A1 (3.6)	APOC3 (3.3)
GO:0004497	monooxygenase activity	0.000756	<0.05	SLC22A1 (6.4)	LPA (6.1)	CYP7A1 (5.6)	ABCB11 (5.2)	ABCG5 (4.9)	APOC4 (4.9)	GCKR (4.7)	ANGPTL3 (4.7)	HEATR7B1 (4.4)	TM6SF2 (4.2)
ENSG00000055957	ITIH1 PPI subnetwork	0.00076	<0.05	APOH (7.7)	APOB (7.7)	APOC3 (7.2)	ASGR1 (5.6)	APOA5 (4.7)	ANGPTL3 (4.3)	ANXA9 (4.1)	APOA4 (4.0)	HP (3.9)	APOC1 (3.8)
ENSG00000038002	AGA PPI subnetwork	0.00077	<0.05	APOH (7.7)	APOB (7.4)	APOC3 (6.6)	ASGR1 (5.8)	APOA5 (5.3)	HP (4.5)	ANGPTL3 (4.3)	APOC4 (4.2)	APOC1 (3.7)	ANXA9 (3.6)
ENSG00000162407	PPAP2B PPI subnetwork	0.000781	<0.05	SIX5 (3.1)	USP24 (2.9)	PARP10 (2.8)	GMIP (2.7)	GDF5 (2.5)	MAU2 (2.4)	NPHP3 (2.4)	DHX38 (2.3)	AMPD2 (2.3)	POLK (2.1)
MP:0000599	enlarged liver	0.000785	<0.05	ABCG8 (5.7)	APOA5 (4.8)	ABCB11 (4.5)	RHD (4.4)	APOC4 (4.0)	TM6SF2 (3.6)	LPA (3.6)	SLC22A1 (3.5)	CYP7A1 (3.4)	NR0B2 (3.3)
MP:0005145	increased circulating VLDL cholesterol level	0.000794	<0.05	APOC1 (5.6)	PPARG (5.0)	MOSC1 (3.9)	GPAM (3.7)	ALDH2 (3.5)	APOC4 (3.2)	DOCK6 (3.2)	TIMD4 (3.0)	HP (2.7)	ABCA6 (2.6)
ENSG00000154134	ROBO3 PPI subnetwork	0.000798	<0.05	APOE (7.8)	APOB (6.2)	APOH (6.0)	APOA4 (5.4)	APOC3 (5.2)	ASGR1 (5.2)	TIMD4 (4.9)	APOC1 (4.8)	ABCA1 (4.3)	NPC1L1 (4.0)
ENSG00000136110	LECT1 PPI subnetwork	0.000803	<0.05	APOE (7.6)	APOB (6.6)	APOH (6.0)	TIMD4 (5.5)	APOA4 (5.3)	APOC3 (5.2)	ASGR1 (5.0)	APOC1 (4.7)	ABCA1 (4.2)	APOA5 (4.0)
GO:0046965	retinoid X receptor binding	0.000812	<0.05	APOC1 (3.3)	RANGRF (2.8)	DNM2 (2.8)	PPARG (2.7)	TM6SF2 (2.6)	ABCG5 (2.3)	CETP (2.2)	SIX5 (2.1)	DNAJC13 (2.1)	ALS2CR8 (2.1)
ENSG00000170871	KIAA0232 PPI subnetwork	0.000819	<0.05	APOH (8.7)	APOB (8.6)	APOC3 (8.1)	ASGR1 (6.2)	APOA5 (5.6)	ANGPTL3 (5.0)	HP (4.9)	APOC4 (4.5)	APOA4 (4.4)	APOC1 (4.3)
GO:0030170	pyridoxal phosphate binding	0.00082	<0.05	APOA5 (5.2)	ANGPTL3 (4.6)	ABCB11 (4.3)	SLC22A1 (4.2)	APOC4 (4.0)	MOSC1 (3.9)	LPA (3.8)	TM6SF2 (3.7)	GCKR (3.6)	ALDH2 (3.5)
GO:0070279	vitamin B6 binding	0.00082	<0.05	APOA5 (5.2)	ANGPTL3 (4.6)	ABCB11 (4.3)	SLC22A1 (4.2)	APOC4 (4.0)	MOSC1 (3.9)	LPA (3.8)	TM6SF2 (3.7)	GCKR (3.6)	ALDH2 (3.5)
MP:0000292	distended pericardium	0.000825	<0.05	ARHGEF15 (2.8)	IFT172 (2.7)	GATAD2A (2.7)	NYNRIN (2.5)	PLCG1 (2.5)	ENSG00000238078 (2.4)	DOCK6 (2.4)	IGF2R (2.4)	ENSG00000241528 (2.3)	KANK2 (2.3)
GO:0001889	liver development	0.000826	<0.05	CYP7A1 (4.0)	HNF4A (3.6)	PCSK9 (3.1)	HNF1A (3.0)	ENSG00000244861 (2.8)	TIRAP (2.8)	C17orf59 (2.7)	ABCG5 (2.6)	NR0B2 (2.5)	ABCG8 (2.4)
MP:0009355	increased liver triglyceride level	0.000829	<0.05	FADS1 (5.5)	APOB (4.4)	GPAM (4.4)	MOSC1 (4.1)	TM6SF2 (3.6)	PPARG (3.6)	NPC1L1 (3.6)	APOA4 (3.6)	ABCG5 (3.5)	APOC3 (3.4)
ENSG00000103502	CDIPT PPI subnetwork	0.000832	<0.05	ABCG8 (3.7)	TMED4 (3.5)	YIPF2 (3.4)	TMEM50A (3.4)	ABCB11 (3.3)	SLC22A1 (3.0)	ERGIC3 (2.9)	TM6SF2 (2.6)	RNF215 (2.4)	ZDHHC18 (2.4)
ENSG00000172379	ARNT2 PPI subnetwork	0.000832	<0.05	USP24 (3.0)	GDF5 (2.8)	MAFB (2.8)	GMIP (2.6)	BCL3 (2.6)	OBP2B (2.5)	PARP10 (2.5)	MAU2 (2.4)	ENSG00000256731 (2.1)	PLEKHH2 (2.1)
GO:0003714	transcription corepressor activity	0.000852	<0.05	IRF2BP2 (4.5)	ARID1A (4.0)	PER1 (3.5)	DMWD (3.1)	SIX5 (3.0)	ATXN2 (2.6)	TRIB1 (2.6)	SP4 (2.5)	SPTY2D1 (2.5)	GATAD2A (2.4)
ENSG00000196700	ZNF512B PPI subnetwork	0.000854	<0.05	DHX38 (3.5)	SYMPK (2.8)	DOCK6 (2.7)	IFT172 (2.7)	ANKRD31 (2.3)	CCDC157 (2.3)	FER1L4 (2.2)	BCAM (2.2)	ENSG00000226806 (2.2)	C12orf47 (2.1)
ENSG00000101040	ZMYND8 PPI subnetwork	0.000867	<0.05	USP24 (3.3)	SIX5 (2.7)	GMIP (2.5)	DHX38 (2.5)	ARID1A (2.5)	PARP10 (2.5)	GDF5 (2.2)	PPP1R37 (2.2)	MAFB (2.2)	SMARCA4 (2.1)
ENSG00000124006	OBSL1 PPI subnetwork	0.00087	<0.05	APOH (7.9)	APOB (7.8)	APOC3 (7.4)	ASGR1 (5.8)	APOA5 (5.1)	ANGPTL3 (4.8)	HP (4.3)	APOC4 (4.2)	APOC1 (4.0)	APOA4 (4.0)
ENSG00000124299	PEPD PPI subnetwork	0.000871	<0.05	IGF2R (3.4)	USP24 (3.0)	WDR12 (2.7)	SLC22A3 (2.6)	TNRC6C (2.5)	QTRT1 (2.5)	SNORA66 (2.3)	DHX38 (2.2)	SMARCA4 (2.1)	NAA25 (2.0)
ENSG00000198734	F5 PPI subnetwork	0.000874	<0.05	HP (7.1)	ASGR1 (5.4)	APOH (5.3)	APOA5 (4.3)	APOB (4.1)	GCKR (3.8)	NR0B2 (3.8)	APOC3 (3.7)	HNF4A (3.6)	APOC4 (3.5)
MP:0008705	increased interleukin-6 secretion	0.000875	<0.05	OASL (4.0)	ABCA6 (3.5)	GMIP (3.4)	CMTM7 (3.2)	ALDH2 (3.1)	MOSC1 (2.9)	TRIB1 (2.9)	ZDHHC18 (2.7)	BCL3 (2.7)	CSNK1G3 (2.4)
MP:0005659	decreased susceptibility to diet-induced obesity	0.000879	<0.05	MOSC1 (4.6)	PPARG (4.1)	TRIB1 (3.8)	TM6SF2 (3.8)	ABCG5 (3.6)	APOA4 (3.4)	ABCG8 (3.1)	COBLL1 (2.7)	GCNT4 (2.5)	HP (2.5)
MP:0000607	abnormal hepatocyte morphology	0.000887	<0.05	APOA5 (4.4)	ABCA1 (4.2)	ASGR1 (3.8)	APOC4 (3.6)	ABCB11 (3.4)	ANGPTL3 (3.1)	HP (3.1)	HNF4A (3.0)	SLC22A1 (2.9)	DNAJC13 (2.7)
MP:0001314	corneal opacity	0.000889	<0.05	MAFB (3.8)	ABCA1 (3.7)	APOC1 (2.9)	AMIGO1 (2.7)	CETP (2.6)	SPTLC3 (2.6)	SIX5 (2.5)	TIRAP (2.5)	OTX1 (2.4)	FN1 (2.4)
GO:0038024	cargo receptor activity	0.000896	<0.05	TIMD4 (6.1)	HP (3.8)	OBP2B (3.1)	MAFB (2.9)	CETP (2.7)	NR0B2 (2.6)	APOB (2.6)	PPARG (2.6)	ABCG5 (2.5)	APOA4 (2.4)
ENSG00000156453	PCDH1 PPI subnetwork	0.000899	<0.05	APOB (6.8)	APOH (6.5)	APOC3 (5.8)	ASGR1 (5.1)	APOA5 (4.5)	LCT (4.0)	ANXA9 (3.9)	ANGPTL3 (3.9)	HP (3.9)	APOC4 (3.5)
ENSG00000215756	ENSG00000215756 PPI subnetwork	0.000903	<0.05	APOC3 (6.5)	APOC4 (6.0)	APOB (5.9)	APOH (5.8)	APOA5 (5.8)	APOC1 (5.6)	ASGR1 (5.4)	ABCG5 (4.8)	NPC1L1 (4.6)	ANGPTL3 (4.6)
ENSG00000118137	APOA1 PPI subnetwork	0.000903	<0.05	APOC3 (6.5)	APOC4 (6.0)	APOB (5.9)	APOH (5.8)	APOA5 (5.8)	APOC1 (5.6)	ASGR1 (5.4)	ABCG5 (4.8)	NPC1L1 (4.6)	ANGPTL3 (4.6)
ENSG00000141101	NOB1 PPI subnetwork	0.000908	<0.05	WDR12 (5.2)	QTRT1 (4.6)	TSEN2 (4.5)	DDX56 (4.4)	NAA25 (4.2)	DDX18 (4.1)	KRI1 (3.8)	ZNF259 (3.8)	TOMM40 (3.5)	SURF6 (3.5)
REACTOME_PLATELET_AGGREGATION_PLUG_FORMATION	REACTOME_PLATELET_AGGREGATION_PLUG_FORMATION	0.00091	<0.05	APOH (5.2)	HNF4A (4.1)	APOB (3.8)	ASGR1 (3.5)	HP (3.4)	ENSG00000233147 (3.4)	APOC1 (3.3)	CETP (3.3)	APOC3 (3.2)	CDKN2D (3.2)
MP:0001914	hemorrhage	0.000925	<0.05	FN1 (4.3)	RASIP1 (3.5)	KANK2 (3.4)	ARHGEF15 (3.4)	NYNRIN (3.2)	DOCK6 (3.2)	PVRL2 (2.9)	HLX (2.8)	APOB (2.6)	SIX5 (2.6)
KEGG_LINOLEIC_ACID_METABOLISM	KEGG_LINOLEIC_ACID_METABOLISM	0.000933	<0.05	ABCG5 (7.3)	SLC22A1 (6.7)	ABCG8 (5.6)	LPA (5.5)	ABCB11 (5.3)	ABCA6 (5.2)	GCKR (4.8)	APOC4 (4.7)	APOA4 (4.5)	TM6SF2 (4.4)
ENSG00000137309	HMGA1 PPI subnetwork	0.000942	<0.05	RBM12 (3.5)	MAPKAPK5 (3.1)	BRCA2 (3.1)	BUD13 (2.9)	SF3A1 (2.9)	CPNE1 (2.9)	POC5 (2.9)	GPN2 (2.7)	ARID1A (2.6)	PFAS (2.6)
ENSG00000128272	ATF4 PPI subnetwork	0.000963	<0.05	TRIB1 (5.4)	SARS (4.4)	PER1 (4.1)	VLDLR (3.6)	OSM (3.3)	N4BP2L1 (3.2)	IRF2BP2 (2.8)	MAFB (2.8)	BCL3 (2.7)	MAPKAPK5 (2.5)
KEGG_GLYCINE_SERINE_AND_THREONINE_METABOLISM	KEGG_GLYCINE_SERINE_AND_THREONINE_METABOLISM	0.000965	<0.05	ANGPTL3 (5.8)	HNF4A (5.2)	SLC22A1 (5.2)	APOA5 (5.1)	CYP7A1 (4.6)	GCKR (4.2)	APOC4 (4.1)	LPA (4.1)	ABCB11 (3.9)	MOSC1 (3.5)
ENSG00000143514	TP53BP2 PPI subnetwork	0.000966	<0.05	NR0B2 (3.0)	LPAR2 (2.7)	ZFHX3 (2.6)	CSNK1G3 (2.5)	ANXA9 (2.4)	NFE2L3 (2.4)	CARM1 (2.4)	C11orf9 (2.3)	CETP (2.3)	NRBP1 (2.2)
GO:0016709	oxidoreductase activity, acting on paired donors, with incorporation or reduction of molecular oxygen, NADH or NADPH as one donor, and incorporation of one atom of oxygen	0.000971	<0.05	ABCB11 (6.0)	LPA (5.9)	SLC22A1 (5.9)	APOC4 (5.6)	ABCG5 (5.4)	CYP7A1 (5.3)	ANGPTL3 (4.7)	APOA5 (4.6)	GCKR (4.2)	ABCA6 (4.0)
GO:0016829	lyase activity	0.000985	<0.05	GPAM (4.0)	MOSC1 (4.0)	DHODH (3.6)	NFS1 (3.5)	PDHB (3.4)	FADS2 (3.3)	APOA5 (3.3)	C2orf43 (3.2)	ABCB11 (3.0)	FADS1 (3.0)
ENSG00000172071	EIF2AK3 PPI subnetwork	0.000996	<0.05	PARP10 (3.1)	USP24 (2.7)	SYMPK (2.3)	GDF5 (2.3)	UBXN4 (2.2)	BCL3 (2.1)	ZNF180 (2.1)	NTN5 (1.9)	NPHP3 (1.9)	IGF2R (1.9)
MP:0002419	abnormal innate immunity	0.000997	<0.05	TRIB1 (5.3)	OSM (4.3)	HP (3.6)	MAFB (3.5)	BCL3 (3.4)	PVR (3.2)	GCKR (2.7)	NR0B2 (2.7)	ASGR1 (2.6)	HLX (2.6)
GO:0061008	hepaticobiliary system development	0.001	<0.05	CYP7A1 (3.9)	HNF4A (3.4)	PCSK9 (3.0)	HNF1A (2.9)	ENSG00000244861 (2.9)	TIRAP (2.7)	ABCG5 (2.6)	C17orf59 (2.5)	NR0B2 (2.5)	ABCG8 (2.4)
ENSG00000213923	CSNK1E PPI subnetwork	0.00101	<0.05	WDR12 (4.2)	PFAS (4.2)	QTRT1 (4.0)	TSEN2 (3.9)	ZNF259 (3.8)	DDX18 (3.7)	NAA25 (3.5)	DDX56 (3.1)	AMPD2 (3.0)	ILF3 (2.9)
ENSG00000113360	DROSHA PPI subnetwork	0.00105	<0.05	PARP10 (3.1)	MAU2 (3.0)	GMIP (2.7)	USP24 (2.6)	ARID1A (2.4)	TNRC6C (2.4)	GDF5 (2.4)	ZNF180 (2.3)	SIX5 (2.3)	POLK (2.0)
ENSG00000188994	ZNF292 PPI subnetwork	0.00105	<0.05	APOH (8.0)	APOB (7.7)	APOC3 (7.3)	ASGR1 (5.9)	APOA5 (5.0)	ANGPTL3 (4.7)	HP (4.3)	APOC4 (4.1)	APOC1 (4.1)	ANXA9 (4.0)
GO:0008203	cholesterol metabolic process	0.00106	<0.05	HMGCR (8.2)	LDLR (7.8)	FADS2 (7.6)	FADS1 (7.2)	PCSK9 (6.8)	ENSG00000236267 (3.9)	CYP7A1 (3.6)	NPC1L1 (3.5)	LPA (3.3)	TMEM57 (2.8)
MP:0004774	abnormal bile salt level	0.00106	<0.05	APOC4 (6.0)	ABCG8 (5.6)	ABCG5 (5.1)	APOA5 (4.9)	TM6SF2 (4.6)	ANGPTL3 (4.4)	HNF4A (4.4)	ABCA6 (3.6)	HEATR7B1 (3.5)	ABCB11 (3.0)
GO:0016746	transferase activity, transferring acyl groups	0.00108	<0.05	HMGCR (5.3)	FADS1 (4.6)	FADS2 (4.5)	ABHD6 (4.1)	SLC25A35 (3.8)	GPAM (3.7)	CYP20A1 (3.2)	TM6SF2 (3.1)	MOSC1 (2.9)	ABCG5 (2.9)
REACTOME_XENOBIOTICS	REACTOME_XENOBIOTICS	0.00108	<0.05	SLC22A1 (11.2)	LPA (7.8)	ABCG5 (7.8)	ABCB11 (7.3)	TM6SF2 (6.8)	ABCG8 (6.1)	GCKR (5.9)	APOA5 (5.8)	NPC1L1 (5.7)	APOC4 (5.5)
GO:0048029	monosaccharide binding	0.0011	<0.05	LPA (4.7)	SPAG4 (3.9)	CMTM7 (3.2)	FER1L4 (3.1)	GSTM4 (3.0)	TRAPPC6A (3.0)	GPAM (2.7)	VLDLR (2.7)	MOSC1 (2.7)	APOA5 (2.6)
MP:0010701	fusion of atlas and odontoid process	0.0011	<0.05	BCAM (3.5)	NYNRIN (2.7)	SIX5 (2.3)	ENSG00000235545 (2.0)	LPAL2 (2.0)	C11orf9 (2.0)	FER1L4 (1.9)	ZNF285 (1.9)	ARHGEF15 (1.8)	ENSG00000254235 (1.8)
ENSG00000150527	CTAGE5 PPI subnetwork	0.00111	<0.05	APOH (7.9)	APOB (7.3)	APOC3 (6.7)	ASGR1 (5.7)	APOA5 (5.3)	ANGPTL3 (4.4)	HP (4.4)	APOC4 (4.3)	APOC1 (3.9)	ANXA9 (3.5)
ENSG00000067596	DHX8 PPI subnetwork	0.00113	<0.05	DDX18 (4.0)	SUGP1 (3.8)	DHX38 (3.7)	SF3A1 (3.5)	MAU2 (3.4)	SYMPK (3.0)	SPTY2D1 (2.9)	SURF6 (2.7)	ZNF259 (2.7)	RBM39 (2.7)
ENSG00000215754	ENSG00000215754 PPI subnetwork	0.00113	<0.05	APOC3 (8.3)	APOB (8.1)	APOH (7.3)	APOC1 (5.8)	ASGR1 (5.5)	APOA4 (5.4)	ABCG5 (5.1)	NPC1L1 (4.9)	APOA5 (4.9)	NR0B2 (4.2)
GO:0061135	endopeptidase regulator activity	0.00113	<0.05	APOH (6.6)	HP (5.7)	ASGR1 (5.6)	APOB (5.4)	APOA5 (4.8)	APOC1 (4.5)	ANXA9 (4.4)	APOC3 (4.3)	APOC4 (4.1)	GCKR (4.1)
REACTOME_FATTY_ACID_TRIACYLGLYCEROL_AND_KETONE_BODY_METABOLISM	REACTOME_FATTY_ACID_TRIACYLGLYCEROL_AND_KETONE_BODY_METABOLISM	0.00113	<0.05	FADS2 (6.5)	GPAM (6.0)	PPARG (5.9)	LDLR (5.8)	FADS1 (5.7)	HMGCR (5.1)	MOSC1 (4.0)	PDHB (3.6)	PCSK9 (3.6)	ABHD6 (3.2)
GO:0061134	peptidase regulator activity	0.00117	<0.05	APOH (6.1)	HP (5.4)	ASGR1 (5.4)	APOB (5.1)	APOA5 (4.4)	APOC1 (4.2)	APOC3 (4.1)	ANXA9 (4.0)	GCKR (3.8)	APOC4 (3.7)
GO:0034339	regulation of transcription from RNA polymerase II promoter by nuclear hormone receptor	0.00117	<0.05	ATG4D (3.5)	GCNT4 (3.2)	PER1 (3.1)	HNF1A (2.8)	PPP1R37 (2.5)	ABCG8 (2.4)	C17orf59 (2.3)	CCDC93 (2.1)	SPTY2D1 (2.1)	LPIN3 (2.0)
GO:0010874	regulation of cholesterol efflux	0.00117	<0.05	TIMD4 (4.8)	ENSG00000233147 (4.1)	ABCA1 (3.6)	GEMIN7 (3.5)	APOC1 (3.2)	ENSG00000238078 (3.2)	PPARG (3.0)	MYLIP (2.8)	C20orf152 (2.6)	ALS2CR8 (2.6)
ENSG00000110244	APOA4 PPI subnetwork	0.00118	<0.05	APOB (7.0)	APOC3 (6.0)	APOH (5.4)	NPC1L1 (4.8)	ABCG5 (4.6)	ASGR1 (4.3)	APOA5 (4.2)	APOA4 (4.1)	LCT (3.8)	ANGPTL3 (3.7)
ENSG00000019991	HGF PPI subnetwork	0.00118	<0.05	MYLIP (4.1)	LPA (3.8)	APOA5 (3.6)	C1orf172 (3.5)	FUT2 (3.3)	CBLC (3.2)	ENSG00000254235 (3.1)	CYP7A1 (3.1)	HLX (3.1)	C1orf63 (3.0)
ENSG00000171557	FGG PPI subnetwork	0.00118	<0.05	APOH (7.4)	ANGPTL3 (6.5)	HP (6.3)	ASGR1 (5.7)	APOB (5.5)	APOC3 (4.9)	APOA5 (4.7)	APOC4 (4.5)	APOC1 (4.3)	ABCB11 (4.2)
GO:0004866	endopeptidase inhibitor activity	0.00123	<0.05	APOH (6.6)	HP (5.7)	ASGR1 (5.6)	APOB (5.4)	APOA5 (4.9)	APOC1 (4.5)	ANXA9 (4.4)	APOC3 (4.3)	APOC4 (4.2)	GCKR (4.0)
ENSG00000176165	FOXG1 PPI subnetwork	0.00126	<0.05	ENSG00000244861 (2.8)	ATXN2 (2.6)	PLCG1 (2.4)	IRF2BP2 (2.4)	TBC1D10A (2.4)	ENSG00000226806 (2.4)	MTMR3 (2.3)	CSNK1G3 (2.2)	MAMSTR (2.2)	ENSG00000231768 (2.2)
REACTOME_SYNTHESIS_OF_BILE_ACIDS_AND_BILE_SALTS	REACTOME_SYNTHESIS_OF_BILE_ACIDS_AND_BILE_SALTS	0.00126	<0.05	APOC4 (9.1)	CYP7A1 (7.0)	APOA5 (6.9)	ABCB11 (6.4)	LPA (6.4)	ANGPTL3 (6.0)	SLC22A1 (5.8)	LPAL2 (4.2)	HP (4.2)	GCKR (4.1)
ENSG00000168454	TXNDC2 PPI subnetwork	0.00126	<0.05	APOE (7.4)	APOB (6.4)	APOH (5.9)	APOA4 (5.3)	TIMD4 (5.3)	ASGR1 (5.2)	APOC3 (5.1)	APOC1 (4.5)	ABCA1 (4.1)	APOA5 (3.9)
MP:0004151	decreased circulating iron level	0.00127	<0.05	TIMD4 (4.2)	NR0B2 (3.8)	GCKR (3.4)	MAFB (3.3)	FUT2 (3.1)	CETP (3.1)	HNF1A (3.0)	HP (2.7)	RHD (2.7)	BCL3 (2.5)
MP:0011108	partial embryonic lethality during organogenesis	0.00127	<0.05	PVRL2 (4.3)	ZFHX3 (4.1)	ARID1A (3.2)	NYNRIN (2.9)	ABCA1 (2.7)	TRIB1 (2.6)	DOCK6 (2.6)	HNF4A (2.6)	HNF1A (2.6)	BCAM (2.6)
GO:0016638	oxidoreductase activity, acting on the CH-NH2 group of donors	0.00128	<0.05	ANGPTL3 (3.9)	FN1 (3.6)	SLC22A1 (3.1)	MOSC1 (3.0)	SLC22A2 (2.9)	HNF4A (2.8)	HP (2.6)	ATXN7L2 (2.5)	TM6SF2 (2.3)	APOC4 (2.2)
GO:0071813	lipoprotein particle binding	0.0013	<0.05	APOC1 (6.7)	APOB (6.2)	APOC3 (5.8)	APOH (5.3)	ASGR1 (5.2)	APOA5 (4.7)	TIMD4 (4.5)	CETP (4.5)	APOA4 (4.5)	APOC4 (4.3)
GO:0071814	protein-lipid complex binding	0.0013	<0.05	APOC1 (6.7)	APOB (6.2)	APOC3 (5.8)	APOH (5.3)	ASGR1 (5.2)	APOA5 (4.7)	TIMD4 (4.5)	CETP (4.5)	APOA4 (4.5)	APOC4 (4.3)
ENSG00000143379	SETDB1 PPI subnetwork	0.00133	<0.05	BUD13 (3.7)	C19orf52 (2.6)	FBXO46 (2.5)	ZNF180 (2.5)	DMWD (2.3)	DCPS (2.2)	CPNE1 (2.2)	TNRC6C (2.2)	ILF3 (2.0)	SMARCA4 (2.0)
KEGG_PRIMARY_BILE_ACID_BIOSYNTHESIS	KEGG_PRIMARY_BILE_ACID_BIOSYNTHESIS	0.00134	<0.05	APOC4 (8.3)	LPA (7.5)	CYP7A1 (7.1)	ABCB11 (6.7)	APOA5 (6.6)	SLC22A1 (5.4)	ANGPTL3 (5.2)	GCKR (4.7)	ABCA6 (4.4)	HP (4.1)
ENSG00000132361	KIAA0664 PPI subnetwork	0.00134	<0.05	WDR12 (4.9)	DDX18 (4.6)	DDX56 (4.3)	NAA25 (3.7)	ZNF259 (3.5)	SARS (3.4)	KRI1 (3.4)	TOMM40 (3.4)	TSEN2 (3.0)	QTRT1 (3.0)
ENSG00000113889	KNG1 PPI subnetwork	0.00135	<0.05	ANGPTL3 (6.6)	APOC4 (5.1)	HP (4.6)	APOH (4.2)	ASGR1 (4.0)	LPA (4.0)	HNF4A (3.8)	GCKR (3.8)	APOA5 (3.5)	ABCB11 (3.5)
GO:0004623	phospholipase A2 activity	0.00135	<0.05	NKPD1 (4.5)	CETP (3.8)	APOC1 (3.7)	TIMD4 (3.5)	SPTLC3 (3.2)	APOE (3.1)	SLC22A3 (2.9)	LPIN3 (2.7)	MOSC1 (2.5)	ANXA9 (2.4)
ENSG00000113916	BCL6 PPI subnetwork	0.00135	<0.05	ARID1A (3.7)	BCL3 (3.4)	TRIB1 (3.3)	PER1 (3.3)	MAU2 (3.2)	USP24 (3.1)	IRF2BP2 (2.9)	TNRC6C (2.8)	PARP10 (2.7)	GMIP (2.6)
GO:0032451	demethylase activity	0.00136	<0.05	SLC22A1 (4.1)	ENSG00000236267 (3.8)	LPA (3.7)	ABCG8 (3.6)	HEATR7B1 (3.3)	CYP7A1 (3.0)	APOA5 (2.9)	NPC1L1 (2.9)	ABCG5 (2.7)	FBXO46 (2.6)
MP:0008254	increased megakaryocyte cell number	0.00136	<0.05	ABCG8 (4.4)	RHCE (2.9)	RHD (2.9)	FBXO46 (2.4)	GRINA (2.4)	CPNE1 (2.3)	MTMR3 (2.2)	N4BP2L1 (2.1)	GSTM4 (2.0)	RGS12 (2.0)
ENSG00000160255	ITGB2 PPI subnetwork	0.00137	<0.05	APOH (3.8)	SH2B3 (3.1)	CDKN2D (3.1)	HP (3.1)	GMIP (3.0)	VASP (2.9)	APOB (2.8)	HLX (2.8)	ANGPTL3 (2.7)	CETP (2.6)
GO:0070330	aromatase activity	0.0014	<0.05	SLC22A1 (8.3)	ABCB11 (6.2)	LPA (5.7)	ABCG8 (5.4)	ABCG5 (5.4)	GCKR (5.0)	TM6SF2 (4.9)	LPAL2 (4.6)	CYP7A1 (4.2)	GSTM4 (3.9)
GO:0030414	peptidase inhibitor activity	0.00141	<0.05	APOH (6.6)	HP (5.6)	APOB (5.5)	ASGR1 (5.5)	APOA5 (4.7)	APOC1 (4.4)	APOC3 (4.3)	ANXA9 (4.2)	APOC4 (4.0)	GCKR (3.9)
REACTOME_CREATION_OF_C4_AND_C2_ACTIVATORS	REACTOME_CREATION_OF_C4_AND_C2_ACTIVATORS	0.00142	<0.05	TIMD4 (5.5)	APOE (5.1)	GCKR (5.0)	ABCB11 (4.8)	APOC4 (4.7)	SLC22A1 (4.6)	LPA (4.3)	APOC1 (4.2)	APOA5 (3.9)	ANGPTL3 (3.7)
ENSG00000075643	MOCOS PPI subnetwork	0.00144	<0.05	APOE (7.7)	APOB (5.8)	APOH (5.6)	APOA4 (5.2)	ASGR1 (5.1)	TIMD4 (4.8)	APOC3 (4.8)	APOC1 (4.5)	ABCA1 (4.4)	MAFB (3.6)
MP:0002981	increased liver weight	0.00144	<0.05	ABCG8 (6.9)	TM6SF2 (5.2)	APOA5 (5.0)	APOC4 (5.0)	ABCB11 (5.0)	SLC22A1 (4.6)	FADS1 (4.5)	ABCG5 (4.5)	APOA4 (4.2)	CYP7A1 (4.0)
ENSG00000164344	KLKB1 PPI subnetwork	0.00145	<0.05	ANGPTL3 (7.5)	LPA (6.8)	APOA5 (6.2)	APOC4 (5.9)	GCKR (5.1)	SLC22A1 (4.9)	LPAL2 (4.2)	ABCB11 (4.0)	APOH (4.0)	ASGR1 (3.9)
ENSG00000171401	KRT13 PPI subnetwork	0.00145	<0.05	APOH (8.4)	APOB (8.1)	APOC3 (7.6)	ASGR1 (5.8)	APOA5 (5.2)	ANGPTL3 (4.9)	HP (4.5)	APOC1 (4.3)	APOC4 (4.2)	APOA4 (4.0)
MP:0000182	increased circulating LDL cholesterol level	0.00147	<0.05	APOC1 (5.5)	APOA4 (5.3)	NPC1L1 (4.5)	TM6SF2 (4.0)	APOC3 (3.9)	NR0B2 (3.9)	ABCG5 (3.6)	TIMD4 (3.5)	ABCA1 (3.2)	APOA5 (3.2)
GO:0044283	small molecule biosynthetic process	0.00148	<0.05	CYP7A1 (4.5)	ABCB11 (3.7)	FADS2 (3.3)	TM6SF2 (3.1)	LPAL2 (3.1)	ENSG00000236267 (3.0)	LPA (2.9)	GCKR (2.8)	FADS1 (2.8)	ALDH2 (2.7)
REACTOME_SYNTHESIS_OF_BILE_ACIDS_AND_BILE_SALTS_VIA_7ALPHA:HYDROXYCHOLESTEROL	REACTOME_SYNTHESIS_OF_BILE_ACIDS_AND_BILE_SALTS_VIA_7ALPHA:HYDROXYCHOLESTEROL	0.00149	<0.05	APOC4 (10.3)	APOA5 (8.5)	CYP7A1 (8.0)	ABCB11 (7.2)	ANGPTL3 (6.7)	SLC22A1 (5.9)	LPA (5.5)	ABCG8 (4.8)	ASGR1 (4.8)	ABCG5 (4.8)
GO:0000790	nuclear chromatin	0.00151	<0.05	ARID1A (3.9)	FBXO46 (3.7)	CARM1 (2.7)	ATXN2 (2.7)	MAFB (2.5)	ATXN7L2 (2.5)	CEP250 (2.4)	BUD13 (2.3)	TOP1 (2.2)	ILF3 (2.2)
GO:0046527	glucosyltransferase activity	0.00152	<0.05	PVR (3.5)	ATP13A1 (3.3)	PVRL2 (2.9)	IGF2R (2.7)	ZNF285 (2.7)	HP (2.6)	ANKRD31 (2.6)	UBA5 (2.5)	CLPTM1 (2.4)	NAA25 (2.4)
MP:0004952	increased spleen weight	0.00153	<0.05	RHCE (8.4)	RHD (8.2)	TIMD4 (5.3)	CETP (4.3)	MAFB (3.9)	GMIP (2.9)	GRINA (2.8)	TRIB1 (2.7)	VASP (2.7)	LIF (2.4)
ENSG00000133794	ARNTL PPI subnetwork	0.00155	<0.05	PER1 (5.4)	SPTY2D1 (3.7)	TRIB1 (3.3)	IRF2BP2 (2.8)	GPAM (2.7)	LIF (2.4)	LDLR (2.4)	TMEM57 (2.3)	TOP1 (2.3)	OTX1 (2.2)
ENSG00000110245	APOC3 PPI subnetwork	0.00155	<0.05	APOC3 (7.5)	APOB (5.7)	APOH (5.3)	NPC1L1 (5.0)	APOC1 (4.9)	ASGR1 (4.3)	APOA4 (4.3)	ABCG5 (4.2)	APOA5 (4.1)	NR0B2 (3.6)
ENSG00000215755	ENSG00000215755 PPI subnetwork	0.00155	<0.05	APOC3 (7.5)	APOB (5.7)	APOH (5.3)	NPC1L1 (5.0)	APOC1 (4.9)	ASGR1 (4.3)	APOA4 (4.3)	ABCG5 (4.2)	APOA5 (4.1)	NR0B2 (3.6)
GO:0002020	protease binding	0.00155	<0.05	ASGR1 (3.9)	LIF (3.6)	OSM (3.6)	HNF1A (3.3)	APOB (3.0)	HP (2.8)	APOA5 (2.8)	ADAM1 (2.7)	APOH (2.7)	BCL3 (2.4)
ENSG00000187837	HIST1H1C PPI subnetwork	0.00156	<0.05	RBM39 (3.8)	RBM12 (3.1)	C1orf63 (2.8)	PSRC1 (2.7)	USP1 (2.5)	ILF3 (2.4)	FER1L4 (2.3)	ENSG00000256731 (2.3)	TOP1 (2.3)	RPL5 (2.2)
ENSG00000101361	NOP56 PPI subnetwork	0.00156	<0.05	WDR12 (5.1)	NAA25 (4.8)	ZNF259 (4.8)	DDX56 (4.5)	SURF6 (4.3)	DDX18 (4.2)	QTRT1 (4.0)	TOMM40 (3.9)	KRI1 (3.8)	SNORA66 (3.8)
MP:0005332	abnormal amino acid level	0.00159	<0.05	APOC4 (4.5)	APOA5 (4.1)	SLC22A1 (4.0)	ANGPTL3 (4.0)	LPA (4.0)	TM6SF2 (3.8)	ABCB11 (3.8)	GCKR (3.5)	GSTM4 (3.1)	NFS1 (3.1)
ENSG00000172594	SMPDL3A PPI subnetwork	0.00163	<0.05	APOE (6.7)	APOB (6.5)	APOH (6.1)	APOA4 (5.4)	APOC3 (5.2)	ASGR1 (5.0)	TIMD4 (4.8)	APOC1 (4.4)	APOA5 (3.9)	GCKR (3.8)
REACTOME_INITIAL_TRIGGERING_OF_COMPLEMENT	REACTOME_INITIAL_TRIGGERING_OF_COMPLEMENT	0.00166	<0.05	TIMD4 (5.7)	APOE (5.3)	APOC1 (4.9)	GCKR (4.6)	APOC4 (4.5)	HP (4.2)	LPA (4.2)	ABCB11 (4.0)	SLC22A1 (4.0)	APOA5 (3.5)
ENSG00000172780	RAB43 PPI subnetwork	0.00167	<0.05	DHX38 (3.6)	DDX18 (3.6)	SF3A1 (3.6)	BUD13 (3.4)	SPTY2D1 (3.3)	BRAP (3.3)	SUGP1 (3.3)	ZNF259 (2.8)	ZNF285 (2.8)	SYMPK (2.7)
GO:0016298	lipase activity	0.00167	<0.05	NKPD1 (4.2)	CETP (4.0)	PPARG (3.4)	SPTLC3 (3.4)	APOE (3.2)	APOC1 (3.0)	MAFB (2.9)	MOSC1 (2.7)	TIMD4 (2.5)	ABHD6 (2.4)
GO:0016125	sterol metabolic process	0.00167	<0.05	HMGCR (8.1)	LDLR (7.9)	FADS2 (7.8)	FADS1 (7.3)	PCSK9 (6.7)	ENSG00000236267 (4.0)	CYP7A1 (3.7)	NPC1L1 (3.4)	LPA (3.2)	SPTLC3 (2.8)
ENSG00000173120	KDM2A PPI subnetwork	0.00169	<0.05	PARP10 (3.1)	GDF5 (2.8)	TNRC6C (2.7)	MAU2 (2.5)	RNF215 (2.4)	IRF2BP2 (2.4)	NTN5 (2.4)	MYLIP (2.3)	OBP2B (2.2)	GMIP (2.0)
GO:0005044	scavenger receptor activity	0.00169	<0.05	TIMD4 (7.3)	CETP (3.9)	MAFB (3.6)	ABCG8 (2.8)	ABCG5 (2.8)	LCT (2.7)	APOA4 (2.6)	NR0B2 (2.4)	NPC1L1 (2.3)	HP (2.3)
KEGG_STEROID_HORMONE_BIOSYNTHESIS	KEGG_STEROID_HORMONE_BIOSYNTHESIS	0.0017	<0.05	CYP7A1 (6.1)	ABCG5 (5.9)	SLC22A1 (5.5)	ABCB11 (5.4)	ABCG8 (5.2)	APOC4 (5.2)	LPA (4.7)	GCKR (4.7)	APOA5 (4.2)	ANGPTL3 (3.8)
GO:0046394	carboxylic acid biosynthetic process	0.00173	<0.05	CYP7A1 (4.7)	ENSG00000236267 (4.0)	ABCB11 (4.0)	LPAL2 (3.5)	FADS2 (3.4)	PCSK9 (3.0)	GCKR (2.9)	FADS1 (2.9)	APOC4 (2.8)	TM6SF2 (2.8)
GO:0016053	organic acid biosynthetic process	0.00173	<0.05	CYP7A1 (4.7)	ENSG00000236267 (4.0)	ABCB11 (4.0)	LPAL2 (3.5)	FADS2 (3.4)	PCSK9 (3.0)	GCKR (2.9)	FADS1 (2.9)	APOC4 (2.8)	TM6SF2 (2.8)
ENSG00000156482	RPL30 PPI subnetwork	0.00173	<0.05	RPL5 (5.4)	SNORA66 (4.2)	DDX18 (3.8)	NAA25 (3.5)	WDR12 (3.4)	ZNF259 (3.3)	DDX56 (3.2)	TOMM40 (3.1)	KRI1 (3.1)	PFAS (3.0)
MP:0005185	decreased circulating progesterone level	0.00175	<0.05	KIAA1324 (3.6)	LIF (3.5)	APOB (3.2)	GCKR (2.8)	GPAM (2.8)	ST3GAL4 (2.4)	APOH (2.4)	APOC3 (2.2)	PPARG (2.1)	LPIN3 (1.9)
GO:0046930	pore complex	0.00176	<0.05	ANGPTL3 (3.5)	LPA (3.2)	PFAS (2.9)	CTC1 (2.9)	DDX56 (2.9)	POC5 (2.8)	NAA25 (2.7)	WDR12 (2.5)	PHF20 (2.4)	ASGR1 (2.4)
ENSG00000185245	GP1BA PPI subnetwork	0.00177	<0.05	ENSG00000233147 (4.7)	HP (4.4)	FN1 (4.0)	ANGPTL3 (3.7)	CDKN2D (3.6)	GCKR (3.3)	APOC4 (3.2)	CETP (3.0)	CYP7A1 (2.9)	ABCB11 (2.8)
MP:0002928	abnormal bile duct morphology	0.00179	<0.05	DYNC2LI1 (4.0)	ABCA6 (3.1)	TMEM107 (3.1)	HAVCR1 (2.9)	CCDC157 (2.9)	CEP112 (2.6)	TNRC6C (2.5)	CSNK1G3 (2.4)	BCL3 (2.3)	CYB561D1 (2.3)
MP:0002060	abnormal skin morphology	0.00179	<0.05	SFN (5.3)	CBLC (4.2)	C1orf172 (3.7)	GCNT4 (2.8)	PLEC (2.5)	FN1 (2.4)	C17orf57 (2.3)	ENSG00000226622 (2.1)	ANXA9 (2.1)	AP1M2 (2.0)
GO:0009755	hormone-mediated signaling pathway	0.00181	<0.05	HNF1A (3.3)	RSPH6A (2.6)	PER1 (2.5)	NR0B2 (2.5)	SPAG4 (2.4)	GCNT4 (2.3)	ST3GAL4 (2.2)	ABCG8 (2.1)	CYP7A1 (2.0)	TM6SF2 (2.0)
MP:0000784	forebrain hypoplasia	0.00183	<0.05	OTX1 (5.7)	GLI2 (3.8)	ENSG00000231768 (3.3)	PPP1R37 (2.7)	NCAN (2.6)	SYMPK (2.4)	SIX5 (2.4)	ABCA1 (2.3)	NBEAL1 (2.2)	EHBP1 (2.1)
ENSG00000175197	DDIT3 PPI subnetwork	0.00183	<0.05	TRIB1 (6.8)	PER1 (5.9)	OSM (3.6)	SARS (3.3)	PVR (3.0)	IRF2BP2 (3.0)	BCL3 (2.7)	N4BP2L1 (2.6)	VLDLR (2.5)	SNORA66 (2.5)
ENSG00000181827	RFX7 PPI subnetwork	0.00185	<0.05	APOH (6.2)	SFN (5.4)	APOC3 (5.2)	ASGR1 (5.1)	APOB (5.0)	BCAM (4.1)	APOE (3.9)	HP (3.7)	APOC1 (3.6)	APOC4 (3.3)
GO:0033293	monocarboxylic acid binding	0.00187	<0.05	MOSC1 (5.3)	PPARG (5.3)	GPAM (4.2)	APOB (4.0)	APOA4 (3.8)	APOC1 (3.7)	APOC3 (3.6)	APOE (3.5)	ACAD10 (3.4)	APOH (3.2)
GO:0034369	plasma lipoprotein particle remodeling	0.00189	<0.05	APOC1 (4.1)	APOA4 (4.1)	APOE (3.5)	ASGR1 (3.5)	SPATC1 (3.5)	NR0B2 (3.4)	APOB (3.4)	ABCA1 (3.4)	TIMD4 (3.4)	ABCG5 (3.4)
GO:0034368	protein-lipid complex remodeling	0.00189	<0.05	APOC1 (4.1)	APOA4 (4.1)	APOE (3.5)	ASGR1 (3.5)	SPATC1 (3.5)	NR0B2 (3.4)	APOB (3.4)	ABCA1 (3.4)	TIMD4 (3.4)	ABCG5 (3.4)
GO:0034367	macromolecular complex remodeling	0.00189	<0.05	APOC1 (4.1)	APOA4 (4.1)	APOE (3.5)	ASGR1 (3.5)	SPATC1 (3.5)	NR0B2 (3.4)	APOB (3.4)	ABCA1 (3.4)	TIMD4 (3.4)	ABCG5 (3.4)
GO:0043401	steroid hormone mediated signaling pathway	0.0019	<0.05	HNF1A (3.7)	GCNT4 (3.0)	RSPH6A (2.9)	PER1 (2.8)	ABCG8 (2.7)	TM6SF2 (2.5)	HNF4A (2.3)	PPP1R37 (2.3)	ENSG00000226648 (2.0)	CYP7A1 (2.0)
ENSG00000198646	NCOA6 PPI subnetwork	0.0019	<0.05	CPNE1 (3.8)	PLEC (3.5)	PHF20 (3.4)	ARID1A (3.4)	TRIB1 (3.2)	MTMR3 (2.9)	ATXN7L2 (2.8)	SF3A1 (2.8)	RBM39 (2.7)	SLC22A3 (2.5)
MP:0005317	increased triglyceride level	0.00191	<0.05	PPARG (6.1)	APOC1 (5.8)	GPAM (4.4)	ABCA1 (3.7)	MOSC1 (3.7)	TIMD4 (3.0)	HP (2.8)	SORT1 (2.4)	NPHP3 (2.3)	GSTM4 (2.3)
REACTOME_BILE_ACID_AND_BILE_SALT_METABOLISM	REACTOME_BILE_ACID_AND_BILE_SALT_METABOLISM	0.00191	<0.05	APOC4 (9.2)	CYP7A1 (7.6)	APOA5 (7.5)	ANGPTL3 (7.3)	LPA (6.5)	ABCB11 (6.4)	SLC22A1 (6.4)	ABCG5 (4.7)	GCKR (4.6)	ABCA6 (4.4)
GO:0034361	very-low-density lipoprotein particle	0.00192	<0.05	APOC3 (9.0)	APOB (8.7)	APOH (8.7)	APOC1 (8.2)	APOA4 (7.4)	APOA5 (6.4)	ASGR1 (6.2)	APOC4 (5.6)	HP (5.4)	HNF4A (5.3)
GO:0034385	triglyceride-rich lipoprotein particle	0.00192	<0.05	APOC3 (9.0)	APOB (8.7)	APOH (8.7)	APOC1 (8.2)	APOA4 (7.4)	APOA5 (6.4)	ASGR1 (6.2)	APOC4 (5.6)	HP (5.4)	HNF4A (5.3)
GO:0045940	positive regulation of steroid metabolic process	0.00192	<0.05	ENSG00000226622 (3.9)	ABCA1 (3.7)	C20orf152 (3.4)	ENSG00000228044 (3.1)	MYLIP (3.0)	ENSG00000233147 (3.0)	APOC1 (2.6)	ZNF285 (2.4)	COL4A3BP (2.4)	YSK4 (2.4)
MP:0002404	increased intestinal adenoma incidence	0.00193	<0.05	ANKRD31 (2.8)	CTC1 (2.6)	OTX1 (2.6)	SLC44A2 (2.3)	SFN (2.2)	WDPCP (2.2)	FAM46B (2.2)	FEN1 (2.1)	MCM6 (2.1)	CEP250 (2.1)
ENSG00000204319	ENSG00000204319 PPI subnetwork	0.00193	<0.05	APOH (4.9)	HP (4.9)	APOC1 (4.5)	ANXA9 (4.4)	ASGR1 (4.1)	ANGPTL3 (4.1)	APOC4 (4.0)	APOA5 (3.9)	APOC3 (3.5)	APOB (3.3)
ENSG00000165525	NEMF PPI subnetwork	0.00193	<0.05	WDR12 (4.2)	NAA25 (3.3)	SURF6 (3.3)	ZNF259 (3.2)	TSEN2 (2.9)	DDX18 (2.8)	UBXN4 (2.6)	SARS (2.5)	DDX56 (2.5)	QTRT1 (2.3)
MP:0005637	abnormal iron homeostasis	0.00194	<0.05	RHD (6.8)	RHCE (5.1)	HP (4.7)	SPAG4 (3.1)	NR0B2 (2.8)	TM6SF2 (2.7)	YSK4 (2.5)	TIMD4 (2.4)	ABCB11 (2.3)	GCKR (2.3)
ENSG00000206340	C4A PPI subnetwork	0.00194	<0.05	APOB (6.7)	APOH (6.1)	APOC3 (5.6)	ASGR1 (5.2)	APOA5 (4.5)	ANXA9 (4.3)	HP (4.1)	LCT (3.8)	APOC1 (3.7)	ANGPTL3 (3.6)
ENSG00000105197	TIMM50 PPI subnetwork	0.00196	<0.05	RELB (8.0)	BCL3 (4.9)	ZDHHC18 (4.3)	TBC1D10A (3.2)	HAVCR1 (2.8)	NRBP1 (2.7)	PVR (2.5)	CLPTM1 (2.5)	NFE2L3 (2.3)	GPN2 (2.2)
GO:0044242	cellular lipid catabolic process	0.00196	<0.05	NKPD1 (4.9)	PPARG (3.9)	ABHD6 (3.9)	ACAD10 (3.9)	NPHP3 (3.7)	MOSC1 (3.4)	GPAM (3.0)	ABCB11 (2.7)	SPTLC3 (2.7)	GSTM4 (2.6)
ENSG00000067048	DDX3Y PPI subnetwork	0.00197	<0.05	WDR12 (5.5)	QTRT1 (5.5)	DDX56 (5.1)	TSEN2 (4.8)	NAA25 (4.2)	KRI1 (4.2)	ATP13A1 (3.8)	DDX18 (3.8)	SURF6 (3.7)	ZNF259 (3.7)
GO:0019915	lipid storage	0.00198	<0.05	PPARG (3.8)	APOE (3.1)	APOC1 (2.9)	MOSC1 (2.9)	ENSG00000238078 (2.7)	ABCA1 (2.5)	COL4A3BP (2.5)	GPAM (2.5)	LCT (2.3)	C20orf152 (2.2)
ENSG00000123358	NR4A1 PPI subnetwork	0.002	<0.05	ARID1A (3.4)	UBXN2B (2.8)	MTMR3 (2.7)	ZFHX3 (2.7)	TRIB1 (2.6)	MYLIP (2.5)	PLEC (2.4)	ENSG00000231768 (2.4)	ATG4D (2.4)	VAMP2 (2.4)
MP:0004969	pale kidney	0.00201	<0.05	TRIB1 (3.5)	FRK (3.0)	PER1 (2.8)	EVI5 (2.7)	COBLL1 (2.7)	PLEKHH2 (2.5)	DCPS (2.5)	SLC22A2 (2.4)	SLC22A3 (2.3)	NBEAL1 (2.3)
MP:0001195	flaky skin	0.00204	<0.05	ANXA9 (4.6)	PER1 (4.3)	NKPD1 (4.1)	SFN (3.6)	ENSG00000254235 (3.3)	HMGCR (2.9)	MAFB (2.9)	ENSG00000236267 (2.8)	SPTLC3 (2.5)	LDLR (2.4)
ENSG00000152582	SPEF2 PPI subnetwork	0.00206	<0.05	APOE (5.9)	APOH (5.2)	APOC3 (4.7)	APOB (4.7)	ASGR1 (4.4)	ANGPTL3 (3.4)	TSPAN16 (3.4)	HAVCR1 (3.3)	HNF4A (3.2)	TIMD4 (3.0)
ENSG00000136250	AOAH PPI subnetwork	0.00207	<0.05	APOH (6.3)	SFN (5.4)	APOC3 (5.3)	APOB (5.1)	ASGR1 (5.0)	BCAM (4.1)	APOE (3.9)	HP (3.7)	APOC1 (3.5)	APOA5 (3.3)
ENSG00000101343	CRNKL1 PPI subnetwork	0.00209	<0.05	SUGP1 (4.1)	DHX38 (3.9)	BUD13 (3.6)	DDX18 (3.6)	ZNF285 (3.0)	KRI1 (2.8)	MAU2 (2.8)	BRAP (2.8)	SF3A1 (2.8)	C12orf43 (2.7)
KEGG_RETINOL_METABOLISM	KEGG_RETINOL_METABOLISM	0.00211	<0.05	LPA (7.1)	ABCG5 (7.1)	SLC22A1 (6.9)	ABCB11 (6.7)	CYP7A1 (6.2)	ABCG8 (5.9)	TM6SF2 (5.8)	APOC4 (5.5)	APOA5 (4.7)	GCKR (4.6)
MP:0005292	improved glucose tolerance	0.00212	<0.05	PPARG (4.0)	MOSC1 (3.6)	GPAM (2.9)	COBLL1 (2.8)	SORT1 (2.6)	ABCB11 (2.4)	ZHX3 (2.3)	NR0B2 (2.3)	TRIB1 (2.2)	PER1 (2.2)
ENSG00000118690	ARMC2 PPI subnetwork	0.00213	<0.05	APOH (6.3)	SFN (5.5)	APOC3 (5.3)	ASGR1 (5.2)	APOB (5.0)	BCAM (4.2)	APOE (3.7)	HP (3.7)	APOC1 (3.5)	APOC4 (3.3)
MP:0002875	decreased erythrocyte cell number	0.00216	<0.05	RHCE (8.4)	RHD (8.0)	CETP (3.7)	TIMD4 (3.0)	C12orf51 (2.9)	LIF (2.3)	ABCA1 (2.0)	ENSG00000244861 (1.9)	ENSG00000238078 (1.8)	SLC44A2 (1.8)
ENSG00000126218	F10 PPI subnetwork	0.00216	<0.05	ASGR1 (7.0)	APOA5 (6.2)	APOH (6.1)	ANGPTL3 (6.1)	APOC3 (5.6)	HP (5.5)	APOB (5.0)	APOC4 (5.0)	GCKR (4.9)	SLC22A1 (4.8)

## Sheet: triglycerides_genesetenrichment
Original gene set ID	Original gene set description	Nominal P value	False discovery rate	Reconstituted gene set Z score gene 1	Reconstituted gene set Z score gene 2	Reconstituted gene set Z score gene 3	Reconstituted gene set Z score gene 4	Reconstituted gene set Z score gene 5	Reconstituted gene set Z score gene 6	Reconstituted gene set Z score gene 7	Reconstituted gene set Z score gene 8	Reconstituted gene set Z score gene 9	Reconstituted gene set Z score gene 10
ENSG00000109072	SEBOX PPI subnetwork	1.29e-08	<0.01	GCKR (3.7)	APOB (3.7)	F2 (3.3)	VEGFA (3.3)	APOA1 (3.3)	TAGLN (3.2)	ANGPTL3 (3.1)	APOC3 (3.0)	CTF1 (2.9)	ABCA1 (2.9)
MP:0002118	abnormal lipid homeostasis	1.32e-08	<0.01	LPL (5.7)	APOA4 (5.6)	GPAM (5.5)	MLXIPL (5.4)	APOC1 (5.1)	APOA5 (5.1)	ENSG00000199488 (5.1)	FAM13A (4.8)	APOC3 (4.6)	TM6SF2 (4.6)
MP:0002702	decreased circulating free fatty acid level	1.59e-08	<0.01	MLXIPL (6.3)	APOB (4.4)	APOA1 (4.2)	APOC3 (4.1)	LPL (4.1)	F2 (4.0)	GPAM (3.9)	APOA5 (3.6)	APOC4 (3.5)	LIPC (3.3)
MP:0000598	abnormal liver morphology	8.41e-08	<0.01	APOC4 (4.7)	APOA5 (4.6)	ABCA1 (3.9)	LPA (3.9)	CYP7A1 (3.7)	AKR1C4 (3.6)	SLC2A2 (3.3)	APOC1 (3.3)	MLXIPL (3.2)	ANGPTL3 (3.0)
MP:0005319	abnormal enzyme/ coenzyme level	1.04e-07	<0.01	GALNT2 (3.9)	MLXIPL (3.9)	LPA (3.2)	FADS1 (3.1)	GCKR (2.9)	NAT2 (2.8)	ABCA1 (2.6)	FADS2 (2.6)	PRAM1 (2.5)	ANGPTL3 (2.4)
MP:0000180	abnormal circulating cholesterol level	1.07e-07	<0.01	APOC3 (6.4)	APOA4 (6.4)	APOA1 (5.9)	NR1H3 (5.6)	APOC1 (5.6)	ENSG00000199488 (5.4)	APOA5 (5.2)	INHBC (5.0)	TM6SF2 (5.0)	APOB (4.7)
GO:0010876	lipid localization	1.18e-07	<0.01	APOA4 (3.9)	TM6SF2 (3.6)	NR0B2 (3.4)	MLXIPL (3.1)	HSD3B7 (3.1)	ENSG00000199488 (2.9)	GPAM (2.9)	NR1H3 (2.9)	GCKR (2.8)	ENSG00000236267 (2.6)
MP:0001860	liver inflammation	2.62e-07	<0.01	RELB (4.8)	BCL3 (4.8)	MAFF (4.1)	INHBC (3.9)	APOA5 (3.3)	ZDHHC18 (3.1)	APOC4 (3.1)	LIPC (3.0)	LPA (2.9)	GMIP (2.9)
MP:0002981	increased liver weight	2.91e-07	<0.01	TM6SF2 (5.2)	APOA5 (5.0)	APOC4 (5.0)	SLC2A2 (5.0)	ENSG00000199488 (5.0)	AKR1C4 (4.9)	KHK (4.7)	FADS1 (4.5)	APOA4 (4.2)	CYP7A1 (4.0)
ENSG00000125730	C3 PPI subnetwork	3.33e-07	<0.01	APOC4 (5.6)	LPA (5.5)	ANGPTL3 (5.4)	AKR1C4 (5.0)	APOA5 (4.6)	GCKR (4.0)	F2 (4.0)	TIMD4 (3.6)	HSD3B7 (3.5)	MYO1F (3.5)
MP:0000607	abnormal hepatocyte morphology	4.61e-07	<0.01	APOA5 (4.4)	ABCA1 (4.2)	AKR1C4 (3.9)	APOC4 (3.6)	ORAI3 (3.5)	ANGPTL3 (3.1)	INHBC (3.0)	ENSG00000199488 (3.0)	NR1H3 (2.8)	FCGRT (2.8)
MP:0002644	decreased circulating triglyceride level	6.72e-07	<0.01	MLXIPL (5.8)	LPL (5.5)	APOC3 (5.3)	APOA4 (5.2)	APOB (5.1)	SLC2A2 (5.0)	APOC1 (4.8)	APOA1 (4.6)	NR1H3 (4.3)	ENSG00000199488 (4.2)
GO:0006869	lipid transport	8.69e-07	<0.01	APOA4 (4.2)	NR0B2 (3.9)	TM6SF2 (3.9)	ENSG00000236267 (3.7)	HSD3B7 (3.2)	ENSG00000199488 (3.0)	GCKR (2.9)	APOC3 (2.5)	MLXIPL (2.5)	PLB1 (2.5)
MP:0001552	increased circulating triglyceride level	9.04e-07	<0.01	MLXIPL (5.4)	APOC3 (5.3)	APOA5 (5.1)	GPAM (5.1)	APOA4 (4.9)	INHBC (4.7)	APOB (4.6)	TM6SF2 (4.6)	NR0B2 (4.4)	LPL (4.1)
MP:0009763	increased sensitivity to induced morbidity/mortality	1.03e-06	<0.01	LPL (4.1)	TIMD4 (3.6)	ABCA1 (3.6)	LPA (3.2)	MAFB (3.2)	MYO1F (3.1)	SLC2A2 (3.0)	PLTP (2.8)	APOC4 (2.7)	ANGPTL3 (2.7)
MP:0000609	abnormal liver physiology	1.17e-06	<0.01	AKR1C4 (6.6)	ENSG00000199488 (6.3)	APOA5 (6.3)	APOC4 (6.0)	APOC3 (5.6)	SLC2A2 (5.3)	APOB (5.0)	F2 (5.0)	GCKR (5.0)	HPN (4.7)
MP:0005559	increased circulating glucose level	1.39e-06	<0.01	MLXIPL (4.7)	GPAM (2.7)	LPL (2.6)	CD300LG (2.3)	MAFF (2.3)	INHBC (2.2)	CTF1 (2.2)	PRSS55 (2.2)	MAPK10 (2.1)	LPAL2 (1.9)
REACTOME_LIPID_DIGESTION_MOBILIZATION_AND_TRANSPORT	REACTOME_LIPID_DIGESTION_MOBILIZATION_AND_TRANSPORT	1.57e-06	<0.01	APOA4 (8.1)	APOA1 (7.7)	APOC3 (7.6)	APOB (7.3)	SLC2A2 (6.8)	APOC1 (6.0)	ENSG00000199488 (5.8)	TM6SF2 (5.8)	F2 (5.6)	APOA5 (4.7)
REACTOME_METABOLISM_OF_LIPIDS_AND_LIPOPROTEINS	REACTOME_METABOLISM_OF_LIPIDS_AND_LIPOPROTEINS	1.98e-06	<0.01	FADS2 (7.7)	FADS1 (7.6)	GPAM (5.5)	MLXIPL (5.1)	APOC1 (4.6)	TM6SF2 (4.2)	SLC2A2 (4.2)	APOC3 (4.2)	APOA4 (4.2)	APOB (4.1)
GO:0042803	protein homodimerization activity	2.45e-06	<0.01	AKR1C3 (3.6)	FCGRT (3.3)	MSRA (3.1)	APOC1 (2.8)	FAM13A (2.8)	HPN (2.7)	PRAM1 (2.6)	C17orf58 (2.5)	RBKS (2.3)	HSD3B7 (2.3)
ENSG00000132693	CRP PPI subnetwork	2.47e-06	<0.01	LPA (5.5)	AKR1C4 (5.3)	APOC4 (5.3)	ANGPTL3 (5.1)	TIMD4 (4.4)	APOA5 (4.3)	INHBC (4.3)	APOC1 (4.1)	GCKR (4.0)	PLTP (3.7)
MP:0005179	decreased circulating cholesterol level	3.08e-06	<0.01	APOC3 (8.0)	APOA4 (7.8)	APOB (7.3)	SLC2A2 (6.9)	APOA1 (6.9)	TM6SF2 (6.9)	ENSG00000199488 (6.3)	F2 (5.7)	APOA5 (5.4)	KHK (4.8)
GO:0052689	carboxylic ester hydrolase activity	3.54e-06	<0.01	APOC1 (3.7)	NR1H3 (3.7)	SLC22A3 (3.7)	AKR1C4 (3.5)	TM6SF2 (3.5)	CETP (3.4)	APOC4 (3.3)	MLXIPL (3.3)	CYP7A1 (3.0)	NAT2 (2.9)
MP:0008735	increased susceptibility to endotoxin shock	3.77e-06	<0.01	TRIB1 (4.1)	MAFB (3.4)	MAFF (3.2)	ABCA1 (3.2)	TIMD4 (2.9)	MYO1F (2.5)	HSD3B7 (2.4)	BCL3 (2.3)	FCGRT (2.3)	TGDS (2.3)
ENSG00000164344	KLKB1 PPI subnetwork	4.55e-06	<0.01	ANGPTL3 (7.5)	LPA (6.8)	APOA5 (6.2)	APOC4 (5.9)	GCKR (5.1)	F2 (4.6)	LIPC (4.2)	LPAL2 (4.2)	CYP7A1 (3.8)	APOE (3.5)
ENSG00000115461	IGFBP5 PPI subnetwork	4.71e-06	<0.01	TAGLN (4.4)	GCKR (3.2)	APOA5 (3.1)	APOA1 (3.0)	APOB (2.9)	LPA (2.9)	CYP26A1 (2.6)	APOC3 (2.6)	APOE (2.6)	RCN3 (2.5)
MP:0002628	hepatic steatosis	4.91e-06	<0.01	MLXIPL (5.2)	APOA5 (5.1)	APOC4 (4.6)	LPL (4.4)	SLC2A2 (4.4)	APOC3 (3.9)	FAM13A (3.8)	APOC1 (3.7)	ENSG00000199488 (3.7)	RBKS (3.7)
ENSG00000211949	ENSG00000211949 PPI subnetwork	5.24e-06	<0.01	APOE (6.4)	F2 (5.1)	APOC1 (4.9)	SFN (4.8)	APOC3 (4.4)	PLTP (4.4)	TIMD4 (4.1)	APOB (4.1)	LIPC (3.9)	GCKR (3.6)
GO:0034364	high-density lipoprotein particle	6.22e-06	<0.01	F2 (10.1)	APOA5 (8.8)	APOA1 (8.3)	LIPC (8.3)	APOC4 (8.0)	APOC1 (8.0)	APOB (7.9)	APOC3 (7.2)	SLC2A2 (7.1)	LPA (6.1)
MP:0002078	abnormal glucose homeostasis	7.17e-06	<0.01	LPL (7.5)	GPAM (5.8)	MLXIPL (5.2)	FAM13A (4.2)	CD300LG (4.0)	NR1H3 (2.9)	TIMD4 (2.8)	SLC22A3 (2.7)	CETP (2.6)	APOA5 (2.3)
MP:0005560	decreased circulating glucose level	8.3e-06	<0.01	MLXIPL (4.9)	LPL (4.8)	APOA5 (4.0)	APOC4 (3.7)	GPAM (3.2)	INHBC (3.2)	HPN (3.0)	NR0B2 (2.9)	GCKR (2.8)	NR1H3 (2.7)
MP:0000187	abnormal triglyceride level	8.98e-06	<0.01	APOA4 (7.7)	APOC3 (5.6)	FADS2 (5.1)	FADS1 (5.0)	APOA1 (4.9)	APOC1 (4.8)	NR1H3 (4.4)	LPL (4.3)	GPAM (3.9)	ENSG00000199488 (3.9)
ENSG00000164733	CTSB PPI subnetwork	9.02e-06	<0.01	MAFB (4.7)	APOC1 (4.3)	FCGRT (3.7)	APOE (3.3)	SDCBP (3.1)	NR1H3 (3.0)	ABCA1 (2.9)	SOX7 (2.7)	MYO1F (2.6)	PLTP (2.4)
GO:0032994	protein-lipid complex	9.06e-06	<0.01	F2 (9.5)	APOC1 (9.0)	APOA1 (8.5)	APOA5 (7.8)	APOC3 (7.3)	APOB (7.1)	LIPC (7.1)	APOC4 (7.0)	SLC2A2 (6.4)	APOE (5.7)
GO:0034358	plasma lipoprotein particle	9.06e-06	<0.01	F2 (9.5)	APOC1 (9.0)	APOA1 (8.5)	APOA5 (7.8)	APOC3 (7.3)	APOB (7.1)	LIPC (7.1)	APOC4 (7.0)	SLC2A2 (6.4)	APOE (5.7)
GO:0051051	negative regulation of transport	9.57e-06	<0.01	CMIP (3.3)	ENSG00000257711 (3.2)	CD300LG (2.8)	ENSG00000254839 (2.8)	ENSG00000173295 (2.4)	TDH (2.3)	ENSG00000182109 (2.3)	TTBK2 (2.3)	FZD9 (2.2)	MLXIPL (2.1)
GO:0008289	lipid binding	9.69e-06	<0.01	APOA4 (6.1)	APOC3 (5.6)	APOA1 (5.5)	SLC2A2 (5.2)	ENSG00000199488 (5.1)	APOB (4.9)	TM6SF2 (4.2)	NR0B2 (3.7)	F2 (3.6)	APOC1 (3.6)
REACTOME_REGULATION_OF_LIPID_METABOLISM_BY_PEROXISOME_PROLIFERATOR:ACTIVATED_RECEPTOR_ALPHA_PPARALPHA	REACTOME_REGULATION_OF_LIPID_METABOLISM_BY_PEROXISOME_PROLIFERATOR:ACTIVATED_RECEPTOR_ALPHA_PPARALPHA	9.93e-06	<0.01	FADS2 (5.2)	GPAM (3.8)	APOB (3.7)	FADS1 (3.5)	AKR1C3 (3.5)	APOC3 (3.5)	GCKR (3.3)	F2 (3.1)	LIPC (3.0)	APOC4 (3.0)
KEGG_LYSINE_DEGRADATION	KEGG_LYSINE_DEGRADATION	1.01e-05	<0.01	KHK (3.8)	PCCB (3.7)	GANC (3.6)	ANGPTL3 (3.5)	GPAM (2.9)	MSRA (2.9)	CYP7A1 (2.8)	BAZ1B (2.7)	FBXL19 (2.7)	LPA (2.6)
MP:0001654	hepatic necrosis	1.05e-05	<0.01	LPA (5.4)	APOA5 (4.1)	ANGPTL3 (3.9)	APOC4 (3.8)	INHBC (3.6)	GCKR (3.6)	CETP (3.5)	LIPC (3.5)	SLC2A2 (3.3)	CYP7A1 (3.1)
REACTOME_PPARA_ACTIVATES_GENE_EXPRESSION	REACTOME_PPARA_ACTIVATES_GENE_EXPRESSION	1.24e-05	<0.01	FADS2 (5.3)	APOB (4.0)	GPAM (4.0)	APOC3 (3.7)	FADS1 (3.7)	AKR1C3 (3.5)	GCKR (3.4)	F2 (3.4)	NRBF2 (3.1)	LIPC (3.1)
MP:0000186	decreased circulating HDL cholesterol level	1.27e-05	<0.01	APOC3 (8.5)	APOA4 (8.4)	APOB (8.0)	APOA1 (7.9)	SLC2A2 (6.3)	F2 (6.3)	TM6SF2 (5.9)	ENSG00000199488 (5.8)	LIPC (5.2)	APOC1 (5.1)
MP:0000639	abnormal adrenal gland morphology	1.29e-05	<0.01	APOC1 (4.8)	COBLL1 (4.4)	FADS2 (4.2)	FADS1 (3.9)	GATA4 (3.7)	FNDC4 (3.1)	NR0B2 (3.1)	GPAM (2.8)	C11orf9 (2.8)	BRE (2.8)
MP:0000182	increased circulating LDL cholesterol level	1.36e-05	<0.01	APOC1 (5.5)	APOA4 (5.3)	ACP2 (4.7)	TM6SF2 (4.0)	APOC3 (3.9)	NR0B2 (3.9)	SLC2A2 (3.7)	TIMD4 (3.5)	NR1H3 (3.3)	APOA1 (3.3)
MP:0001711	abnormal placenta morphology	1.58e-05	<0.01	VEGFA (4.7)	ABCA1 (3.8)	INSR (3.3)	PRSS8 (3.1)	APOB (2.7)	MAP3K1 (2.6)	TRIB1 (2.4)	APOA5 (2.4)	UBR1 (2.4)	F2 (2.4)
ENSG00000146674	IGFBP3 PPI subnetwork	1.58e-05	<0.01	LPA (3.9)	CYP7A1 (3.9)	APOA5 (3.8)	APOC4 (3.4)	VKORC1 (3.3)	EMILIN1 (3.1)	ANGPTL3 (3.1)	RCN3 (3.0)	GCKR (3.0)	BACE1 (3.0)
MP:0005178	increased circulating cholesterol level	1.59e-05	<0.01	APOB (4.8)	APOA4 (4.8)	APOC3 (4.4)	APOA5 (4.3)	APOC1 (4.3)	SLC2A2 (4.0)	NR1H3 (3.9)	F2 (3.8)	APOC4 (3.6)	GPAM (3.6)
KEGG_COMPLEMENT_AND_COAGULATION_CASCADES	KEGG_COMPLEMENT_AND_COAGULATION_CASCADES	1.74e-05	<0.01	ANGPTL3 (8.3)	F2 (8.3)	APOC4 (7.9)	APOA5 (7.3)	LIPC (6.8)	AKR1C4 (6.6)	APOC1 (6.1)	GCKR (5.8)	APOA1 (5.5)	SLC2A2 (5.4)
REACTOME_LIPOPROTEIN_METABOLISM	REACTOME_LIPOPROTEIN_METABOLISM	1.79e-05	<0.01	APOA1 (9.3)	APOB (9.0)	APOC3 (8.8)	APOC1 (7.8)	F2 (7.7)	SLC2A2 (7.7)	APOA4 (7.4)	LIPC (6.3)	ENSG00000199488 (6.0)	APOA5 (5.9)
GO:0034637	cellular carbohydrate biosynthetic process	1.84e-05	<0.01	BCKDK (4.2)	LPA (3.1)	ORAI3 (2.8)	FAM13A (2.7)	MLXIPL (2.6)	PREB (2.5)	VEGFA (2.5)	GPAM (2.4)	VKORC1 (2.4)	C12orf23 (2.2)
REACTOME_RESPONSE_TO_ELEVATED_PLATELET_CYTOSOLIC_CA2	REACTOME_RESPONSE_TO_ELEVATED_PLATELET_CYTOSOLIC_CA2	1.91e-05	<0.01	F2 (5.2)	ANGPTL3 (5.0)	LIPC (4.3)	TAGLN (4.0)	APOE (3.9)	APOB (3.9)	APOC3 (3.8)	TPM1 (3.7)	SLC2A2 (3.4)	APOC1 (3.3)
GO:0030674	protein binding, bridging	1.98e-05	<0.01	CSGALNACT1 (3.0)	COBLL1 (2.8)	PRSS55 (2.8)	ENSG00000182319 (2.6)	ZNF414 (2.5)	MYBPC3 (2.4)	SFN (2.4)	MYO1F (2.2)	GMIP (2.2)	MPP3 (2.1)
MP:0005517	decreased liver regeneration	1.98e-05	<0.01	MAFF (5.7)	TRIB1 (4.3)	VEGFA (3.2)	AHR (2.9)	HSD3B7 (2.9)	AKR1C3 (2.9)	MAFB (2.7)	BCL3 (2.4)	ENSG00000237773 (2.4)	APOB (2.4)
REACTOME_COMPLEMENT_CASCADE	REACTOME_COMPLEMENT_CASCADE	2.18e-05	<0.01	APOC4 (7.0)	LPA (6.5)	ANGPTL3 (6.0)	GCKR (5.9)	TIMD4 (5.9)	AKR1C4 (5.7)	APOA5 (5.7)	APOC1 (5.5)	INHBC (4.6)	F2 (4.5)
ENSG00000186350	RXRA PPI subnetwork	2.32e-05	<0.01	MAFF (3.8)	PCIF1 (3.8)	ARID1A (3.4)	BCL3 (3.2)	TRIB1 (3.1)	BPTF (2.8)	BRE (2.8)	JMJD1C (2.8)	SETD1A (2.8)	RELB (2.5)
GO:0046503	glycerolipid catabolic process	2.42e-05	<0.01	ENSG00000199488 (3.9)	APOA4 (3.8)	GPAM (3.7)	MLXIPL (3.6)	NR1H3 (3.4)	LPL (3.4)	ENSG00000234945 (3.4)	APOA1 (3.0)	TM6SF2 (3.0)	RIC8B (2.9)
GO:0044242	cellular lipid catabolic process	2.45e-05	<0.01	ABHD1 (3.8)	PEPD (3.2)	GPAM (3.0)	LPL (3.0)	PLA2G6 (2.9)	MLXIPL (2.9)	NR1H3 (2.9)	PCCB (2.6)	LPAL2 (2.5)	CGREF1 (2.5)
GO:0031983	vesicle lumen	2.72e-05	<0.01	F2 (6.7)	ANGPTL3 (6.2)	APOA1 (5.7)	LIPC (5.2)	APOC3 (5.1)	APOB (4.5)	SLC2A2 (4.4)	APOA5 (4.2)	GCKR (4.0)	APOC4 (4.0)
GO:0060090	binding, bridging	2.76e-05	<0.01	CSGALNACT1 (3.3)	COBLL1 (3.1)	ENSG00000182319 (2.7)	ZNF414 (2.5)	BCL7C (2.4)	SFN (2.4)	MYBPC3 (2.3)	FRMD5 (2.3)	FAM13A (2.3)	GMIP (2.2)
MP:0000681	abnormal thyroid gland morphology	2.89e-05	<0.01	ENSG00000255020 (4.1)	HAVCR1 (3.6)	TDH (3.5)	ABCA1 (3.2)	CYP26A1 (2.9)	C8orf12 (2.9)	FNDC4 (2.7)	SIDT2 (2.6)	ENSG00000173295 (2.5)	TBL2 (2.3)
MP:0000599	enlarged liver	3.09e-05	<0.01	APOA5 (4.8)	APOC4 (4.0)	INHBC (3.9)	TM6SF2 (3.6)	LPA (3.6)	RBKS (3.5)	ENSG00000199488 (3.4)	SLC2A2 (3.4)	CYP7A1 (3.4)	NR0B2 (3.3)
GO:0032368	regulation of lipid transport	3.33e-05	<0.01	TIMD4 (3.8)	APOA4 (3.6)	ENSG00000199488 (3.4)	TM6SF2 (3.2)	NR1H3 (3.2)	C8orf74 (3.2)	ENSG00000236267 (3.1)	HSD3B7 (2.9)	NAT2 (2.9)	BCL7B (2.8)
MP:0001764	abnormal homeostasis	3.65e-05	<0.01	LPA (3.4)	APOA4 (3.3)	CITED2 (3.2)	BCKDK (3.2)	NAT2 (3.2)	APOC3 (3.1)	SLC2A2 (3.1)	TM6SF2 (3.1)	ENSG00000199488 (2.9)	TRIB1 (2.8)
MP:0005278	abnormal cholesterol homeostasis	3.66e-05	<0.01	APOC3 (8.4)	FADS1 (7.5)	APOA4 (7.4)	APOA1 (7.3)	FADS2 (7.0)	APOB (6.8)	APOC1 (5.8)	F2 (5.3)	SLC2A2 (5.0)	NR0B2 (4.8)
GO:0046965	retinoid X receptor binding	3.88e-05	<0.01	APOC1 (3.3)	MADD (2.9)	MET (2.7)	TM6SF2 (2.6)	CGREF1 (2.6)	AKR1C3 (2.5)	KAT8 (2.5)	ACP2 (2.4)	HSD3B7 (2.4)	R3HDM2 (2.3)
REACTOME_INNATE_IMMUNE_SYSTEM	REACTOME_INNATE_IMMUNE_SYSTEM	4.02e-05	<0.01	RELB (4.0)	BCL3 (3.6)	MYO1F (2.9)	LPA (2.8)	AKR1C4 (2.4)	INHBC (2.4)	MAP3K1 (2.2)	TRIB1 (2.2)	ENSG00000199488 (2.2)	LACTB (2.1)
MP:0005146	decreased circulating VLDL cholesterol level	4.21e-05	<0.01	APOA4 (10.6)	APOC3 (8.7)	APOA1 (8.5)	TM6SF2 (7.7)	APOB (7.7)	SLC2A2 (6.9)	F2 (6.3)	ENSG00000199488 (5.6)	NAT2 (5.0)	APOA5 (5.0)
MP:0002941	increased circulating alanine transaminase level	4.32e-05	<0.01	APOA5 (5.1)	INHBC (4.5)	GCKR (4.5)	KHK (4.4)	TM6SF2 (4.3)	APOC4 (3.9)	HPN (3.6)	AKR1C4 (3.6)	LIPC (3.6)	SLC2A2 (3.4)
GO:0031093	platelet alpha granule lumen	4.53e-05	<0.01	ANGPTL3 (6.5)	F2 (6.2)	LIPC (4.8)	APOA1 (4.4)	APOE (4.2)	APOB (4.1)	APOA5 (4.1)	TAGLN (4.0)	APOC4 (4.0)	HPN (3.9)
GO:0060205	cytoplasmic membrane-bounded vesicle lumen	4.66e-05	<0.01	ANGPTL3 (6.3)	F2 (6.1)	LIPC (4.8)	APOA1 (4.5)	APOB (4.4)	APOA5 (4.1)	APOC4 (4.1)	APOE (4.0)	GCKR (4.0)	APOC3 (3.9)
ENSG00000186832	KRT16 PPI subnetwork	4.82e-05	<0.01	F2 (6.1)	APOC3 (4.8)	APOB (4.7)	APOE (4.4)	LIPC (4.0)	GCKR (3.9)	ANGPTL3 (3.9)	APOC4 (3.9)	APOA5 (3.7)	SLC2A2 (3.6)
GO:0006956	complement activation	4.84e-05	<0.01	LPA (7.1)	TIMD4 (5.1)	INHBC (5.1)	AKR1C4 (4.8)	GCKR (4.2)	APOC4 (4.2)	LPAL2 (3.9)	HSD3B7 (3.5)	CETP (3.4)	PLTP (3.4)
GO:0016051	carbohydrate biosynthetic process	5.11e-05	<0.01	ORAI3 (3.9)	BCKDK (3.9)	VKORC1 (3.1)	PREB (2.6)	TBL2 (2.5)	LPA (2.5)	GALNT2 (2.5)	FAM13A (2.3)	GPAM (2.3)	TMEM214 (2.2)
ENSG00000144668	ITGA9 PPI subnetwork	5.27e-05	<0.01	APOE (4.0)	LPL (3.4)	TIMD4 (3.2)	CETP (3.0)	MAFB (3.0)	ENSG00000173295 (2.9)	PLTP (2.8)	SDCBP (2.6)	CSGALNACT1 (2.5)	GMIP (2.4)
GO:0034381	plasma lipoprotein particle clearance	5.78e-05	<0.01	APOA4 (4.0)	APOC1 (3.2)	ENSG00000199488 (3.0)	APOA1 (3.0)	LIPC (2.9)	APOB (2.8)	APOE (2.7)	F2 (2.6)	APOC3 (2.6)	TIMD4 (2.5)
GO:0034774	secretory granule lumen	5.88e-05	<0.01	ANGPTL3 (6.5)	F2 (6.1)	LIPC (4.8)	APOA1 (4.4)	APOE (4.2)	APOA5 (4.2)	APOB (4.1)	APOC4 (4.1)	TAGLN (4.0)	GCKR (3.8)
MP:0005668	decreased circulating leptin level	5.91e-05	<0.01	LPL (6.0)	GPAM (4.6)	MLXIPL (4.2)	NR1H3 (4.2)	FADS3 (3.8)	APOC1 (2.9)	CD300LG (2.8)	PLA2G6 (2.5)	FAM13A (2.2)	APOA4 (2.2)
REACTOME_PLATELET_DEGRANULATION	REACTOME_PLATELET_DEGRANULATION	6.12e-05	<0.01	F2 (5.3)	ANGPTL3 (5.1)	LIPC (4.5)	TAGLN (4.2)	APOB (4.0)	APOE (3.9)	APOC3 (3.8)	TPM1 (3.6)	SLC2A2 (3.4)	APOA1 (3.4)
ENSG00000106804	C5 PPI subnetwork	6.17e-05	<0.01	APOC4 (7.8)	LPA (7.7)	AKR1C4 (7.6)	ANGPTL3 (7.0)	F2 (6.7)	APOA5 (6.6)	LIPC (5.9)	ENSG00000199488 (5.8)	SLC2A2 (5.7)	APOC1 (5.4)
ENSG00000197561	ELANE PPI subnetwork	6.24e-05	<0.01	F2 (3.9)	PRAM1 (3.7)	LIPC (3.6)	GCKR (3.5)	TIMD4 (3.5)	MYO1F (3.3)	APOA5 (3.2)	ANGPTL3 (3.1)	APOC1 (3.1)	FCGRT (3.0)
GO:0019915	lipid storage	6.77e-05	<0.01	FAM13A (4.0)	NR1H3 (3.5)	APOE (3.1)	APOC1 (2.9)	LPL (2.8)	ENSG00000257711 (2.7)	ACP2 (2.6)	ABCA1 (2.5)	MLXIPL (2.5)	ZNF506 (2.5)
GO:0044269	glycerol ether catabolic process	7.05e-05	<0.01	APOA4 (4.1)	GPAM (4.0)	ENSG00000199488 (4.0)	MLXIPL (3.8)	ENSG00000234945 (3.2)	APOA1 (3.2)	ENSG00000223522 (3.2)	LPL (3.0)	TM6SF2 (2.9)	SLC2A2 (2.8)
GO:0046461	neutral lipid catabolic process	7.05e-05	<0.01	APOA4 (4.1)	GPAM (4.0)	ENSG00000199488 (4.0)	MLXIPL (3.8)	ENSG00000234945 (3.2)	APOA1 (3.2)	ENSG00000223522 (3.2)	LPL (3.0)	TM6SF2 (2.9)	SLC2A2 (2.8)
GO:0046464	acylglycerol catabolic process	7.05e-05	<0.01	APOA4 (4.1)	GPAM (4.0)	ENSG00000199488 (4.0)	MLXIPL (3.8)	ENSG00000234945 (3.2)	APOA1 (3.2)	ENSG00000223522 (3.2)	LPL (3.0)	TM6SF2 (2.9)	SLC2A2 (2.8)
ENSG00000198646	NCOA6 PPI subnetwork	7.05e-05	<0.01	PCIF1 (4.3)	ARID1A (3.4)	TRIB1 (3.2)	R3HDM2 (3.0)	SETD1A (2.9)	ZNF506 (2.8)	STAG1 (2.7)	JMJD1C (2.7)	BCKDK (2.7)	GTF3C2 (2.6)
MP:0008478	increased spleen white pulp amount	7.36e-05	<0.05	VEGFA (3.1)	DUSP3 (2.9)	BLK (2.7)	MAP3K1 (2.6)	INSR (2.6)	RBKS (2.4)	AFF1 (2.4)	MYO1F (2.3)	ENSG00000235070 (2.3)	ENSG00000182319 (2.1)
MP:0004502	decreased incidence of chemically-induced tumors	7.49e-05	<0.05	PVRL2 (3.9)	AHR (3.9)	MAFF (3.4)	BCL3 (3.2)	AKR1C3 (2.6)	GCKR (2.6)	BNC2 (2.2)	EMILIN1 (1.8)	RELB (1.8)	ABCA1 (1.7)
MP:0005439	decreased glycogen level	7.5e-05	<0.05	MLXIPL (5.9)	GPAM (5.7)	LPL (4.0)	FAM13A (3.7)	APOA5 (3.3)	TRIM54 (3.0)	CYP7A1 (3.0)	SLC22A3 (3.0)	PPP2R3A (2.9)	MSRA (2.6)
ENSG00000100448	CTSG PPI subnetwork	7.55e-05	<0.05	TIMD4 (5.1)	CETP (4.7)	LIPC (4.6)	F2 (4.1)	GCKR (4.1)	APOC1 (3.8)	APOE (3.5)	ANGPTL3 (3.4)	MAFB (3.2)	APOB (3.1)
MP:0005318	decreased triglyceride level	7.75e-05	<0.05	LPL (5.2)	FAM13A (5.1)	GPAM (5.0)	MLXIPL (3.7)	LPA (3.0)	LPAL2 (2.9)	CD300LG (2.7)	AFF1 (2.5)	HPN (2.5)	COBLL1 (2.5)
REACTOME_INITIAL_TRIGGERING_OF_COMPLEMENT	REACTOME_INITIAL_TRIGGERING_OF_COMPLEMENT	7.76e-05	<0.05	TIMD4 (5.7)	APOE (5.3)	APOC1 (4.9)	GCKR (4.6)	APOC4 (4.5)	PLTP (4.5)	LPA (4.2)	INHBC (4.1)	NR1H3 (3.7)	APOA5 (3.5)
KEGG_PPAR_SIGNALING_PATHWAY	KEGG_PPAR_SIGNALING_PATHWAY	7.99e-05	<0.05	LPL (7.0)	MLXIPL (5.5)	APOC1 (4.9)	ENSG00000199488 (4.8)	GPAM (4.8)	APOA5 (4.7)	APOA4 (4.6)	NR1H3 (4.5)	KHK (4.4)	APOC4 (4.3)
GO:0097006	regulation of plasma lipoprotein particle levels	7.99e-05	<0.05	TIMD4 (3.9)	APOC1 (3.8)	APOA4 (3.8)	ABCA1 (3.6)	APOE (3.6)	NR1H3 (3.4)	LIPC (3.0)	PLA2G6 (2.8)	APOA1 (2.8)	ENSG00000236267 (2.8)
MP:0002743	glomerulonephritis	8.11e-05	<0.05	MAFB (4.4)	ABCA1 (3.1)	BCL3 (3.1)	MYO1F (2.9)	NRBF2 (2.9)	TRIB1 (2.8)	NR1H3 (2.7)	DDB2 (2.6)	AFF1 (2.6)	RELB (2.6)
REACTOME_HDL:MEDIATED_LIPID_TRANSPORT	REACTOME_HDL:MEDIATED_LIPID_TRANSPORT	8.22e-05	<0.05	APOC1 (8.8)	APOB (6.9)	APOE (6.6)	ABCA1 (6.5)	APOA4 (6.2)	F2 (6.1)	NR1H3 (6.0)	LIPC (5.9)	SLC2A2 (5.8)	APOA1 (5.2)
MP:0003909	increased eating behavior	8.24e-05	<0.05	GPAM (5.2)	LPL (4.5)	APOA4 (4.1)	CD300LG (3.6)	MLXIPL (3.4)	TM6SF2 (2.7)	HSD3B7 (2.6)	APOC1 (2.6)	CMIP (2.4)	NR1H3 (2.4)
GO:0055088	lipid homeostasis	8.32e-05	<0.05	ENSG00000199488 (6.1)	APOA4 (5.1)	TM6SF2 (4.2)	SLC2A2 (3.7)	INHBC (3.7)	MLXIPL (3.5)	APOC1 (3.5)	APOC3 (3.4)	ENSG00000223522 (3.4)	APOB (3.3)
ENSG00000198780	FAM169A PPI subnetwork	8.36e-05	<0.05	APOE (7.6)	F2 (6.3)	APOB (6.1)	APOA4 (5.5)	APOC3 (5.1)	APOA1 (4.8)	LIPC (4.8)	SLC2A2 (4.7)	APOC1 (4.7)	TIMD4 (4.6)
GO:0016042	lipid catabolic process	8.54e-05	<0.05	ABHD1 (3.8)	NR1H3 (3.4)	CD300LG (3.0)	MLXIPL (2.8)	PEPD (2.8)	PLA2G6 (2.8)	LPAL2 (2.7)	INHBC (2.7)	AKR1C4 (2.6)	FCGRT (2.5)
GO:0015248	sterol transporter activity	8.63e-05	<0.05	APOC1 (9.0)	APOA4 (8.7)	APOC3 (8.6)	APOA1 (8.1)	APOB (7.5)	ENSG00000199488 (6.7)	F2 (6.4)	NR0B2 (6.1)	SLC2A2 (5.8)	APOA5 (5.5)
MP:0005281	increased fatty acid level	9.2e-05	<0.05	LPL (4.8)	MLXIPL (4.4)	GPAM (4.0)	ENSG00000199488 (3.3)	FCGRT (2.9)	NR1H3 (2.7)	C17orf58 (2.5)	PLA2G6 (2.4)	APOC1 (2.4)	FAM13A (2.4)
GO:0031091	platelet alpha granule	9.26e-05	<0.05	ANGPTL3 (5.5)	F2 (5.3)	LIPC (4.6)	APOA1 (3.8)	APOC4 (3.7)	APOE (3.7)	APOA5 (3.6)	APOB (3.5)	APOC1 (3.4)	APOC3 (3.3)
MP:0001846	increased inflammatory response	0.000107	<0.05	BCL3 (4.0)	TIMD4 (3.5)	RELB (3.4)	ABCA1 (3.0)	LACTB (3.0)	MAFB (3.0)	GMIP (2.9)	SDCBP (2.8)	MYO1F (2.8)	CETP (2.7)
GO:0005625	soluble fraction	0.000117	<0.05	PEPD (2.9)	FADS3 (2.7)	GPAM (2.5)	KHK (2.4)	PLTP (2.3)	FCGRT (2.3)	SNX17 (2.2)	MAPRE3 (2.2)	ARHGAP1 (2.2)	TM6SF2 (2.2)
GO:0005782	peroxisomal matrix	0.000124	<0.05	APOA5 (4.2)	ANGPTL3 (4.1)	APOC4 (3.9)	PEPD (3.8)	SLC2A2 (3.5)	INHBC (3.5)	KHK (3.4)	AKR1C4 (3.3)	FADS2 (3.3)	NAT2 (3.2)
GO:0031907	microbody lumen	0.000124	<0.05	APOA5 (4.2)	ANGPTL3 (4.1)	APOC4 (3.9)	PEPD (3.8)	SLC2A2 (3.5)	INHBC (3.5)	KHK (3.4)	AKR1C4 (3.3)	FADS2 (3.3)	NAT2 (3.2)
ENSG00000118137	APOA1 PPI subnetwork	0.00013	<0.05	F2 (7.1)	APOA1 (6.8)	APOC3 (6.5)	SLC2A2 (6.3)	LIPC (6.1)	APOC4 (6.0)	APOB (5.9)	APOA5 (5.8)	APOC1 (5.6)	ENSG00000199488 (5.0)
ENSG00000215756	ENSG00000215756 PPI subnetwork	0.00013	<0.05	F2 (7.1)	APOA1 (6.8)	APOC3 (6.5)	SLC2A2 (6.3)	LIPC (6.1)	APOC4 (6.0)	APOB (5.9)	APOA5 (5.8)	APOC1 (5.6)	ENSG00000199488 (5.0)
MP:0005145	increased circulating VLDL cholesterol level	0.000131	<0.05	APOC1 (5.6)	CD300LG (5.5)	FCGRT (4.1)	LPL (3.8)	GPAM (3.7)	NR1H3 (3.6)	MLXIPL (3.5)	SIDT2 (3.3)	APOC4 (3.2)	TIMD4 (3.0)
GO:0017127	cholesterol transporter activity	0.000131	<0.05	APOC3 (9.3)	APOA4 (9.0)	APOA1 (8.9)	APOC1 (8.8)	APOB (8.1)	ENSG00000199488 (7.3)	NR0B2 (6.8)	F2 (6.7)	SLC2A2 (6.3)	APOA5 (5.5)
MP:0002551	abnormal blood coagulation	0.000134	<0.05	LIPC (6.4)	F2 (6.0)	ANGPTL3 (5.6)	APOA5 (5.2)	AKR1C4 (4.9)	APOC4 (4.7)	APOC3 (4.6)	APOA1 (4.6)	GCKR (4.5)	APOB (3.9)
MP:0003333	liver fibrosis	0.000135	<0.05	BCL3 (3.7)	MAFF (3.5)	ANGPTL3 (3.4)	GCKR (3.1)	LIPC (2.9)	INHBC (2.8)	NFE2L3 (2.8)	APOA5 (2.7)	RBKS (2.6)	LPA (2.5)
KEGG_FATTY_ACID_METABOLISM	KEGG_FATTY_ACID_METABOLISM	0.000137	<0.05	PCCB (4.8)	ENSG00000199488 (4.2)	APOC4 (4.1)	GPAM (4.0)	APOA5 (3.8)	LPA (3.7)	SLC2A2 (3.6)	KHK (3.4)	CYP7A1 (3.3)	LPAL2 (3.3)
MP:0000208	decreased hematocrit	0.00014	<0.05	VEGFA (3.0)	CETP (2.5)	BCL3 (2.3)	CSGALNACT1 (2.3)	SDCBP (2.3)	TIMD4 (2.2)	APOC1 (2.2)	TDH (2.2)	AKR1C3 (2.2)	GCKR (2.0)
ENSG00000211896	ENSG00000211896 PPI subnetwork	0.00014	<0.05	APOE (4.5)	APOC1 (3.9)	PLTP (3.8)	TIMD4 (3.7)	ABCA1 (3.3)	MAFB (2.9)	GCKR (2.7)	FCGRT (2.6)	ACP2 (2.6)	NR1H3 (2.2)
GO:0006957	complement activation, alternative pathway	0.000147	<0.05	LPA (6.8)	AKR1C4 (5.0)	APOC4 (4.3)	INHBC (3.9)	ANGPTL3 (3.9)	GCKR (3.9)	TIMD4 (3.7)	LPAL2 (3.4)	PLTP (3.4)	ENSG00000199488 (3.3)
GO:0034362	low-density lipoprotein particle	0.00015	<0.05	APOC1 (9.0)	APOA1 (6.2)	F2 (5.4)	APOC3 (4.8)	SLC2A2 (4.5)	NR1H3 (4.4)	APOE (4.3)	LIPC (4.0)	APOA5 (3.9)	LPA (3.7)
ENSG00000211592	ENSG00000211592 PPI subnetwork	0.000152	<0.05	APOE (5.4)	PLTP (4.8)	TIMD4 (4.6)	FCGRT (4.2)	MAFB (4.0)	ABCA1 (3.1)	NR1H3 (3.1)	APOC1 (2.8)	CETP (2.4)	ACP2 (2.4)
ENSG00000180210	F2 PPI subnetwork	0.000153	<0.05	F2 (7.9)	ANGPTL3 (7.4)	LIPC (7.3)	APOA5 (6.0)	APOA1 (5.8)	GCKR (5.8)	APOC4 (5.7)	AKR1C4 (5.4)	APOB (5.4)	SLC2A2 (5.3)
GO:0008374	O-acyltransferase activity	0.000154	<0.05	TM6SF2 (4.6)	ABHD1 (4.2)	APOA4 (4.0)	GPAM (3.9)	GALNT2 (3.5)	SIDT2 (3.1)	FADS1 (2.9)	SLC5A6 (2.8)	APOC3 (2.7)	PLA2G6 (2.7)
REACTOME_FATTY_ACID_TRIACYLGLYCEROL_AND_KETONE_BODY_METABOLISM	REACTOME_FATTY_ACID_TRIACYLGLYCEROL_AND_KETONE_BODY_METABOLISM	0.000156	<0.05	FADS2 (6.5)	GPAM (6.0)	FADS1 (5.7)	MLXIPL (5.1)	LPL (3.7)	AKR1C3 (3.3)	APOB (3.2)	FAM13A (3.1)	PCCB (3.0)	APOC3 (2.9)
ENSG00000136110	LECT1 PPI subnetwork	0.000157	<0.05	APOE (7.6)	F2 (6.7)	APOB (6.6)	TIMD4 (5.5)	APOA4 (5.3)	APOC3 (5.2)	APOA1 (5.0)	SLC2A2 (4.7)	APOC1 (4.7)	LIPC (4.6)
ENSG00000148965	SAA4 PPI subnetwork	0.000158	<0.05	F2 (6.7)	APOC3 (5.9)	APOB (5.9)	APOE (4.9)	APOA1 (4.6)	LIPC (4.6)	SLC2A2 (4.3)	APOA5 (3.9)	APOC4 (3.9)	APOC1 (3.9)
MP:0005311	abnormal circulating amino acid level	0.00016	<0.05	KHK (5.9)	HPN (5.3)	APOA5 (4.9)	SLC2A2 (4.9)	LPA (4.7)	ANGPTL3 (4.5)	APOC4 (4.5)	TM6SF2 (4.2)	CYP7A1 (4.0)	GCKR (3.7)
ENSG00000158874	APOA2 PPI subnetwork	0.000164	<0.05	APOA1 (7.4)	APOA4 (6.8)	F2 (6.8)	APOC3 (6.6)	APOC1 (6.2)	APOB (6.1)	SLC2A2 (4.7)	LIPC (4.6)	ENSG00000199488 (4.3)	APOA5 (4.2)
ENSG00000125998	FAM83C PPI subnetwork	0.000166	<0.05	APOE (7.6)	F2 (6.3)	APOB (6.2)	APOA4 (5.3)	APOC3 (5.1)	APOA1 (4.8)	TIMD4 (4.6)	LIPC (4.6)	APOC1 (4.6)	SLC2A2 (4.6)
KEGG_PRION_DISEASES	KEGG_PRION_DISEASES	0.000171	<0.05	LPA (5.5)	TIMD4 (5.1)	AKR1C4 (4.9)	APOE (4.5)	APOC4 (4.3)	INHBC (4.1)	APOC1 (3.8)	ANGPTL3 (3.5)	SLC2A2 (3.4)	GCKR (3.4)
GO:0019433	triglyceride catabolic process	0.000173	<0.05	GPAM (4.0)	APOA4 (3.9)	MLXIPL (3.7)	ENSG00000199488 (3.6)	ENSG00000234945 (3.3)	LPL (3.2)	TM6SF2 (3.2)	ENSG00000223522 (3.0)	APOA1 (2.5)	SLC2A2 (2.5)
MP:0003674	oxidative stress	0.000178	<0.05	MAFF (3.9)	AKR1C3 (3.5)	APOC1 (3.4)	FADS3 (3.1)	PCCB (3.0)	LPL (2.7)	MSRA (2.7)	ENSG00000254556 (2.5)	ENSG00000254936 (2.4)	VEGFA (2.3)
GO:0005537	mannose binding	0.000178	<0.05	LPA (6.0)	CETP (4.8)	TIMD4 (4.4)	APOA5 (4.1)	INHBC (3.7)	VKORC1 (3.3)	LPAL2 (3.2)	LIPC (3.2)	APOC4 (3.2)	GATA4 (2.8)
GO:0019842	vitamin binding	0.000179	<0.05	ANGPTL3 (5.3)	APOA5 (5.2)	KHK (5.0)	SLC2A2 (4.7)	TM6SF2 (4.6)	APOC4 (4.4)	HPN (4.2)	CYP7A1 (3.7)	PCCB (3.4)	APOC3 (3.3)
ENSG00000154134	ROBO3 PPI subnetwork	0.000182	<0.05	APOE (7.8)	F2 (6.3)	APOB (6.2)	APOA4 (5.4)	APOC3 (5.2)	TIMD4 (4.9)	APOA1 (4.8)	APOC1 (4.8)	LIPC (4.5)	SLC2A2 (4.5)
MP:0002652	thin myocardium	0.000183	<0.05	MYBPC3 (3.5)	ARHGAP1 (3.4)	C11orf9 (3.3)	C8orf49 (3.2)	MACF1 (2.4)	ZNF513 (2.4)	GATA4 (2.3)	PVRL2 (2.3)	UBXN2B (2.3)	TRIM54 (2.2)
ENSG00000154582	TCEB1 PPI subnetwork	0.000183	<0.05	NRBF2 (3.5)	BUD13 (3.5)	ZNF408 (2.9)	ZNF335 (2.9)	BCL7C (2.8)	NRBP1 (2.8)	ZNF668 (2.7)	F2 (2.6)	ANGPTL3 (2.5)	GPN2 (2.5)
ENSG00000154262	ABCA6 PPI subnetwork	0.000186	<0.05	APOE (7.8)	F2 (6.3)	APOB (6.2)	APOA4 (5.4)	APOC3 (5.1)	APOA1 (4.9)	APOC1 (4.7)	LIPC (4.6)	SLC2A2 (4.5)	TIMD4 (4.5)
ENSG00000215754	ENSG00000215754 PPI subnetwork	0.000192	<0.05	APOA1 (9.3)	APOC3 (8.3)	APOB (8.1)	F2 (8.1)	SLC2A2 (6.3)	APOC1 (5.8)	ENSG00000199488 (5.5)	APOA4 (5.4)	LIPC (5.3)	APOA5 (4.9)
GO:0034385	triglyceride-rich lipoprotein particle	0.000192	<0.05	APOA1 (10.2)	F2 (10.1)	APOC3 (9.0)	APOB (8.7)	APOC1 (8.2)	APOA4 (7.4)	SLC2A2 (7.2)	LIPC (6.8)	APOA5 (6.4)	ENSG00000199488 (6.1)
GO:0034361	very-low-density lipoprotein particle	0.000192	<0.05	APOA1 (10.2)	F2 (10.1)	APOC3 (9.0)	APOB (8.7)	APOC1 (8.2)	APOA4 (7.4)	SLC2A2 (7.2)	LIPC (6.8)	APOA5 (6.4)	ENSG00000199488 (6.1)
GO:0048029	monosaccharide binding	0.000201	<0.05	LPA (4.7)	VKORC1 (3.6)	BCKDK (3.4)	PEPD (3.3)	PRAM1 (3.1)	GPAM (2.7)	APOA5 (2.6)	VEGFA (2.5)	ORAI3 (2.5)	GCKR (2.4)
KEGG_PEROXISOME	KEGG_PEROXISOME	0.000212	<0.05	RBKS (4.0)	KHK (3.9)	GPAM (3.7)	ANGPTL3 (3.5)	MSRA (3.5)	PEPD (3.3)	PCCB (3.2)	ABHD1 (3.1)	NR1H3 (3.0)	SLC2A2 (3.0)
ENSG00000075643	MOCOS PPI subnetwork	0.000213	<0.05	APOE (7.7)	F2 (6.2)	APOB (5.8)	APOA4 (5.2)	TIMD4 (4.8)	APOC3 (4.8)	APOA1 (4.7)	LIPC (4.6)	APOC1 (4.5)	ABCA1 (4.4)
GO:0005792	microsome	0.000215	<0.05	FADS2 (6.0)	CYP7A1 (5.6)	FADS1 (5.5)	AKR1C4 (5.4)	LPA (4.7)	APOC4 (4.6)	ANGPTL3 (4.4)	GCKR (4.4)	APOA5 (4.2)	SLC2A2 (3.9)
MP:0001861	lung inflammation	0.000223	<0.05	ABCA1 (4.7)	MYO1F (4.6)	RELB (3.8)	BCL3 (3.8)	MAFB (3.6)	GMIP (3.4)	MAFF (2.7)	ZDHHC18 (2.5)	MAP3K1 (2.2)	BLK (2.2)
MP:0002079	increased circulating insulin level	0.000225	<0.05	GPAM (6.2)	MLXIPL (5.7)	LPL (5.2)	NR0B2 (2.9)	FAM13A (2.6)	FADS3 (2.4)	APOA5 (2.3)	INHBC (2.3)	CD300LG (2.3)	APOA4 (2.2)
GO:0032371	regulation of sterol transport	0.000227	<0.05	ENSG00000199488 (4.5)	APOA4 (4.0)	TIMD4 (4.0)	NR1H3 (3.8)	TM6SF2 (3.5)	APOC1 (3.3)	MLXIPL (3.2)	LPL (2.9)	APOB (2.9)	APOC3 (2.8)
GO:0032374	regulation of cholesterol transport	0.000227	<0.05	ENSG00000199488 (4.5)	APOA4 (4.0)	TIMD4 (4.0)	NR1H3 (3.8)	TM6SF2 (3.5)	APOC1 (3.3)	MLXIPL (3.2)	LPL (2.9)	APOB (2.9)	APOC3 (2.8)
GO:0015918	sterol transport	0.000228	<0.05	APOA4 (4.6)	NR0B2 (3.7)	ENSG00000199488 (3.6)	ENSG00000236267 (3.3)	TM6SF2 (3.3)	MLXIPL (3.3)	TIMD4 (3.3)	NR1H3 (3.2)	APOC1 (3.2)	APOC3 (3.0)
MP:0008597	decreased circulating interleukin-6 level	0.000233	<0.05	MAFB (4.6)	MYO1F (3.3)	RELB (2.9)	BCL3 (2.9)	COBLL1 (2.6)	C11orf9 (2.5)	ABCA1 (2.5)	APOE (2.5)	GMIP (2.4)	TIMD4 (2.4)
GO:0042598	vesicular fraction	0.000239	<0.05	FADS2 (5.9)	CYP7A1 (5.6)	AKR1C4 (5.5)	FADS1 (5.5)	LPA (4.7)	APOC4 (4.6)	ANGPTL3 (4.5)	GCKR (4.5)	APOA5 (4.2)	SLC2A2 (4.0)
GO:0005996	monosaccharide metabolic process	0.00024	<0.05	BCKDK (4.0)	FAM13A (3.8)	VKORC1 (2.8)	PEPD (2.7)	ORAI3 (2.6)	VEGFA (2.6)	C17orf105 (2.5)	ABHD1 (2.4)	PRSS55 (2.4)	PCCB (2.3)
MP:0005416	abnormal circulating protein level	0.00024	<0.05	APOC1 (4.4)	APOA5 (4.1)	ANGPTL3 (3.9)	APOC3 (3.8)	SLC2A2 (3.8)	APOA1 (3.5)	VKORC1 (3.5)	APOB (3.4)	APOC4 (3.2)	ABCA1 (3.1)
GO:0055092	sterol homeostasis	0.00024	<0.05	ENSG00000199488 (5.5)	APOA4 (5.0)	TM6SF2 (4.4)	INHBC (4.1)	ENSG00000236267 (3.7)	APOB (3.5)	APOC3 (3.5)	LIPC (3.5)	SLC2A2 (3.4)	APOC1 (3.4)
GO:0042632	cholesterol homeostasis	0.00024	<0.05	ENSG00000199488 (5.5)	APOA4 (5.0)	TM6SF2 (4.4)	INHBC (4.1)	ENSG00000236267 (3.7)	APOB (3.5)	APOC3 (3.5)	LIPC (3.5)	SLC2A2 (3.4)	APOC1 (3.4)
MP:0009642	abnormal blood homeostasis	0.000243	<0.05	SLC2A2 (5.5)	APOA4 (5.3)	APOC3 (5.2)	APOA1 (4.9)	HPN (4.9)	APOB (4.6)	ENSG00000199488 (4.6)	KHK (4.4)	F2 (4.2)	APOA5 (3.7)
MP:0008706	decreased interleukin-6 secretion	0.000245	<0.05	BCL3 (4.0)	RELB (3.7)	MYO1F (3.5)	ABCA1 (3.4)	MAFB (3.0)	MAFF (2.8)	PIGV (2.8)	CETP (2.5)	TRIB1 (2.4)	LACTB (2.2)
GO:0006641	triglyceride metabolic process	0.000247	<0.05	MLXIPL (5.1)	GPAM (4.9)	FADS1 (4.1)	FADS2 (3.8)	APOA4 (3.3)	TM6SF2 (3.3)	PLA2G6 (3.3)	ENSG00000199488 (3.2)	LPL (2.9)	ENSG00000223522 (2.8)
ENSG00000131910	NR0B2 PPI subnetwork	0.000249	<0.05	FAM13A (3.8)	CYP7A1 (3.5)	INHBC (3.3)	CD300LG (2.9)	ENSG00000199488 (2.6)	GATA4 (2.6)	APOC1 (2.6)	ENSG00000236267 (2.5)	PCIF1 (2.4)	APOA4 (2.3)
ENSG00000087245	MMP2 PPI subnetwork	0.00025	<0.05	EMILIN1 (4.9)	RCN3 (4.7)	TAGLN (4.2)	ABCA1 (3.3)	MAFB (3.2)	APOE (3.1)	AHR (2.9)	SFN (2.8)	MAFF (2.5)	CSGALNACT1 (2.5)
REACTOME_CHYLOMICRON:MEDIATED_LIPID_TRANSPORT	REACTOME_CHYLOMICRON:MEDIATED_LIPID_TRANSPORT	0.000256	<0.05	APOA1 (11.1)	APOC3 (11.0)	APOB (10.9)	APOA4 (9.8)	F2 (8.1)	SLC2A2 (8.0)	ENSG00000199488 (7.2)	APOC1 (6.6)	TM6SF2 (6.0)	NR0B2 (5.2)
KEGG_TRYPTOPHAN_METABOLISM	KEGG_TRYPTOPHAN_METABOLISM	0.000258	<0.05	KHK (5.0)	NAT2 (4.6)	APOA5 (4.1)	CYP7A1 (3.7)	LPA (3.7)	TM6SF2 (3.6)	PCCB (3.6)	ANGPTL3 (3.4)	GCKR (3.3)	MSRA (3.2)
GO:0044439	peroxisomal part	0.00026	<0.05	GPAM (4.2)	FADS2 (3.5)	NR1H3 (3.2)	INHBC (3.1)	PLA2G6 (3.0)	RBKS (3.0)	ANGPTL3 (3.0)	PEPD (3.0)	APOA5 (2.7)	APOC4 (2.7)
GO:0044438	microbody part	0.00026	<0.05	GPAM (4.2)	FADS2 (3.5)	NR1H3 (3.2)	INHBC (3.1)	PLA2G6 (3.0)	RBKS (3.0)	ANGPTL3 (3.0)	PEPD (3.0)	APOA5 (2.7)	APOC4 (2.7)
GO:0071813	lipoprotein particle binding	0.000261	<0.05	APOC1 (6.7)	APOB (6.2)	F2 (5.9)	APOC3 (5.8)	APOA5 (4.7)	SLC2A2 (4.5)	TIMD4 (4.5)	CETP (4.5)	APOA4 (4.5)	APOC4 (4.3)
GO:0071814	protein-lipid complex binding	0.000261	<0.05	APOC1 (6.7)	APOB (6.2)	F2 (5.9)	APOC3 (5.8)	APOA5 (4.7)	SLC2A2 (4.5)	TIMD4 (4.5)	CETP (4.5)	APOA4 (4.5)	APOC4 (4.3)
MP:0003662	abnormal long bone epiphyseal plate proliferative zone	0.000263	<0.05	CILP2 (7.9)	RCN3 (5.2)	FZD9 (3.8)	COBLL1 (2.9)	LPL (2.7)	BNC2 (2.6)	VKORC1 (2.3)	EMILIN1 (2.3)	MAFB (2.3)	CGREF1 (2.3)
ENSG00000168454	TXNDC2 PPI subnetwork	0.000271	<0.05	APOE (7.4)	F2 (6.5)	APOB (6.4)	APOA4 (5.3)	TIMD4 (5.3)	APOC3 (5.1)	APOA1 (4.9)	SLC2A2 (4.6)	LIPC (4.6)	APOC1 (4.5)
ENSG00000115414	FN1 PPI subnetwork	0.000272	<0.05	EMILIN1 (4.3)	TAGLN (4.2)	RCN3 (3.9)	CILP2 (3.5)	APOE (3.5)	PLTP (2.8)	ENSG00000199488 (2.8)	APOC4 (2.7)	APOC1 (2.6)	MYO1F (2.6)
REACTOME_PEROXISOMAL_LIPID_METABOLISM	REACTOME_PEROXISOMAL_LIPID_METABOLISM	0.000287	<0.05	PEPD (3.7)	ABHD1 (3.5)	GALNT2 (3.0)	NR1H3 (2.9)	GPAM (2.7)	KHK (2.7)	PDXDC1 (2.6)	MSRA (2.5)	RBKS (2.5)	UBXN2B (2.5)
GO:0006958	complement activation, classical pathway	0.00029	<0.05	LPA (5.5)	AKR1C4 (5.2)	GCKR (4.3)	TIMD4 (4.2)	HSD3B7 (4.1)	APOC4 (3.7)	INHBC (3.6)	ANGPTL3 (3.4)	APOE (2.9)	ENSG00000199488 (2.9)
GO:0005504	fatty acid binding	0.000292	<0.05	LPL (5.2)	NR1H3 (4.5)	MLXIPL (4.3)	APOA1 (4.2)	APOB (4.2)	APOA4 (4.0)	APOC3 (4.0)	APOE (3.7)	SLC2A2 (3.7)	APOC1 (3.6)
GO:0006639	acylglycerol metabolic process	0.000296	<0.05	MLXIPL (5.0)	GPAM (4.7)	FADS1 (4.0)	FADS2 (3.6)	TM6SF2 (3.3)	APOA4 (3.2)	PLA2G6 (3.0)	LPL (2.9)	ENSG00000199488 (2.8)	GCKR (2.7)
GO:0030301	cholesterol transport	0.000297	<0.05	APOA4 (4.6)	NR0B2 (3.8)	ENSG00000199488 (3.6)	TIMD4 (3.4)	TM6SF2 (3.3)	MLXIPL (3.2)	ENSG00000236267 (3.2)	APOC1 (3.1)	NR1H3 (3.1)	APOC3 (3.0)
MP:0000333	decreased bone marrow cell number	0.0003	<0.05	INSR (3.2)	GMIP (2.8)	BCL3 (2.8)	AFF1 (2.7)	SLC5A6 (2.7)	ZNF101 (2.6)	CITED2 (2.5)	MAFB (2.5)	ZNF414 (2.4)	HSD3B7 (2.4)
MP:0009355	increased liver triglyceride level	0.000301	<0.05	LPL (5.7)	FADS1 (5.5)	MLXIPL (5.4)	APOB (4.4)	GPAM (4.4)	NR1H3 (3.8)	TM6SF2 (3.6)	APOA4 (3.6)	APOC3 (3.4)	NR0B2 (3.3)
MP:0003229	abnormal vitelline vasculature morphology	0.000312	<0.05	SOX7 (4.9)	VEGFA (4.7)	ABCA1 (2.6)	GATA4 (2.5)	EMILIN1 (2.5)	STAG1 (2.4)	CLPTM1 (2.4)	CD300LG (2.3)	R3HDM2 (2.2)	GATAD2A (2.2)
GO:0004623	phospholipase A2 activity	0.000323	<0.05	NR1H3 (5.7)	CETP (3.8)	APOC1 (3.7)	TIMD4 (3.5)	APOE (3.1)	ACP2 (3.0)	SLC22A3 (2.9)	GATA4 (1.8)	TSSK6 (1.8)	PLTP (1.8)
MP:0005459	decreased percent body fat	0.000328	<0.05	LPL (3.9)	MLXIPL (3.7)	TRIB1 (3.4)	CD300LG (3.1)	MSRA (2.8)	GPAM (2.3)	COBLL1 (2.2)	ATG13 (2.1)	NR1H3 (2.1)	LPA (2.0)
ENSG00000206340	C4A PPI subnetwork	0.000348	<0.05	APOA1 (7.2)	APOB (6.7)	F2 (6.6)	APOC3 (5.6)	APOA5 (4.5)	LIPC (4.5)	SLC2A2 (4.2)	APOC1 (3.7)	ANGPTL3 (3.6)	ENSG00000199488 (3.5)
GO:0006638	neutral lipid metabolic process	0.000351	<0.05	MLXIPL (4.9)	GPAM (4.7)	FADS1 (4.0)	FADS2 (3.6)	TM6SF2 (3.3)	APOA4 (3.2)	ENSG00000199488 (2.9)	PLA2G6 (2.9)	LPL (2.8)	ENSG00000223522 (2.7)
MP:0009289	decreased epididymal fat pad weight	0.000352	<0.05	MLXIPL (3.9)	APOC4 (3.5)	HPN (2.8)	LPL (2.7)	GPAM (2.7)	LIPC (2.5)	ZNF646 (2.5)	MAFB (2.4)	SLC2A2 (2.2)	ORAI3 (2.1)
GO:0019319	hexose biosynthetic process	0.000354	<0.05	BCKDK (4.3)	PRSS55 (3.6)	DNAJC30 (3.6)	C17orf105 (3.2)	MLXIPL (3.0)	VKORC1 (2.5)	PEPD (2.5)	VEGFA (2.4)	FAM13A (2.4)	TM6SF2 (2.4)
ENSG00000166949	SMAD3 PPI subnetwork	0.000359	<0.05	GATAD2A (4.2)	ARID1A (4.1)	TRIB1 (3.4)	CITED2 (3.2)	BUD13 (3.0)	BPTF (3.0)	MAFF (2.9)	MSL2 (2.8)	R3HDM2 (2.5)	PCIF1 (2.5)
GO:0032451	demethylase activity	0.000372	<0.05	NAT2 (4.2)	ENSG00000236267 (3.8)	LPA (3.7)	INHBC (3.0)	CYP7A1 (3.0)	APOA5 (2.9)	BPTF (2.7)	ZNF408 (2.7)	AKR1C4 (2.7)	MSL2 (2.6)
GO:0042974	retinoic acid receptor binding	0.000377	<0.05	APOC1 (3.1)	KAT8 (2.7)	AKR1C3 (2.5)	MADD (2.5)	MET (2.5)	RPL22L1 (2.4)	R3HDM2 (2.4)	TM6SF2 (2.3)	CGREF1 (2.2)	ATG13 (2.2)
MP:0001505	hunched posture	0.000392	<0.05	SLC12A5 (3.3)	CALN1 (2.6)	DDB2 (2.5)	RCN3 (2.3)	CLPTM1 (2.2)	RELB (2.0)	LPL (2.0)	ENSG00000249093 (1.9)	ACP2 (1.9)	ABCA1 (1.8)
MP:0000221	decreased leukocyte cell number	0.000397	<0.05	BCL3 (3.5)	CYP7A1 (2.9)	AFF1 (2.9)	LPA (2.8)	RELB (2.8)	TGDS (2.7)	BLK (2.4)	ZNF101 (2.4)	ENSG00000236267 (2.1)	MAFF (2.0)
GO:0016705	oxidoreductase activity, acting on paired donors, with incorporation or reduction of molecular oxygen	0.000397	<0.05	LPA (6.0)	AKR1C4 (5.5)	CYP7A1 (5.3)	KHK (4.7)	FADS2 (4.6)	FADS1 (4.5)	NAT2 (4.3)	ANGPTL3 (4.3)	APOC4 (4.2)	GCKR (4.1)
ENSG00000034971	MYOC PPI subnetwork	0.000411	<0.05	TAGLN (5.7)	APOE (4.1)	FADS3 (3.8)	APOC1 (3.1)	TPM1 (3.0)	PLTP (2.8)	ABCA1 (2.8)	ORAI3 (2.7)	DOK7 (2.5)	GPAM (2.2)
MP:0005659	decreased susceptibility to diet-induced obesity	0.000414	<0.05	LPL (4.6)	MLXIPL (4.4)	TRIB1 (3.8)	TM6SF2 (3.8)	APOA4 (3.4)	NR1H3 (3.2)	CD300LG (3.0)	APOA1 (2.7)	COBLL1 (2.7)	APOA5 (2.3)
GO:0006094	gluconeogenesis	0.000415	<0.05	DNAJC30 (3.8)	MLXIPL (3.4)	C17orf105 (3.3)	BCKDK (3.2)	PRSS55 (3.1)	RIC8B (2.6)	HAPLN4 (2.6)	ENSG00000234945 (2.6)	FAM13A (2.5)	PEPD (2.5)
MP:0005065	abnormal neutrophil morphology	0.000419	<0.05	MYO1F (5.1)	PRAM1 (4.4)	TRIB1 (4.3)	ENSG00000199488 (2.9)	MAFB (2.5)	LPL (2.5)	MLXIPL (2.3)	MAFF (2.2)	NR0B2 (2.1)	APOA4 (2.1)
GO:0033293	monocarboxylic acid binding	0.000422	<0.05	LPL (4.6)	NR1H3 (4.3)	PCCB (4.2)	GPAM (4.2)	MLXIPL (4.0)	APOB (4.0)	APOA1 (3.8)	APOA4 (3.8)	APOC1 (3.7)	FAM13A (3.7)
ENSG00000188536	HBA2 PPI subnetwork	0.000427	<0.05	F2 (5.4)	APOB (5.2)	LIPC (5.0)	APOA1 (4.8)	ANGPTL3 (4.5)	APOA5 (4.2)	SDCBP (4.1)	APOC3 (4.0)	APOC4 (3.8)	SLC2A2 (3.8)
ENSG00000206172	HBA1 PPI subnetwork	0.000427	<0.05	F2 (5.4)	APOB (5.2)	LIPC (5.0)	APOA1 (4.8)	ANGPTL3 (4.5)	APOA5 (4.2)	SDCBP (4.1)	APOC3 (4.0)	APOC4 (3.8)	SLC2A2 (3.8)
MP:0000603	pale liver	0.000433	<0.05	MLXIPL (3.2)	FADS3 (3.1)	COBLL1 (2.9)	LPAR2 (2.7)	ORAI3 (2.6)	HSD3B7 (2.6)	GPAM (2.4)	CD300LG (2.4)	LPL (2.2)	SNAP23 (2.2)
GO:0031406	carboxylic acid binding	0.000434	<0.05	SLC2A2 (4.5)	KHK (4.5)	APOA5 (4.3)	ANGPTL3 (4.3)	APOC3 (4.0)	PCCB (3.8)	APOA1 (3.8)	NR1H3 (3.7)	ENSG00000199488 (3.6)	APOC1 (3.6)
ENSG00000211660	ENSG00000211660 PPI subnetwork	0.000452	<0.05	APOE (6.6)	PLTP (5.5)	TIMD4 (5.2)	MAFB (4.5)	NR1H3 (3.4)	FCGRT (3.4)	APOC1 (3.3)	ABCA1 (3.2)	ACP2 (2.5)	CETP (2.5)
ENSG00000211653	ENSG00000211653 PPI subnetwork	0.000452	<0.05	APOE (6.6)	PLTP (5.5)	TIMD4 (5.2)	MAFB (4.5)	NR1H3 (3.4)	FCGRT (3.4)	APOC1 (3.3)	ABCA1 (3.2)	ACP2 (2.5)	CETP (2.5)
ENSG00000163631	ALB PPI subnetwork	0.000459	<0.05	F2 (7.2)	SLC2A2 (6.6)	ANGPTL3 (6.6)	APOA1 (6.5)	LIPC (6.3)	APOC3 (6.0)	APOB (5.9)	APOA5 (5.7)	APOC1 (5.4)	HPN (5.3)
ENSG00000123384	LRP1 PPI subnetwork	0.000472	<0.05	TAGLN (3.2)	MSRA (3.0)	PVRL2 (3.0)	EMILIN1 (2.9)	PDIA3 (2.5)	ACP2 (2.4)	RCN3 (2.2)	ANGPTL3 (2.2)	BACE1 (2.2)	XKR6 (2.2)
MP:0000136	abnormal microglial cell morphology	0.000479	<0.05	MYO1F (3.7)	APOE (3.5)	NR1H3 (3.5)	ABCA1 (3.1)	ACP2 (3.0)	HSD3B7 (2.9)	GMIP (2.5)	FCGRT (2.4)	BCL3 (2.4)	LPL (2.3)
KEGG_BETA_ALANINE_METABOLISM	KEGG_BETA_ALANINE_METABOLISM	0.000488	<0.05	KHK (5.5)	MSRA (4.8)	ANGPTL3 (3.8)	PEPD (3.5)	PCCB (3.5)	SLC2A2 (3.4)	APOA5 (3.1)	LPA (3.0)	LPL (2.9)	FRMD5 (2.9)
GO:0018904	organic ether metabolic process	0.000494	<0.05	GPAM (4.5)	MLXIPL (4.3)	FADS1 (3.6)	FADS2 (3.5)	ENSG00000223522 (3.4)	GCKR (3.3)	TM6SF2 (3.2)	APOA4 (3.1)	LPL (2.7)	ENSG00000199488 (2.6)
MP:0008705	increased interleukin-6 secretion	0.000498	<0.05	MYO1F (4.5)	GMIP (3.4)	TRIB1 (2.9)	ZDHHC18 (2.7)	BCL3 (2.7)	ABCA1 (2.3)	MAFF (2.2)	FCGRT (2.2)	RELB (2.2)	LPL (2.2)
MP:0005339	increased susceptibility to atherosclerosis	0.000503	<0.05	APOA4 (7.9)	APOB (7.7)	APOC3 (7.4)	APOA1 (6.6)	APOC1 (6.5)	F2 (5.8)	SLC2A2 (5.5)	ENSG00000199488 (5.4)	TM6SF2 (4.8)	FADS1 (4.3)
GO:0072376	protein activation cascade	0.000514	<0.05	LPA (7.0)	INHBC (5.5)	AKR1C4 (5.0)	TIMD4 (4.9)	LPAL2 (4.7)	GCKR (4.6)	APOC4 (4.6)	HSD3B7 (4.1)	CETP (4.0)	ANGPTL3 (3.9)
REACTOME_SYNTHESIS_OF_BILE_ACIDS_AND_BILE_SALTS_VIA_7ALPHA:HYDROXYCHOLESTEROL	REACTOME_SYNTHESIS_OF_BILE_ACIDS_AND_BILE_SALTS_VIA_7ALPHA:HYDROXYCHOLESTEROL	0.000514	<0.05	APOC4 (10.3)	APOA5 (8.5)	CYP7A1 (8.0)	ANGPTL3 (6.7)	LPA (5.5)	INHBC (5.5)	AKR1C4 (5.3)	SLC2A2 (5.0)	ENSG00000199488 (4.6)	KHK (4.6)
MP:0011109	partial lethality throughout fetal growth and development	0.000517	<0.05	ARID1A (3.7)	PVRL2 (3.4)	SETD1A (2.9)	LIPC (2.6)	BPTF (2.6)	ABCA1 (2.6)	MET (2.2)	MAFB (2.1)	R3HDM2 (2.1)	ENSG00000246283 (2.1)
GO:0015485	cholesterol binding	0.000517	<0.05	APOA4 (7.6)	APOC1 (7.2)	APOB (6.9)	APOA1 (6.8)	APOC3 (6.1)	F2 (5.8)	NR0B2 (4.9)	LIPC (4.8)	APOE (4.7)	SLC2A2 (4.5)
MP:0006396	decreased long bone epiphyseal plate size	0.000521	<0.05	RCN3 (3.2)	EYA2 (3.1)	FAM13A (3.0)	ENSG00000235070 (2.7)	GALNT2 (2.7)	BMP8A (2.5)	MAPRE3 (2.4)	CMIP (2.3)	PLTP (2.2)	FZD9 (2.2)
ENSG00000163586	FABP1 PPI subnetwork	0.000528	<0.05	F2 (5.8)	LIPC (5.4)	ANGPTL3 (5.2)	APOA5 (5.2)	APOB (5.0)	APOC4 (4.8)	APOC3 (4.7)	SLC2A2 (4.6)	AKR1C4 (4.6)	APOA1 (4.5)
ENSG00000138293	NCOA4 PPI subnetwork	0.000535	<0.05	FAM13A (3.2)	NR1H3 (2.7)	CYP7A1 (2.3)	RNF214 (2.3)	LACTB (2.2)	RIC8B (2.1)	INHBC (2.1)	MET (2.1)	AHR (2.1)	CMIP (2.0)
ENSG00000110244	APOA4 PPI subnetwork	0.000539	<0.05	APOB (7.0)	APOA1 (6.5)	F2 (6.2)	APOC3 (6.0)	SLC2A2 (5.2)	ENSG00000199488 (4.5)	APOA5 (4.2)	APOA4 (4.1)	LIPC (3.9)	ANGPTL3 (3.7)
MP:0008502	increased IgG3 level	0.000552	<0.05	RELB (4.4)	BCL3 (3.3)	BLK (3.1)	MYO1F (2.7)	GMIP (2.3)	PBX4 (1.9)	DDB2 (1.9)	LACTB (1.8)	MAFF (1.7)	ENSG00000256746 (1.6)
ENSG00000171557	FGG PPI subnetwork	0.000557	<0.05	LIPC (6.6)	ANGPTL3 (6.5)	F2 (6.3)	APOA1 (5.8)	APOB (5.5)	MYO1F (5.2)	APOC3 (4.9)	HPN (4.8)	APOA5 (4.7)	APOC4 (4.5)
REACTOME_CREATION_OF_C4_AND_C2_ACTIVATORS	REACTOME_CREATION_OF_C4_AND_C2_ACTIVATORS	0.000561	<0.05	TIMD4 (5.5)	APOE (5.1)	GCKR (5.0)	APOC4 (4.7)	LPA (4.3)	PLTP (4.3)	INHBC (4.3)	APOC1 (4.2)	APOA5 (3.9)	ANGPTL3 (3.7)
GO:0019216	regulation of lipid metabolic process	0.000565	<0.05	MLXIPL (4.0)	GPAM (3.8)	CD300LG (3.1)	LPL (3.0)	NR0B2 (2.8)	SLC22A3 (2.7)	NR1H3 (2.7)	ENSG00000257711 (2.6)	COBLL1 (2.4)	ORAI3 (2.4)
ENSG00000211973	ENSG00000211973 PPI subnetwork	0.000568	<0.05	APOE (6.1)	TIMD4 (5.8)	PLTP (4.6)	MAFB (4.2)	ABCA1 (3.4)	FCGRT (3.3)	APOC1 (3.0)	NR1H3 (3.0)	ACP2 (2.9)	GCKR (2.3)
ENSG00000211979	ENSG00000211979 PPI subnetwork	0.000568	<0.05	APOE (6.1)	TIMD4 (5.8)	PLTP (4.6)	MAFB (4.2)	ABCA1 (3.4)	FCGRT (3.3)	APOC1 (3.0)	NR1H3 (3.0)	ACP2 (2.9)	GCKR (2.3)
GO:0005976	polysaccharide metabolic process	0.00057	<0.05	GALNT2 (2.9)	LPA (2.9)	CSGALNACT1 (2.8)	VKORC1 (2.6)	ENSG00000254839 (2.5)	PDXDC1 (2.4)	ORAI3 (2.4)	NEIL2 (2.3)	FZD9 (2.2)	CILP2 (2.2)
ENSG00000181827	RFX7 PPI subnetwork	0.000579	<0.05	F2 (5.9)	SFN (5.4)	APOC3 (5.2)	APOB (5.0)	LIPC (4.3)	APOE (3.9)	APOA1 (3.9)	SLC2A2 (3.8)	APOC1 (3.6)	APOC4 (3.3)
MP:0005325	abnormal renal glomerulus morphology	0.000581	<0.05	PLTP (4.9)	PVRL2 (4.3)	EMILIN1 (3.2)	JMJD1C (3.2)	MAFF (3.2)	FCGRT (3.1)	VKORC1 (2.9)	C2orf28 (2.7)	TAGLN (2.6)	VEGFA (2.5)
ENSG00000204319	ENSG00000204319 PPI subnetwork	0.000581	<0.05	F2 (5.5)	AKR1C4 (4.6)	APOC1 (4.5)	LIPC (4.1)	ANGPTL3 (4.1)	APOC4 (4.0)	APOA5 (3.9)	APOA1 (3.8)	APOC3 (3.5)	APOB (3.3)
MP:0005332	abnormal amino acid level	0.000586	<0.05	KHK (4.8)	SLC2A2 (4.5)	APOC4 (4.5)	APOA5 (4.1)	ANGPTL3 (4.0)	LPA (4.0)	TM6SF2 (3.8)	GCKR (3.5)	HPN (3.3)	PCCB (3.2)
GO:0005543	phospholipid binding	0.00059	<0.05	APOC3 (4.2)	APOA4 (4.2)	APOA1 (4.1)	ENSG00000199488 (4.0)	SLC2A2 (3.9)	APOB (3.6)	LIPC (3.4)	F2 (3.3)	AKR1C4 (2.9)	NR1H3 (2.9)
ENSG00000122861	PLAU PPI subnetwork	0.00061	<0.05	HPN (5.1)	VEGFA (3.8)	PRSS8 (3.6)	ANGPTL3 (3.4)	APOA1 (3.4)	APOE (3.3)	APOC1 (3.3)	ABCA1 (3.1)	PVRL2 (2.9)	APOA5 (2.7)
GO:0008329	pattern recognition receptor activity	0.000625	<0.05	MAFB (5.4)	TIMD4 (4.1)	FCGRT (3.9)	MYO1F (3.8)	PRAM1 (3.8)	LPL (2.8)	PLTP (2.2)	APOC1 (2.1)	ACP2 (2.1)	NRBF2 (2.0)
GO:0030246	carbohydrate binding	0.000627	<0.05	CILP2 (4.2)	RCN3 (3.5)	PLTP (3.3)	LPA (3.2)	PRAM1 (3.1)	VKORC1 (3.1)	FCGRT (2.9)	EMILIN1 (2.9)	MAFB (2.7)	MYO1F (2.6)
MP:0008808	decreased spleen iron level	0.00063	<0.05	GCKR (4.0)	APOA5 (3.3)	APOC1 (3.3)	APOC4 (3.2)	TIMD4 (2.8)	PLTP (2.7)	NR1H3 (2.6)	INHBC (2.5)	LPA (2.5)	F2 (2.3)
MP:0000183	decreased circulating LDL cholesterol level	0.00063	<0.05	APOA4 (9.7)	APOC3 (8.2)	APOA1 (7.8)	APOB (7.1)	TM6SF2 (6.4)	F2 (6.2)	APOC1 (5.9)	SLC2A2 (5.6)	GPAM (4.7)	ENSG00000199488 (4.6)
ENSG00000118690	ARMC2 PPI subnetwork	0.000631	<0.05	F2 (5.9)	SFN (5.5)	APOC3 (5.3)	APOB (5.0)	LIPC (4.3)	APOA1 (4.0)	SLC2A2 (3.9)	APOE (3.7)	APOC1 (3.5)	APOC4 (3.3)
ENSG00000215755	ENSG00000215755 PPI subnetwork	0.000641	<0.05	APOC3 (7.5)	APOA1 (6.8)	F2 (6.6)	APOB (5.7)	APOC1 (4.9)	SLC2A2 (4.8)	ENSG00000199488 (4.5)	LIPC (4.4)	APOA4 (4.3)	APOA5 (4.1)
ENSG00000110245	APOC3 PPI subnetwork	0.000641	<0.05	APOC3 (7.5)	APOA1 (6.8)	F2 (6.6)	APOB (5.7)	APOC1 (4.9)	SLC2A2 (4.8)	ENSG00000199488 (4.5)	LIPC (4.4)	APOA4 (4.3)	APOA5 (4.1)
GO:0006909	phagocytosis	0.000644	<0.05	PRAM1 (5.2)	MYO1F (3.3)	ENSG00000246283 (3.1)	PLTP (3.0)	MAFB (2.9)	FCGRT (2.7)	TIMD4 (2.6)	LPL (2.3)	CILP2 (2.2)	ENSG00000182109 (2.2)
MP:0005334	abnormal fat pad morphology	0.000654	<0.05	LPL (5.2)	GPAM (4.3)	MLXIPL (3.2)	KLF14 (3.0)	SLC5A6 (2.7)	FADS1 (2.6)	HAPLN4 (2.5)	NR1H3 (2.5)	FADS2 (2.3)	AFF1 (2.3)
MP:0004774	abnormal bile salt level	0.000656	<0.05	ENSG00000199488 (6.4)	APOC4 (6.0)	APOA5 (4.9)	RBKS (4.7)	TM6SF2 (4.6)	ANGPTL3 (4.4)	INHBC (4.4)	SLC2A2 (4.2)	KHK (3.6)	AKR1C4 (3.1)
MP:0002412	increased susceptibility to bacterial infection	0.000657	<0.05	MYO1F (5.0)	MAFB (3.8)	TIMD4 (3.6)	PRAM1 (3.6)	ABCA1 (3.0)	BCL3 (3.0)	DNAH10 (2.3)	RELB (2.3)	GMIP (2.3)	MAFF (2.2)
ENSG00000170486	KRT72 PPI subnetwork	0.000657	<0.05	F2 (8.5)	APOB (8.4)	APOC3 (8.2)	LIPC (6.6)	APOA1 (6.5)	APOC1 (6.4)	SLC2A2 (5.3)	ANGPTL3 (4.8)	APOA4 (4.5)	APOA5 (4.4)
ENSG00000166285	ENSG00000166285 PPI subnetwork	0.000662	<0.05	F2 (8.8)	APOB (8.5)	APOA1 (8.1)	APOC3 (7.8)	LIPC (6.0)	APOA5 (5.7)	SLC2A2 (5.4)	ANGPTL3 (4.6)	APOA4 (4.5)	APOC4 (4.4)
ENSG00000204359	CFB PPI subnetwork	0.000662	<0.05	F2 (8.8)	APOB (8.5)	APOA1 (8.1)	APOC3 (7.8)	LIPC (6.0)	APOA5 (5.7)	SLC2A2 (5.4)	ANGPTL3 (4.6)	APOA4 (4.5)	APOC4 (4.4)
GO:0070328	triglyceride homeostasis	0.000663	<0.05	ENSG00000199488 (4.1)	TM6SF2 (3.9)	APOA4 (3.9)	CD300LG (3.6)	ABHD1 (3.4)	ENSG00000236267 (3.4)	PLB1 (3.2)	TIMD4 (3.2)	SLC2A2 (3.2)	AKR1C4 (3.1)
GO:0032934	sterol binding	0.000681	<0.05	APOA4 (7.1)	APOC1 (6.7)	APOB (6.5)	APOA1 (5.9)	APOC3 (5.5)	F2 (5.2)	APOE (4.4)	LIPC (4.4)	NR0B2 (4.4)	SLC2A2 (4.3)
MP:0001783	decreased white adipose tissue amount	0.000687	<0.05	LPL (6.5)	APOC1 (3.2)	MLXIPL (3.1)	GPAM (3.0)	CD300LG (2.6)	PEPD (2.3)	NR1H3 (2.3)	ENSG00000236827 (2.1)	FADS3 (2.0)	FZD9 (2.0)
MP:0008553	increased circulating tumor necrosis factor level	0.00071	<0.05	BCL3 (4.8)	MAFB (4.5)	TRIB1 (4.4)	CETP (4.2)	TIMD4 (4.2)	MYO1F (4.1)	MAFF (3.9)	RELB (3.7)	GMIP (3.4)	NR1H3 (3.2)
ENSG00000103942	HOMER2 PPI subnetwork	0.00071	<0.05	ANGPTL3 (5.7)	F2 (5.7)	APOA1 (5.2)	APOC3 (5.0)	APOB (4.8)	LIPC (4.6)	APOA5 (4.4)	SLC2A2 (4.4)	APOC4 (4.1)	ENSG00000199488 (3.5)
ENSG00000122194	PLG PPI subnetwork	0.000719	<0.05	F2 (5.6)	ANGPTL3 (5.3)	HPN (5.1)	LIPC (4.6)	APOA1 (4.6)	APOC4 (4.5)	APOA5 (4.4)	SLC2A2 (4.1)	APOC3 (4.1)	APOB (3.7)
MP:0002451	abnormal macrophage physiology	0.000719	<0.05	MYO1F (5.1)	BCL3 (4.0)	MAFB (4.0)	RELB (3.8)	LACTB (3.6)	ABCA1 (3.4)	GMIP (2.9)	MAFF (2.8)	NFE2L3 (2.5)	AHR (2.4)
MP:0004952	increased spleen weight	0.000723	<0.05	TIMD4 (5.3)	CETP (4.3)	MAFB (3.9)	FCGRT (3.0)	GMIP (2.9)	TRIB1 (2.7)	ABCA1 (2.3)	BLK (2.3)	ORAI3 (2.2)	BCL3 (2.2)
GO:0019318	hexose metabolic process	0.000728	<0.05	BCKDK (4.2)	FAM13A (3.6)	ABHD1 (3.1)	VEGFA (2.9)	C17orf105 (2.9)	PEPD (2.6)	ORAI3 (2.5)	VKORC1 (2.5)	PCCB (2.4)	PRSS55 (2.3)
MP:0001547	abnormal lipid level	0.000728	<0.05	APOC1 (5.5)	LPL (4.8)	GPAM (4.3)	NR1H3 (4.0)	APOE (3.6)	MLXIPL (3.6)	APOC4 (3.5)	PLTP (3.4)	FADS2 (3.2)	FADS1 (3.2)
ENSG00000136169	SETDB2 PPI subnetwork	0.000732	<0.05	F2 (4.4)	APOA1 (3.4)	APOC3 (3.2)	APOB (3.2)	LIPC (3.2)	SFN (3.2)	HPN (3.1)	APOC1 (2.7)	APOC4 (2.6)	GCKR (2.6)
MP:0000465	gastrointestinal hemorrhage	0.000732	<0.05	PRAM1 (3.3)	MYO1F (3.3)	CETP (2.5)	ENSG00000199488 (2.4)	SFN (2.4)	F2 (2.4)	FCGRT (2.4)	APOC4 (2.3)	MAFB (2.2)	SLC2A2 (2.0)
ENSG00000172594	SMPDL3A PPI subnetwork	0.00075	<0.05	APOE (6.7)	APOB (6.5)	F2 (6.5)	APOA4 (5.4)	APOC3 (5.2)	APOA1 (5.0)	TIMD4 (4.8)	SLC2A2 (4.7)	LIPC (4.5)	APOC1 (4.4)
GO:0034368	protein-lipid complex remodeling	0.00076	<0.05	ENSG00000199488 (4.7)	APOC1 (4.1)	APOA4 (4.1)	LIPC (3.8)	NR1H3 (3.7)	APOE (3.5)	NR0B2 (3.4)	APOB (3.4)	ABCA1 (3.4)	TIMD4 (3.4)
GO:0034369	plasma lipoprotein particle remodeling	0.00076	<0.05	ENSG00000199488 (4.7)	APOC1 (4.1)	APOA4 (4.1)	LIPC (3.8)	NR1H3 (3.7)	APOE (3.5)	NR0B2 (3.4)	APOB (3.4)	ABCA1 (3.4)	TIMD4 (3.4)
GO:0034367	macromolecular complex remodeling	0.00076	<0.05	ENSG00000199488 (4.7)	APOC1 (4.1)	APOA4 (4.1)	LIPC (3.8)	NR1H3 (3.7)	APOE (3.5)	NR0B2 (3.4)	APOB (3.4)	ABCA1 (3.4)	TIMD4 (3.4)
REACTOME_NUCLEAR_RECEPTOR_TRANSCRIPTION_PATHWAY	REACTOME_NUCLEAR_RECEPTOR_TRANSCRIPTION_PATHWAY	0.000761	<0.05	TM6SF2 (3.5)	GATA4 (3.3)	NAT2 (3.0)	TRIB1 (2.9)	INHBC (2.9)	FAM13A (2.6)	APOA4 (2.6)	CYP7A1 (2.4)	NR0B2 (2.4)	GCKR (2.3)
GO:0032787	monocarboxylic acid metabolic process	0.000762	<0.05	CYP7A1 (4.1)	ABHD1 (4.0)	MLXIPL (3.6)	AKR1C4 (3.4)	FADS2 (3.2)	LPAL2 (3.1)	PCCB (3.1)	GPAM (3.1)	NAT2 (3.0)	FADS1 (2.9)
GO:0046906	tetrapyrrole binding	0.000767	<0.05	LPA (5.8)	AKR1C4 (5.5)	CYP7A1 (5.2)	GCKR (5.0)	NAT2 (4.7)	APOA5 (4.7)	ANGPTL3 (4.5)	APOC4 (4.2)	INHBC (4.1)	LPAL2 (3.8)
MP:0005292	improved glucose tolerance	0.000767	<0.05	MLXIPL (4.6)	LPL (4.4)	NR1H3 (2.9)	GPAM (2.9)	COBLL1 (2.8)	FAM13A (2.5)	ZNF506 (2.5)	HPN (2.4)	NR0B2 (2.3)	TRIB1 (2.2)
ENSG00000136250	AOAH PPI subnetwork	0.000771	<0.05	F2 (5.9)	SFN (5.4)	APOC3 (5.3)	APOB (5.1)	LIPC (4.4)	APOA1 (4.1)	SLC2A2 (3.9)	APOE (3.9)	APOC1 (3.5)	APOA5 (3.3)
GO:0090207	regulation of triglyceride metabolic process	0.000771	<0.05	APOA4 (3.6)	ENSG00000223522 (3.3)	TM6SF2 (3.3)	ENSG00000199488 (2.8)	MLXIPL (2.7)	HSD3B7 (2.7)	FAM13A (2.4)	NAT2 (2.3)	APOC1 (2.3)	ORAI3 (2.3)
MP:0008875	abnormal xenobiotic pharmacokinetics	0.000781	<0.05	AKR1C4 (6.1)	APOA5 (5.6)	CYP7A1 (5.6)	GCKR (5.2)	APOC4 (5.1)	LPA (4.4)	ANGPTL3 (4.3)	NAT2 (4.3)	TM6SF2 (4.2)	AKR1C3 (3.9)
GO:0006006	glucose metabolic process	0.000799	<0.05	FAM13A (3.9)	BCKDK (3.6)	C17orf105 (3.5)	VEGFA (3.3)	MLXIPL (2.8)	GPAM (2.6)	LPA (2.4)	PCCB (2.2)	HAPLN4 (2.2)	LPAL2 (2.1)
GO:0005319	lipid transporter activity	0.000823	<0.05	APOA4 (7.5)	APOC3 (7.4)	APOA1 (6.9)	APOB (6.2)	SLC2A2 (6.0)	ENSG00000199488 (5.5)	TM6SF2 (5.5)	APOC1 (5.5)	F2 (5.4)	APOA5 (5.3)
MP:0001559	hyperglycemia	0.000833	<0.05	MLXIPL (6.3)	GPAM (4.9)	LPL (4.0)	CD300LG (2.5)	C11orf9 (2.4)	FAM13A (2.3)	FADS3 (2.1)	ENSG00000236827 (1.9)	CETP (1.8)	FNDC4 (1.8)
MP:0008554	decreased circulating tumor necrosis factor level	0.000848	<0.05	MAFB (4.3)	RELB (4.2)	BCL3 (4.2)	BLK (3.4)	MYO1F (3.2)	GMIP (3.1)	FADS3 (3.0)	MAFF (2.6)	ZNF513 (2.5)	LPL (2.5)
ENSG00000182010	RTKN2 PPI subnetwork	0.000859	<0.05	F2 (5.8)	SFN (5.6)	APOC3 (5.2)	APOB (5.1)	LIPC (4.3)	SLC2A2 (3.9)	APOA1 (3.9)	APOE (3.8)	APOC1 (3.3)	APOA5 (3.2)
MP:0008034	enhanced lipolysis	0.00086	<0.05	MLXIPL (6.2)	LPL (6.2)	GPAM (5.7)	FAM13A (3.6)	FNDC4 (3.5)	NR1H3 (3.2)	MAPK10 (2.7)	HAPLN4 (2.6)	APOA4 (2.3)	CD300LG (2.3)
GO:0005506	iron ion binding	0.000873	<0.05	AKR1C4 (5.2)	CYP7A1 (5.0)	LPA (4.7)	GCKR (4.6)	FADS1 (4.5)	NAT2 (4.3)	APOA5 (4.0)	ANGPTL3 (4.0)	FADS2 (3.7)	APOC4 (3.6)
MP:0002875	decreased erythrocyte cell number	0.000876	<0.05	CETP (3.7)	TIMD4 (3.0)	CMIP (2.9)	GALNT2 (2.7)	STRC (2.5)	SNAP23 (2.3)	PLTP (2.3)	MAFF (2.0)	AFF1 (2.0)	ABCA1 (2.0)
KEGG_SULFUR_METABOLISM	KEGG_SULFUR_METABOLISM	0.000908	<0.05	SLC22A3 (3.5)	TM6SF2 (2.6)	NR1H3 (2.5)	DNAH10 (2.5)	KHK (2.5)	CYP26A1 (2.4)	APOA4 (2.1)	HAPLN4 (2.1)	LRRC57 (2.0)	CYP7A1 (2.0)
GO:0043498	cell surface binding	0.000915	<0.05	F2 (6.3)	ANGPTL3 (5.6)	APOC4 (5.1)	APOB (5.0)	APOC3 (5.0)	APOA5 (4.9)	APOA1 (4.8)	SLC2A2 (4.8)	AKR1C4 (4.4)	GCKR (4.3)
REACTOME_PHASE_1_:_FUNCTIONALIZATION_OF_COMPOUNDS	REACTOME_PHASE_1_:_FUNCTIONALIZATION_OF_COMPOUNDS	0.000918	<0.05	AKR1C4 (7.5)	LPA (6.8)	CYP7A1 (5.9)	APOC4 (5.5)	GCKR (5.4)	NAT2 (5.0)	KHK (4.9)	TM6SF2 (4.9)	APOA5 (4.7)	ANGPTL3 (4.6)
MP:0006058	decreased cerebral infarction size	0.000949	<0.05	TRIB1 (4.0)	APOC1 (3.3)	MAFF (3.1)	MAFB (3.0)	NR1H3 (2.7)	PLTP (2.4)	CSGALNACT1 (2.3)	LPL (2.2)	AHR (2.1)	ACP2 (2.1)
MP:0004777	abnormal phospholipid level	0.000957	<0.05	APOC1 (5.3)	ABCA1 (4.7)	NR1H3 (3.9)	APOC4 (3.8)	GPAM (3.5)	INHBC (3.4)	APOA5 (3.1)	LPAL2 (3.0)	FADS1 (3.0)	CYP7A1 (2.9)
ENSG00000105371	ICAM4 PPI subnetwork	0.000962	<0.05	MYO1F (4.6)	APOC1 (2.8)	MACF1 (2.7)	PRAM1 (2.5)	APOE (2.3)	F2 (2.2)	HPN (2.1)	DOCK7 (2.0)	CD300LG (1.8)	GALNT2 (1.8)
ENSG00000137975	CLCA2 PPI subnetwork	0.000972	<0.05	APOB (7.8)	APOA1 (7.2)	APOC3 (6.7)	F2 (5.9)	APOA4 (4.7)	SLC2A2 (4.6)	ENSG00000199488 (4.5)	LIPC (4.4)	APOC1 (4.0)	APOA5 (3.8)
GO:0016627	oxidoreductase activity, acting on the CH-CH group of donors	0.00098	<0.05	PCCB (5.9)	FADS2 (4.1)	GPAM (3.6)	FADS1 (3.4)	ABHD1 (3.3)	AKR1C4 (2.8)	PEPD (2.8)	BCKDK (2.7)	KHK (2.5)	NR1H3 (2.4)
ENSG00000145192	AHSG PPI subnetwork	0.000992	<0.05	ANGPTL3 (6.6)	F2 (6.3)	LIPC (5.6)	APOC4 (5.1)	AKR1C4 (5.0)	APOA5 (4.7)	APOA1 (4.7)	APOC3 (4.6)	APOB (4.4)	SLC2A2 (4.3)
ENSG00000017427	IGF1 PPI subnetwork	0.000995	<0.05	LPA (3.8)	RSPO3 (3.7)	APOE (3.2)	APOA5 (2.9)	GCKR (2.7)	BNC2 (2.6)	F2 (2.5)	TAGLN (2.3)	PLTP (2.3)	INHBC (2.3)
MP:0010810	increased type II pneumocyte number	0.001	<0.05	BNC2 (3.5)	LPL (3.2)	ENSG00000256731 (3.0)	SLC22A3 (3.0)	RSPO3 (2.9)	PLA2G4F (2.7)	C11orf9 (2.3)	SOX7 (2.2)	RCN3 (2.1)	FAM13A (2.1)
GO:0010906	regulation of glucose metabolic process	0.001	<0.05	C17orf105 (3.8)	CSGALNACT1 (3.2)	CD300LG (2.8)	LPA (2.8)	FAM13A (2.6)	VEGFA (2.5)	SLC22A3 (2.4)	TRIM50 (2.4)	CYP7A1 (2.3)	GPAM (2.2)
MP:0005289	increased oxygen consumption	0.00102	<0.05	MLXIPL (4.9)	LPL (4.4)	GPAM (4.2)	TM6SF2 (3.3)	APOA4 (2.8)	APOA5 (2.8)	SLC22A3 (2.3)	ZNF101 (2.3)	KLF14 (2.3)	SLC5A6 (2.2)
MP:0004982	abnormal osteoclast morphology	0.00103	<0.05	MET (3.6)	LPL (3.5)	MAFF (2.8)	AHR (2.6)	CETP (2.4)	VEGFA (2.3)	CITED2 (2.2)	TIMD4 (2.2)	PRAM1 (2.1)	ENSG00000182109 (2.1)
ENSG00000198336	MYL4 PPI subnetwork	0.00104	<0.05	APOB (7.5)	APOA1 (7.1)	APOC3 (6.5)	F2 (5.7)	APOA4 (4.7)	SLC2A2 (4.6)	ENSG00000199488 (4.5)	LIPC (4.3)	APOC1 (4.1)	NR0B2 (3.8)
GO:0051427	hormone receptor binding	0.00104	<0.05	GATA4 (3.8)	JMJD1C (3.6)	BPTF (3.0)	MYBPC3 (2.9)	AFF1 (2.7)	MADD (2.7)	ARID1A (2.6)	BCL7B (2.6)	ZNF335 (2.5)	R3HDM2 (2.5)
MP:0002421	abnormal cell-mediated immunity	0.00104	<0.05	NR1H3 (4.4)	APOC1 (4.2)	BCL3 (3.7)	ZDHHC18 (3.1)	CETP (3.0)	ABCA1 (3.0)	LPL (2.8)	LACTB (2.5)	AHR (2.5)	STX4 (2.3)
MP:0001882	abnormal lactation	0.00105	<0.05	SLC5A6 (3.0)	LPA (2.7)	VEGFA (2.6)	PLB1 (2.5)	HSD3B7 (2.4)	GPAM (2.3)	FZD9 (2.2)	MET (2.2)	LPAL2 (2.2)	CGREF1 (2.1)
GO:0072329	monocarboxylic acid catabolic process	0.00105	<0.05	ABHD1 (4.1)	LPAL2 (3.7)	NAT2 (3.2)	LPA (3.1)	PLA2G6 (3.0)	PCCB (3.0)	MSRA (2.9)	RBKS (2.8)	INHBC (2.7)	PEPD (2.5)
ENSG00000157557	ETS2 PPI subnetwork	0.00105	<0.05	BPTF (4.1)	CITED2 (3.6)	TRIB1 (3.3)	MAFB (3.2)	ATG4C (2.9)	SOX7 (2.9)	AKR1C3 (2.7)	RNF214 (2.6)	NSMAF (2.6)	ARID1A (2.5)
MP:0011086	partial postnatal lethality	0.00106	<0.05	JMJD1C (3.0)	ARID1A (3.0)	EYA2 (2.8)	MACF1 (2.7)	EMILIN1 (2.6)	CYP26A1 (2.5)	SETD1A (2.4)	STAG1 (2.2)	BAZ1B (2.1)	LPL (2.1)
MP:0011108	partial embryonic lethality during organogenesis	0.00109	<0.05	PVRL2 (4.3)	GATA4 (3.5)	APOA1 (3.5)	ARID1A (3.2)	VEGFA (2.9)	MAP3K1 (2.8)	CYP26A1 (2.8)	SOX7 (2.8)	ABCA1 (2.7)	R3HDM2 (2.6)
ENSG00000112936	C7 PPI subnetwork	0.0011	<0.05	LPA (8.2)	AKR1C4 (8.2)	APOC4 (7.6)	ANGPTL3 (7.6)	APOA5 (6.3)	GCKR (5.5)	F2 (5.5)	ENSG00000199488 (5.3)	LIPC (5.2)	SLC2A2 (4.7)
GO:0050997	quaternary ammonium group binding	0.0011	<0.05	APOC4 (6.7)	APOC3 (6.4)	ANGPTL3 (6.3)	SLC2A2 (6.2)	F2 (6.1)	APOA1 (6.1)	LIPC (5.7)	APOB (5.6)	APOA5 (5.1)	ENSG00000199488 (5.0)
GO:0046486	glycerolipid metabolic process	0.0011	<0.05	GPAM (3.7)	MLXIPL (3.5)	PLA2G6 (3.2)	SLC5A6 (3.0)	TM6SF2 (2.8)	FADS1 (2.8)	FADS2 (2.4)	CYP7A1 (2.4)	ENSG00000173295 (2.3)	SIDT2 (2.3)
GO:0002690	positive regulation of leukocyte chemotaxis	0.00111	<0.05	ACP2 (2.8)	PLB1 (2.5)	TIMD4 (2.5)	NR1H3 (2.3)	ENSG00000246283 (2.3)	ZNF101 (2.1)	ENSG00000254839 (2.1)	CETP (2.1)	EMILIN1 (2.1)	MAFB (2.0)
GO:0033344	cholesterol efflux	0.00111	<0.05	APOA4 (5.4)	ENSG00000199488 (4.0)	TIMD4 (3.6)	NR0B2 (3.6)	APOC1 (3.6)	APOE (3.6)	APOB (3.3)	PLTP (3.2)	NR1H3 (3.1)	ENSG00000236267 (3.1)
GO:0030258	lipid modification	0.00114	<0.05	PLA2G6 (3.3)	INHBC (2.8)	PCCB (2.7)	ABHD1 (2.5)	NAT2 (2.4)	ENSG00000199488 (2.4)	COBLL1 (2.3)	MSRA (2.3)	NR1H3 (2.2)	LPL (2.2)
ENSG00000132703	APCS PPI subnetwork	0.00115	<0.05	AKR1C4 (5.1)	APOC4 (4.4)	APOE (4.4)	APOC1 (4.1)	ANGPTL3 (4.1)	LPA (3.8)	INHBC (3.8)	APOA5 (3.6)	PLTP (3.5)	F2 (3.3)
MP:0011506	glomerular crescent	0.00115	<0.05	MAFB (5.2)	TIMD4 (3.8)	ABCA1 (3.4)	DDB2 (3.3)	PLTP (3.0)	CETP (2.9)	APOE (2.5)	VEGFA (2.4)	MYO1F (2.3)	SIDT2 (2.2)
ENSG00000130164	LDLR PPI subnetwork	0.00116	<0.05	PDIA3 (6.1)	TMEM214 (4.5)	PREB (3.8)	TBL2 (3.3)	APOA1 (3.1)	C2orf28 (2.9)	APOC1 (2.9)	LPL (2.8)	PRSS8 (2.7)	FADS1 (2.5)
ENSG00000213044	ENSG00000213044 PPI subnetwork	0.00116	<0.05	F2 (9.2)	APOA1 (9.1)	APOC3 (8.7)	APOB (8.4)	LIPC (6.0)	SLC2A2 (5.9)	APOC1 (5.9)	APOA5 (5.6)	ANGPTL3 (5.0)	APOA4 (4.9)
MP:0010025	decreased total body fat amount	0.00117	<0.05	LPL (4.3)	MLXIPL (4.1)	GPAM (3.5)	TM6SF2 (2.7)	ABCA1 (2.6)	GALNT2 (2.6)	VEGFA (2.5)	HAPLN4 (2.4)	FCGRT (2.4)	FNDC4 (2.3)
MP:0001859	kidney inflammation	0.00117	<0.05	APOA4 (4.6)	KHK (3.8)	JMJD1C (3.7)	TM6SF2 (3.5)	SLC2A2 (3.1)	ENSG00000182109 (2.9)	TRIB1 (2.9)	PRSS8 (2.4)	SIDT2 (2.4)	FAM13A (2.3)
GO:0000062	fatty-acyl-CoA binding	0.00117	<0.05	PCCB (4.7)	ABHD1 (3.3)	C12orf23 (3.0)	BCKDK (2.9)	KHK (2.8)	PEPD (2.7)	LACTB (2.7)	RBKS (2.7)	PLA2G6 (2.7)	APOA4 (2.6)
GO:0032369	negative regulation of lipid transport	0.00118	<0.05	ENSG00000199488 (4.4)	APOA4 (4.3)	NR0B2 (3.4)	TM6SF2 (3.4)	ENSG00000257711 (3.1)	APOB (2.7)	HSD3B7 (2.6)	APOA1 (2.6)	INHBC (2.6)	APOE (2.5)
GO:0009055	electron carrier activity	0.00118	<0.05	AKR1C4 (5.0)	LPA (4.8)	KHK (4.7)	ANGPTL3 (4.4)	APOC4 (4.3)	PCCB (4.3)	GCKR (4.2)	NAT2 (4.0)	APOA5 (3.5)	PEPD (3.4)
GO:0045087	innate immune response	0.0012	<0.05	LINC00208 (2.7)	LPA (2.5)	PRAM1 (2.4)	MYO1F (2.3)	TIMD4 (2.3)	LPAL2 (2.2)	BMP8A (2.0)	INHBC (1.9)	PRSS55 (1.8)	LACTB (1.8)
GO:0006959	humoral immune response	0.00123	<0.05	LPA (5.7)	TIMD4 (4.4)	BLK (4.1)	INHBC (3.7)	AKR1C4 (3.5)	CETP (3.4)	APOC4 (3.1)	GCKR (3.0)	DNAH10 (2.5)	PLTP (2.4)
MP:0008208	decreased pro-B cell number	0.00124	<0.05	AFF1 (4.4)	PCSK7 (3.4)	ZNF513 (3.2)	MAP3K1 (2.9)	BLK (2.8)	TDH (2.7)	ZNF414 (2.4)	INSR (2.3)	STX4 (2.3)	AKR1C3 (2.2)
MP:0001718	abnormal visceral yolk sac morphology	0.00125	<0.05	APOA1 (5.2)	GATA4 (4.9)	APOC3 (4.3)	CYP26A1 (4.2)	MYBPC3 (4.1)	APOB (4.1)	ABCA1 (3.8)	C8orf49 (3.4)	C11orf9 (3.3)	NR0B2 (3.1)
ENSG00000132464	ENAM PPI subnetwork	0.00126	<0.05	F2 (3.9)	VKORC1 (3.7)	RCN3 (3.6)	APOB (3.3)	APOA1 (3.2)	CILP2 (3.2)	APOC3 (3.1)	ANGPTL3 (3.0)	LIPC (3.0)	C2orf28 (2.9)
GO:0002253	activation of immune response	0.00126	<0.05	TIMD4 (3.7)	BLK (3.3)	LPA (3.2)	GMIP (3.1)	ZNF101 (3.1)	MAFB (2.9)	MYO1F (2.9)	AKR1C4 (2.7)	INHBC (2.6)	CETP (2.1)
GO:0003707	steroid hormone receptor activity	0.00126	<0.05	TM6SF2 (3.4)	INHBC (3.2)	FAM13A (3.1)	GATA4 (3.0)	NAT2 (2.8)	CYP7A1 (2.6)	TRIB1 (2.5)	APOA4 (2.5)	NR0B2 (2.4)	GCKR (2.4)
MP:0002401	abnormal lymphopoiesis	0.00127	<0.05	AFF1 (3.8)	GMIP (3.7)	MAP3K1 (3.6)	BLK (3.4)	ZNF101 (3.3)	FADS3 (3.1)	MYO1F (2.7)	GALNT2 (2.6)	PBX4 (2.4)	ZNF646 (2.3)
MP:0001554	increased circulating free fatty acid level	0.00127	<0.05	LPL (7.7)	FAM13A (4.9)	MLXIPL (4.1)	APOA5 (3.0)	GPAM (2.9)	INSR (2.8)	CGREF1 (2.8)	NR1H3 (2.7)	MAPK10 (2.7)	TIMD4 (2.4)
ENSG00000081479	LRP2 PPI subnetwork	0.00128	<0.05	F2 (5.0)	APOA1 (4.9)	APOC1 (4.9)	ANGPTL3 (4.8)	LIPC (4.2)	APOC3 (4.1)	APOC4 (4.0)	SLC2A2 (3.8)	APOA5 (3.1)	MSRA (2.9)
MP:0005637	abnormal iron homeostasis	0.00129	<0.05	AKR1C3 (3.9)	NR0B2 (2.8)	TM6SF2 (2.7)	NR1H3 (2.6)	SDCBP (2.5)	TRIM50 (2.5)	TIMD4 (2.4)	GCKR (2.3)	ACP2 (2.3)	APOC1 (2.2)
GO:0016701	oxidoreductase activity, acting on single donors with incorporation of molecular oxygen	0.0013	<0.05	VEGFA (5.0)	TBL2 (4.7)	RCN3 (3.4)	APOA5 (3.4)	VKORC1 (3.2)	NRBF2 (2.9)	EMILIN1 (2.4)	IFT172 (2.2)	SNAP23 (2.2)	CCDC121 (2.1)
GO:0015718	monocarboxylic acid transport	0.0013	<0.05	TM6SF2 (3.6)	ABHD1 (3.5)	INSR (3.2)	NAT2 (3.1)	CGREF1 (2.9)	CYP7A1 (2.7)	KHK (2.7)	ENSG00000173295 (2.6)	INHBC (2.5)	ENSG00000236267 (2.5)
MP:0001790	abnormal immune system physiology	0.00132	<0.05	BCL3 (5.4)	BLK (5.0)	RELB (3.8)	GMIP (3.1)	ZDHHC18 (2.8)	MYO1F (2.7)	TIMD4 (2.5)	CETP (2.3)	LACTB (2.2)	ABCA1 (2.0)
GO:0020037	heme binding	0.00133	<0.05	AKR1C4 (6.1)	LPA (6.0)	CYP7A1 (5.4)	GCKR (5.3)	NAT2 (5.2)	APOA5 (4.7)	APOC4 (4.4)	ANGPTL3 (4.2)	INHBC (3.9)	LPAL2 (3.8)
MP:0001541	abnormal osteoclast physiology	0.00133	<0.05	MYO1F (3.6)	MAFB (2.7)	MAFF (2.6)	LPL (2.6)	SDCBP (2.5)	CILP2 (2.5)	ABCA1 (2.5)	LRP4 (2.4)	PRAM1 (2.2)	EMILIN1 (2.1)
GO:0042579	microbody	0.00134	<0.05	GPAM (4.3)	FADS2 (4.1)	KHK (3.9)	RBKS (3.4)	PCCB (3.3)	NR1H3 (3.1)	FADS1 (3.1)	MSRA (3.1)	ANGPTL3 (3.0)	SLC2A2 (3.0)
GO:0005777	peroxisome	0.00134	<0.05	GPAM (4.3)	FADS2 (4.1)	KHK (3.9)	RBKS (3.4)	PCCB (3.3)	NR1H3 (3.1)	FADS1 (3.1)	MSRA (3.1)	ANGPTL3 (3.0)	SLC2A2 (3.0)
GO:0016298	lipase activity	0.00135	<0.05	NR1H3 (4.0)	CETP (4.0)	APOE (3.2)	PLTP (3.0)	APOC1 (3.0)	MAFB (2.9)	MAPK10 (2.7)	PLA2G4F (2.6)	MLXIPL (2.6)	ACP2 (2.5)
ENSG00000171735	CAMTA1 PPI subnetwork	0.00135	<0.05	APOB (7.7)	APOA1 (7.0)	APOC3 (6.5)	F2 (5.7)	APOA4 (4.6)	SLC2A2 (4.5)	ENSG00000199488 (4.3)	LIPC (4.3)	APOC1 (4.1)	APOA5 (3.6)
ENSG00000170365	SMAD1 PPI subnetwork	0.00138	<0.05	ARID1A (3.8)	ARFGAP2 (3.1)	JMJD1C (3.1)	RSPO3 (2.8)	RIC8B (2.5)	BPTF (2.4)	GPN2 (2.4)	ZNF668 (2.3)	CMIP (2.3)	SIK3 (2.2)
ENSG00000130203	APOE PPI subnetwork	0.00138	<0.05	APOA1 (6.9)	APOB (6.7)	F2 (6.0)	APOC3 (5.8)	APOA4 (5.4)	APOC1 (5.0)	SLC2A2 (4.6)	LIPC (4.1)	GATA4 (3.8)	APOA5 (3.3)
ENSG00000174697	LEP PPI subnetwork	0.00141	<0.05	BCL3 (4.2)	ENSG00000256731 (3.1)	CETP (2.9)	RELB (2.8)	TIMD4 (2.8)	SLC22A3 (2.7)	MYO1F (2.6)	ZDHHC18 (2.6)	RSPO3 (2.6)	SLC5A6 (2.5)
MP:0009814	increased prostaglandin level	0.00141	<0.05	APOC1 (3.8)	FCGRT (3.6)	TRIB1 (3.1)	CITED2 (3.1)	AKR1C3 (2.7)	PLTP (2.5)	CTF1 (2.5)	MAFF (2.3)	HSD3B7 (2.3)	RSPO3 (2.2)
GO:0016054	organic acid catabolic process	0.00142	<0.05	LPAL2 (4.2)	PCCB (3.9)	LPA (3.8)	INHBC (3.5)	MSRA (3.4)	ANGPTL3 (3.1)	ABHD1 (3.0)	HPN (3.0)	NAT2 (2.9)	DNAJC30 (2.9)
GO:0046395	carboxylic acid catabolic process	0.00142	<0.05	LPAL2 (4.2)	PCCB (3.9)	LPA (3.8)	INHBC (3.5)	MSRA (3.4)	ANGPTL3 (3.1)	ABHD1 (3.0)	HPN (3.0)	NAT2 (2.9)	DNAJC30 (2.9)
MP:0005076	abnormal cell differentiation	0.00144	<0.05	BCL3 (3.5)	GALNT2 (3.2)	TRIB1 (3.0)	MAFB (2.8)	ENSG00000223522 (2.7)	LRP4 (2.7)	CMIP (2.6)	CITED2 (2.5)	EYA2 (2.2)	STAG1 (2.1)
ENSG00000184588	PDE4B PPI subnetwork	0.00144	<0.05	APOE (5.3)	F2 (4.7)	LIPC (3.8)	TIMD4 (3.7)	APOA1 (3.6)	APOC4 (3.5)	APOB (3.4)	APOA5 (3.4)	FCGRT (3.4)	SDCBP (3.3)
MP:0005329	abnormal myocardium layer morphology	0.00144	<0.05	MYBPC3 (8.5)	TRIM54 (4.3)	GATA4 (4.1)	FRMD5 (3.2)	MET (3.0)	INSR (2.9)	CD300LG (2.6)	PPP2R3A (2.6)	C17orf58 (2.4)	LPL (2.4)
MP:0003436	decreased susceptibility to induced arthritis	0.00145	<0.05	MYO1F (5.5)	PRAM1 (3.6)	GMIP (3.3)	MAFB (3.0)	AHR (2.9)	LACTB (2.9)	BCL3 (2.6)	INHBC (2.4)	CYP7A1 (2.4)	ZDHHC18 (2.3)
GO:0051241	negative regulation of multicellular organismal process	0.00145	<0.05	SLC22A3 (2.5)	LPAL2 (2.4)	GCKR (2.3)	LIPC (2.3)	ENSG00000257711 (2.3)	MLXIPL (2.2)	ABCA1 (2.1)	FCGRT (2.1)	ENSG00000237773 (2.0)	ENSG00000199488 (2.0)
MP:0011427	mesangial cell hyperplasia	0.00145	<0.05	C11orf9 (3.9)	DDB2 (2.7)	AFF1 (2.6)	PAFAH1B2 (2.6)	VEGFA (2.6)	ZNF408 (2.5)	GALNT2 (2.4)	PVRL2 (2.3)	RPL22L1 (2.2)	TRIB1 (2.1)
MP:0001274	curly vibrissae	0.00146	<0.05	PDXDC1 (3.3)	BCKDK (2.9)	TMEM214 (2.4)	C1orf172 (2.3)	ENSG00000235070 (2.1)	DNAJC5G (1.9)	SFN (1.8)	SNAP23 (1.7)	MET (1.7)	MAPRE3 (1.6)
ENSG00000169439	SDC2 PPI subnetwork	0.00149	<0.05	ABCA1 (3.9)	APOE (3.4)	LPL (3.0)	NFE2L3 (2.8)	TAGLN (2.7)	RCN3 (2.6)	TIMD4 (2.6)	APOC1 (2.4)	MET (2.4)	CILP2 (2.2)
GO:0071827	plasma lipoprotein particle organization	0.00155	<0.05	APOA4 (4.6)	APOC1 (4.1)	ENSG00000199488 (3.9)	APOE (3.8)	NR1H3 (3.7)	LIPC (3.7)	NR0B2 (3.5)	APOA1 (3.5)	APOB (3.4)	APOC3 (3.3)
GO:0071825	protein-lipid complex subunit organization	0.00155	<0.05	APOA4 (4.6)	APOC1 (4.1)	ENSG00000199488 (3.9)	APOE (3.8)	NR1H3 (3.7)	LIPC (3.7)	NR0B2 (3.5)	APOA1 (3.5)	APOB (3.4)	APOC3 (3.3)
MP:0005166	decreased susceptibility to injury	0.00155	<0.05	BCL3 (2.7)	INHBC (2.7)	MAFF (2.5)	ENSG00000199488 (2.2)	CSGALNACT1 (2.1)	ABCA1 (2.0)	SFN (2.0)	LINC00208 (1.9)	MET (1.9)	EMILIN1 (1.8)
GO:0031347	regulation of defense response	0.00156	<0.05	LACTB (2.9)	ENSG00000257711 (2.3)	BCL3 (2.3)	NFE2L3 (2.3)	ACP2 (2.1)	ENSG00000237773 (2.1)	AHR (2.1)	ZNF101 (2.1)	GMIP (2.0)	TIMD4 (2.0)
ENSG00000000971	CFH PPI subnetwork	0.00156	<0.05	AKR1C4 (4.8)	ANGPTL3 (4.8)	LPA (4.3)	APOC4 (4.1)	LIPC (4.1)	GCKR (4.1)	F2 (3.9)	APOA5 (3.5)	FNDC4 (3.0)	HPN (2.8)
GO:0006954	inflammatory response	0.00159	<0.05	TIMD4 (3.1)	MAFB (2.8)	ENSG00000173295 (2.5)	FCGRT (2.5)	ACP2 (2.4)	CSGALNACT1 (2.3)	C2orf16 (2.2)	MYO1F (2.1)	ABCA1 (2.1)	ENSG00000249093 (2.1)
MP:0001176	abnormal lung development	0.00161	<0.05	CYP26A1 (3.6)	MACF1 (3.5)	BNC2 (3.2)	C8orf49 (3.1)	CTF1 (2.8)	C11orf9 (2.7)	RSPO3 (2.7)	ABCA1 (2.5)	COBLL1 (2.3)	CYP7A1 (2.3)
MP:0005533	increased body temperature	0.00161	<0.05	LPL (5.7)	MLXIPL (3.9)	NR1H3 (3.8)	TM6SF2 (3.2)	APOC1 (3.1)	FCGRT (2.8)	ABCA1 (2.7)	APOA4 (2.5)	FNDC4 (2.4)	ENSG00000253695 (2.3)
ENSG00000128272	ATF4 PPI subnetwork	0.00162	<0.05	MAFF (5.7)	TRIB1 (5.4)	CITED2 (4.0)	NRBF2 (3.3)	MAFB (2.8)	VEGFA (2.8)	BCL3 (2.7)	DUSP3 (2.2)	STX4 (2.2)	PINX1 (1.9)
GO:0042157	lipoprotein metabolic process	0.00163	<0.05	SIDT2 (3.0)	VKORC1 (2.9)	APOA4 (2.8)	PIGV (2.7)	ACP2 (2.5)	TBL2 (2.5)	PLA2G6 (2.5)	C2orf28 (2.4)	ENSG00000236267 (2.4)	ENSG00000199488 (2.4)
MP:0002599	increased mean platelet volume	0.00164	<0.05	INHBC (5.0)	ENSG00000199488 (4.6)	CETP (4.2)	NR0B2 (4.2)	APOA4 (4.1)	TM6SF2 (4.1)	LPAL2 (3.8)	SNAP23 (3.7)	KHK (3.2)	COBLL1 (3.1)
MP:0008664	decreased interleukin-12 secretion	0.00164	<0.05	RELB (5.3)	MAFF (4.4)	LACTB (3.5)	MAP3K1 (3.4)	BCL3 (3.3)	DUSP3 (3.2)	PLA2G4F (3.1)	GMIP (2.6)	JMJD1C (2.6)	ZNF513 (2.6)
GO:0043434	response to peptide hormone stimulus	0.00164	<0.05	MLXIPL (3.7)	CD300LG (3.6)	DUSP3 (2.5)	FADS3 (2.3)	LPL (2.3)	GPAM (2.3)	INSR (2.2)	NAT2 (2.1)	HAPLN4 (2.0)	C2orf16 (1.9)
GO:0002455	humoral immune response mediated by circulating immunoglobulin	0.00165	<0.05	AKR1C4 (5.1)	LPA (5.1)	TIMD4 (4.1)	INHBC (3.7)	GCKR (3.6)	HSD3B7 (3.6)	APOC4 (3.5)	ANGPTL3 (3.2)	ENSG00000246283 (3.1)	ENSG00000256731 (2.9)
ENSG00000196540	ENSG00000196540 PPI subnetwork	0.0017	<0.05	APOB (7.6)	APOA1 (7.0)	APOC3 (6.5)	F2 (5.7)	APOA4 (4.6)	SLC2A2 (4.5)	ENSG00000199488 (4.4)	LIPC (4.3)	APOC1 (4.1)	NR0B2 (3.7)
REACTOME_CYTOCHROME_P450_:_ARRANGED_BY_SUBSTRATE_TYPE	REACTOME_CYTOCHROME_P450_:_ARRANGED_BY_SUBSTRATE_TYPE	0.0017	<0.05	AKR1C4 (7.4)	LPA (7.3)	CYP7A1 (6.0)	NAT2 (5.9)	GCKR (5.8)	APOC4 (5.6)	TM6SF2 (5.3)	APOA5 (5.1)	LPAL2 (4.6)	ANGPTL3 (4.5)
MP:0002874	decreased hemoglobin content	0.00171	<0.05	CETP (3.5)	MAFF (3.4)	TIMD4 (3.3)	AKR1C3 (2.9)	MAFB (2.8)	VEGFA (2.6)	SDCBP (2.4)	UCN (2.2)	ENSG00000226645 (2.1)	STRC (2.1)
ENSG00000092969	TGFB2 PPI subnetwork	0.00174	<0.05	CILP2 (6.1)	RCN3 (5.0)	TAGLN (3.7)	VKORC1 (2.5)	LPL (2.4)	FZD9 (2.4)	EMILIN1 (2.3)	BNC2 (2.2)	RSPO3 (2.2)	CYP26A1 (2.1)
REACTOME_CLASSICAL_ANTIBODY:MEDIATED_COMPLEMENT_ACTIVATION	REACTOME_CLASSICAL_ANTIBODY:MEDIATED_COMPLEMENT_ACTIVATION	0.00174	<0.05	TIMD4 (5.5)	APOE (5.5)	PLTP (4.7)	APOC1 (3.7)	GCKR (3.5)	ABCA1 (3.2)	MAFB (3.1)	NR1H3 (2.9)	FCGRT (2.7)	HSD3B7 (2.4)
MP:0001853	heart inflammation	0.00176	<0.05	ENSG00000237773 (4.6)	MAFF (3.4)	CITED2 (3.1)	APOE (2.8)	BCL3 (2.6)	AFF1 (2.5)	HSD3B7 (2.1)	FAM13A (2.0)	CLPTM1 (2.0)	RELB (1.9)
GO:0034440	lipid oxidation	0.00176	<0.05	ABHD1 (3.8)	PCCB (3.1)	PLA2G6 (2.9)	MSRA (2.6)	LPAL2 (2.5)	LPL (2.4)	INHBC (2.3)	PEPD (2.2)	COBLL1 (2.2)	CD300LG (2.1)
MP:0005048	thrombosis	0.00178	<0.05	ANGPTL3 (4.9)	F2 (4.7)	GCKR (4.1)	AKR1C4 (4.0)	LIPC (4.0)	APOB (3.8)	APOA1 (3.8)	APOA5 (3.6)	SLC2A2 (3.3)	APOC3 (3.3)
MP:0000642	enlarged adrenal glands	0.00179	<0.05	FNDC4 (4.9)	FADS1 (3.6)	GALNT2 (2.9)	FADS2 (2.6)	BRE (2.5)	ENSG00000228642 (2.4)	FADS3 (2.3)	HAVCR1 (2.3)	COBLL1 (2.3)	NR0B2 (2.2)
ENSG00000156453	PCDH1 PPI subnetwork	0.00179	<0.05	APOA1 (7.4)	APOB (6.8)	F2 (6.8)	APOC3 (5.8)	LIPC (5.3)	APOA5 (4.5)	SLC2A2 (4.4)	ENSG00000199488 (4.0)	ANGPTL3 (3.9)	AKR1C4 (3.7)
GO:0030728	ovulation	0.0018	<0.05	ENSG00000256731 (2.9)	ENSG00000254839 (2.9)	SLC22A3 (2.8)	AKR1C3 (2.2)	PLB1 (2.2)	FAM13A (2.0)	DNAJC30 (2.0)	ENSG00000234945 (1.9)	C17orf105 (1.7)	ENSG00000173295 (1.7)
ENSG00000169896	ITGAM PPI subnetwork	0.00182	<0.05	CETP (5.3)	TIMD4 (4.0)	MYO1F (3.9)	APOE (3.5)	APOC1 (2.9)	NR1H3 (2.9)	APOA5 (2.8)	LIPC (2.8)	F2 (2.5)	GCKR (2.5)
MP:0005282	decreased fatty acid level	0.00185	<0.05	LPL (4.9)	GPAM (4.7)	FADS1 (4.6)	FADS2 (4.1)	APOC1 (3.2)	MLXIPL (3.0)	FAM13A (3.0)	APOC4 (2.6)	NR1H3 (2.3)	NCAN (2.3)
GO:0050660	flavin adenine dinucleotide binding	0.00186	<0.05	PCCB (5.7)	KHK (3.3)	MSRA (3.2)	INHBC (3.1)	LACTB (2.9)	GPAM (2.8)	HPN (2.6)	FRMD5 (2.6)	DNAH10 (2.3)	BCKDK (2.3)
GO:0071702	organic substance transport	0.00187	<0.05	TM6SF2 (4.2)	KHK (4.0)	ENSG00000199488 (3.8)	APOA4 (3.7)	PLB1 (3.2)	CGREF1 (3.2)	ABHD1 (2.9)	SLC5A6 (2.8)	SLC2A2 (2.6)	INHBC (2.4)
ENSG00000204983	PRSS1 PPI subnetwork	0.00189	<0.05	F2 (8.4)	APOB (7.8)	APOA1 (7.7)	APOC3 (7.5)	LIPC (5.7)	SLC2A2 (5.2)	APOA5 (5.0)	ANGPTL3 (5.0)	APOA4 (4.2)	APOC4 (4.1)
GO:0046470	phosphatidylcholine metabolic process	0.0019	<0.05	NR0B2 (3.4)	LPA (3.0)	HAVCR1 (2.9)	LIPC (2.8)	ENSG00000236267 (2.8)	TIMD4 (2.7)	APOC4 (2.7)	APOA5 (2.7)	ENSG00000235545 (2.6)	CYP7A1 (2.5)
ENSG00000120885	CLU PPI subnetwork	0.0019	<0.05	TIMD4 (3.8)	APOC4 (2.6)	GPAM (2.6)	AKR1C4 (2.6)	ENSG00000234945 (2.5)	GALNT2 (2.5)	ANGPTL3 (2.3)	C17orf105 (2.3)	HPN (2.3)	LPA (2.2)
ENSG00000197818	SLC9A8 PPI subnetwork	0.00191	<0.05	APOB (8.2)	APOA1 (7.5)	APOC3 (7.0)	F2 (5.9)	APOA4 (5.1)	SLC2A2 (4.8)	APOC1 (4.5)	ENSG00000199488 (4.5)	LIPC (4.5)	NR0B2 (3.7)
ENSG00000084676	NCOA1 PPI subnetwork	0.00191	<0.05	TRIB1 (4.8)	UBXN2B (3.8)	AHR (3.4)	ARID1A (3.3)	BCL3 (2.9)	CYP7A1 (2.8)	GATA4 (2.7)	ZNF506 (2.6)	MET (2.5)	VEGFA (2.4)
MP:0004255	abnormal spongiotrophoblast layer morphology	0.00202	<0.05	GATA4 (3.1)	BCL3 (2.7)	VEGFA (2.6)	MAP3K1 (2.6)	ENSG00000237773 (2.5)	C8orf49 (2.5)	STAG1 (2.4)	PACSIN3 (2.4)	R3HDM2 (2.3)	SFN (2.2)
ENSG00000168907	PLA2G4F PPI subnetwork	0.00204	<0.05	F2 (8.3)	APOB (7.8)	APOA1 (7.8)	APOC3 (7.4)	LIPC (5.8)	SLC2A2 (5.3)	APOA5 (5.1)	ANGPTL3 (4.8)	APOC4 (4.1)	APOA4 (4.1)
GO:0016702	oxidoreductase activity, acting on single donors with incorporation of molecular oxygen, incorporation of two atoms of oxygen	0.00207	<0.05	VEGFA (5.1)	TBL2 (4.5)	APOA5 (3.3)	RCN3 (3.2)	VKORC1 (3.0)	NRBF2 (2.7)	EMILIN1 (2.4)	SNAP23 (2.3)	SUPT7L (2.3)	IFT172 (2.3)
ENSG00000113580	NR3C1 PPI subnetwork	0.00207	<0.05	ARID1A (4.5)	CMIP (3.3)	CAPZA2 (2.6)	AKR1C4 (2.5)	TRIB1 (2.5)	CYP7A1 (2.4)	APOB (2.4)	PCIF1 (2.4)	BCL3 (2.4)	PBX4 (2.3)
ENSG00000179715	FAM113B PPI subnetwork	0.00209	<0.05	APOB (7.7)	APOA1 (7.0)	APOC3 (6.7)	F2 (5.7)	APOA4 (4.7)	SLC2A2 (4.7)	ENSG00000199488 (4.6)	LIPC (4.4)	APOC1 (3.9)	NR0B2 (3.7)
MP:0008596	increased circulating interleukin-6 level	0.00211	<0.05	MYO1F (4.8)	TRIB1 (3.8)	AHR (3.6)	MAFF (3.5)	CETP (3.1)	BCL3 (2.8)	FCGRT (2.6)	GMIP (2.4)	ENSG00000254936 (2.2)	MADD (2.1)
GO:0070325	lipoprotein particle receptor binding	0.00211	<0.05	APOA1 (8.2)	F2 (7.8)	APOB (7.7)	APOC3 (7.6)	APOA4 (7.0)	LIPC (6.3)	ENSG00000199488 (5.7)	SLC2A2 (5.4)	APOC1 (5.1)	CYP26A1 (3.9)
GO:0010324	membrane invagination	0.00212	<0.05	PRAM1 (3.0)	BACE1 (3.0)	SDCBP (2.7)	MADD (2.7)	FCGRT (2.7)	TIMD4 (2.6)	DUSP3 (2.6)	CETP (2.5)	MAFB (2.5)	MPP3 (2.2)
GO:0006897	endocytosis	0.00212	<0.05	PRAM1 (3.0)	BACE1 (3.0)	SDCBP (2.7)	MADD (2.7)	FCGRT (2.7)	TIMD4 (2.6)	DUSP3 (2.6)	CETP (2.5)	MAFB (2.5)	MPP3 (2.2)
ENSG00000113889	KNG1 PPI subnetwork	0.00214	<0.05	ANGPTL3 (6.6)	APOC4 (5.1)	LIPC (4.5)	F2 (4.3)	LPA (4.0)	GCKR (3.8)	APOA5 (3.5)	AKR1C4 (3.2)	HPN (3.1)	CYP7A1 (3.0)
MP:0005201	abnormal retinal pigment epithelium morphology	0.00216	<0.05	RP1L1 (4.8)	BNC2 (3.5)	DOCK7 (2.9)	PLTP (2.4)	CYP26A1 (2.3)	ATG4C (2.3)	INSR (2.3)	MAFB (2.2)	EYA2 (2.1)	ACP2 (2.0)
MP:0000295	trabecula carnea hypoplasia	0.00217	<0.05	MYBPC3 (5.2)	ARHGAP1 (3.6)	GATA4 (3.5)	ARID1A (3.3)	ENSG00000235545 (2.7)	ZFP106 (2.6)	TRIM54 (2.6)	VEGFA (2.6)	CYP26A1 (2.2)	CD300LG (2.2)
MP:0001914	hemorrhage	0.00219	<0.05	EMILIN1 (4.0)	SOX7 (3.5)	APOA1 (3.2)	TAGLN (3.0)	PVRL2 (2.9)	APOB (2.6)	APOC3 (2.6)	PLTP (2.2)	ARID1A (2.1)	F2 (2.1)
GO:0016860	intramolecular oxidoreductase activity	0.00221	<0.05	PDIA3 (3.8)	C2orf28 (3.5)	PLTP (3.4)	TGDS (3.4)	FADS2 (3.3)	PCCB (3.3)	VKORC1 (3.2)	FADS1 (3.2)	PEPD (3.1)	FCGRT (3.0)
MP:0003887	increased hepatocyte apoptosis	0.00222	<0.05	HPN (4.4)	APOB (3.8)	NR0B2 (3.7)	F2 (3.7)	MAFF (3.6)	TRIM50 (3.4)	TRIB1 (3.1)	HSD3B7 (3.0)	APOA1 (3.0)	APOC3 (2.9)
GO:0051213	dioxygenase activity	0.00224	<0.05	VEGFA (5.2)	TBL2 (4.6)	VKORC1 (3.3)	RCN3 (3.2)	APOA5 (3.2)	NRBF2 (2.7)	EMILIN1 (2.5)	C2orf28 (2.3)	SUPT7L (2.3)	C17orf58 (2.3)
GO:0010627	regulation of intracellular protein kinase cascade	0.00225	<0.05	MAP3K1 (2.7)	BCL7C (2.6)	MAFF (2.6)	NEIL2 (2.1)	ZNF513 (2.1)	ENSG00000257711 (2.0)	CD300LG (2.0)	TRIB1 (1.9)	ZNF506 (1.8)	ZDHHC18 (1.8)
ENSG00000160255	ITGB2 PPI subnetwork	0.00227	<0.05	MYO1F (4.7)	PRAM1 (4.7)	GMIP (3.0)	LIPC (2.9)	APOB (2.8)	F2 (2.8)	ANGPTL3 (2.7)	CETP (2.6)	APOA1 (2.6)	APOE (2.3)

## Sheet: cholesterol_genesetenrichment
Original gene set ID	Original gene set description	Nominal P value	False discovery rate	Reconstituted gene set Z score gene 1	Reconstituted gene set Z score gene 2	Reconstituted gene set Z score gene 3	Reconstituted gene set Z score gene 4	Reconstituted gene set Z score gene 5	Reconstituted gene set Z score gene 6	Reconstituted gene set Z score gene 7	Reconstituted gene set Z score gene 8	Reconstituted gene set Z score gene 9	Reconstituted gene set Z score gene 10
GO:0046890	regulation of lipid biosynthetic process	2.11e-07	<0.01	ENSG00000226622 (4.5)	ST3GAL4 (3.6)	NR0B2 (3.0)	FADS2 (2.8)	GPAM (2.8)	HNF1A (2.8)	ENSG00000236267 (2.6)	GCKR (2.5)	FADS1 (2.5)	LDLR (2.4)
MP:0000180	abnormal circulating cholesterol level	3.59e-07	<0.01	ABCG5 (7.0)	ABCG8 (7.0)	APOC3 (6.4)	APOA4 (6.4)	APOC1 (5.6)	APOA5 (5.2)	TM6SF2 (5.0)	NPC1L1 (5.0)	APOB (4.7)	NR0B2 (4.5)
GO:0009395	phospholipid catabolic process	8.76e-07	<0.01	NKPD1 (6.4)	YSK4 (3.3)	DNAH11 (3.0)	CETP (2.9)	ENSG00000241528 (2.8)	TSSK6 (2.6)	ANXA9 (2.4)	SPATC1 (2.3)	APOE (2.3)	MCHR2 (2.3)
MP:0001577	anemia	2.15e-06	<0.01	RHCE (7.6)	RHD (7.6)	BCL3 (2.6)	RELB (2.5)	SH2B3 (2.5)	LIF (2.3)	VASP (2.3)	MTMR3 (2.3)	OSM (2.3)	HLX (2.3)
MP:0001860	liver inflammation	2.25e-06	<0.01	RELB (4.8)	BCL3 (4.8)	LIF (4.5)	APOA5 (3.3)	ABCB11 (3.1)	ZDHHC18 (3.1)	APOC4 (3.1)	ASGR1 (3.0)	LPA (2.9)	GMIP (2.9)
MP:0002702	decreased circulating free fatty acid level	3.47e-06	<0.01	MOSC1 (5.9)	APOB (4.4)	HP (4.3)	APOC3 (4.1)	APOH (4.0)	GPAM (3.9)	SLC25A35 (3.9)	APOA5 (3.6)	ASGR1 (3.5)	PPARG (3.5)
GO:0005796	Golgi lumen	3.89e-06	<0.01	APOC4 (4.3)	SLC22A1 (4.2)	GCKR (4.2)	ASGR1 (4.1)	ANGPTL3 (4.0)	LPA (4.0)	ABO (3.9)	APOH (3.9)	APOA5 (3.8)	HNF4A (3.2)
ENSG00000186350	RXRA PPI subnetwork	4.15e-06	<0.01	PER1 (3.7)	ARID1A (3.4)	BCL3 (3.2)	TRIB1 (3.1)	ATXN2 (2.9)	PPP1R37 (2.8)	GSTM4 (2.8)	RELB (2.5)	ABCG5 (2.4)	SF3A1 (2.4)
REACTOME_LIPOPROTEIN_METABOLISM	REACTOME_LIPOPROTEIN_METABOLISM	4.32e-06	<0.01	APOB (9.0)	APOC3 (8.8)	APOC1 (7.8)	APOA4 (7.4)	ABCG5 (6.9)	APOH (6.8)	NPC1L1 (6.4)	APOA5 (5.9)	TM6SF2 (5.4)	ASGR1 (4.8)
MP:0000208	decreased hematocrit	4.42e-06	<0.01	RHCE (10.2)	RHD (9.7)	LIF (2.9)	GRINA (2.7)	CETP (2.5)	C12orf51 (2.3)	BCL3 (2.3)	ENSG00000231204 (2.3)	TIMD4 (2.2)	APOC1 (2.2)
MP:0002118	abnormal lipid homeostasis	6.03e-06	<0.01	APOA4 (5.6)	GPAM (5.5)	APOC1 (5.1)	APOA5 (5.1)	MOSC1 (4.9)	ABCG8 (4.9)	ABCG5 (4.8)	HP (4.7)	APOC3 (4.6)	TM6SF2 (4.6)
REACTOME_REGULATION_OF_LIPID_METABOLISM_BY_PEROXISOME_PROLIFERATOR:ACTIVATED_RECEPTOR_ALPHA_PPARALPHA	REACTOME_REGULATION_OF_LIPID_METABOLISM_BY_PEROXISOME_PROLIFERATOR:ACTIVATED_RECEPTOR_ALPHA_PPARALPHA	7.47e-06	<0.01	LDLR (5.2)	FADS2 (5.2)	PPARG (4.7)	GPAM (3.8)	APOB (3.7)	HMGCR (3.6)	FADS1 (3.5)	APOC3 (3.5)	ASGR1 (3.4)	GCKR (3.3)
GO:0032368	regulation of lipid transport	7.95e-06	<0.01	ABCG8 (4.0)	TIMD4 (3.8)	NPC1L1 (3.8)	ABCG5 (3.7)	APOA4 (3.6)	TM6SF2 (3.2)	ENSG00000236267 (3.1)	LCT (2.9)	ENSG00000233147 (2.8)	CBLC (2.8)
GO:0055088	lipid homeostasis	8.69e-06	<0.01	ABCG8 (5.5)	APOA4 (5.1)	NPC1L1 (5.0)	ABCG5 (4.8)	TM6SF2 (4.2)	LCT (4.1)	APOC1 (3.5)	HNF1A (3.5)	HNF4A (3.5)	APOC3 (3.4)
GO:0005496	steroid binding	8.85e-06	<0.01	APOA4 (6.6)	APOB (6.0)	APOC3 (5.7)	APOC1 (4.9)	APOH (4.8)	ABCG5 (4.6)	NR0B2 (4.5)	TM6SF2 (4.1)	ANGPTL3 (4.0)	APOA5 (4.0)
GO:0008289	lipid binding	8.91e-06	<0.01	APOA4 (6.1)	ABCG5 (5.7)	APOC3 (5.6)	APOB (4.9)	ABCG8 (4.3)	TM6SF2 (4.2)	NR0B2 (3.7)	APOC1 (3.6)	APOA5 (3.6)	NPC1L1 (3.4)
ENSG00000160282	FTCD PPI subnetwork	9.54e-06	<0.01	DARS (3.8)	CLPTM1 (3.3)	SARS (3.3)	SPAG4 (3.2)	NRBP1 (3.1)	DMWD (2.9)	CARM1 (2.8)	APOH (2.8)	ILF3 (2.6)	VLDLR (2.6)
GO:0005543	phospholipid binding	9.79e-06	<0.01	ABCG5 (4.9)	APOC3 (4.2)	APOA4 (4.2)	NPC1L1 (3.6)	APOB (3.6)	ABCG8 (3.4)	COL4A3BP (2.9)	EVI5 (2.7)	HLX (2.6)	NR0B2 (2.5)
GO:0055092	sterol homeostasis	1.09e-05	<0.01	ABCG8 (5.7)	NPC1L1 (5.3)	APOA4 (5.0)	ABCG5 (4.9)	TM6SF2 (4.4)	ENSG00000236267 (3.7)	HNF4A (3.6)	APOB (3.5)	APOC3 (3.5)	APOC1 (3.4)
GO:0042632	cholesterol homeostasis	1.09e-05	<0.01	ABCG8 (5.7)	NPC1L1 (5.3)	APOA4 (5.0)	ABCG5 (4.9)	TM6SF2 (4.4)	ENSG00000236267 (3.7)	HNF4A (3.6)	APOB (3.5)	APOC3 (3.5)	APOC1 (3.4)
MP:0000691	enlarged spleen	1.18e-05	<0.01	RHCE (4.7)	RHD (4.6)	GFI1 (3.6)	BCL3 (3.4)	RELB (3.3)	GMIP (3.3)	PARP10 (3.1)	N4BP2L1 (3.0)	OSM (2.5)	LIF (2.4)
GO:0042304	regulation of fatty acid biosynthetic process	1.2e-05	<0.01	ENSG00000236267 (6.0)	NR0B2 (3.2)	SPTLC3 (3.0)	FADS2 (2.7)	GCKR (2.7)	LPAL2 (2.7)	HNF1A (2.7)	PCSK9 (2.6)	APOA4 (2.5)	FADS1 (2.4)
ENSG00000109819	PPARGC1A PPI subnetwork	1.28e-05	<0.01	ARID1A (4.1)	MAU2 (2.8)	PLEC (2.7)	USP24 (2.7)	ZHX3 (2.4)	TNRC6C (2.4)	SF3A1 (2.4)	MTMR3 (2.4)	DHX38 (2.1)	ZNF513 (2.1)
GO:0019216	regulation of lipid metabolic process	1.33e-05	<0.01	GPAM (3.8)	PPARG (3.2)	MOSC1 (2.8)	NR0B2 (2.8)	SLC22A3 (2.7)	ENSG00000241528 (2.6)	COBLL1 (2.4)	SLC25A35 (2.4)	ENSG00000226622 (2.3)	APOC1 (2.3)
REACTOME_PPARA_ACTIVATES_GENE_EXPRESSION	REACTOME_PPARA_ACTIVATES_GENE_EXPRESSION	1.75e-05	<0.01	FADS2 (5.3)	LDLR (5.2)	PPARG (4.8)	APOB (4.0)	GPAM (4.0)	HMGCR (3.7)	APOC3 (3.7)	FADS1 (3.7)	ASGR1 (3.5)	GCKR (3.4)
MP:0005179	decreased circulating cholesterol level	1.77e-05	<0.01	APOC3 (8.0)	APOA4 (7.8)	ABCG5 (7.8)	APOB (7.3)	NPC1L1 (7.2)	TM6SF2 (6.9)	ABCG8 (6.8)	APOA5 (5.4)	LCT (5.2)	APOH (5.0)
MP:0000609	abnormal liver physiology	1.88e-05	<0.01	APOA5 (6.3)	APOC4 (6.0)	APOC3 (5.6)	APOB (5.0)	GCKR (5.0)	ABCG5 (4.6)	HNF4A (4.5)	HP (4.5)	ASGR1 (4.3)	ABCG8 (4.3)
MP:0002599	increased mean platelet volume	1.98e-05	<0.01	ABCG8 (6.8)	ABCG5 (4.8)	CETP (4.2)	NR0B2 (4.2)	APOA4 (4.1)	TM6SF2 (4.1)	LPAL2 (3.8)	RHCE (3.5)	NPC1L1 (3.5)	COBLL1 (3.1)
GO:0004879	ligand-activated sequence-specific DNA binding RNA polymerase II transcription factor activity	2e-05	<0.01	HNF4A (3.4)	PER1 (3.4)	TRIB1 (3.0)	ABCG8 (2.9)	RP1 (2.6)	ABCG5 (2.5)	TM6SF2 (2.4)	ST3GAL4 (2.4)	CYP7A1 (2.3)	NR0B2 (2.3)
MP:0003333	liver fibrosis	2.01e-05	<0.01	LIF (5.4)	BCL3 (3.7)	ANGPTL3 (3.4)	SLC22A1 (3.2)	HNF4A (3.1)	GCKR (3.1)	PCSK9 (3.1)	CEACAM19 (3.0)	NFE2L3 (2.8)	ASGR1 (2.8)
ENSG00000197561	ELANE PPI subnetwork	2.15e-05	<0.01	HP (8.3)	ASGR1 (4.2)	APOH (4.0)	GCKR (3.5)	TIMD4 (3.5)	FN1 (3.5)	APOA5 (3.2)	ANGPTL3 (3.1)	APOC1 (3.1)	SLC22A1 (2.9)
GO:0019218	regulation of steroid metabolic process	2.31e-05	<0.01	ENSG00000226622 (6.0)	ST3GAL4 (3.8)	FADS2 (2.7)	NR0B2 (2.5)	FADS1 (2.3)	APOC1 (2.3)	GPAM (2.2)	YSK4 (2.2)	LDLR (2.1)	PIGV (2.1)
GO:0052689	carboxylic ester hydrolase activity	2.62e-05	<0.01	APOC1 (3.7)	SLC22A3 (3.7)	TM6SF2 (3.5)	CETP (3.4)	APOC4 (3.3)	SLC22A1 (3.2)	NKPD1 (3.0)	MOSC1 (3.0)	CYP7A1 (3.0)	SPTLC3 (2.8)
GO:0042803	protein homodimerization activity	2.63e-05	<0.01	VLDLR (3.0)	APOC1 (2.8)	KANK2 (2.6)	ALDH2 (2.5)	ST3GAL4 (2.5)	HNF4A (2.4)	NPC1L1 (2.3)	APOB (2.3)	DCPS (2.3)	FADS1 (2.2)
GO:0045834	positive regulation of lipid metabolic process	2.65e-05	<0.01	ENSG00000241528 (3.0)	ABCA1 (2.9)	PPARG (2.7)	ENSG00000228044 (2.6)	SLC22A3 (2.6)	ENSG00000256731 (2.6)	GPAM (2.6)	APOC1 (2.2)	ST3GAL4 (2.1)	ALDH2 (2.1)
GO:0070328	triglyceride homeostasis	3.09e-05	<0.01	ABCG8 (4.9)	LCT (4.3)	ABCB11 (4.1)	TM6SF2 (3.9)	APOA4 (3.9)	ABCG5 (3.8)	ENSG00000241528 (3.4)	ENSG00000236267 (3.4)	NPC1L1 (3.3)	TIMD4 (3.2)
MP:0004777	abnormal phospholipid level	3.26e-05	<0.01	ABCG8 (6.5)	APOC1 (5.3)	ABCA1 (4.7)	APOC4 (3.8)	MYLIP (3.7)	ABHD6 (3.6)	GPAM (3.5)	HP (3.4)	PPARG (3.3)	COL4A3BP (3.2)
MP:0005278	abnormal cholesterol homeostasis	3.39e-05	<0.01	APOC3 (8.4)	NPC1L1 (8.1)	ABCG5 (7.6)	FADS1 (7.5)	APOA4 (7.4)	HMGCR (7.4)	FADS2 (7.0)	APOB (6.8)	LCT (6.7)	ABCG8 (5.9)
REACTOME_NUCLEAR_RECEPTOR_TRANSCRIPTION_PATHWAY	REACTOME_NUCLEAR_RECEPTOR_TRANSCRIPTION_PATHWAY	3.51e-05	<0.01	PER1 (3.6)	TM6SF2 (3.5)	HNF4A (3.5)	ABCG8 (3.5)	ABCG5 (3.1)	TRIB1 (2.9)	RP1 (2.9)	HNF1A (2.6)	APOA4 (2.6)	CYP7A1 (2.4)
MP:0001552	increased circulating triglyceride level	3.79e-05	<0.01	APOC3 (5.3)	ABCG8 (5.2)	APOA5 (5.1)	ABCG5 (5.1)	GPAM (5.1)	APOA4 (4.9)	MOSC1 (4.9)	NPC1L1 (4.7)	APOB (4.6)	TM6SF2 (4.6)
ENSG00000160310	PRMT2 PPI subnetwork	3.83e-05	<0.01	PPP1R37 (3.4)	CPNE1 (3.3)	ZHX3 (3.1)	R3HDM1 (2.8)	ATXN2 (2.8)	CLPTM1 (2.6)	VAMP2 (2.6)	TRPS1 (2.6)	GRINA (2.5)	CELSR2 (2.4)
GO:0005506	iron ion binding	3.93e-05	<0.01	SLC22A1 (5.5)	CYP7A1 (5.0)	HP (4.9)	LPA (4.7)	GCKR (4.6)	FADS1 (4.5)	ABCB11 (4.2)	APOA5 (4.0)	ANGPTL3 (4.0)	RHCE (3.9)
ENSG00000147140	NONO PPI subnetwork	4.2e-05	<0.01	RBM39 (4.7)	SF3A1 (3.6)	RBM12 (3.4)	ILF3 (3.4)	TOP1 (3.3)	DARS (3.0)	CTC1 (2.8)	VASP (2.7)	PPM1G (2.6)	DDX18 (2.5)
MP:0005319	abnormal enzyme/ coenzyme level	4.76e-05	<0.01	HP (4.0)	SLC22A1 (3.6)	LDLR (3.2)	LPA (3.2)	ST3GAL4 (3.1)	FADS1 (3.1)	NPC1L1 (3.0)	ABCG8 (2.9)	GCKR (2.9)	ABCA1 (2.6)
GO:0032371	regulation of sterol transport	4.93e-05	<0.01	ABCG8 (4.8)	ABCG5 (4.4)	APOA4 (4.0)	TIMD4 (4.0)	NPC1L1 (3.8)	LCT (3.5)	TM6SF2 (3.5)	APOC1 (3.3)	GEMIN7 (3.1)	MOSC1 (3.0)
GO:0032374	regulation of cholesterol transport	4.93e-05	<0.01	ABCG8 (4.8)	ABCG5 (4.4)	APOA4 (4.0)	TIMD4 (4.0)	NPC1L1 (3.8)	LCT (3.5)	TM6SF2 (3.5)	APOC1 (3.3)	GEMIN7 (3.1)	MOSC1 (3.0)
REACTOME_METABOLISM_OF_LIPIDS_AND_LIPOPROTEINS	REACTOME_METABOLISM_OF_LIPIDS_AND_LIPOPROTEINS	6.04e-05	<0.01	HMGCR (8.0)	LDLR (7.9)	FADS2 (7.7)	FADS1 (7.6)	PCSK9 (5.6)	GPAM (5.5)	ABCG5 (4.8)	APOC1 (4.6)	TM6SF2 (4.2)	PPARG (4.2)
MP:0002941	increased circulating alanine transaminase level	6.07e-05	<0.01	APOA5 (5.1)	SLC22A1 (4.8)	GCKR (4.5)	TM6SF2 (4.3)	ABCG5 (4.0)	APOC4 (3.9)	ABCB11 (3.8)	HNF4A (3.7)	ASGR1 (3.6)	CYP7A1 (3.4)
GO:0034364	high-density lipoprotein particle	6.07e-05	<0.01	APOA5 (8.8)	APOC4 (8.0)	APOC1 (8.0)	APOB (7.9)	APOH (7.6)	ASGR1 (7.3)	APOC3 (7.2)	LPA (6.1)	GCKR (5.8)	ANGPTL3 (5.8)
ENSG00000131910	NR0B2 PPI subnetwork	6.1e-05	<0.01	CYP7A1 (3.5)	ABCG8 (3.5)	ST3GAL4 (3.2)	RPUSD4 (2.7)	APOC1 (2.6)	ZNF285 (2.6)	HNF1A (2.5)	MOSC1 (2.5)	VLDLR (2.5)	ENSG00000236267 (2.5)
REACTOME_LIPID_DIGESTION_MOBILIZATION_AND_TRANSPORT	REACTOME_LIPID_DIGESTION_MOBILIZATION_AND_TRANSPORT	6.78e-05	<0.01	APOA4 (8.1)	APOC3 (7.6)	APOB (7.3)	NPC1L1 (7.1)	ABCG5 (7.1)	APOC1 (6.0)	TM6SF2 (5.8)	ABCG8 (5.7)	APOH (5.2)	LCT (5.2)
REACTOME_HDL:MEDIATED_LIPID_TRANSPORT	REACTOME_HDL:MEDIATED_LIPID_TRANSPORT	7.77e-05	<0.01	APOC1 (8.8)	APOB (6.9)	APOE (6.6)	ABCA1 (6.5)	APOA4 (6.2)	APOH (5.6)	APOC3 (4.7)	ABCG5 (4.6)	APOA5 (4.4)	TIMD4 (4.3)
MP:0003179	decreased platelet cell number	7.83e-05	<0.01	CETP (4.5)	ENSG00000233147 (3.4)	RHCE (3.1)	TIMD4 (2.8)	RHD (2.6)	MAFB (2.4)	SLC44A2 (2.4)	OSM (2.3)	BCL3 (2.3)	PARP10 (2.2)
GO:0017127	cholesterol transporter activity	8.33e-05	<0.01	APOC3 (9.3)	APOA4 (9.0)	APOC1 (8.8)	ABCG5 (8.7)	APOB (8.1)	ABCG8 (7.5)	NR0B2 (6.8)	NPC1L1 (6.2)	APOH (6.1)	APOA5 (5.5)
GO:0050810	regulation of steroid biosynthetic process	8.66e-05	<0.01	ENSG00000226622 (5.0)	ST3GAL4 (4.4)	ENSG00000226645 (3.1)	FADS2 (2.9)	LDLR (2.7)	ABCA6 (2.6)	HMGCR (2.6)	FADS1 (2.4)	BLOC1S3 (2.4)	ABCG8 (2.2)
ENSG00000198780	FAM169A PPI subnetwork	9.05e-05	<0.01	APOE (7.6)	APOB (6.1)	APOH (5.7)	APOA4 (5.5)	ASGR1 (5.1)	APOC3 (5.1)	APOC1 (4.7)	TIMD4 (4.6)	ABCA1 (4.2)	NPC1L1 (3.9)
ENSG00000124151	NCOA3 PPI subnetwork	9.32e-05	<0.01	MTMR3 (3.6)	TRIB1 (3.5)	ATG4D (2.9)	GCKR (2.7)	ARID1A (2.5)	MAU2 (2.4)	GLI2 (2.4)	SH2B3 (2.4)	DOCK6 (2.3)	ABCA6 (2.3)
MP:0000603	pale liver	9.54e-05	<0.01	RHD (3.3)	PPARG (3.0)	ENSG00000244861 (2.9)	COBLL1 (2.9)	RHCE (2.7)	LPAR2 (2.7)	GRINA (2.6)	GPAM (2.4)	PARP10 (2.3)	MOSC1 (2.0)
MP:0001200	thick skin	9.95e-05	<0.05	FN1 (4.1)	HMGCR (3.8)	CBLC (3.5)	GDF5 (3.0)	IGF2R (3.0)	PPP1R37 (2.9)	NPC1L1 (2.8)	LIF (2.8)	BCL3 (2.8)	GCNT4 (2.7)
GO:0070201	regulation of establishment of protein localization	9.95e-05	<0.05	OSM (2.8)	ALS2CR8 (2.5)	CCDC93 (2.4)	NFE2L3 (2.4)	RPAP2 (2.4)	CMTM6 (2.2)	TRPS1 (2.2)	OBP2B (2.1)	COBLL1 (2.1)	EVI5 (2.0)
GO:0003707	steroid hormone receptor activity	0.0001	<0.05	TM6SF2 (3.4)	ABCG8 (3.3)	PER1 (3.2)	ABCG5 (3.2)	HNF4A (3.1)	HNF1A (2.8)	RP1 (2.7)	CYP7A1 (2.6)	TRIB1 (2.5)	APOA4 (2.5)
GO:0019217	regulation of fatty acid metabolic process	0.000106	<0.05	ENSG00000236267 (3.6)	PPARG (3.0)	NR0B2 (2.8)	LPAL2 (2.7)	PCSK9 (2.6)	ABCB11 (2.6)	MOSC1 (2.5)	ABHD6 (2.2)	COBLL1 (2.2)	SLC25A35 (2.2)
MP:0005146	decreased circulating VLDL cholesterol level	0.000112	<0.05	APOA4 (10.6)	NPC1L1 (9.1)	APOC3 (8.7)	TM6SF2 (7.7)	ABCG5 (7.7)	APOB (7.7)	LCT (6.6)	ABCG8 (5.5)	APOA5 (5.0)	APOH (4.9)
MP:0005668	decreased circulating leptin level	0.000114	<0.05	GPAM (4.6)	PPARG (3.8)	MOSC1 (3.4)	SORT1 (3.4)	HP (3.0)	APOC1 (2.9)	ST3GAL4 (2.8)	SLC25A35 (2.7)	ALDH2 (2.6)	SPATC1 (2.2)
GO:0016701	oxidoreductase activity, acting on single donors with incorporation of molecular oxygen	0.000117	<0.05	SPAG4 (5.1)	APOA5 (3.4)	VLDLR (3.1)	IFT172 (2.2)	DARS (2.1)	SLC22A1 (2.1)	BLOC1S3 (2.1)	GCKR (2.1)	PVR (1.9)	ENSG00000236267 (1.9)
GO:0005319	lipid transporter activity	0.000118	<0.05	APOA4 (7.5)	APOC3 (7.4)	ABCG5 (7.2)	APOB (6.2)	ABCG8 (5.6)	TM6SF2 (5.5)	APOC1 (5.5)	APOA5 (5.3)	NR0B2 (4.6)	ABCB11 (4.5)
GO:0034358	plasma lipoprotein particle	0.000118	<0.05	APOC1 (9.0)	APOA5 (7.8)	APOH (7.5)	APOC3 (7.3)	APOB (7.1)	APOC4 (7.0)	ASGR1 (6.6)	APOE (5.7)	APOA4 (5.5)	HP (5.2)
GO:0032994	protein-lipid complex	0.000118	<0.05	APOC1 (9.0)	APOA5 (7.8)	APOH (7.5)	APOC3 (7.3)	APOB (7.1)	APOC4 (7.0)	ASGR1 (6.6)	APOE (5.7)	APOA4 (5.5)	HP (5.2)
ENSG00000211949	ENSG00000211949 PPI subnetwork	0.000119	<0.05	APOE (6.4)	APOH (5.1)	APOC1 (4.9)	SFN (4.8)	APOC3 (4.4)	ASGR1 (4.1)	TIMD4 (4.1)	APOB (4.1)	GCKR (3.6)	HP (3.5)
GO:0015248	sterol transporter activity	0.00012	<0.05	APOC1 (9.0)	APOA4 (8.7)	ABCG5 (8.6)	APOC3 (8.6)	ABCG8 (7.6)	APOB (7.5)	NR0B2 (6.1)	APOH (5.6)	APOA5 (5.5)	NPC1L1 (5.4)
MP:0001654	hepatic necrosis	0.000122	<0.05	LPA (5.4)	SLC22A1 (4.9)	APOA5 (4.1)	ANGPTL3 (3.9)	APOC4 (3.8)	OSM (3.6)	GCKR (3.6)	CETP (3.5)	ABCB11 (3.2)	CYP7A1 (3.1)
ENSG00000166285	ENSG00000166285 PPI subnetwork	0.000123	<0.05	APOB (8.5)	APOH (8.3)	APOC3 (7.8)	ASGR1 (6.2)	APOA5 (5.7)	HP (5.2)	ANGPTL3 (4.6)	APOA4 (4.5)	APOC4 (4.4)	APOC1 (4.2)
ENSG00000204359	CFB PPI subnetwork	0.000123	<0.05	APOB (8.5)	APOH (8.3)	APOC3 (7.8)	ASGR1 (6.2)	APOA5 (5.7)	HP (5.2)	ANGPTL3 (4.6)	APOA4 (4.5)	APOC4 (4.4)	APOC1 (4.2)
ENSG00000156127	BATF PPI subnetwork	0.000129	<0.05	TRIB1 (6.4)	PER1 (6.1)	IRF2BP2 (4.0)	OSM (3.8)	BCL3 (3.5)	SARS (3.4)	MAFB (3.2)	VLDLR (2.8)	PARP10 (2.7)	C17orf59 (2.6)
MP:0003982	increased cholesterol level	0.000133	<0.05	APOC4 (5.2)	APOA5 (4.7)	FADS2 (4.6)	FADS1 (4.3)	APOE (4.2)	CYP7A1 (4.1)	HMGCR (3.9)	PPARG (3.7)	ABCA1 (3.4)	ABCG5 (3.2)
GO:0016702	oxidoreductase activity, acting on single donors with incorporation of molecular oxygen, incorporation of two atoms of oxygen	0.000135	<0.05	SPAG4 (5.0)	APOA5 (3.3)	VLDLR (3.1)	IFT172 (2.3)	SLC22A1 (2.2)	DARS (2.1)	BLOC1S3 (1.9)	ENSG00000236267 (1.9)	TRAFD1 (1.9)	LPA (1.9)
GO:0016705	oxidoreductase activity, acting on paired donors, with incorporation or reduction of molecular oxygen	0.000137	<0.05	SLC22A1 (6.2)	LPA (6.0)	CYP7A1 (5.3)	ABCB11 (4.8)	FADS2 (4.6)	FADS1 (4.5)	ABCG5 (4.3)	ANGPTL3 (4.3)	APOC4 (4.2)	HMGCR (4.1)
GO:0010876	lipid localization	0.000145	<0.05	APOA4 (3.9)	ABCG8 (3.7)	LCT (3.6)	TM6SF2 (3.6)	NR0B2 (3.4)	SPTLC3 (3.3)	ABCG5 (3.3)	NPC1L1 (3.2)	MOSC1 (2.9)	GPAM (2.9)
ENSG00000173039	RELA PPI subnetwork	0.000152	<0.05	BCL3 (4.6)	TRIB1 (4.5)	RELB (4.1)	ARID1A (3.0)	CPNE1 (2.8)	OSM (2.6)	LIF (2.5)	BUD13 (2.5)	TRAFD1 (2.4)	TNRC6C (2.4)
GO:0006869	lipid transport	0.000154	<0.05	APOA4 (4.2)	ABCG8 (3.9)	NR0B2 (3.9)	TM6SF2 (3.9)	LCT (3.7)	ENSG00000236267 (3.7)	ABCG5 (3.6)	SPTLC3 (3.4)	NPC1L1 (3.4)	GCKR (2.9)
MP:0000240	extramedullary hematopoiesis	0.000154	<0.05	RHD (5.9)	RHCE (5.1)	BCL3 (4.6)	RELB (4.0)	PARP10 (3.7)	GMIP (3.6)	VASP (3.3)	LIF (3.1)	GFI1 (2.9)	SH2B3 (2.8)
ENSG00000211896	ENSG00000211896 PPI subnetwork	0.000157	<0.05	APOE (4.5)	APOC1 (3.9)	TIMD4 (3.7)	ABCA1 (3.3)	MAFB (2.9)	FAM46B (2.7)	GCKR (2.7)	FER1L4 (2.3)	NKPD1 (2.2)	LPA (2.2)
MP:0005311	abnormal circulating amino acid level	0.000168	<0.05	SLC22A1 (5.0)	APOA5 (4.9)	LPA (4.7)	ABCB11 (4.6)	ANGPTL3 (4.5)	APOC4 (4.5)	TM6SF2 (4.2)	CYP7A1 (4.0)	HP (3.7)	GCKR (3.7)
ENSG00000117601	SERPINC1 PPI subnetwork	0.000169	<0.05	APOC4 (8.3)	APOH (7.1)	APOA5 (6.9)	ANGPTL3 (6.8)	ABCB11 (6.4)	ASGR1 (5.9)	APOC3 (5.6)	HP (5.3)	CYP7A1 (4.8)	SLC22A1 (4.7)
GO:0004709	MAP kinase kinase kinase activity	0.000174	<0.05	COBLL1 (4.1)	N4BP2L1 (3.7)	FRK (2.7)	NKPD1 (2.6)	TBC1D10A (2.5)	TRIB1 (2.4)	BCL3 (2.4)	ZHX3 (2.3)	ABI2 (2.2)	PER1 (2.2)
GO:0045923	positive regulation of fatty acid metabolic process	0.00018	<0.05	ENSG00000236267 (4.0)	PPARG (2.6)	ENSG00000254235 (2.5)	MOSC1 (2.5)	ABCB11 (2.4)	LPAL2 (2.3)	HNF1A (2.1)	QPCTL (2.0)	NPHP3 (2.0)	OBP2B (2.0)
ENSG00000204983	PRSS1 PPI subnetwork	0.000184	<0.05	APOB (7.8)	APOH (7.7)	APOC3 (7.5)	ASGR1 (5.9)	APOA5 (5.0)	ANGPTL3 (5.0)	HP (4.4)	APOA4 (4.2)	APOC4 (4.1)	APOC1 (4.0)
GO:0032934	sterol binding	0.000186	<0.05	APOA4 (7.1)	APOC1 (6.7)	APOB (6.5)	APOC3 (5.5)	APOH (4.8)	APOE (4.4)	NR0B2 (4.4)	ABCG5 (4.2)	APOC4 (4.1)	APOA5 (4.1)
REACTOME_CHYLOMICRON:MEDIATED_LIPID_TRANSPORT	REACTOME_CHYLOMICRON:MEDIATED_LIPID_TRANSPORT	0.000186	<0.05	APOC3 (11.0)	APOB (10.9)	APOA4 (9.8)	NPC1L1 (7.9)	ABCG5 (7.7)	APOH (7.3)	APOC1 (6.6)	LCT (6.1)	TM6SF2 (6.0)	ASGR1 (5.6)
GO:0051213	dioxygenase activity	0.000186	<0.05	SPAG4 (4.9)	VLDLR (3.3)	APOA5 (3.2)	IFT172 (2.2)	SLC22A1 (2.2)	BLOC1S3 (2.1)	DARS (2.1)	TMED1 (2.1)	C17orf59 (1.9)	TRAFD1 (1.9)
MP:0001881	abnormal mammary gland physiology	0.000187	<0.05	PLEKHH2 (3.1)	FBXO46 (2.5)	TRPS1 (2.4)	C11orf9 (2.3)	HNF1A (2.2)	PARP10 (2.0)	OSM (2.0)	ENSG00000238078 (2.0)	SLC22A3 (1.9)	RAB3GAP1 (1.9)
ENSG00000125998	FAM83C PPI subnetwork	0.000193	<0.05	APOE (7.6)	APOB (6.2)	APOH (5.8)	APOA4 (5.3)	ASGR1 (5.2)	APOC3 (5.1)	TIMD4 (4.6)	APOC1 (4.6)	ABCA1 (4.2)	NPC1L1 (3.8)
ENSG00000205572	SERF1B PPI subnetwork	0.000197	<0.05	ILF3 (3.5)	PFAS (3.2)	SURF6 (3.1)	DHX38 (2.9)	RBM39 (2.9)	SUGP1 (2.9)	CPNE1 (2.8)	QTRT1 (2.7)	DDX18 (2.6)	DDX56 (2.5)
ENSG00000172058	SERF1A PPI subnetwork	0.000197	<0.05	ILF3 (3.5)	PFAS (3.2)	SURF6 (3.1)	DHX38 (2.9)	RBM39 (2.9)	SUGP1 (2.9)	CPNE1 (2.8)	QTRT1 (2.7)	DDX18 (2.6)	DDX56 (2.5)
ENSG00000168907	PLA2G4F PPI subnetwork	0.000207	<0.05	APOH (8.0)	APOB (7.8)	APOC3 (7.4)	ASGR1 (6.0)	APOA5 (5.1)	ANGPTL3 (4.8)	HP (4.3)	APOC4 (4.1)	APOA4 (4.1)	APOC1 (4.0)
ENSG00000040199	PHLPP2 PPI subnetwork	0.000208	<0.05	AMPD2 (4.0)	QTRT1 (3.5)	TRIB1 (3.2)	SPAG4 (3.0)	PFAS (2.8)	FER1L4 (2.7)	ATP13A1 (2.6)	TOMM40 (2.6)	SNORA66 (2.6)	DARS (2.5)
MP:0001846	increased inflammatory response	0.00021	<0.05	BCL3 (4.0)	VASP (3.7)	LIF (3.6)	TIMD4 (3.5)	RELB (3.4)	ABCA1 (3.0)	MAFB (3.0)	PLEC (2.9)	GMIP (2.9)	CETP (2.7)
GO:0003706	ligand-regulated transcription factor activity	0.000212	<0.05	PPP1R37 (4.9)	SIX5 (3.6)	SYMPK (3.4)	BCL3 (3.4)	IRF2BP2 (2.9)	EVI5 (2.9)	FBXO46 (2.7)	HEATR7B1 (2.6)	ABCA1 (2.1)	ENSG00000256731 (2.1)
ENSG00000154262	ABCA6 PPI subnetwork	0.000214	<0.05	APOE (7.8)	APOB (6.2)	APOH (5.9)	APOA4 (5.4)	ASGR1 (5.2)	APOC3 (5.1)	APOC1 (4.7)	TIMD4 (4.5)	ABCA1 (4.3)	NPC1L1 (3.9)
GO:0051183	vitamin transporter activity	0.000217	<0.05	APOA4 (5.4)	APOC3 (5.1)	LCT (4.6)	TM6SF2 (4.5)	APOB (4.4)	ABCG8 (4.0)	HNF4A (3.5)	APOH (3.5)	ABCG5 (3.4)	ANGPTL3 (3.3)
ENSG00000165630	PRPF18 PPI subnetwork	0.000218	<0.05	DHX38 (4.0)	CTC1 (3.7)	DDX18 (3.6)	NFS1 (3.4)	SF3A1 (3.1)	CEP250 (2.5)	SMARCA4 (2.5)	TOP1 (2.4)	RBM12 (2.4)	ATP13A1 (2.3)
ENSG00000196498	NCOR2 PPI subnetwork	0.000238	<0.05	PER1 (4.7)	TRIB1 (3.6)	ARID1A (3.4)	MTMR3 (2.9)	MAMSTR (2.8)	VAMP2 (2.8)	MAU2 (2.7)	TNRC6C (2.6)	ZHX3 (2.6)	GFI1 (2.6)
ENSG00000205813	ENSG00000205813 PPI subnetwork	0.000239	<0.05	APOH (7.9)	APOB (7.8)	APOC3 (7.4)	ASGR1 (5.9)	APOA5 (5.1)	ANGPTL3 (4.8)	HP (4.3)	APOC4 (4.1)	APOA4 (4.0)	APOC1 (4.0)
ENSG00000109272	PF4V1 PPI subnetwork	0.000239	<0.05	APOH (7.9)	APOB (7.8)	APOC3 (7.4)	ASGR1 (5.9)	APOA5 (5.1)	ANGPTL3 (4.8)	HP (4.3)	APOC4 (4.1)	APOA4 (4.0)	APOC1 (4.0)
MP:0009763	increased sensitivity to induced morbidity/mortality	0.000241	<0.05	HP (5.0)	TIMD4 (3.6)	ABCA1 (3.6)	LPA (3.2)	MAFB (3.2)	ABCA6 (2.9)	SLC22A1 (2.9)	APOC4 (2.7)	ANGPTL3 (2.7)	CETP (2.5)
ENSG00000197766	CFD PPI subnetwork	0.000242	<0.05	APOH (8.1)	APOB (7.7)	APOC3 (6.8)	ASGR1 (6.2)	APOA5 (5.8)	HP (4.7)	ANGPTL3 (4.7)	APOC4 (4.5)	APOC1 (4.0)	GCKR (3.6)
GO:0016747	transferase activity, transferring acyl groups other than amino-acyl groups	0.000245	<0.05	ABHD6 (4.4)	HMGCR (4.2)	FADS1 (4.1)	FADS2 (3.8)	SLC25A35 (3.8)	GPAM (3.6)	ABCG5 (3.5)	PIGV (3.4)	CYP20A1 (3.3)	PPARG (3.3)
GO:0051184	cofactor transporter activity	0.000245	<0.05	TM6SF2 (4.7)	ABCG8 (4.1)	APOA4 (4.0)	LCT (4.0)	ABCG5 (3.1)	APOC3 (3.1)	NPC1L1 (2.8)	ABHD6 (2.6)	GRINA (2.4)	APOB (2.4)
GO:0004620	phospholipase activity	0.000247	<0.05	CETP (4.4)	NKPD1 (4.4)	APOE (3.7)	SPTLC3 (3.4)	TIMD4 (3.3)	APOC1 (3.1)	MAFB (2.8)	LPIN3 (2.7)	PPARG (2.6)	MOSC1 (2.5)
GO:0071827	plasma lipoprotein particle organization	0.000254	<0.05	APOA4 (4.6)	APOC1 (4.1)	APOE (3.8)	ABCG5 (3.7)	NPC1L1 (3.5)	NR0B2 (3.5)	APOB (3.4)	ALS2CR8 (3.4)	APOC3 (3.3)	ABCA1 (3.3)
GO:0071825	protein-lipid complex subunit organization	0.000254	<0.05	APOA4 (4.6)	APOC1 (4.1)	APOE (3.8)	ABCG5 (3.7)	NPC1L1 (3.5)	NR0B2 (3.5)	APOB (3.4)	ALS2CR8 (3.4)	APOC3 (3.3)	ABCA1 (3.3)
ENSG00000103742	IGDCC4 PPI subnetwork	0.000254	<0.05	APOH (7.9)	APOB (7.8)	APOC3 (7.5)	ASGR1 (6.0)	APOA5 (5.1)	ANGPTL3 (4.8)	HP (4.4)	APOA4 (4.1)	APOC4 (4.0)	ANXA9 (4.0)
GO:0015485	cholesterol binding	0.000255	<0.05	APOA4 (7.6)	APOC1 (7.2)	APOB (6.9)	APOC3 (6.1)	APOH (5.2)	NR0B2 (4.9)	APOE (4.7)	NPC1L1 (4.6)	ASGR1 (4.3)	TIMD4 (4.3)
ENSG00000110169	HPX PPI subnetwork	0.000256	<0.05	APOB (7.8)	APOH (7.7)	APOC3 (7.1)	ASGR1 (5.7)	APOA5 (4.8)	ANGPTL3 (4.3)	APOA4 (4.0)	ANXA9 (4.0)	HP (3.9)	APOC1 (3.7)
ENSG00000133805	AMPD3 PPI subnetwork	0.00026	<0.05	APOH (7.9)	APOB (7.8)	APOC3 (7.4)	ASGR1 (6.0)	APOA5 (5.1)	ANGPTL3 (4.8)	HP (4.3)	APOA4 (4.1)	ANXA9 (4.1)	APOC4 (4.1)
GO:0034375	high-density lipoprotein particle remodeling	0.00026	<0.05	APOC1 (4.2)	APOA4 (4.1)	ABCA1 (3.6)	APOA5 (3.6)	APOB (3.6)	SPATC1 (3.4)	APOC4 (3.4)	APOE (3.3)	NR0B2 (3.3)	ASGR1 (3.2)
ENSG00000132382	MYBBP1A PPI subnetwork	0.000262	<0.05	KRI1 (3.9)	NAA25 (3.6)	SMARCA4 (3.2)	PFAS (3.0)	RBM12 (3.0)	TSEN2 (2.8)	DDX18 (2.8)	TOMM40 (2.7)	SNORA66 (2.7)	ILF3 (2.7)
ENSG00000182367	ENSG00000182367 PPI subnetwork	0.000262	<0.05	DDX18 (3.7)	DHX38 (3.6)	ZNF285 (3.0)	SF3A1 (2.9)	RBM12 (2.5)	CTC1 (2.4)	USP1 (2.3)	ROMO1 (2.3)	PHF20 (2.3)	NFS1 (2.2)
ENSG00000055957	ITIH1 PPI subnetwork	0.000265	<0.05	APOH (7.7)	APOB (7.7)	APOC3 (7.2)	ASGR1 (5.6)	APOA5 (4.7)	ANGPTL3 (4.3)	ANXA9 (4.1)	APOA4 (4.0)	HP (3.9)	APOC1 (3.8)
ENSG00000185479	KRT6B PPI subnetwork	0.000268	<0.05	APOH (7.7)	APOB (7.5)	APOC3 (6.8)	ASGR1 (5.7)	APOA5 (5.2)	ANGPTL3 (4.4)	HP (4.4)	APOC4 (4.2)	ANXA9 (3.7)	APOC1 (3.7)
ENSG00000154134	ROBO3 PPI subnetwork	0.000269	<0.05	APOE (7.8)	APOB (6.2)	APOH (6.0)	APOA4 (5.4)	APOC3 (5.2)	ASGR1 (5.2)	TIMD4 (4.9)	APOC1 (4.8)	ABCA1 (4.3)	NPC1L1 (4.0)
ENSG00000107623	GDF10 PPI subnetwork	0.000269	<0.05	APOH (8.2)	APOC3 (6.5)	APOB (6.3)	ANGPTL3 (5.8)	ASGR1 (5.0)	APOE (4.4)	APOC1 (4.2)	APOC4 (4.2)	APOA5 (4.1)	HP (3.8)
ENSG00000100181	ENSG00000100181 PPI subnetwork	0.00028	<0.05	WDR12 (4.2)	PFAS (4.0)	QTRT1 (4.0)	TSEN2 (3.9)	DDX18 (3.8)	ZNF259 (3.7)	DDX56 (3.4)	NAA25 (3.3)	AMPD2 (3.2)	CARM1 (2.9)
MP:0001853	heart inflammation	0.000301	<0.05	APOE (2.8)	LIF (2.8)	SPTLC3 (2.8)	BCL3 (2.6)	PARP10 (2.5)	GFI1 (2.5)	PER1 (2.4)	TRAFD1 (2.4)	ENSG00000233147 (2.2)	N4BP2L1 (2.1)
ENSG00000213044	ENSG00000213044 PPI subnetwork	0.000301	<0.05	APOH (9.1)	APOC3 (8.7)	APOB (8.4)	ASGR1 (6.1)	APOC1 (5.9)	APOA5 (5.6)	ANGPTL3 (5.0)	HP (5.0)	APOA4 (4.9)	APOC4 (4.4)
GO:0033344	cholesterol efflux	0.000307	<0.05	APOA4 (5.4)	ABCG8 (4.4)	ABCG5 (4.2)	NPC1L1 (3.7)	TIMD4 (3.6)	NR0B2 (3.6)	APOC1 (3.6)	APOE (3.6)	LCT (3.5)	APOB (3.3)
GO:0043691	reverse cholesterol transport	0.000307	<0.05	APOC1 (3.9)	APOA4 (3.8)	ENSG00000233147 (3.7)	ABCA1 (3.6)	HAVCR1 (3.5)	SPTLC3 (3.4)	APOB (3.4)	TIMD4 (3.3)	NR0B2 (3.2)	ASGR1 (3.0)
ENSG00000124006	OBSL1 PPI subnetwork	0.000309	<0.05	APOH (7.9)	APOB (7.8)	APOC3 (7.4)	ASGR1 (5.8)	APOA5 (5.1)	ANGPTL3 (4.8)	HP (4.3)	APOC4 (4.2)	APOC1 (4.0)	APOA4 (4.0)
GO:0046470	phosphatidylcholine metabolic process	0.00031	<0.05	ENSG00000233147 (3.5)	NR0B2 (3.4)	NPC1L1 (3.0)	LPA (3.0)	HAVCR1 (2.9)	ENSG00000236267 (2.8)	C17orf57 (2.8)	TIMD4 (2.7)	APOC4 (2.7)	APOA5 (2.7)
MP:0000414	alopecia	0.000315	<0.05	SFN (4.9)	PLEC (4.0)	CBLC (3.7)	HMGCR (3.4)	AP1M2 (2.9)	MAFB (2.9)	LDLR (2.8)	TBC1D10A (2.6)	APOC1 (2.6)	SPTLC3 (2.4)
ENSG00000084676	NCOA1 PPI subnetwork	0.00032	<0.05	TRIB1 (4.8)	UBXN2B (3.8)	MTMR3 (3.5)	ARID1A (3.3)	BCL3 (2.9)	ATXN2 (2.8)	IRF2BP2 (2.8)	PLEC (2.8)	CYP7A1 (2.8)	C12orf51 (2.5)
ENSG00000156453	PCDH1 PPI subnetwork	0.000328	<0.05	APOB (6.8)	APOH (6.5)	APOC3 (5.8)	ASGR1 (5.1)	APOA5 (4.5)	LCT (4.0)	ANXA9 (3.9)	ANGPTL3 (3.9)	HP (3.9)	APOC4 (3.5)
ENSG00000186832	KRT16 PPI subnetwork	0.000329	<0.05	APOH (5.3)	APOC3 (4.8)	ASGR1 (4.8)	APOB (4.7)	APOE (4.4)	HP (4.0)	GCKR (3.9)	ANGPTL3 (3.9)	APOC4 (3.9)	APOA5 (3.7)
MP:0003229	abnormal vitelline vasculature morphology	0.000337	<0.05	DOCK6 (5.3)	ARHGEF15 (5.2)	RASIP1 (4.6)	IGF2R (2.8)	PVR (2.6)	ABCA1 (2.6)	SH2B3 (2.6)	NYNRIN (2.4)	CLPTM1 (2.4)	DNM2 (2.3)
GO:0051223	regulation of protein transport	0.000342	<0.05	OSM (2.9)	ALS2CR8 (2.6)	CCDC93 (2.5)	NFE2L3 (2.5)	RPAP2 (2.2)	FAM118B (2.2)	TRPS1 (2.2)	CMTM6 (2.1)	EVI5 (2.1)	ENSG00000231204 (2.1)
ENSG00000215320	ENSG00000215320 PPI subnetwork	0.000344	<0.05	PARP10 (3.1)	TNRC6C (2.7)	USP24 (2.6)	HNF4A (2.6)	ARID1A (2.5)	CBLC (2.4)	SIX5 (2.4)	BCL3 (2.3)	OBP2B (2.3)	RNF215 (2.2)
GO:0046889	positive regulation of lipid biosynthetic process	0.000346	<0.05	ENSG00000236267 (3.0)	MYLIP (2.7)	COL4A3BP (2.6)	HEATR7B1 (2.6)	ENSG00000226622 (2.6)	ABCA1 (2.4)	ENSG00000256731 (2.4)	ENSG00000238078 (2.3)	ENSG00000247595 (2.2)	ENSG00000231768 (2.2)
ENSG00000007402	CACNA2D2 PPI subnetwork	0.000348	<0.05	APOH (8.1)	APOC3 (6.4)	APOB (6.4)	ANGPTL3 (6.0)	ASGR1 (5.6)	APOE (4.2)	APOC4 (4.1)	APOA5 (3.9)	APOC1 (3.9)	HNF4A (3.7)
MP:0005325	abnormal renal glomerulus morphology	0.000349	<0.05	PVRL2 (4.3)	RASIP1 (4.0)	BCAM (4.0)	DOCK6 (3.0)	FN1 (2.9)	ARHGEF15 (2.8)	PER1 (2.7)	NYNRIN (2.5)	TRIB1 (2.5)	PVR (2.4)
ENSG00000146674	IGFBP3 PPI subnetwork	0.000352	<0.05	FN1 (4.5)	LPA (3.9)	CYP7A1 (3.9)	APOA5 (3.8)	HP (3.8)	SLC22A1 (3.6)	APOC4 (3.4)	ANGPTL3 (3.1)	APOH (3.0)	GCKR (3.0)
GO:0008202	steroid metabolic process	0.000354	<0.05	FADS2 (5.9)	LDLR (5.5)	CYP7A1 (5.4)	HMGCR (5.3)	FADS1 (5.3)	PCSK9 (4.9)	GCKR (4.1)	ABCB11 (4.0)	LPA (3.9)	NPC1L1 (3.8)
MP:0004773	abnormal bile composition	0.000358	<0.05	ABCG5 (9.0)	ABCG8 (8.1)	APOA5 (6.0)	APOA4 (5.9)	APOB (5.7)	NPC1L1 (5.6)	APOC3 (5.6)	APOC4 (5.5)	TM6SF2 (5.2)	HNF4A (4.2)
ENSG00000135100	HNF1A PPI subnetwork	0.000361	<0.05	HNF4A (2.8)	PARP10 (2.8)	ARID1A (2.8)	CBLC (2.7)	VAMP2 (2.4)	TNRC6C (2.4)	BCL3 (2.4)	GMIP (2.4)	OBP2B (2.3)	SIX5 (2.3)
GO:0042439	ethanolamine-containing compound metabolic process	0.000364	<0.05	LPA (3.6)	ENSG00000236267 (3.3)	LPAL2 (3.3)	ENSG00000235545 (3.1)	HAVCR1 (3.1)	TSSK6 (3.0)	ENSG00000226622 (2.7)	OBP2B (2.6)	APOC4 (2.5)	TM6SF2 (2.5)
ENSG00000180210	F2 PPI subnetwork	0.000369	<0.05	APOH (8.0)	ANGPTL3 (7.4)	ASGR1 (7.1)	HP (6.1)	APOA5 (6.0)	GCKR (5.8)	APOC4 (5.7)	APOB (5.4)	APOC3 (5.0)	APOC1 (4.8)
REACTOME_GAMMA:CARBOXYLATION_TRANSPORT_AND_AMINO:TERMINAL_CLEAVAGE_OF_PROTEINS	REACTOME_GAMMA:CARBOXYLATION_TRANSPORT_AND_AMINO:TERMINAL_CLEAVAGE_OF_PROTEINS	0.000374	<0.05	ASGR1 (6.6)	APOA5 (6.0)	APOC4 (5.9)	ANGPTL3 (5.9)	APOH (5.6)	LPA (5.1)	SLC22A1 (4.9)	GCKR (4.6)	APOC3 (4.6)	HP (4.3)
MP:0002644	decreased circulating triglyceride level	0.000386	<0.05	PPARG (5.4)	APOC3 (5.3)	APOA4 (5.2)	NPC1L1 (5.2)	APOB (5.1)	LCT (5.1)	MOSC1 (5.0)	APOC1 (4.8)	HP (4.5)	GPAM (4.2)
ENSG00000170871	KIAA0232 PPI subnetwork	0.000388	<0.05	APOH (8.7)	APOB (8.6)	APOC3 (8.1)	ASGR1 (6.2)	APOA5 (5.6)	ANGPTL3 (5.0)	HP (4.9)	APOC4 (4.5)	APOA4 (4.4)	APOC1 (4.3)
ENSG00000188994	ZNF292 PPI subnetwork	0.000391	<0.05	APOH (8.0)	APOB (7.7)	APOC3 (7.3)	ASGR1 (5.9)	APOA5 (5.0)	ANGPTL3 (4.7)	HP (4.3)	APOC4 (4.1)	APOC1 (4.1)	ANXA9 (4.0)
ENSG00000172216	CEBPB PPI subnetwork	0.000401	<0.05	IRF2BP2 (3.9)	BCL3 (3.7)	CARM1 (3.6)	TRIB1 (3.5)	RELB (3.5)	GRINA (3.2)	ATXN2 (3.2)	VLDLR (3.1)	ARID1A (2.9)	GMIP (2.4)
ENSG00000038002	AGA PPI subnetwork	0.000407	<0.05	APOH (7.7)	APOB (7.4)	APOC3 (6.6)	ASGR1 (5.8)	APOA5 (5.3)	HP (4.5)	ANGPTL3 (4.3)	APOC4 (4.2)	APOC1 (3.7)	ANXA9 (3.6)
GO:0015918	sterol transport	0.000411	<0.05	APOA4 (4.6)	ABCG8 (4.6)	ABCG5 (4.1)	LCT (4.1)	NR0B2 (3.7)	NPC1L1 (3.6)	ENSG00000236267 (3.3)	TM6SF2 (3.3)	TIMD4 (3.3)	APOC1 (3.2)
ENSG00000057593	F7 PPI subnetwork	0.000415	<0.05	APOH (5.2)	ASGR1 (4.8)	ANGPTL3 (4.4)	ANXA9 (4.3)	APOA5 (4.3)	APOC4 (4.2)	APOC3 (4.1)	GCKR (4.0)	HP (3.7)	ABCB11 (3.7)
GO:0008610	lipid biosynthetic process	0.000416	<0.05	FADS2 (6.4)	FADS1 (6.0)	HMGCR (5.6)	LDLR (5.4)	PCSK9 (4.3)	CYP7A1 (3.9)	GPAM (3.1)	NKPD1 (3.1)	SPTLC3 (3.0)	SLC25A35 (2.7)
GO:0005792	microsome	0.000426	<0.05	FADS2 (6.0)	ABCB11 (6.0)	HMGCR (5.7)	CYP7A1 (5.6)	FADS1 (5.5)	SLC22A1 (5.3)	LDLR (5.1)	LPA (4.7)	APOC4 (4.6)	ANGPTL3 (4.4)
ENSG00000120693	SMAD9 PPI subnetwork	0.000427	<0.05	SYMPK (2.9)	EVI5 (2.7)	PLEC (2.7)	RAB3GAP1 (2.7)	CLPTM1 (2.6)	IRF2BP2 (2.6)	PPARG (2.4)	DNAJC13 (2.4)	GLI2 (2.3)	ATP13A1 (2.3)
GO:0045723	positive regulation of fatty acid biosynthetic process	0.000429	<0.05	ENSG00000236267 (5.5)	CEACAM19 (3.2)	HNF1A (3.0)	LPAL2 (2.6)	ENSG00000254235 (2.4)	OBP2B (2.2)	GCKR (2.1)	C12orf47 (1.8)	PCSK9 (1.8)	QPCTL (1.8)
GO:0042598	vesicular fraction	0.00043	<0.05	ABCB11 (6.0)	FADS2 (5.9)	HMGCR (5.6)	CYP7A1 (5.6)	FADS1 (5.5)	SLC22A1 (5.3)	LDLR (5.0)	LPA (4.7)	APOC4 (4.6)	ANGPTL3 (4.5)
MP:0000607	abnormal hepatocyte morphology	0.000432	<0.05	APOA5 (4.4)	ABCA1 (4.2)	ASGR1 (3.8)	APOC4 (3.6)	ABCB11 (3.4)	ANGPTL3 (3.1)	HP (3.1)	HNF4A (3.0)	SLC22A1 (2.9)	DNAJC13 (2.7)
ENSG00000175536	LIPT2 PPI subnetwork	0.000433	<0.05	IGF2R (3.2)	USP24 (3.1)	WDR12 (2.8)	TNRC6C (2.5)	QTRT1 (2.4)	SLC22A3 (2.3)	NAA25 (2.2)	SNORA66 (2.2)	DDX18 (2.1)	ENSG00000254235 (1.9)
ENSG00000136110	LECT1 PPI subnetwork	0.000439	<0.05	APOE (7.6)	APOB (6.6)	APOH (6.0)	TIMD4 (5.5)	APOA4 (5.3)	APOC3 (5.2)	ASGR1 (5.0)	APOC1 (4.7)	ABCA1 (4.2)	APOA5 (4.0)
MP:0000292	distended pericardium	0.00044	<0.05	ARHGEF15 (2.8)	IFT172 (2.7)	GATAD2A (2.7)	NYNRIN (2.5)	PLCG1 (2.5)	ENSG00000238078 (2.4)	DOCK6 (2.4)	IGF2R (2.4)	ENSG00000241528 (2.3)	KANK2 (2.3)
MP:0002419	abnormal innate immunity	0.000449	<0.05	TRIB1 (5.3)	OSM (4.3)	HP (3.6)	MAFB (3.5)	BCL3 (3.4)	PVR (3.2)	GCKR (2.7)	NR0B2 (2.7)	ASGR1 (2.6)	HLX (2.6)
KEGG_COMPLEMENT_AND_COAGULATION_CASCADES	KEGG_COMPLEMENT_AND_COAGULATION_CASCADES	0.000455	<0.05	ANGPTL3 (8.3)	APOC4 (7.9)	APOH (7.7)	HP (7.7)	APOA5 (7.3)	ASGR1 (7.1)	APOC1 (6.1)	GCKR (5.8)	ABCB11 (5.8)	SLC22A1 (5.5)
ENSG00000170927	PKHD1 PPI subnetwork	0.000455	<0.05	APOH (7.8)	APOC3 (6.5)	APOB (6.2)	ASGR1 (5.1)	ANGPTL3 (5.1)	APOE (4.5)	APOC4 (4.3)	APOA5 (3.7)	HNF4A (3.6)	APOC1 (3.6)
ENSG00000171564	FGB PPI subnetwork	0.000462	<0.05	APOH (8.7)	APOB (6.7)	ANGPTL3 (6.6)	APOC3 (6.4)	APOA5 (6.1)	ASGR1 (5.9)	APOC4 (5.3)	APOC1 (4.6)	HNF4A (4.6)	GCKR (4.4)
ENSG00000145192	AHSG PPI subnetwork	0.000474	<0.05	ANGPTL3 (6.6)	APOH (5.7)	APOC4 (5.1)	APOA5 (4.7)	APOC3 (4.6)	ABCB11 (4.6)	APOB (4.4)	ASGR1 (4.4)	HNF4A (4.3)	APOC1 (3.6)
MP:0000598	abnormal liver morphology	0.000479	<0.05	APOC4 (4.7)	APOA5 (4.6)	SLC22A1 (4.0)	ABCA1 (3.9)	LPA (3.9)	ABCB11 (3.7)	CYP7A1 (3.7)	COL4A3BP (3.6)	HP (3.5)	PCSK9 (3.5)
GO:0001889	liver development	0.000482	<0.05	CYP7A1 (4.0)	HNF4A (3.6)	PCSK9 (3.1)	HNF1A (3.0)	ENSG00000244861 (2.8)	TIRAP (2.8)	C17orf59 (2.7)	ABCG5 (2.6)	NR0B2 (2.5)	ABCG8 (2.4)
GO:0020037	heme binding	0.000486	<0.05	SLC22A1 (7.2)	LPA (6.0)	CYP7A1 (5.4)	GCKR (5.3)	ABCB11 (5.1)	ABCG5 (4.8)	APOA5 (4.7)	HEATR7B1 (4.4)	APOC4 (4.4)	ABCG8 (4.3)
GO:0061008	hepaticobiliary system development	0.000487	<0.05	CYP7A1 (3.9)	HNF4A (3.4)	PCSK9 (3.0)	HNF1A (2.9)	ENSG00000244861 (2.9)	TIRAP (2.7)	ABCG5 (2.6)	C17orf59 (2.5)	NR0B2 (2.5)	ABCG8 (2.4)
GO:0030301	cholesterol transport	0.000488	<0.05	APOA4 (4.6)	ABCG8 (4.5)	LCT (4.2)	ABCG5 (4.1)	NR0B2 (3.8)	NPC1L1 (3.7)	TIMD4 (3.4)	TM6SF2 (3.3)	ENSG00000236267 (3.2)	APOC1 (3.1)
MP:0008705	increased interleukin-6 secretion	0.000492	<0.05	OASL (4.0)	ABCA6 (3.5)	GMIP (3.4)	CMTM7 (3.2)	ALDH2 (3.1)	MOSC1 (2.9)	TRIB1 (2.9)	ZDHHC18 (2.7)	BCL3 (2.7)	CSNK1G3 (2.4)
MP:0000183	decreased circulating LDL cholesterol level	0.000522	<0.05	APOA4 (9.7)	NPC1L1 (9.2)	APOC3 (8.2)	APOB (7.1)	ABCG5 (6.4)	TM6SF2 (6.4)	LCT (6.2)	APOC1 (5.9)	APOH (4.9)	GPAM (4.7)
ENSG00000171401	KRT13 PPI subnetwork	0.000524	<0.05	APOH (8.4)	APOB (8.1)	APOC3 (7.6)	ASGR1 (5.8)	APOA5 (5.2)	ANGPTL3 (4.9)	HP (4.5)	APOC1 (4.3)	APOC4 (4.2)	APOA4 (4.0)
ENSG00000118137	APOA1 PPI subnetwork	0.000526	<0.05	APOC3 (6.5)	APOC4 (6.0)	APOB (5.9)	APOH (5.8)	APOA5 (5.8)	APOC1 (5.6)	ASGR1 (5.4)	ABCG5 (4.8)	NPC1L1 (4.6)	ANGPTL3 (4.6)
ENSG00000215756	ENSG00000215756 PPI subnetwork	0.000526	<0.05	APOC3 (6.5)	APOC4 (6.0)	APOB (5.9)	APOH (5.8)	APOA5 (5.8)	APOC1 (5.6)	ASGR1 (5.4)	ABCG5 (4.8)	NPC1L1 (4.6)	ANGPTL3 (4.6)
MP:0002551	abnormal blood coagulation	0.000542	<0.05	ASGR1 (6.5)	APOH (6.2)	ANGPTL3 (5.6)	HP (5.4)	APOA5 (5.2)	ENSG00000233147 (5.0)	APOC4 (4.7)	APOC3 (4.6)	ABCB11 (4.6)	GCKR (4.5)
GO:0097006	regulation of plasma lipoprotein particle levels	0.000544	<0.05	TIMD4 (3.9)	APOC1 (3.8)	APOA4 (3.8)	ALS2CR8 (3.6)	ABCA1 (3.6)	APOE (3.6)	NPC1L1 (3.3)	MOSC1 (3.1)	SPTLC3 (2.9)	ABCG5 (2.9)
MP:0002628	hepatic steatosis	0.000547	<0.05	APOA5 (5.1)	APOC4 (4.6)	ABCB11 (4.5)	ASGR1 (4.2)	HP (3.9)	PPARG (3.9)	ABCG5 (3.9)	APOC3 (3.9)	APOC1 (3.7)	APOB (3.6)
GO:0046906	tetrapyrrole binding	0.000551	<0.05	SLC22A1 (6.8)	LPA (5.8)	CYP7A1 (5.2)	GCKR (5.0)	ABCB11 (4.9)	APOA5 (4.7)	ANGPTL3 (4.5)	ABCG5 (4.4)	APOC4 (4.2)	ABCG8 (4.1)
ENSG00000151846	PABPC3 PPI subnetwork	0.000559	<0.05	RPL5 (4.9)	SNORA66 (4.0)	DARS (2.9)	TSEN2 (2.6)	SMARCA4 (2.3)	ILF3 (2.2)	DDX56 (2.2)	QTRT1 (2.1)	SARS (2.1)	CEP250 (2.1)
ENSG00000102878	HSF4 PPI subnetwork	0.000563	<0.05	PARP10 (3.0)	MAU2 (2.9)	USP24 (2.7)	ARID1A (2.3)	SIX5 (2.3)	LPAL2 (2.2)	GDF5 (2.2)	MTMR3 (2.2)	ZNF180 (2.2)	GMIP (2.1)
ENSG00000136108	CKAP2 PPI subnetwork	0.00059	<0.05	APOH (9.1)	APOB (6.9)	APOC3 (6.8)	ANGPTL3 (6.4)	ASGR1 (5.9)	APOC4 (4.7)	APOA5 (4.4)	APOE (4.2)	APOC1 (4.2)	HP (3.9)
GO:0016042	lipid catabolic process	0.000593	<0.05	NKPD1 (4.9)	SPTLC3 (3.7)	ACAD10 (3.7)	PPARG (3.6)	ABHD6 (3.5)	MOSC1 (3.1)	ABCB11 (3.0)	GSTM4 (2.7)	LPAL2 (2.7)	GCNT4 (2.7)
MP:0001914	hemorrhage	0.000602	<0.05	FN1 (4.3)	RASIP1 (3.5)	KANK2 (3.4)	ARHGEF15 (3.4)	NYNRIN (3.2)	DOCK6 (3.2)	PVRL2 (2.9)	HLX (2.8)	APOB (2.6)	SIX5 (2.6)
ENSG00000150527	CTAGE5 PPI subnetwork	0.000602	<0.05	APOH (7.9)	APOB (7.3)	APOC3 (6.7)	ASGR1 (5.7)	APOA5 (5.3)	ANGPTL3 (4.4)	HP (4.4)	APOC4 (4.3)	APOC1 (3.9)	ANXA9 (3.5)
ENSG00000185950	IRS2 PPI subnetwork	0.000605	<0.05	DNM2 (4.3)	TOP1 (2.9)	CARM1 (2.8)	SMARCA4 (2.8)	GMIP (2.7)	ZHX3 (2.6)	ARID1A (2.6)	C12orf51 (2.5)	CSNK1G3 (2.3)	DNAJC13 (2.3)
ENSG00000167768	KRT1 PPI subnetwork	0.000614	<0.05	SFN (6.8)	RGS12 (3.7)	APOC4 (3.5)	ANGPTL3 (3.2)	ANXA9 (3.2)	APOH (3.1)	HP (2.9)	APOA5 (2.8)	SLC22A1 (2.7)	LPA (2.5)
MP:0002743	glomerulonephritis	0.000626	<0.05	MAFB (4.4)	ABCA1 (3.1)	BCL3 (3.1)	TRIB1 (2.8)	RELB (2.6)	TIMD4 (2.6)	TOP1 (2.5)	APOE (2.4)	CMTM7 (2.3)	LIF (2.3)
GO:0017187	peptidyl-glutamic acid carboxylation	0.000632	<0.05	LPAL2 (4.8)	LPA (4.3)	ABO (4.1)	HNF1A (3.6)	ASGR1 (3.6)	ANGPTL3 (3.6)	GCKR (3.6)	ABCB11 (3.5)	SLC22A1 (3.4)	APOC4 (3.3)
GO:0018214	protein carboxylation	0.000632	<0.05	LPAL2 (4.8)	LPA (4.3)	ABO (4.1)	HNF1A (3.6)	ASGR1 (3.6)	ANGPTL3 (3.6)	GCKR (3.6)	ABCB11 (3.5)	SLC22A1 (3.4)	APOC4 (3.3)
ENSG00000075643	MOCOS PPI subnetwork	0.000642	<0.05	APOE (7.7)	APOB (5.8)	APOH (5.6)	APOA4 (5.2)	ASGR1 (5.1)	TIMD4 (4.8)	APOC3 (4.8)	APOC1 (4.5)	ABCA1 (4.4)	MAFB (3.6)
MP:0010027	increased liver cholesterol level	0.000645	<0.05	FADS1 (6.9)	FADS2 (6.6)	HMGCR (5.9)	PCSK9 (5.8)	APOA4 (4.5)	APOC1 (4.2)	APOB (4.0)	NPC1L1 (3.7)	TM6SF2 (3.6)	LDLR (3.5)
GO:0090207	regulation of triglyceride metabolic process	0.000649	<0.05	LCT (4.2)	APOA4 (3.6)	TM6SF2 (3.3)	NPC1L1 (2.9)	PPARG (2.9)	GCNT4 (2.8)	SPTLC3 (2.8)	ABCG5 (2.6)	ABCG8 (2.5)	APOC1 (2.3)
REACTOME_PTM_GAMMA_CARBOXYLATION_HYPUSINE_FORMATION_AND_ARYLSULFATASE_ACTIVATION	REACTOME_PTM_GAMMA_CARBOXYLATION_HYPUSINE_FORMATION_AND_ARYLSULFATASE_ACTIVATION	0.000652	<0.05	ASGR1 (6.0)	APOA5 (5.5)	ANGPTL3 (5.4)	APOC4 (5.4)	APOH (5.3)	SLC22A1 (4.6)	APOC3 (4.5)	APOB (4.3)	ABCB11 (4.0)	HP (3.9)
ENSG00000067596	DHX8 PPI subnetwork	0.000667	<0.05	DDX18 (4.0)	SUGP1 (3.8)	DHX38 (3.7)	SF3A1 (3.5)	MAU2 (3.4)	SYMPK (3.0)	SPTY2D1 (2.9)	SURF6 (2.7)	ZNF259 (2.7)	RBM39 (2.7)
GO:0006694	steroid biosynthetic process	0.000671	<0.05	FADS2 (7.3)	HMGCR (7.0)	LDLR (6.9)	FADS1 (6.6)	PCSK9 (5.7)	CYP7A1 (4.7)	ST3GAL4 (3.4)	ENSG00000226622 (3.4)	TRAPPC6A (3.0)	C17orf59 (2.8)
GO:0032451	demethylase activity	0.000672	<0.05	SLC22A1 (4.1)	ENSG00000236267 (3.8)	LPA (3.7)	ABCG8 (3.6)	HEATR7B1 (3.3)	CYP7A1 (3.0)	APOA5 (2.9)	NPC1L1 (2.9)	ABCG5 (2.7)	FBXO46 (2.6)
GO:0070279	vitamin B6 binding	0.000685	<0.05	APOA5 (5.2)	ANGPTL3 (4.6)	ABCB11 (4.3)	SLC22A1 (4.2)	APOC4 (4.0)	MOSC1 (3.9)	LPA (3.8)	TM6SF2 (3.7)	GCKR (3.6)	ALDH2 (3.5)
GO:0030170	pyridoxal phosphate binding	0.000685	<0.05	APOA5 (5.2)	ANGPTL3 (4.6)	ABCB11 (4.3)	SLC22A1 (4.2)	APOC4 (4.0)	MOSC1 (3.9)	LPA (3.8)	TM6SF2 (3.7)	GCKR (3.6)	ALDH2 (3.5)
MP:0008735	increased susceptibility to endotoxin shock	0.00069	<0.05	OSM (5.4)	OASL (5.0)	PARP10 (4.2)	TRIB1 (4.1)	MAFB (3.4)	ABCA1 (3.2)	CMTM7 (3.0)	TIMD4 (2.9)	PER1 (2.5)	PLEKHH2 (2.4)
ENSG00000131187	F12 PPI subnetwork	0.000701	<0.05	ANGPTL3 (7.3)	APOC4 (6.0)	HP (5.5)	APOA5 (4.8)	SLC22A1 (4.4)	GCKR (4.4)	ASGR1 (4.2)	APOE (3.9)	APOC1 (3.7)	CYP7A1 (3.5)
ENSG00000175899	A2M PPI subnetwork	0.000707	<0.05	APOH (4.8)	APOC4 (4.5)	ASGR1 (4.3)	GCKR (4.3)	HP (4.2)	ANGPTL3 (4.2)	APOB (4.1)	APOA5 (4.0)	APOC1 (3.8)	FNDC4 (3.7)
MP:0000599	enlarged liver	0.000709	<0.05	ABCG8 (5.7)	APOA5 (4.8)	ABCB11 (4.5)	RHD (4.4)	APOC4 (4.0)	TM6SF2 (3.6)	LPA (3.6)	SLC22A1 (3.5)	CYP7A1 (3.4)	NR0B2 (3.3)
ENSG00000137309	HMGA1 PPI subnetwork	0.000713	<0.05	RBM12 (3.5)	MAPKAPK5 (3.1)	BRCA2 (3.1)	BUD13 (2.9)	SF3A1 (2.9)	CPNE1 (2.9)	POC5 (2.9)	GPN2 (2.7)	ARID1A (2.6)	PFAS (2.6)
ENSG00000198734	F5 PPI subnetwork	0.000714	<0.05	HP (7.1)	ASGR1 (5.4)	APOH (5.3)	APOA5 (4.3)	APOB (4.1)	GCKR (3.8)	NR0B2 (3.8)	APOC3 (3.7)	HNF4A (3.6)	APOC4 (3.5)
ENSG00000059378	PARP12 PPI subnetwork	0.000714	<0.05	ZNF180 (3.1)	GMIP (2.6)	SIX5 (2.5)	USP24 (2.5)	NPHP3 (2.3)	MAU2 (2.3)	LPAL2 (2.2)	TNRC6C (2.1)	ENSG00000256731 (2.1)	GDF5 (2.1)
ENSG00000215754	ENSG00000215754 PPI subnetwork	0.000718	<0.05	APOC3 (8.3)	APOB (8.1)	APOH (7.3)	APOC1 (5.8)	ASGR1 (5.5)	APOA4 (5.4)	ABCG5 (5.1)	NPC1L1 (4.9)	APOA5 (4.9)	NR0B2 (4.2)
MP:0011108	partial embryonic lethality during organogenesis	0.00073	<0.05	PVRL2 (4.3)	ZFHX3 (4.1)	ARID1A (3.2)	NYNRIN (2.9)	ABCA1 (2.7)	TRIB1 (2.6)	DOCK6 (2.6)	HNF4A (2.6)	HNF1A (2.6)	BCAM (2.6)
GO:0003714	transcription corepressor activity	0.000746	<0.05	IRF2BP2 (4.5)	ARID1A (4.0)	PER1 (3.5)	DMWD (3.1)	SIX5 (3.0)	ATXN2 (2.6)	TRIB1 (2.6)	SP4 (2.5)	SPTY2D1 (2.5)	GATAD2A (2.4)
REACTOME_INTRINSIC_PATHWAY	REACTOME_INTRINSIC_PATHWAY	0.00075	<0.05	ANGPTL3 (6.4)	APOC4 (6.1)	ASGR1 (5.2)	APOA5 (5.1)	LPA (4.9)	ABCB11 (4.9)	SLC22A1 (4.5)	HP (4.4)	APOH (4.2)	CETP (4.2)
GO:0071383	cellular response to steroid hormone stimulus	0.000761	<0.05	HNF1A (3.7)	ABCG8 (3.3)	LPIN3 (2.7)	CYP7A1 (2.5)	GSTM4 (2.4)	MAMSTR (2.4)	ABO (2.3)	SPTY2D1 (2.2)	RSPH6A (2.1)	GCNT4 (2.1)
ENSG00000168454	TXNDC2 PPI subnetwork	0.000761	<0.05	APOE (7.4)	APOB (6.4)	APOH (5.9)	APOA4 (5.3)	TIMD4 (5.3)	ASGR1 (5.2)	APOC3 (5.1)	APOC1 (4.5)	ABCA1 (4.1)	APOA5 (3.9)
ENSG00000213923	CSNK1E PPI subnetwork	0.000778	<0.05	WDR12 (4.2)	PFAS (4.2)	QTRT1 (4.0)	TSEN2 (3.9)	ZNF259 (3.8)	DDX18 (3.7)	NAA25 (3.5)	DDX56 (3.1)	AMPD2 (3.0)	ILF3 (2.9)
ENSG00000108654	DDX5 PPI subnetwork	0.000779	<0.05	RPL5 (3.7)	SMARCA4 (3.6)	SF3A1 (3.4)	ILF3 (3.3)	DARS (3.1)	RBM39 (3.1)	RBM12 (3.0)	SNORA66 (3.0)	DDX18 (2.8)	DDX56 (2.8)
MP:0005339	increased susceptibility to atherosclerosis	0.000784	<0.05	NPC1L1 (8.2)	APOA4 (7.9)	APOB (7.7)	APOC3 (7.4)	APOC1 (6.5)	LCT (6.4)	ABCG5 (5.9)	TM6SF2 (4.8)	ASGR1 (4.6)	FADS1 (4.3)
REACTOME_FORMATION_OF_FIBRIN_CLOT_CLOTTING_CASCADE	REACTOME_FORMATION_OF_FIBRIN_CLOT_CLOTTING_CASCADE	0.000787	<0.05	ANGPTL3 (7.7)	APOH (7.5)	ASGR1 (7.3)	APOC4 (6.7)	HP (6.6)	APOA5 (5.9)	ABCB11 (5.7)	APOC3 (5.2)	APOB (4.7)	GCKR (4.7)
MP:0004772	abnormal bile secretion	0.000801	<0.05	ABCG8 (10.7)	APOA5 (6.6)	APOC4 (5.9)	TM6SF2 (5.1)	APOB (4.6)	APOA4 (4.4)	NPC1L1 (4.4)	APOC3 (4.4)	ASGR1 (4.3)	ABCB11 (4.3)
ENSG00000181827	RFX7 PPI subnetwork	0.000807	<0.05	APOH (6.2)	SFN (5.4)	APOC3 (5.2)	ASGR1 (5.1)	APOB (5.0)	BCAM (4.1)	APOE (3.9)	HP (3.7)	APOC1 (3.6)	APOC4 (3.3)
GO:0019842	vitamin binding	0.000822	<0.05	ANGPTL3 (5.3)	APOA5 (5.2)	TM6SF2 (4.6)	ABCB11 (4.4)	APOC4 (4.4)	MOSC1 (3.9)	HNF4A (3.8)	CYP7A1 (3.7)	SLC22A1 (3.6)	APOC3 (3.3)
GO:0032369	negative regulation of lipid transport	0.000828	<0.05	ABCG8 (5.0)	C17orf57 (4.4)	APOA4 (4.3)	LCT (3.8)	ABCG5 (3.7)	ENSG00000233147 (3.5)	NR0B2 (3.4)	NPC1L1 (3.4)	TM6SF2 (3.4)	APOB (2.7)
ENSG00000158796	DEDD PPI subnetwork	0.00083	<0.05	SCAND1 (3.0)	BLOC1S3 (3.0)	UBXN4 (3.0)	ABCG8 (2.7)	FER1L4 (2.7)	FRK (2.6)	ENSG00000232871 (2.5)	SPAG4 (2.5)	NR0B2 (2.5)	ABCG5 (2.4)
MP:0000186	decreased circulating HDL cholesterol level	0.000831	<0.05	APOC3 (8.5)	APOA4 (8.4)	APOB (8.0)	NPC1L1 (7.7)	ABCG5 (6.8)	TM6SF2 (5.9)	APOH (5.5)	APOC1 (5.1)	LCT (5.0)	HNF4A (4.9)
REACTOME_FATTY_ACID_TRIACYLGLYCEROL_AND_KETONE_BODY_METABOLISM	REACTOME_FATTY_ACID_TRIACYLGLYCEROL_AND_KETONE_BODY_METABOLISM	0.000846	<0.05	FADS2 (6.5)	GPAM (6.0)	PPARG (5.9)	LDLR (5.8)	FADS1 (5.7)	HMGCR (5.1)	MOSC1 (4.0)	PDHB (3.6)	PCSK9 (3.6)	ABHD6 (3.2)
ENSG00000110244	APOA4 PPI subnetwork	0.00085	<0.05	APOB (7.0)	APOC3 (6.0)	APOH (5.4)	NPC1L1 (4.8)	ABCG5 (4.6)	ASGR1 (4.3)	APOA5 (4.2)	APOA4 (4.1)	LCT (3.8)	ANGPTL3 (3.7)
ENSG00000136250	AOAH PPI subnetwork	0.000854	<0.05	APOH (6.3)	SFN (5.4)	APOC3 (5.3)	APOB (5.1)	ASGR1 (5.0)	BCAM (4.1)	APOE (3.9)	HP (3.7)	APOC1 (3.5)	APOA5 (3.3)
ENSG00000176165	FOXG1 PPI subnetwork	0.000867	<0.05	ENSG00000244861 (2.8)	ATXN2 (2.6)	PLCG1 (2.4)	IRF2BP2 (2.4)	TBC1D10A (2.4)	ENSG00000226806 (2.4)	MTMR3 (2.3)	CSNK1G3 (2.2)	MAMSTR (2.2)	ENSG00000231768 (2.2)
ENSG00000128272	ATF4 PPI subnetwork	0.000869	<0.05	TRIB1 (5.4)	SARS (4.4)	PER1 (4.1)	VLDLR (3.6)	OSM (3.3)	N4BP2L1 (3.2)	IRF2BP2 (2.8)	MAFB (2.8)	BCL3 (2.7)	MAPKAPK5 (2.5)
ENSG00000132361	KIAA0664 PPI subnetwork	0.000871	<0.05	WDR12 (4.9)	DDX18 (4.6)	DDX56 (4.3)	NAA25 (3.7)	ZNF259 (3.5)	SARS (3.4)	KRI1 (3.4)	TOMM40 (3.4)	TSEN2 (3.0)	QTRT1 (3.0)
ENSG00000206340	C4A PPI subnetwork	0.000885	<0.05	APOB (6.7)	APOH (6.1)	APOC3 (5.6)	ASGR1 (5.2)	APOA5 (4.5)	ANXA9 (4.3)	HP (4.1)	LCT (3.8)	APOC1 (3.7)	ANGPTL3 (3.6)
GO:0004623	phospholipase A2 activity	0.00089	<0.05	NKPD1 (4.5)	CETP (3.8)	APOC1 (3.7)	TIMD4 (3.5)	SPTLC3 (3.2)	APOE (3.1)	SLC22A3 (2.9)	LPIN3 (2.7)	MOSC1 (2.5)	ANXA9 (2.4)
MP:0001622	abnormal vasculogenesis	0.00089	<0.05	ARHGEF15 (5.2)	RASIP1 (4.8)	DOCK6 (4.4)	ARID1A (2.6)	CPNE1 (2.6)	PHF20 (2.4)	MAFB (2.4)	TOP1 (2.3)	HLX (2.3)	APOE (2.0)
KEGG_LYSINE_DEGRADATION	KEGG_LYSINE_DEGRADATION	0.0009	<0.05	DNAJC13 (3.9)	ANGPTL3 (3.5)	ACAD10 (3.4)	MOSC1 (3.1)	GPAM (2.9)	ABCB11 (2.9)	CYP7A1 (2.8)	GSTM4 (2.7)	FOXRED1 (2.6)	LPA (2.6)
REACTOME_PHASE_1_:_FUNCTIONALIZATION_OF_COMPOUNDS	REACTOME_PHASE_1_:_FUNCTIONALIZATION_OF_COMPOUNDS	0.000903	<0.05	ABCB11 (6.9)	LPA (6.8)	SLC22A1 (6.7)	CYP7A1 (5.9)	APOC4 (5.5)	GCKR (5.4)	ABCG5 (5.3)	TM6SF2 (4.9)	APOA5 (4.7)	ANGPTL3 (4.6)
ENSG00000153879	CEBPG PPI subnetwork	0.000932	<0.05	PER1 (5.4)	SARS (4.2)	TRIB1 (4.1)	IRF2BP2 (3.5)	VLDLR (3.4)	OSM (3.3)	BCL3 (3.3)	MAFB (3.1)	PVR (3.0)	HLX (2.4)
KEGG_PRIMARY_BILE_ACID_BIOSYNTHESIS	KEGG_PRIMARY_BILE_ACID_BIOSYNTHESIS	0.000935	<0.05	APOC4 (8.3)	LPA (7.5)	CYP7A1 (7.1)	ABCB11 (6.7)	APOA5 (6.6)	SLC22A1 (5.4)	ANGPTL3 (5.2)	GCKR (4.7)	ABCA6 (4.4)	HP (4.1)
GO:0046965	retinoid X receptor binding	0.00095	<0.05	APOC1 (3.3)	RANGRF (2.8)	DNM2 (2.8)	PPARG (2.7)	TM6SF2 (2.6)	ABCG5 (2.3)	CETP (2.2)	SIX5 (2.1)	DNAJC13 (2.1)	ALS2CR8 (2.1)
GO:0046527	glucosyltransferase activity	0.000952	<0.05	PVR (3.5)	ATP13A1 (3.3)	PVRL2 (2.9)	IGF2R (2.7)	ZNF285 (2.7)	HP (2.6)	ANKRD31 (2.6)	UBA5 (2.5)	CLPTM1 (2.4)	NAA25 (2.4)
GO:0048029	monosaccharide binding	0.000972	<0.05	LPA (4.7)	SPAG4 (3.9)	CMTM7 (3.2)	FER1L4 (3.1)	GSTM4 (3.0)	TRAPPC6A (3.0)	GPAM (2.7)	VLDLR (2.7)	MOSC1 (2.7)	APOA5 (2.6)
ENSG00000172780	RAB43 PPI subnetwork	0.000973	<0.05	DHX38 (3.6)	DDX18 (3.6)	SF3A1 (3.6)	BUD13 (3.4)	SPTY2D1 (3.3)	BRAP (3.3)	SUGP1 (3.3)	ZNF259 (2.8)	ZNF285 (2.8)	SYMPK (2.7)
ENSG00000118690	ARMC2 PPI subnetwork	0.000982	<0.05	APOH (6.3)	SFN (5.5)	APOC3 (5.3)	ASGR1 (5.2)	APOB (5.0)	BCAM (4.2)	APOE (3.7)	HP (3.7)	APOC1 (3.5)	APOC4 (3.3)
MP:0010701	fusion of atlas and odontoid process	0.000983	<0.05	BCAM (3.5)	NYNRIN (2.7)	SIX5 (2.3)	ENSG00000235545 (2.0)	LPAL2 (2.0)	C11orf9 (2.0)	FER1L4 (1.9)	ZNF285 (1.9)	ARHGEF15 (1.8)	ENSG00000254235 (1.8)
ENSG00000182010	RTKN2 PPI subnetwork	0.000988	<0.05	APOH (6.1)	SFN (5.6)	APOC3 (5.2)	ASGR1 (5.2)	APOB (5.1)	BCAM (4.1)	APOE (3.8)	HP (3.7)	APOC1 (3.3)	APOA5 (3.2)
ENSG00000103502	CDIPT PPI subnetwork	0.000996	<0.05	ABCG8 (3.7)	TMED4 (3.5)	YIPF2 (3.4)	TMEM50A (3.4)	ABCB11 (3.3)	SLC22A1 (3.0)	ERGIC3 (2.9)	TM6SF2 (2.6)	RNF215 (2.4)	ZDHHC18 (2.4)
ENSG00000170486	KRT72 PPI subnetwork	0.00101	<0.05	APOH (9.1)	APOB (8.4)	APOC3 (8.2)	ASGR1 (6.7)	APOC1 (6.4)	ANGPTL3 (4.8)	APOA4 (4.5)	APOA5 (4.4)	APOE (4.1)	ABCG5 (4.0)
ENSG00000167751	KLK2 PPI subnetwork	0.00101	<0.05	APOH (5.0)	APOA5 (4.3)	ASGR1 (4.3)	GCKR (3.7)	APOC1 (3.7)	SLC22A1 (3.4)	ENSG00000236267 (3.3)	APOC3 (3.3)	HP (3.2)	PVRL2 (3.2)
ENSG00000187837	HIST1H1C PPI subnetwork	0.00102	<0.05	RBM39 (3.8)	RBM12 (3.1)	C1orf63 (2.8)	PSRC1 (2.7)	USP1 (2.5)	ILF3 (2.4)	FER1L4 (2.3)	ENSG00000256731 (2.3)	TOP1 (2.3)	RPL5 (2.2)
MP:0009289	decreased epididymal fat pad weight	0.00104	<0.05	PPARG (4.2)	SORT1 (3.7)	APOC4 (3.5)	HP (3.5)	ZHX3 (3.4)	MOSC1 (3.3)	NFS1 (3.0)	ENSG00000241528 (2.9)	GPAM (2.7)	ABCB11 (2.5)
REACTOME_SYNTHESIS_OF_BILE_ACIDS_AND_BILE_SALTS	REACTOME_SYNTHESIS_OF_BILE_ACIDS_AND_BILE_SALTS	0.00106	<0.05	APOC4 (9.1)	CYP7A1 (7.0)	APOA5 (6.9)	ABCB11 (6.4)	LPA (6.4)	ANGPTL3 (6.0)	SLC22A1 (5.8)	LPAL2 (4.2)	HP (4.2)	GCKR (4.1)
ENSG00000171557	FGG PPI subnetwork	0.00106	<0.05	APOH (7.4)	ANGPTL3 (6.5)	HP (6.3)	ASGR1 (5.7)	APOB (5.5)	APOC3 (4.9)	APOA5 (4.7)	APOC4 (4.5)	APOC1 (4.3)	ABCB11 (4.2)
ENSG00000088926	F11 PPI subnetwork	0.00107	<0.05	ANGPTL3 (7.3)	APOH (6.5)	APOC4 (6.1)	APOA5 (5.9)	ASGR1 (5.8)	ABCB11 (5.4)	GCKR (5.4)	LPA (5.0)	HP (4.7)	SLC22A1 (4.4)
MP:0005145	increased circulating VLDL cholesterol level	0.00108	<0.05	APOC1 (5.6)	PPARG (5.0)	MOSC1 (3.9)	GPAM (3.7)	ALDH2 (3.5)	APOC4 (3.2)	DOCK6 (3.2)	TIMD4 (3.0)	HP (2.7)	ABCA6 (2.6)
ENSG00000215755	ENSG00000215755 PPI subnetwork	0.0011	<0.05	APOC3 (7.5)	APOB (5.7)	APOH (5.3)	NPC1L1 (5.0)	APOC1 (4.9)	ASGR1 (4.3)	APOA4 (4.3)	ABCG5 (4.2)	APOA5 (4.1)	NR0B2 (3.6)
ENSG00000110245	APOC3 PPI subnetwork	0.0011	<0.05	APOC3 (7.5)	APOB (5.7)	APOH (5.3)	NPC1L1 (5.0)	APOC1 (4.9)	ASGR1 (4.3)	APOA4 (4.3)	ABCG5 (4.2)	APOA5 (4.1)	NR0B2 (3.6)
ENSG00000100448	CTSG PPI subnetwork	0.0011	<0.05	HP (6.4)	TIMD4 (5.1)	CETP (4.7)	ASGR1 (4.4)	APOH (4.2)	GCKR (4.1)	APOC1 (3.8)	APOE (3.5)	ANGPTL3 (3.4)	FN1 (3.3)
ENSG00000143514	TP53BP2 PPI subnetwork	0.0011	<0.05	NR0B2 (3.0)	LPAR2 (2.7)	ZFHX3 (2.6)	CSNK1G3 (2.5)	ANXA9 (2.4)	NFE2L3 (2.4)	CARM1 (2.4)	C11orf9 (2.3)	CETP (2.3)	NRBP1 (2.2)
ENSG00000168918	INPP5D PPI subnetwork	0.00111	<0.05	ACAD10 (3.2)	C17orf57 (2.6)	HNF1A (2.5)	ERP29 (2.0)	PLEKHH2 (1.9)	ENSG00000226648 (1.9)	OGDH (1.9)	FBXO46 (1.8)	CMTM6 (1.8)	VASP (1.8)
MP:0004952	increased spleen weight	0.00113	<0.05	RHCE (8.4)	RHD (8.2)	TIMD4 (5.3)	CETP (4.3)	MAFB (3.9)	GMIP (2.9)	GRINA (2.8)	TRIB1 (2.7)	VASP (2.7)	LIF (2.4)
ENSG00000172594	SMPDL3A PPI subnetwork	0.00114	<0.05	APOE (6.7)	APOB (6.5)	APOH (6.1)	APOA4 (5.4)	APOC3 (5.2)	ASGR1 (5.0)	TIMD4 (4.8)	APOC1 (4.4)	APOA5 (3.9)	GCKR (3.8)
ENSG00000141101	NOB1 PPI subnetwork	0.00115	<0.05	WDR12 (5.2)	QTRT1 (4.6)	TSEN2 (4.5)	DDX56 (4.4)	NAA25 (4.2)	DDX18 (4.1)	KRI1 (3.8)	ZNF259 (3.8)	TOMM40 (3.5)	SURF6 (3.5)
ENSG00000064547	LPAR2 PPI subnetwork	0.00117	<0.05	USP24 (2.9)	PARP10 (2.6)	SIX5 (2.5)	NTN5 (2.4)	POLK (2.2)	NPHP3 (2.1)	GDF5 (2.1)	BCL3 (2.1)	MAU2 (2.1)	ARID1A (2.1)
MP:0004774	abnormal bile salt level	0.00117	<0.05	APOC4 (6.0)	ABCG8 (5.6)	ABCG5 (5.1)	APOA5 (4.9)	TM6SF2 (4.6)	ANGPTL3 (4.4)	HNF4A (4.4)	ABCA6 (3.6)	HEATR7B1 (3.5)	ABCB11 (3.0)
MP:0008254	increased megakaryocyte cell number	0.0012	<0.05	ABCG8 (4.4)	RHCE (2.9)	RHD (2.9)	FBXO46 (2.4)	GRINA (2.4)	CPNE1 (2.3)	MTMR3 (2.2)	N4BP2L1 (2.1)	GSTM4 (2.0)	RGS12 (2.0)
KEGG_GLYCINE_SERINE_AND_THREONINE_METABOLISM	KEGG_GLYCINE_SERINE_AND_THREONINE_METABOLISM	0.0012	<0.05	ANGPTL3 (5.8)	HNF4A (5.2)	SLC22A1 (5.2)	APOA5 (5.1)	CYP7A1 (4.6)	GCKR (4.2)	APOC4 (4.1)	LPA (4.1)	ABCB11 (3.9)	MOSC1 (3.5)
GO:0033293	monocarboxylic acid binding	0.00121	<0.05	MOSC1 (5.3)	PPARG (5.3)	GPAM (4.2)	APOB (4.0)	APOA4 (3.8)	APOC1 (3.7)	APOC3 (3.6)	APOE (3.5)	ACAD10 (3.4)	APOH (3.2)
REACTOME_PLATELET_AGGREGATION_PLUG_FORMATION	REACTOME_PLATELET_AGGREGATION_PLUG_FORMATION	0.00122	<0.05	APOH (5.2)	HNF4A (4.1)	APOB (3.8)	ASGR1 (3.5)	HP (3.4)	ENSG00000233147 (3.4)	APOC1 (3.3)	CETP (3.3)	APOC3 (3.2)	CDKN2D (3.2)
ENSG00000206383	HSPA1L PPI subnetwork	0.00122	<0.05	SARS (4.5)	DARS (3.3)	OGDH (3.2)	CLPTM1 (3.1)	DMWD (3.0)	TRIM54 (3.0)	SYPL2 (2.8)	SPAG4 (2.7)	SYMPK (2.7)	VLDLR (2.6)
ENSG00000206274	ENSG00000206274 PPI subnetwork	0.00122	<0.05	SARS (4.5)	DARS (3.3)	OGDH (3.2)	CLPTM1 (3.1)	DMWD (3.0)	TRIM54 (3.0)	SYPL2 (2.8)	SPAG4 (2.7)	SYMPK (2.7)	VLDLR (2.6)
MP:0001195	flaky skin	0.00122	<0.05	ANXA9 (4.6)	PER1 (4.3)	NKPD1 (4.1)	SFN (3.6)	ENSG00000254235 (3.3)	HMGCR (2.9)	MAFB (2.9)	ENSG00000236267 (2.8)	SPTLC3 (2.5)	LDLR (2.4)
MP:0000182	increased circulating LDL cholesterol level	0.00125	<0.05	APOC1 (5.5)	APOA4 (5.3)	NPC1L1 (4.5)	TM6SF2 (4.0)	APOC3 (3.9)	NR0B2 (3.9)	ABCG5 (3.6)	TIMD4 (3.5)	ABCA1 (3.2)	APOA5 (3.2)
KEGG_PPAR_SIGNALING_PATHWAY	KEGG_PPAR_SIGNALING_PATHWAY	0.00126	<0.05	PPARG (7.3)	MOSC1 (5.7)	APOC1 (4.9)	GPAM (4.8)	APOA5 (4.7)	APOA4 (4.6)	APOC4 (4.3)	TM6SF2 (4.2)	HP (4.2)	APOB (4.1)
ENSG00000152582	SPEF2 PPI subnetwork	0.0013	<0.05	APOE (5.9)	APOH (5.2)	APOC3 (4.7)	APOB (4.7)	ASGR1 (4.4)	ANGPTL3 (3.4)	TSPAN16 (3.4)	HAVCR1 (3.3)	HNF4A (3.2)	TIMD4 (3.0)
MP:0002875	decreased erythrocyte cell number	0.0013	<0.05	RHCE (8.4)	RHD (8.0)	CETP (3.7)	TIMD4 (3.0)	C12orf51 (2.9)	LIF (2.3)	ABCA1 (2.0)	ENSG00000244861 (1.9)	ENSG00000238078 (1.8)	SLC44A2 (1.8)
GO:0032880	regulation of protein localization	0.00134	<0.05	OSM (2.9)	ALS2CR8 (2.7)	RPAP2 (2.5)	CMTM6 (2.2)	FAM118B (2.2)	CCDC93 (2.2)	CSNK1G3 (2.2)	NFE2L3 (2.2)	EVI5 (2.2)	COBLL1 (2.2)
GO:0016829	lyase activity	0.00138	<0.05	GPAM (4.0)	MOSC1 (4.0)	DHODH (3.6)	NFS1 (3.5)	PDHB (3.4)	FADS2 (3.3)	APOA5 (3.3)	C2orf43 (3.2)	ABCB11 (3.0)	FADS1 (3.0)
KEGG_STEROID_HORMONE_BIOSYNTHESIS	KEGG_STEROID_HORMONE_BIOSYNTHESIS	0.00143	<0.05	CYP7A1 (6.1)	ABCG5 (5.9)	SLC22A1 (5.5)	ABCB11 (5.4)	ABCG8 (5.2)	APOC4 (5.2)	LPA (4.7)	GCKR (4.7)	APOA5 (4.2)	ANGPTL3 (3.8)
GO:0016746	transferase activity, transferring acyl groups	0.00143	<0.05	HMGCR (5.3)	FADS1 (4.6)	FADS2 (4.5)	ABHD6 (4.1)	SLC25A35 (3.8)	GPAM (3.7)	CYP20A1 (3.2)	TM6SF2 (3.1)	MOSC1 (2.9)	ABCG5 (2.9)
GO:0016725	oxidoreductase activity, acting on CH or CH2 groups	0.00143	<0.05	SLC22A1 (7.2)	ABCG5 (6.6)	LPA (6.4)	CYP7A1 (5.8)	APOC4 (5.5)	APOA5 (5.1)	ABCB11 (5.1)	ABCG8 (5.1)	TM6SF2 (5.0)	HP (4.8)
GO:0044283	small molecule biosynthetic process	0.00143	<0.05	CYP7A1 (4.5)	ABCB11 (3.7)	FADS2 (3.3)	TM6SF2 (3.1)	LPAL2 (3.1)	ENSG00000236267 (3.0)	LPA (2.9)	GCKR (2.8)	FADS1 (2.8)	ALDH2 (2.7)
MP:0009355	increased liver triglyceride level	0.00148	<0.05	FADS1 (5.5)	APOB (4.4)	GPAM (4.4)	MOSC1 (4.1)	TM6SF2 (3.6)	PPARG (3.6)	NPC1L1 (3.6)	APOA4 (3.6)	ABCG5 (3.5)	APOC3 (3.4)
ENSG00000105197	TIMM50 PPI subnetwork	0.00149	<0.05	RELB (8.0)	BCL3 (4.9)	ZDHHC18 (4.3)	TBC1D10A (3.2)	HAVCR1 (2.8)	NRBP1 (2.7)	PVR (2.5)	CLPTM1 (2.5)	NFE2L3 (2.3)	GPN2 (2.2)
GO:0010874	regulation of cholesterol efflux	0.00149	<0.05	TIMD4 (4.8)	ENSG00000233147 (4.1)	ABCA1 (3.6)	GEMIN7 (3.5)	APOC1 (3.2)	ENSG00000238078 (3.2)	PPARG (3.0)	MYLIP (2.8)	C20orf152 (2.6)	ALS2CR8 (2.6)
GO:0016298	lipase activity	0.00151	<0.05	NKPD1 (4.2)	CETP (4.0)	PPARG (3.4)	SPTLC3 (3.4)	APOE (3.2)	APOC1 (3.0)	MAFB (2.9)	MOSC1 (2.7)	TIMD4 (2.5)	ABHD6 (2.4)
ENSG00000123358	NR4A1 PPI subnetwork	0.00156	<0.05	ARID1A (3.4)	UBXN2B (2.8)	MTMR3 (2.7)	ZFHX3 (2.7)	TRIB1 (2.6)	MYLIP (2.5)	PLEC (2.4)	ENSG00000231768 (2.4)	ATG4D (2.4)	VAMP2 (2.4)
GO:0008203	cholesterol metabolic process	0.00156	<0.05	HMGCR (8.2)	LDLR (7.8)	FADS2 (7.6)	FADS1 (7.2)	PCSK9 (6.8)	ENSG00000236267 (3.9)	CYP7A1 (3.6)	NPC1L1 (3.5)	LPA (3.3)	TMEM57 (2.8)
GO:0038024	cargo receptor activity	0.00157	<0.05	TIMD4 (6.1)	HP (3.8)	OBP2B (3.1)	MAFB (2.9)	CETP (2.7)	NR0B2 (2.6)	APOB (2.6)	PPARG (2.6)	ABCG5 (2.5)	APOA4 (2.4)
GO:0016053	organic acid biosynthetic process	0.00158	<0.05	CYP7A1 (4.7)	ENSG00000236267 (4.0)	ABCB11 (4.0)	LPAL2 (3.5)	FADS2 (3.4)	PCSK9 (3.0)	GCKR (2.9)	FADS1 (2.9)	APOC4 (2.8)	TM6SF2 (2.8)
GO:0046394	carboxylic acid biosynthetic process	0.00158	<0.05	CYP7A1 (4.7)	ENSG00000236267 (4.0)	ABCB11 (4.0)	LPAL2 (3.5)	FADS2 (3.4)	PCSK9 (3.0)	GCKR (2.9)	FADS1 (2.9)	APOC4 (2.8)	TM6SF2 (2.8)
ENSG00000124299	PEPD PPI subnetwork	0.00158	<0.05	IGF2R (3.4)	USP24 (3.0)	WDR12 (2.7)	SLC22A3 (2.6)	TNRC6C (2.5)	QTRT1 (2.5)	SNORA66 (2.3)	DHX38 (2.2)	SMARCA4 (2.1)	NAA25 (2.0)
MP:0002060	abnormal skin morphology	0.00158	<0.05	SFN (5.3)	CBLC (4.2)	C1orf172 (3.7)	GCNT4 (2.8)	PLEC (2.5)	FN1 (2.4)	C17orf57 (2.3)	ENSG00000226622 (2.1)	ANXA9 (2.1)	AP1M2 (2.0)
MP:0004151	decreased circulating iron level	0.00159	<0.05	TIMD4 (4.2)	NR0B2 (3.8)	GCKR (3.4)	MAFB (3.3)	FUT2 (3.1)	CETP (3.1)	HNF1A (3.0)	HP (2.7)	RHD (2.7)	BCL3 (2.5)
ENSG00000156482	RPL30 PPI subnetwork	0.00159	<0.05	RPL5 (5.4)	SNORA66 (4.2)	DDX18 (3.8)	NAA25 (3.5)	WDR12 (3.4)	ZNF259 (3.3)	DDX56 (3.2)	TOMM40 (3.1)	KRI1 (3.1)	PFAS (3.0)
GO:0034368	protein-lipid complex remodeling	0.00161	<0.05	APOC1 (4.1)	APOA4 (4.1)	APOE (3.5)	ASGR1 (3.5)	SPATC1 (3.5)	NR0B2 (3.4)	APOB (3.4)	ABCA1 (3.4)	TIMD4 (3.4)	ABCG5 (3.4)
GO:0034369	plasma lipoprotein particle remodeling	0.00161	<0.05	APOC1 (4.1)	APOA4 (4.1)	APOE (3.5)	ASGR1 (3.5)	SPATC1 (3.5)	NR0B2 (3.4)	APOB (3.4)	ABCA1 (3.4)	TIMD4 (3.4)	ABCG5 (3.4)
GO:0034367	macromolecular complex remodeling	0.00161	<0.05	APOC1 (4.1)	APOA4 (4.1)	APOE (3.5)	ASGR1 (3.5)	SPATC1 (3.5)	NR0B2 (3.4)	APOB (3.4)	ABCA1 (3.4)	TIMD4 (3.4)	ABCG5 (3.4)
ENSG00000196700	ZNF512B PPI subnetwork	0.00163	<0.05	DHX38 (3.5)	SYMPK (2.8)	DOCK6 (2.7)	IFT172 (2.7)	ANKRD31 (2.3)	CCDC157 (2.3)	FER1L4 (2.2)	BCAM (2.2)	ENSG00000226806 (2.2)	C12orf47 (2.1)
GO:0046930	pore complex	0.00164	<0.05	ANGPTL3 (3.5)	LPA (3.2)	PFAS (2.9)	CTC1 (2.9)	DDX56 (2.9)	POC5 (2.8)	NAA25 (2.7)	WDR12 (2.5)	PHF20 (2.4)	ASGR1 (2.4)
MP:0000418	focal hair loss	0.00167	<0.05	GLI2 (3.4)	HMGCR (3.2)	FADS1 (3.0)	FADS2 (2.9)	WDPCP (2.6)	LDLR (2.6)	SLC44A2 (2.2)	BLOC1S3 (2.1)	BCAM (2.0)	APOC4 (1.9)
ENSG00000204319	ENSG00000204319 PPI subnetwork	0.00168	<0.05	APOH (4.9)	HP (4.9)	APOC1 (4.5)	ANXA9 (4.4)	ASGR1 (4.1)	ANGPTL3 (4.1)	APOC4 (4.0)	APOA5 (3.9)	APOC3 (3.5)	APOB (3.3)
GO:0061134	peptidase regulator activity	0.00168	<0.05	APOH (6.1)	HP (5.4)	ASGR1 (5.4)	APOB (5.1)	APOA5 (4.4)	APOC1 (4.2)	APOC3 (4.1)	ANXA9 (4.0)	GCKR (3.8)	APOC4 (3.7)
GO:0034339	regulation of transcription from RNA polymerase II promoter by nuclear hormone receptor	0.00169	<0.05	ATG4D (3.5)	GCNT4 (3.2)	PER1 (3.1)	HNF1A (2.8)	PPP1R37 (2.5)	ABCG8 (2.4)	C17orf59 (2.3)	CCDC93 (2.1)	SPTY2D1 (2.1)	LPIN3 (2.0)
MP:0001239	abnormal epidermis stratum granulosum morphology	0.00169	<0.05	SFN (5.0)	ANXA9 (4.7)	NKPD1 (3.7)	CBLC (3.6)	ENSG00000236267 (3.0)	MAFB (2.8)	C1orf172 (2.8)	FAM46B (2.7)	PLEC (2.6)	AP1M2 (2.4)
ENSG00000067225	PKM2 PPI subnetwork	0.00171	<0.05	SARS (4.5)	SNORA66 (3.5)	NRBP1 (3.4)	RPL5 (3.3)	DARS (2.9)	UBXN4 (2.6)	PLEC (2.5)	RBM39 (2.2)	SMARCA4 (2.1)	FADS2 (2.1)
MP:0005332	abnormal amino acid level	0.00172	<0.05	APOC4 (4.5)	APOA5 (4.1)	SLC22A1 (4.0)	ANGPTL3 (4.0)	LPA (4.0)	TM6SF2 (3.8)	ABCB11 (3.8)	GCKR (3.5)	GSTM4 (3.1)	NFS1 (3.1)
GO:0004252	serine-type endopeptidase activity	0.00173	<0.05	HP (4.4)	SLC22A1 (4.2)	CBLC (3.8)	ANXA9 (3.7)	APOC4 (3.7)	APOA5 (3.6)	GCKR (3.2)	ANGPTL3 (3.0)	GFI1 (3.0)	APOH (3.0)
GO:0045940	positive regulation of steroid metabolic process	0.00173	<0.05	ENSG00000226622 (3.9)	ABCA1 (3.7)	C20orf152 (3.4)	ENSG00000228044 (3.1)	MYLIP (3.0)	ENSG00000233147 (3.0)	APOC1 (2.6)	ZNF285 (2.4)	COL4A3BP (2.4)	YSK4 (2.4)
GO:0016363	nuclear matrix	0.00175	<0.05	TOP1 (4.0)	PPM1G (3.2)	R3HDM1 (3.1)	USP1 (3.1)	ZNF180 (2.8)	ILF3 (2.6)	RBM12 (2.6)	DNM2 (2.6)	FBXO46 (2.5)	CSNK1G3 (2.5)
REACTOME_CYTOCHROME_P450_:_ARRANGED_BY_SUBSTRATE_TYPE	REACTOME_CYTOCHROME_P450_:_ARRANGED_BY_SUBSTRATE_TYPE	0.00176	<0.05	SLC22A1 (8.0)	LPA (7.3)	ABCB11 (6.1)	CYP7A1 (6.0)	GCKR (5.8)	APOC4 (5.6)	ABCG5 (5.3)	TM6SF2 (5.3)	APOA5 (5.1)	HEATR7B1 (5.0)
MP:0008553	increased circulating tumor necrosis factor level	0.00177	<0.05	BCL3 (4.8)	MAFB (4.5)	TRIB1 (4.4)	CETP (4.2)	TIMD4 (4.2)	OSM (3.9)	RELB (3.7)	GMIP (3.4)	ZNF513 (2.9)	LIF (2.9)
ENSG00000101040	ZMYND8 PPI subnetwork	0.00177	<0.05	USP24 (3.3)	SIX5 (2.7)	GMIP (2.5)	DHX38 (2.5)	ARID1A (2.5)	PARP10 (2.5)	GDF5 (2.2)	PPP1R37 (2.2)	MAFB (2.2)	SMARCA4 (2.1)
ENSG00000143799	PARP1 PPI subnetwork	0.00178	<0.05	FEN1 (3.7)	MCM6 (3.5)	CTC1 (3.4)	AURKB (3.4)	CEP250 (3.4)	DHX38 (3.1)	C20orf72 (3.1)	BRCA2 (2.9)	CPNE1 (2.9)	RELB (2.7)
REACTOME_SYNTHESIS_OF_BILE_ACIDS_AND_BILE_SALTS_VIA_7ALPHA:HYDROXYCHOLESTEROL	REACTOME_SYNTHESIS_OF_BILE_ACIDS_AND_BILE_SALTS_VIA_7ALPHA:HYDROXYCHOLESTEROL	0.00178	<0.05	APOC4 (10.3)	APOA5 (8.5)	CYP7A1 (8.0)	ABCB11 (7.2)	ANGPTL3 (6.7)	SLC22A1 (5.9)	LPA (5.5)	ABCG8 (4.8)	ASGR1 (4.8)	ABCG5 (4.8)
ENSG00000101343	CRNKL1 PPI subnetwork	0.00178	<0.05	SUGP1 (4.1)	DHX38 (3.9)	BUD13 (3.6)	DDX18 (3.6)	ZNF285 (3.0)	KRI1 (2.8)	MAU2 (2.8)	BRAP (2.8)	SF3A1 (2.8)	C12orf43 (2.7)
MP:0000219	increased neutrophil cell number	0.00179	<0.05	GMIP (4.3)	BCL3 (4.3)	GFI1 (3.5)	OSM (3.1)	CMTM7 (3.0)	RELB (3.0)	ZDHHC18 (2.8)	LIF (2.6)	SLC44A2 (2.6)	NFE2L3 (2.6)
ENSG00000113889	KNG1 PPI subnetwork	0.00179	<0.05	ANGPTL3 (6.6)	APOC4 (5.1)	HP (4.6)	APOH (4.2)	ASGR1 (4.0)	LPA (4.0)	HNF4A (3.8)	GCKR (3.8)	APOA5 (3.5)	ABCB11 (3.5)
ENSG00000197263	OR8D2 PPI subnetwork	0.0018	<0.05	APOH (6.0)	APOC3 (5.4)	APOB (5.0)	ASGR1 (4.8)	ANGPTL3 (4.4)	APOC1 (4.2)	APOA5 (3.8)	APOC4 (3.7)	HP (3.7)	GCKR (3.3)
MP:0005659	decreased susceptibility to diet-induced obesity	0.00181	<0.05	MOSC1 (4.6)	PPARG (4.1)	TRIB1 (3.8)	TM6SF2 (3.8)	ABCG5 (3.6)	APOA4 (3.4)	ABCG8 (3.1)	COBLL1 (2.7)	GCNT4 (2.5)	HP (2.5)
MP:0001874	acanthosis	0.00182	<0.05	SFN (5.9)	CBLC (4.2)	BCL3 (3.2)	ANXA9 (3.2)	RELB (3.0)	ENSG00000236267 (2.7)	C1orf172 (2.6)	AP1M2 (2.5)	MAFB (2.4)	GEMIN7 (2.1)
MP:0005317	increased triglyceride level	0.00183	<0.05	PPARG (6.1)	APOC1 (5.8)	GPAM (4.4)	ABCA1 (3.7)	MOSC1 (3.7)	TIMD4 (3.0)	HP (2.8)	SORT1 (2.4)	NPHP3 (2.3)	GSTM4 (2.3)
ENSG00000165156	ZHX1 PPI subnetwork	0.00184	<0.05	RANGRF (2.6)	CMTM6 (2.6)	UBXN4 (2.3)	ILF3 (2.3)	TOP1 (2.3)	FADS2 (2.2)	EHBP1 (2.2)	C20orf152 (2.1)	BUD13 (2.1)	CCDC93 (2.1)
ENSG00000172379	ARNT2 PPI subnetwork	0.00185	<0.05	USP24 (3.0)	GDF5 (2.8)	MAFB (2.8)	GMIP (2.6)	BCL3 (2.6)	OBP2B (2.5)	PARP10 (2.5)	MAU2 (2.4)	ENSG00000256731 (2.1)	PLEKHH2 (2.1)
ENSG00000164344	KLKB1 PPI subnetwork	0.00186	<0.05	ANGPTL3 (7.5)	LPA (6.8)	APOA5 (6.2)	APOC4 (5.9)	GCKR (5.1)	SLC22A1 (4.9)	LPAL2 (4.2)	ABCB11 (4.0)	APOH (4.0)	ASGR1 (3.9)
MP:0004255	abnormal spongiotrophoblast layer morphology	0.00188	<0.05	DNM2 (3.1)	SIX5 (3.0)	BCL3 (2.7)	LIF (2.6)	LDLR (2.5)	FAM46B (2.2)	SFN (2.2)	CPNE1 (2.2)	PPARG (2.1)	PCSK9 (2.1)
GO:0061135	endopeptidase regulator activity	0.00188	<0.05	APOH (6.6)	HP (5.7)	ASGR1 (5.6)	APOB (5.4)	APOA5 (4.8)	APOC1 (4.5)	ANXA9 (4.4)	APOC3 (4.3)	APOC4 (4.1)	GCKR (4.1)
GO:0004866	endopeptidase inhibitor activity	0.00189	<0.05	APOH (6.6)	HP (5.7)	ASGR1 (5.6)	APOB (5.4)	APOA5 (4.9)	APOC1 (4.5)	ANXA9 (4.4)	APOC3 (4.3)	APOC4 (4.2)	GCKR (4.0)
MP:0002981	increased liver weight	0.00191	<0.05	ABCG8 (6.9)	TM6SF2 (5.2)	APOA5 (5.0)	APOC4 (5.0)	ABCB11 (5.0)	SLC22A1 (4.6)	FADS1 (4.5)	ABCG5 (4.5)	APOA4 (4.2)	CYP7A1 (4.0)
ENSG00000172071	EIF2AK3 PPI subnetwork	0.00191	<0.05	PARP10 (3.1)	USP24 (2.7)	SYMPK (2.3)	GDF5 (2.3)	UBXN4 (2.2)	BCL3 (2.1)	ZNF180 (2.1)	NTN5 (1.9)	NPHP3 (1.9)	IGF2R (1.9)
MP:0002404	increased intestinal adenoma incidence	0.00197	<0.05	ANKRD31 (2.8)	CTC1 (2.6)	OTX1 (2.6)	SLC44A2 (2.3)	SFN (2.2)	WDPCP (2.2)	FAM46B (2.2)	FEN1 (2.1)	MCM6 (2.1)	CEP250 (2.1)
ENSG00000101361	NOP56 PPI subnetwork	0.00197	<0.05	WDR12 (5.1)	NAA25 (4.8)	ZNF259 (4.8)	DDX56 (4.5)	SURF6 (4.3)	DDX18 (4.2)	QTRT1 (4.0)	TOMM40 (3.9)	KRI1 (3.8)	SNORA66 (3.8)
GO:0010565	regulation of cellular ketone metabolic process	0.00197	<0.05	UBXN4 (3.1)	ENSG00000236267 (3.0)	ENSG00000254235 (2.6)	PDHB (2.6)	PSMA5 (2.5)	ABCB11 (2.3)	TXNL4B (2.3)	SLC25A35 (2.3)	GPAM (2.2)	SPTLC3 (2.2)
MP:0000784	forebrain hypoplasia	0.00199	<0.05	OTX1 (5.7)	GLI2 (3.8)	ENSG00000231768 (3.3)	PPP1R37 (2.7)	NCAN (2.6)	SYMPK (2.4)	SIX5 (2.4)	ABCA1 (2.3)	NBEAL1 (2.2)	EHBP1 (2.1)
REACTOME_INTEGRIN_ALPHAIIB_BETA3_SIGNALING	REACTOME_INTEGRIN_ALPHAIIB_BETA3_SIGNALING	0.00199	<0.05	APOH (5.3)	APOB (4.0)	APOC3 (3.5)	ASGR1 (3.5)	APOC1 (3.4)	HP (3.3)	ANGPTL3 (3.2)	APOA5 (3.0)	HNF4A (3.0)	APOC4 (2.8)
GO:0002020	protease binding	0.00199	<0.05	ASGR1 (3.9)	LIF (3.6)	OSM (3.6)	HNF1A (3.3)	APOB (3.0)	HP (2.8)	APOA5 (2.8)	ADAM1 (2.7)	APOH (2.7)	BCL3 (2.4)
GO:0000790	nuclear chromatin	0.00199	<0.05	ARID1A (3.9)	FBXO46 (3.7)	CARM1 (2.7)	ATXN2 (2.7)	MAFB (2.5)	ATXN7L2 (2.5)	CEP250 (2.4)	BUD13 (2.3)	TOP1 (2.2)	ILF3 (2.2)
GO:0030414	peptidase inhibitor activity	0.002	<0.05	APOH (6.6)	HP (5.6)	APOB (5.5)	ASGR1 (5.5)	APOA5 (4.7)	APOC1 (4.4)	APOC3 (4.3)	ANXA9 (4.2)	APOC4 (4.0)	GCKR (3.9)
ENSG00000143379	SETDB1 PPI subnetwork	0.00204	<0.05	BUD13 (3.7)	C19orf52 (2.6)	FBXO46 (2.5)	ZNF180 (2.5)	DMWD (2.3)	DCPS (2.2)	CPNE1 (2.2)	TNRC6C (2.2)	ILF3 (2.0)	SMARCA4 (2.0)
ENSG00000175197	DDIT3 PPI subnetwork	0.00206	<0.05	TRIB1 (6.8)	PER1 (5.9)	OSM (3.6)	SARS (3.3)	PVR (3.0)	IRF2BP2 (3.0)	BCL3 (2.7)	N4BP2L1 (2.6)	VLDLR (2.5)	SNORA66 (2.5)
ENSG00000186153	WWOX PPI subnetwork	0.00208	<0.05	SF3A1 (5.0)	SMARCA4 (3.9)	CTC1 (3.2)	ARID1A (3.2)	RBM12 (3.2)	DHX38 (3.0)	MAU2 (2.8)	GMIP (2.6)	ILF3 (2.6)	VAMP2 (2.6)
ENSG00000160255	ITGB2 PPI subnetwork	0.00208	<0.05	APOH (3.8)	SH2B3 (3.1)	CDKN2D (3.1)	HP (3.1)	GMIP (3.0)	VASP (2.9)	APOB (2.8)	HLX (2.8)	ANGPTL3 (2.7)	CETP (2.6)
REACTOME_COMMON_PATHWAY	REACTOME_COMMON_PATHWAY	0.00209	<0.05	APOH (9.8)	ASGR1 (8.4)	ANGPTL3 (7.8)	HP (7.7)	APOB (6.4)	APOC4 (6.3)	APOC3 (6.2)	APOA5 (5.9)	HNF4A (5.2)	ABCB11 (4.9)
MP:0003566	abnormal cell adhesion	0.00211	<0.05	FN1 (3.8)	VASP (3.5)	CLPTM1 (3.4)	DMWD (2.9)	PLEC (2.7)	KANK2 (2.7)	SFN (2.6)	DMPK (2.3)	PVRL2 (2.3)	OGDH (2.1)
ENSG00000128708	HAT1 PPI subnetwork	0.00212	<0.05	WDR12 (3.8)	DDX18 (3.0)	SLC22A3 (2.7)	PSMA5 (2.7)	NAA25 (2.7)	TOMM40 (2.6)	PPM1G (2.6)	DHX38 (2.4)	TNRC6C (2.2)	ENSG00000254235 (2.2)
ENSG00000005339	CREBBP PPI subnetwork	0.00212	<0.05	TRIB1 (4.4)	ARID1A (4.4)	IRF2BP2 (3.7)	SF3A1 (3.6)	ATXN2 (3.2)	PARP10 (3.1)	TNRC6C (3.0)	BCL3 (2.8)	HLX (2.7)	FBXO46 (2.7)
ENSG00000165525	NEMF PPI subnetwork	0.00212	<0.05	WDR12 (4.2)	NAA25 (3.3)	SURF6 (3.3)	ZNF259 (3.2)	TSEN2 (2.9)	DDX18 (2.8)	UBXN4 (2.6)	SARS (2.5)	DDX56 (2.5)	QTRT1 (2.3)
ENSG00000125686	MED1 PPI subnetwork	0.00213	<0.05	ARID1A (4.4)	SF3A1 (4.2)	MTMR3 (3.7)	SPTY2D1 (3.4)	GEMIN7 (3.1)	ZNF513 (3.1)	BUD13 (3.1)	ATXN2 (2.9)	CTC1 (2.5)	C12orf51 (2.5)
MP:0004756	abnormal proximal convoluted tubule morphology	0.00213	<0.05	RHD (4.6)	RHCE (3.9)	HNF4A (3.3)	SLC22A2 (3.0)	HNF1A (2.7)	SIX5 (2.6)	GPAM (2.2)	POLK (2.1)	GRINA (2.0)	DHODH (2.0)
REACTOME_REGULATION_OF_GLUCOKINASE_BY_GLUCOKINASE_REGULATORY_PROTEIN	REACTOME_REGULATION_OF_GLUCOKINASE_BY_GLUCOKINASE_REGULATORY_PROTEIN	0.00214	<0.05	PFAS (3.7)	CTC1 (3.4)	RBM12 (3.3)	POC5 (3.1)	DOCK7 (3.0)	DDX56 (3.0)	NAA25 (3.0)	USP1 (2.7)	PHF20 (2.6)	BUD13 (2.6)
REACTOME_PROCESSING_OF_CAPPED_INTRONLESS_PRE:MRNA	REACTOME_PROCESSING_OF_CAPPED_INTRONLESS_PRE:MRNA	0.00214	<0.05	ENSG00000226645 (3.2)	RBM12 (3.1)	C1orf63 (2.7)	C20orf72 (2.6)	DNAJC13 (2.6)	C2orf43 (2.4)	ENSG00000226622 (2.3)	FBXO46 (2.3)	NFS1 (2.3)	MYLIP (2.3)
REACTOME_POST:ELONGATION_PROCESSING_OF_INTRONLESS_PRE:MRNA	REACTOME_POST:ELONGATION_PROCESSING_OF_INTRONLESS_PRE:MRNA	0.00214	<0.05	ENSG00000226645 (3.2)	RBM12 (3.1)	C1orf63 (2.7)	C20orf72 (2.6)	DNAJC13 (2.6)	C2orf43 (2.4)	ENSG00000226622 (2.3)	FBXO46 (2.3)	NFS1 (2.3)	MYLIP (2.3)
REACTOME_BILE_ACID_AND_BILE_SALT_METABOLISM	REACTOME_BILE_ACID_AND_BILE_SALT_METABOLISM	0.00214	<0.05	APOC4 (9.2)	CYP7A1 (7.6)	APOA5 (7.5)	ANGPTL3 (7.3)	LPA (6.5)	ABCB11 (6.4)	SLC22A1 (6.4)	ABCG5 (4.7)	GCKR (4.6)	ABCA6 (4.4)
ENSG00000174177	CTU2 PPI subnetwork	0.00214	<0.05	HMGCR (6.9)	LDLR (4.7)	HEATR7B1 (3.4)	APOA5 (2.9)	VASP (2.8)	ABCB11 (2.7)	GCKR (2.7)	FADS1 (2.5)	FADS2 (2.5)	ATXN7L2 (2.2)
REACTOME_CREATION_OF_C4_AND_C2_ACTIVATORS	REACTOME_CREATION_OF_C4_AND_C2_ACTIVATORS	0.00216	<0.05	TIMD4 (5.5)	APOE (5.1)	GCKR (5.0)	ABCB11 (4.8)	APOC4 (4.7)	SLC22A1 (4.6)	LPA (4.3)	APOC1 (4.2)	APOA5 (3.9)	ANGPTL3 (3.7)
MP:0002344	abnormal lymph node B cell domain morphology	0.00218	<0.05	RELB (6.7)	OSM (4.8)	BCL3 (4.4)	UBXN2B (4.0)	GRINA (3.7)	CEACAM19 (3.2)	TRIB1 (2.7)	PARP10 (2.7)	PHF20 (2.5)	NFE2L3 (2.5)
KEGG_LINOLEIC_ACID_METABOLISM	KEGG_LINOLEIC_ACID_METABOLISM	0.00222	<0.05	ABCG5 (7.3)	SLC22A1 (6.7)	ABCG8 (5.6)	LPA (5.5)	ABCB11 (5.3)	ABCA6 (5.2)	GCKR (4.8)	APOC4 (4.7)	APOA4 (4.5)	TM6SF2 (4.4)
GO:0019915	lipid storage	0.00222	<0.05	PPARG (3.8)	APOE (3.1)	APOC1 (2.9)	MOSC1 (2.9)	ENSG00000238078 (2.7)	ABCA1 (2.5)	COL4A3BP (2.5)	GPAM (2.5)	LCT (2.3)	C20orf152 (2.2)
ENSG00000019991	HGF PPI subnetwork	0.00223	<0.05	MYLIP (4.1)	LPA (3.8)	APOA5 (3.6)	C1orf172 (3.5)	FUT2 (3.3)	CBLC (3.2)	ENSG00000254235 (3.1)	CYP7A1 (3.1)	HLX (3.1)	C1orf63 (3.0)
GO:0004497	monooxygenase activity	0.00224	<0.05	SLC22A1 (6.4)	LPA (6.1)	CYP7A1 (5.6)	ABCB11 (5.2)	ABCG5 (4.9)	APOC4 (4.9)	GCKR (4.7)	ANGPTL3 (4.7)	HEATR7B1 (4.4)	TM6SF2 (4.2)
MP:0003887	increased hepatocyte apoptosis	0.00224	<0.05	APOB (3.8)	NR0B2 (3.7)	ASGR1 (3.3)	ENSG00000231768 (3.1)	TRIB1 (3.1)	APOH (3.0)	PCSK9 (3.0)	HNF4A (2.9)	APOC3 (2.9)	APOE (2.7)

## Sheet: SGIT_genesetenrichment
Original gene set ID	Original gene set description	Nominal P value	False discovery rate	Reconstituted gene set Z score gene 1	Reconstituted gene set Z score gene 2	Reconstituted gene set Z score gene 3	Reconstituted gene set Z score gene 4	Reconstituted gene set Z score gene 5	Reconstituted gene set Z score gene 6	Reconstituted gene set Z score gene 7	Reconstituted gene set Z score gene 8	Reconstituted gene set Z score gene 9	Reconstituted gene set Z score gene 10
MP:0000180	abnormal circulating cholesterol level	1.41e-08	<0.01	ABCG5 (7.0)	ABCG8 (7.0)	APOC3 (6.4)	APOA4 (6.4)	APOA1 (5.9)	APOC1 (5.6)	APOA5 (5.2)	TM6SF2 (5.0)	NPC1L1 (5.0)	APOB (4.7)
MP:0002118	abnormal lipid homeostasis	2.5e-08	<0.01	LPL (5.7)	APOA4 (5.6)	GPAM (5.5)	MLXIPL (5.4)	APOC1 (5.1)	APOA5 (5.1)	MOSC1 (4.9)	ABCG8 (4.9)	ABCG5 (4.8)	HP (4.7)
MP:0000609	abnormal liver physiology	3.25e-08	<0.01	APOA5 (6.3)	APOC3 (5.6)	APOB (5.0)	GCKR (5.0)	ABCG5 (4.6)	HNF4A (4.5)	HP (4.5)	ASGR1 (4.3)	ABCG8 (4.3)	APOA4 (4.2)
MP:0005179	decreased circulating cholesterol level	6.04e-08	<0.01	APOC3 (8.0)	APOA4 (7.8)	ABCG5 (7.8)	APOB (7.3)	NPC1L1 (7.2)	APOA1 (6.9)	TM6SF2 (6.9)	ABCG8 (6.8)	TM4SF5 (6.0)	APOA5 (5.4)
MP:0001552	increased circulating triglyceride level	1.41e-07	<0.01	MLXIPL (5.4)	APOC3 (5.3)	ABCG8 (5.2)	APOA5 (5.1)	ABCG5 (5.1)	GPAM (5.1)	APOA4 (4.9)	MOSC1 (4.9)	NPC1L1 (4.7)	APOB (4.6)
MP:0002702	decreased circulating free fatty acid level	3.18e-07	<0.01	MLXIPL (6.3)	MOSC1 (5.9)	APOB (4.4)	HP (4.3)	APOA1 (4.2)	PPARA (4.2)	APOC3 (4.1)	LPL (4.1)	GPAM (3.9)	APOA5 (3.6)
MP:0000598	abnormal liver morphology	3.5e-07	<0.01	APOA5 (4.6)	SLC22A1 (4.0)	ABCA1 (3.9)	LPA (3.9)	ABCB11 (3.7)	CYP7A1 (3.7)	COL4A3BP (3.6)	HP (3.5)	PCSK9 (3.5)	APOC1 (3.3)
GO:0046890	regulation of lipid biosynthetic process	4.28e-07	<0.01	MLXIPL (3.7)	ST3GAL4 (3.6)	NR0B2 (3.0)	FADS2 (2.8)	GPAM (2.8)	ABHD1 (2.8)	HNF1A (2.8)	ENSG00000249093 (2.6)	ENSG00000236267 (2.6)	GCKR (2.5)
ENSG00000146674	IGFBP3 PPI subnetwork	6.46e-07	<0.01	FN1 (4.5)	LPA (3.9)	CYP7A1 (3.9)	APOA5 (3.8)	HP (3.8)	SLC22A1 (3.6)	VKORC1 (3.3)	EMILIN1 (3.1)	ANGPTL3 (3.1)	GCKR (3.0)
MP:0000208	decreased hematocrit	7.18e-07	<0.01	RHCE (10.2)	RHD (9.7)	GPR146 (4.0)	GMPR (3.3)	LIF (2.9)	GRINA (2.7)	C12orf51 (2.3)	BCL3 (2.3)	ENSG00000231204 (2.3)	SDCBP (2.3)
REACTOME_REGULATION_OF_LIPID_METABOLISM_BY_PEROXISOME_PROLIFERATOR:ACTIVATED_RECEPTOR_ALPHA_PPARALPHA	REACTOME_REGULATION_OF_LIPID_METABOLISM_BY_PEROXISOME_PROLIFERATOR:ACTIVATED_RECEPTOR_ALPHA_PPARALPHA	9.09e-07	<0.01	LDLR (5.2)	FADS2 (5.2)	PPARG (4.7)	GPAM (3.8)	APOB (3.7)	HMGCR (3.6)	FADS1 (3.5)	APOC3 (3.5)	ASGR1 (3.4)	GCKR (3.3)
REACTOME_METABOLISM_OF_LIPIDS_AND_LIPOPROTEINS	REACTOME_METABOLISM_OF_LIPIDS_AND_LIPOPROTEINS	1e-06	<0.01	HMGCR (8.0)	LDLR (7.9)	FADS2 (7.7)	FADS1 (7.6)	PCSK9 (5.6)	GPAM (5.5)	MLXIPL (5.1)	ABCG5 (4.8)	APOC1 (4.6)	LIPG (4.3)
GO:0005506	iron ion binding	1.08e-06	<0.01	SLC22A1 (5.5)	CYP7A1 (5.0)	HP (4.9)	LPA (4.7)	GCKR (4.6)	FADS1 (4.5)	NAT2 (4.3)	ABCB11 (4.2)	APOA5 (4.0)	ANGPTL3 (4.0)
MP:0002628	hepatic steatosis	1.12e-06	<0.01	MLXIPL (5.2)	APOA5 (5.1)	ABCB11 (4.5)	PPARA (4.5)	LPL (4.4)	ASGR1 (4.2)	HP (3.9)	PPARG (3.9)	ABCG5 (3.9)	APOC3 (3.9)
GO:0005496	steroid binding	1.17e-06	<0.01	APOA4 (6.6)	APOB (6.0)	APOA1 (5.8)	APOC3 (5.7)	APOC1 (4.9)	ABCG5 (4.6)	UGT2B15 (4.5)	NR0B2 (4.5)	LIPC (4.4)	TM6SF2 (4.1)
MP:0005325	abnormal renal glomerulus morphology	1.3e-06	<0.01	PVRL2 (4.3)	RASIP1 (4.0)	BCAM (4.0)	EMILIN1 (3.2)	DOCK6 (3.0)	FN1 (2.9)	VKORC1 (2.9)	C2orf28 (2.7)	GPR146 (2.7)	TAGLN (2.6)
REACTOME_LIPOPROTEIN_METABOLISM	REACTOME_LIPOPROTEIN_METABOLISM	1.48e-06	<0.01	APOA1 (9.3)	APOB (9.0)	APOC3 (8.8)	APOC1 (7.8)	APOA4 (7.4)	ABCG5 (6.9)	TM4SF5 (6.9)	NPC1L1 (6.4)	LIPC (6.3)	APOA5 (5.9)
GO:0016705	oxidoreductase activity, acting on paired donors, with incorporation or reduction of molecular oxygen	1.55e-06	<0.01	SLC22A1 (6.2)	LPA (6.0)	CYP7A1 (5.3)	ABCB11 (4.8)	KHK (4.7)	FADS2 (4.6)	FADS1 (4.5)	ABCG5 (4.3)	NAT2 (4.3)	ANGPTL3 (4.3)
GO:0055088	lipid homeostasis	1.73e-06	<0.01	ABCG8 (5.5)	APOA4 (5.1)	NPC1L1 (5.0)	ABCG5 (4.8)	TM4SF5 (4.6)	TM6SF2 (4.2)	MLXIPL (3.5)	APOC1 (3.5)	HNF1A (3.5)	HNF4A (3.5)
REACTOME_PPARA_ACTIVATES_GENE_EXPRESSION	REACTOME_PPARA_ACTIVATES_GENE_EXPRESSION	1.74e-06	<0.01	FADS2 (5.3)	LDLR (5.2)	PPARG (4.8)	APOB (4.0)	GPAM (4.0)	HMGCR (3.7)	APOC3 (3.7)	FADS1 (3.7)	ASGR1 (3.5)	GCKR (3.4)
MP:0011108	partial embryonic lethality during organogenesis	2.19e-06	<0.01	PVRL2 (4.3)	ZFHX3 (4.1)	APOA1 (3.5)	TRAM2 (3.2)	ARID1A (3.2)	NYNRIN (2.9)	MAP3K1 (2.8)	CYP26A1 (2.8)	ABCA1 (2.7)	TRIB1 (2.6)
GO:0006869	lipid transport	2.23e-06	<0.01	APOA4 (4.2)	ABCG8 (3.9)	NR0B2 (3.9)	TM6SF2 (3.9)	ENSG00000236267 (3.7)	ABCG5 (3.6)	NPC1L1 (3.4)	TM4SF5 (3.3)	HSD3B7 (3.2)	GCKR (2.9)
MP:0009289	decreased epididymal fat pad weight	2.44e-06	<0.01	PPARG (4.2)	MLXIPL (3.9)	SORT1 (3.7)	HP (3.5)	GIPR (3.5)	ZHX3 (3.4)	MOSC1 (3.3)	NFS1 (3.0)	ENSG00000241528 (2.9)	LPL (2.7)
GO:0016747	transferase activity, transferring acyl groups other than amino-acyl groups	3.07e-06	<0.01	HMGCR (4.2)	FADS1 (4.1)	FADS2 (3.8)	GPAM (3.6)	ABCG5 (3.5)	PIGV (3.4)	CYP20A1 (3.3)	PPARG (3.3)	SLC5A6 (3.1)	TM6SF2 (3.1)
MP:0001914	hemorrhage	3.29e-06	<0.01	FN1 (4.3)	EMILIN1 (4.0)	TRAM2 (3.5)	RASIP1 (3.5)	KANK2 (3.4)	APOA1 (3.2)	NYNRIN (3.2)	DOCK6 (3.2)	TAGLN (3.0)	PVRL2 (2.9)
MP:0005339	increased susceptibility to atherosclerosis	3.39e-06	<0.01	NPC1L1 (8.2)	APOA4 (7.9)	APOB (7.7)	APOC3 (7.4)	APOA1 (6.6)	APOC1 (6.5)	TM4SF5 (6.0)	ABCG5 (5.9)	TM6SF2 (4.8)	ASGR1 (4.6)
MP:0003229	abnormal vitelline vasculature morphology	3.68e-06	<0.01	DOCK6 (5.3)	RASIP1 (4.6)	TRAM2 (2.9)	IGF2R (2.8)	PVR (2.6)	ABCA1 (2.6)	SH2B3 (2.6)	EMILIN1 (2.5)	NYNRIN (2.4)	RAPH1 (2.3)
REACTOME_LIPID_DIGESTION_MOBILIZATION_AND_TRANSPORT	REACTOME_LIPID_DIGESTION_MOBILIZATION_AND_TRANSPORT	4.02e-06	<0.01	APOA4 (8.1)	APOA1 (7.7)	APOC3 (7.6)	APOB (7.3)	NPC1L1 (7.1)	ABCG5 (7.1)	TM4SF5 (6.1)	APOC1 (6.0)	TM6SF2 (5.8)	ABCG8 (5.7)
GO:0008289	lipid binding	4.11e-06	<0.01	APOA4 (6.1)	ABCG5 (5.7)	APOC3 (5.6)	APOA1 (5.5)	APOB (4.9)	TM4SF5 (4.6)	ABCG8 (4.3)	TM6SF2 (4.2)	NR0B2 (3.7)	APOC1 (3.6)
GO:0034637	cellular carbohydrate biosynthetic process	4.19e-06	<0.01	BCKDK (4.2)	INSIG2 (3.2)	LPA (3.1)	SPAG4 (3.1)	ORAI3 (2.8)	GSTM4 (2.8)	GIPR (2.8)	VLDLR (2.7)	SORT1 (2.7)	GPR146 (2.7)
GO:0010876	lipid localization	4.2e-06	<0.01	APOA4 (3.9)	ABCG8 (3.7)	TM6SF2 (3.6)	NR0B2 (3.4)	ABCG5 (3.3)	NPC1L1 (3.2)	MLXIPL (3.1)	HSD3B7 (3.1)	TM4SF5 (3.0)	MOSC1 (2.9)
MP:0000186	decreased circulating HDL cholesterol level	5.23e-06	<0.01	APOC3 (8.5)	APOA4 (8.4)	APOB (8.0)	APOA1 (7.9)	NPC1L1 (7.7)	TM4SF5 (7.4)	ABCG5 (6.8)	TM6SF2 (5.9)	LIPC (5.2)	APOC1 (5.1)
GO:0051184	cofactor transporter activity	5.45e-06	<0.01	TM6SF2 (4.7)	ABCG8 (4.1)	APOA4 (4.0)	CGREF1 (3.5)	ABCG5 (3.1)	APOC3 (3.1)	NPC1L1 (2.8)	GRINA (2.4)	KHK (2.4)	APOA1 (2.4)
GO:0042598	vesicular fraction	5.61e-06	<0.01	ABCB11 (6.0)	FADS2 (5.9)	HMGCR (5.6)	CYP7A1 (5.6)	FADS1 (5.5)	SLC22A1 (5.3)	LDLR (5.0)	LPA (4.7)	ANGPTL3 (4.5)	GCKR (4.5)
MP:0005560	decreased circulating glucose level	5.75e-06	<0.01	MLXIPL (4.9)	LPL (4.8)	APOA5 (4.0)	PPARG (3.9)	GPAM (3.2)	KIAA1324 (3.0)	NR0B2 (2.9)	HP (2.9)	GCKR (2.8)	PPARA (2.8)
GO:0005792	microsome	6.01e-06	<0.01	FADS2 (6.0)	ABCB11 (6.0)	HMGCR (5.7)	CYP7A1 (5.6)	FADS1 (5.5)	SLC22A1 (5.3)	LDLR (5.1)	LPA (4.7)	ANGPTL3 (4.4)	GCKR (4.4)
REACTOME_NUCLEAR_RECEPTOR_TRANSCRIPTION_PATHWAY	REACTOME_NUCLEAR_RECEPTOR_TRANSCRIPTION_PATHWAY	6.59e-06	<0.01	PPARA (4.8)	TM6SF2 (3.5)	HNF4A (3.5)	ABCG8 (3.5)	ABCG5 (3.1)	NAT2 (3.0)	TRIB1 (2.9)	RP1 (2.9)	HNF1A (2.6)	APOA4 (2.6)
KEGG_LYSINE_DEGRADATION	KEGG_LYSINE_DEGRADATION	7.11e-06	<0.01	TTC38 (4.0)	DNAJC13 (3.9)	KHK (3.8)	ANGPTL3 (3.5)	ACAD10 (3.4)	MOSC1 (3.1)	GPAM (2.9)	ABCB11 (2.9)	CYP7A1 (2.8)	BAZ1B (2.7)
MP:0005311	abnormal circulating amino acid level	7.61e-06	<0.01	KHK (5.9)	SLC22A1 (5.0)	APOA5 (4.9)	LPA (4.7)	ABCB11 (4.6)	ANGPTL3 (4.5)	TM6SF2 (4.2)	CYP7A1 (4.0)	TTC38 (3.8)	HP (3.7)
GO:0019842	vitamin binding	7.66e-06	<0.01	ANGPTL3 (5.3)	APOA5 (5.2)	KHK (5.0)	TM6SF2 (4.6)	ABCB11 (4.4)	MOSC1 (3.9)	HNF4A (3.8)	CYP7A1 (3.7)	SLC22A1 (3.6)	APOC3 (3.3)
MP:0000183	decreased circulating LDL cholesterol level	7.7e-06	<0.01	APOA4 (9.7)	NPC1L1 (9.2)	APOC3 (8.2)	APOA1 (7.8)	APOB (7.1)	TM4SF5 (6.8)	ABCG5 (6.4)	TM6SF2 (6.4)	APOC1 (5.9)	GPAM (4.7)
MP:0005319	abnormal enzyme/ coenzyme level	7.77e-06	<0.01	HP (4.0)	MLXIPL (3.9)	SLC22A1 (3.6)	LDLR (3.2)	LIPG (3.2)	LPA (3.2)	ST3GAL4 (3.1)	FADS1 (3.1)	NPC1L1 (3.0)	ABCG8 (2.9)
MP:0004773	abnormal bile composition	8.72e-06	<0.01	ABCG5 (9.0)	ABCG8 (8.1)	APOA5 (6.0)	KHK (6.0)	APOA4 (5.9)	APOB (5.7)	NPC1L1 (5.6)	APOC3 (5.6)	TM6SF2 (5.2)	APOA1 (5.2)
GO:0042632	cholesterol homeostasis	9.1e-06	<0.01	ABCG8 (5.7)	NPC1L1 (5.3)	APOA4 (5.0)	TM4SF5 (5.0)	ABCG5 (4.9)	TM6SF2 (4.4)	ENSG00000236267 (3.7)	HNF4A (3.6)	APOB (3.5)	APOC3 (3.5)
GO:0055092	sterol homeostasis	9.1e-06	<0.01	ABCG8 (5.7)	NPC1L1 (5.3)	APOA4 (5.0)	TM4SF5 (5.0)	ABCG5 (4.9)	TM6SF2 (4.4)	ENSG00000236267 (3.7)	HNF4A (3.6)	APOB (3.5)	APOC3 (3.5)
GO:0032934	sterol binding	9.77e-06	<0.01	APOA4 (7.1)	APOC1 (6.7)	APOB (6.5)	APOA1 (5.9)	APOC3 (5.5)	TM4SF5 (5.0)	APOE (4.4)	LIPC (4.4)	NR0B2 (4.4)	ABCG5 (4.2)
MP:0004756	abnormal proximal convoluted tubule morphology	9.82e-06	<0.01	RHD (4.6)	RHCE (3.9)	GPR146 (3.4)	HNF4A (3.3)	SLC22A2 (3.0)	MPV17 (2.9)	GMPR (2.8)	RBKS (2.8)	HNF1A (2.7)	GPAM (2.2)
GO:0046527	glucosyltransferase activity	1.1e-05	<0.01	SLC5A6 (3.7)	PVR (3.5)	ATP13A1 (3.3)	DNAH10 (3.0)	PVRL2 (2.9)	TBL2 (2.8)	IGF2R (2.7)	ZNF285 (2.7)	HP (2.6)	ANKRD31 (2.6)
MP:0009763	increased sensitivity to induced morbidity/mortality	1.22e-05	<0.01	HP (5.0)	LPL (4.1)	TIMD4 (3.6)	ABCA1 (3.6)	LPA (3.2)	MAFB (3.2)	ABCA6 (2.9)	SLC22A1 (2.9)	TTC38 (2.7)	ANGPTL3 (2.7)
GO:0015248	sterol transporter activity	1.23e-05	<0.01	APOC1 (9.0)	APOA4 (8.7)	ABCG5 (8.6)	APOC3 (8.6)	APOA1 (8.1)	ABCG8 (7.6)	APOB (7.5)	NR0B2 (6.1)	TM4SF5 (6.0)	APOA5 (5.5)
REACTOME_METABOLISM_OF_CARBOHYDRATES	REACTOME_METABOLISM_OF_CARBOHYDRATES	1.29e-05	<0.01	BCKDK (5.1)	SPAG4 (4.4)	TM6SF2 (4.4)	INSIG2 (3.9)	KHK (3.6)	ABCG5 (3.6)	DOCK7 (3.4)	APOA4 (3.3)	NPC1L1 (3.3)	SYPL2 (3.2)
MP:0005278	abnormal cholesterol homeostasis	1.38e-05	<0.01	APOC3 (8.4)	NPC1L1 (8.1)	ABCG5 (7.6)	FADS1 (7.5)	APOA4 (7.4)	HMGCR (7.4)	APOA1 (7.3)	FADS2 (7.0)	APOB (6.8)	TM4SF5 (6.4)
MP:0003333	liver fibrosis	1.57e-05	<0.01	LIF (5.4)	BCL3 (3.7)	ANGPTL3 (3.4)	SLC22A1 (3.2)	HNF4A (3.1)	GCKR (3.1)	PCSK9 (3.1)	CEACAM19 (3.0)	LIPC (2.9)	ASGR1 (2.8)
REACTOME_PTM_GAMMA_CARBOXYLATION_HYPUSINE_FORMATION_AND_ARYLSULFATASE_ACTIVATION	REACTOME_PTM_GAMMA_CARBOXYLATION_HYPUSINE_FORMATION_AND_ARYLSULFATASE_ACTIVATION	1.69e-05	<0.01	ASGR1 (6.0)	LIPC (5.9)	APOA5 (5.5)	ANGPTL3 (5.4)	APOA1 (4.6)	SLC22A1 (4.6)	APOC3 (4.5)	APOB (4.3)	ABCB11 (4.0)	HP (3.9)
ENSG00000124151	NCOA3 PPI subnetwork	1.7e-05	<0.01	MTMR3 (3.6)	TRIB1 (3.5)	GCKR (2.7)	MLXIPL (2.6)	UGT2B15 (2.6)	ARID1A (2.5)	MAU2 (2.4)	GLI2 (2.4)	SH2B3 (2.4)	MAP3K1 (2.4)
ENSG00000164344	KLKB1 PPI subnetwork	1.74e-05	<0.01	ANGPTL3 (7.5)	LPA (6.8)	APOA5 (6.2)	GCKR (5.1)	SLC22A1 (4.9)	LIPC (4.2)	LPAL2 (4.2)	ABCB11 (4.0)	ASGR1 (3.9)	CYP7A1 (3.8)
MP:0005439	decreased glycogen level	1.76e-05	<0.01	MLXIPL (5.9)	GPAM (5.7)	PPARG (5.0)	MOSC1 (4.6)	LPL (4.0)	APOA5 (3.3)	PPARA (3.2)	HP (3.2)	SYPL2 (3.1)	TRIM54 (3.0)
REACTOME_CHYLOMICRON:MEDIATED_LIPID_TRANSPORT	REACTOME_CHYLOMICRON:MEDIATED_LIPID_TRANSPORT	1.77e-05	<0.01	APOA1 (11.1)	APOC3 (11.0)	APOB (10.9)	APOA4 (9.8)	NPC1L1 (7.9)	ABCG5 (7.7)	TM4SF5 (7.0)	APOC1 (6.6)	TM6SF2 (6.0)	ASGR1 (5.6)
MP:0003982	increased cholesterol level	1.92e-05	<0.01	APOA5 (4.7)	FADS2 (4.6)	FADS1 (4.3)	APOE (4.2)	CYP7A1 (4.1)	HMGCR (3.9)	PPARG (3.7)	ABCA1 (3.4)	ABCG5 (3.2)	MLXIPL (3.2)
GO:0016829	lyase activity	1.94e-05	<0.01	TTC38 (4.6)	GPAM (4.0)	MOSC1 (4.0)	DHODH (3.6)	RBKS (3.5)	NFS1 (3.5)	FADS2 (3.3)	APOA5 (3.3)	C2orf43 (3.2)	BRE (3.0)
GO:0016746	transferase activity, transferring acyl groups	1.99e-05	<0.01	HMGCR (5.3)	FADS1 (4.6)	FADS2 (4.5)	GPAM (3.7)	CYP20A1 (3.2)	SLC5A6 (3.1)	TTC38 (3.1)	TM6SF2 (3.1)	MOSC1 (2.9)	ABCG5 (2.9)
MP:0001860	liver inflammation	2.02e-05	<0.01	BCL3 (4.8)	LIF (4.5)	APOA5 (3.3)	ABCB11 (3.1)	ZDHHC18 (3.1)	LIPC (3.0)	ASGR1 (3.0)	LPA (2.9)	GMIP (2.9)	APOC1 (2.9)
ENSG00000162409	PRKAA2 PPI subnetwork	2.1e-05	<0.01	MLXIPL (3.2)	KHK (3.2)	SLC22A2 (3.1)	BRAP (3.0)	SARS (2.8)	CARM1 (2.7)	GIPR (2.6)	CITED2 (2.5)	SNORA66 (2.5)	PTPN11 (2.4)
MP:0000182	increased circulating LDL cholesterol level	2.14e-05	<0.01	APOC1 (5.5)	APOA4 (5.3)	NPC1L1 (4.5)	TM6SF2 (4.0)	APOC3 (3.9)	NR0B2 (3.9)	ABCG5 (3.6)	TIMD4 (3.5)	APOA1 (3.3)	LPL (3.3)
ENSG00000120693	SMAD9 PPI subnetwork	2.2e-05	<0.01	AFF1 (3.9)	EVI5 (2.7)	PLEC (2.7)	IRF2BP2 (2.6)	PPARG (2.4)	DNAJC13 (2.4)	GLI2 (2.3)	ATP13A1 (2.3)	ARID1A (2.3)	MAFB (2.2)
ENSG00000158796	DEDD PPI subnetwork	2.21e-05	<0.01	ZFAND2A (3.5)	ABHD1 (3.2)	SCAND1 (3.0)	BLOC1S3 (3.0)	ABCG8 (2.7)	FER1L4 (2.7)	HSD3B7 (2.7)	TTC38 (2.6)	FRK (2.6)	TRAM2 (2.5)
MP:0005146	decreased circulating VLDL cholesterol level	2.22e-05	<0.01	APOA4 (10.6)	NPC1L1 (9.1)	APOC3 (8.7)	APOA1 (8.5)	TM4SF5 (7.8)	TM6SF2 (7.7)	ABCG5 (7.7)	APOB (7.7)	ABCG8 (5.5)	NAT2 (5.0)
GO:0005319	lipid transporter activity	2.36e-05	<0.01	APOA4 (7.5)	APOC3 (7.4)	ABCG5 (7.2)	APOA1 (6.9)	APOB (6.2)	ABCG8 (5.6)	TM6SF2 (5.5)	APOC1 (5.5)	APOA5 (5.3)	TM4SF5 (5.3)
GO:0032451	demethylase activity	2.49e-05	<0.01	NAT2 (4.2)	SLC22A1 (4.1)	ENSG00000236267 (3.8)	LPA (3.7)	ABCG8 (3.6)	HEATR7B1 (3.3)	CYP7A1 (3.0)	APOA5 (2.9)	NPC1L1 (2.9)	ABCG5 (2.7)
ENSG00000131910	NR0B2 PPI subnetwork	2.5e-05	<0.01	CYP7A1 (3.5)	ABCG8 (3.5)	PPARA (3.2)	ST3GAL4 (3.2)	RPUSD4 (2.7)	APOC1 (2.6)	ZNF285 (2.6)	UGT2B15 (2.6)	HNF1A (2.5)	MOSC1 (2.5)
ENSG00000186350	RXRA PPI subnetwork	2.57e-05	<0.01	ARID1A (3.4)	BCL3 (3.2)	TRIB1 (3.1)	ATXN2 (2.9)	PPP1R37 (2.8)	BRE (2.8)	GSTM4 (2.8)	SETD1A (2.8)	RAF1 (2.4)	ABCG5 (2.4)
GO:0005976	polysaccharide metabolic process	2.63e-05	<0.01	LPA (2.9)	SORT1 (2.9)	ENSG00000228044 (2.8)	TIRAP (2.7)	FAM69A (2.7)	VKORC1 (2.6)	TRAM2 (2.6)	ST3GAL4 (2.5)	FAM46B (2.5)	ORAI3 (2.4)
ENSG00000204359	CFB PPI subnetwork	3.12e-05	<0.01	APOB (8.5)	APOA1 (8.1)	APOC3 (7.8)	ASGR1 (6.2)	LIPC (6.0)	APOA5 (5.7)	TM4SF5 (5.3)	HP (5.2)	ANGPTL3 (4.6)	APOA4 (4.5)
ENSG00000166285	ENSG00000166285 PPI subnetwork	3.12e-05	<0.01	APOB (8.5)	APOA1 (8.1)	APOC3 (7.8)	ASGR1 (6.2)	LIPC (6.0)	APOA5 (5.7)	TM4SF5 (5.3)	HP (5.2)	ANGPTL3 (4.6)	APOA4 (4.5)
MP:0002599	increased mean platelet volume	3.28e-05	<0.01	ABCG8 (6.8)	ABCG5 (4.8)	NR0B2 (4.2)	APOA4 (4.1)	TM6SF2 (4.1)	LPAL2 (3.8)	RHCE (3.5)	NPC1L1 (3.5)	KHK (3.2)	COBLL1 (3.1)
ENSG00000165409	TSHR PPI subnetwork	3.32e-05	<0.01	LIPG (3.8)	BLOC1S3 (2.5)	QPCTL (2.2)	TMEM214 (2.0)	RAPH1 (2.0)	VIM (1.9)	USP24 (1.9)	DYNC1LI1 (1.8)	DNM2 (1.8)	SRPR (1.8)
GO:0016051	carbohydrate biosynthetic process	3.45e-05	<0.01	ORAI3 (3.9)	BCKDK (3.9)	VKORC1 (3.1)	FAM69A (3.0)	GPR146 (3.0)	INSIG2 (2.8)	PREB (2.6)	GSTM4 (2.6)	TBL2 (2.5)	LPA (2.5)
MP:0000607	abnormal hepatocyte morphology	3.58e-05	<0.01	APOA5 (4.4)	ABCA1 (4.2)	ASGR1 (3.8)	ORAI3 (3.5)	ABCB11 (3.4)	ANGPTL3 (3.1)	HP (3.1)	HNF4A (3.0)	SLC22A1 (2.9)	DNAJC13 (2.7)
GO:0004879	ligand-activated sequence-specific DNA binding RNA polymerase II transcription factor activity	3.59e-05	<0.01	PPARA (4.0)	HNF4A (3.4)	TRIB1 (3.0)	ABCG8 (2.9)	RP1 (2.6)	ABCG5 (2.5)	UGT2B15 (2.5)	NAT2 (2.5)	TM6SF2 (2.4)	ST3GAL4 (2.4)
MP:0005145	increased circulating VLDL cholesterol level	3.68e-05	<0.01	APOC1 (5.6)	PPARG (5.0)	MOSC1 (3.9)	LPL (3.8)	GPAM (3.7)	ALDH2 (3.5)	MLXIPL (3.5)	SIDT2 (3.3)	DOCK6 (3.2)	TIMD4 (3.0)
ENSG00000110244	APOA4 PPI subnetwork	3.71e-05	<0.01	APOB (7.0)	APOA1 (6.5)	APOC3 (6.0)	TM4SF5 (5.3)	NPC1L1 (4.8)	ABCG5 (4.6)	ASGR1 (4.3)	APOA5 (4.2)	APOA4 (4.1)	LIPC (3.9)
REACTOME_FATTY_ACID_TRIACYLGLYCEROL_AND_KETONE_BODY_METABOLISM	REACTOME_FATTY_ACID_TRIACYLGLYCEROL_AND_KETONE_BODY_METABOLISM	3.72e-05	<0.01	FADS2 (6.5)	GPAM (6.0)	PPARG (5.9)	LDLR (5.8)	FADS1 (5.7)	PPARA (5.3)	HMGCR (5.1)	MLXIPL (5.1)	MOSC1 (4.0)	LPL (3.7)
MP:0001577	anemia	3.78e-05	<0.01	RHCE (7.6)	RHD (7.6)	GMPR (3.7)	GPR146 (2.9)	BCL3 (2.6)	SH2B3 (2.5)	AFF1 (2.5)	LIF (2.3)	VASP (2.3)	MTMR3 (2.3)
GO:0017127	cholesterol transporter activity	3.85e-05	<0.01	APOC3 (9.3)	APOA4 (9.0)	APOA1 (8.9)	APOC1 (8.8)	ABCG5 (8.7)	APOB (8.1)	ABCG8 (7.5)	NR0B2 (6.8)	TM4SF5 (6.6)	NPC1L1 (6.2)
ENSG00000170871	KIAA0232 PPI subnetwork	3.87e-05	<0.01	APOB (8.6)	APOA1 (8.4)	APOC3 (8.1)	ASGR1 (6.2)	LIPC (6.0)	APOA5 (5.6)	TM4SF5 (5.4)	ANGPTL3 (5.0)	HP (4.9)	APOA4 (4.4)
ENSG00000038002	AGA PPI subnetwork	4.03e-05	<0.01	APOA1 (8.0)	APOB (7.4)	APOC3 (6.6)	ASGR1 (5.8)	LIPC (5.5)	APOA5 (5.3)	TM4SF5 (4.9)	HP (4.5)	ANGPTL3 (4.3)	APOC1 (3.7)
GO:0051183	vitamin transporter activity	4.36e-05	<0.01	APOA4 (5.4)	APOC3 (5.1)	KHK (4.7)	TM6SF2 (4.5)	APOB (4.4)	ABCG8 (4.0)	APOA1 (3.9)	HNF4A (3.5)	ABCG5 (3.4)	SLC5A6 (3.4)
MP:0002941	increased circulating alanine transaminase level	4.5e-05	<0.01	APOA5 (5.1)	SLC22A1 (4.8)	GCKR (4.5)	KHK (4.4)	TM6SF2 (4.3)	ABCG5 (4.0)	ABCB11 (3.8)	HNF4A (3.7)	ASGR1 (3.6)	LIPC (3.6)
REACTOME_GAMMA:CARBOXYLATION_TRANSPORT_AND_AMINO:TERMINAL_CLEAVAGE_OF_PROTEINS	REACTOME_GAMMA:CARBOXYLATION_TRANSPORT_AND_AMINO:TERMINAL_CLEAVAGE_OF_PROTEINS	4.79e-05	<0.01	LIPC (6.7)	ASGR1 (6.6)	APOA5 (6.0)	ANGPTL3 (5.9)	LPA (5.1)	SLC22A1 (4.9)	APOA1 (4.9)	GCKR (4.6)	APOC3 (4.6)	HP (4.3)
GO:0044264	cellular polysaccharide metabolic process	4.84e-05	<0.01	GIPR (3.4)	LPA (2.9)	ZNF180 (2.8)	SORT1 (2.7)	ZNF101 (2.6)	AMIGO1 (2.5)	SYPL2 (2.4)	GPR146 (2.4)	FAM69A (2.3)	GSTM4 (2.2)
GO:0015485	cholesterol binding	4.85e-05	<0.01	APOA4 (7.6)	APOC1 (7.2)	APOB (6.9)	APOA1 (6.8)	APOC3 (6.1)	TM4SF5 (5.5)	NR0B2 (4.9)	LIPC (4.8)	APOE (4.7)	NPC1L1 (4.6)
ENSG00000115461	IGFBP5 PPI subnetwork	4.87e-05	<0.01	TAGLN (4.4)	FN1 (3.9)	VMO1 (3.6)	GCKR (3.2)	ASGR1 (3.2)	APOA5 (3.1)	APOA1 (3.0)	APOB (2.9)	LPA (2.9)	HP (2.9)
REACTOME_REGULATION_OF_GENE_EXPRESSION_IN_BETA_CELLS	REACTOME_REGULATION_OF_GENE_EXPRESSION_IN_BETA_CELLS	4.96e-05	<0.01	GIPR (4.8)	HNF4A (4.5)	MLXIPL (4.0)	C11orf9 (3.3)	HNF1A (3.2)	PCSK9 (3.0)	CYP7A1 (3.0)	ABO (2.8)	TM4SF5 (2.7)	KHK (2.6)
MP:0002644	decreased circulating triglyceride level	5.02e-05	<0.01	MLXIPL (5.8)	LPL (5.5)	PPARG (5.4)	APOC3 (5.3)	APOA4 (5.2)	NPC1L1 (5.2)	APOB (5.1)	MOSC1 (5.0)	APOC1 (4.8)	APOA1 (4.6)
GO:0003707	steroid hormone receptor activity	5.1e-05	<0.01	PPARA (4.3)	TM6SF2 (3.4)	ABCG8 (3.3)	ABCG5 (3.2)	HNF4A (3.1)	NAT2 (2.8)	HNF1A (2.8)	RP1 (2.7)	UGT2B15 (2.7)	CYP7A1 (2.6)
ENSG00000175899	A2M PPI subnetwork	5.16e-05	<0.01	LIPC (4.8)	APOA1 (4.3)	ASGR1 (4.3)	GCKR (4.3)	HP (4.2)	ANGPTL3 (4.2)	APOB (4.1)	APOA5 (4.0)	TM4SF5 (3.9)	APOC1 (3.8)
ENSG00000215754	ENSG00000215754 PPI subnetwork	5.2e-05	<0.01	APOA1 (9.3)	APOC3 (8.3)	APOB (8.1)	TM4SF5 (6.1)	APOC1 (5.8)	ASGR1 (5.5)	APOA4 (5.4)	LIPC (5.3)	ABCG5 (5.1)	NPC1L1 (4.9)
MP:0000599	enlarged liver	5.2e-05	<0.01	ABCG8 (5.7)	APOA5 (4.8)	ABCB11 (4.5)	RHD (4.4)	PPARA (3.6)	TM6SF2 (3.6)	LPA (3.6)	RBKS (3.5)	SLC22A1 (3.5)	CYP7A1 (3.4)
GO:0008202	steroid metabolic process	5.43e-05	<0.01	FADS2 (5.9)	LDLR (5.5)	CYP7A1 (5.4)	HMGCR (5.3)	FADS1 (5.3)	UGT2B15 (4.9)	PCSK9 (4.9)	NAT2 (4.4)	GCKR (4.1)	ABCB11 (4.0)
GO:0034364	high-density lipoprotein particle	5.64e-05	<0.01	APOA5 (8.8)	APOA1 (8.3)	LIPC (8.3)	APOC1 (8.0)	APOB (7.9)	ASGR1 (7.3)	APOC3 (7.2)	LPA (6.1)	GCKR (5.8)	ANGPTL3 (5.8)
GO:0042304	regulation of fatty acid biosynthetic process	5.75e-05	<0.01	ENSG00000236267 (6.0)	ABHD1 (3.4)	NR0B2 (3.2)	ENSG00000234945 (2.8)	FADS2 (2.7)	GCKR (2.7)	LPAL2 (2.7)	HNF1A (2.7)	MLXIPL (2.6)	PCSK9 (2.6)
GO:0048029	monosaccharide binding	5.76e-05	<0.01	LPA (4.7)	SPAG4 (3.9)	VKORC1 (3.6)	BCKDK (3.4)	CMTM7 (3.2)	FER1L4 (3.1)	GSTM4 (3.0)	TRAPPC6A (3.0)	GPAM (2.7)	VLDLR (2.7)
ENSG00000180210	F2 PPI subnetwork	5.83e-05	<0.01	ANGPTL3 (7.4)	LIPC (7.3)	ASGR1 (7.1)	HP (6.1)	APOA5 (6.0)	APOA1 (5.8)	GCKR (5.8)	APOB (5.4)	APOC3 (5.0)	APOC1 (4.8)
ENSG00000206340	C4A PPI subnetwork	5.97e-05	<0.01	APOA1 (7.2)	APOB (6.7)	APOC3 (5.6)	ASGR1 (5.2)	TM4SF5 (4.9)	APOA5 (4.5)	LIPC (4.5)	HP (4.1)	APOC1 (3.7)	ANGPTL3 (3.6)
GO:0019216	regulation of lipid metabolic process	6.29e-05	<0.01	MLXIPL (4.0)	GPAM (3.8)	PPARG (3.2)	LPL (3.0)	MOSC1 (2.8)	NR0B2 (2.8)	PPARA (2.8)	SLC22A3 (2.7)	UGT2B15 (2.7)	ENSG00000241528 (2.6)
ENSG00000019991	HGF PPI subnetwork	6.32e-05	<0.01	MYLIP (4.1)	LPA (3.8)	APOA5 (3.6)	C1orf172 (3.5)	FUT2 (3.3)	CBLC (3.2)	ENSG00000254235 (3.1)	CYP7A1 (3.1)	HLX (3.1)	C1orf63 (3.0)
ENSG00000197766	CFD PPI subnetwork	6.4e-05	<0.01	APOA1 (8.3)	APOB (7.7)	APOC3 (6.8)	ASGR1 (6.2)	LIPC (6.0)	APOA5 (5.8)	TM4SF5 (5.1)	HP (4.7)	ANGPTL3 (4.7)	APOC1 (4.0)
MP:0005332	abnormal amino acid level	6.52e-05	<0.01	KHK (4.8)	APOA5 (4.1)	SLC22A1 (4.0)	ANGPTL3 (4.0)	LPA (4.0)	TM6SF2 (3.8)	ABCB11 (3.8)	GCKR (3.5)	GSTM4 (3.1)	NFS1 (3.1)
ENSG00000213044	ENSG00000213044 PPI subnetwork	6.58e-05	<0.01	APOA1 (9.1)	APOC3 (8.7)	APOB (8.4)	ASGR1 (6.1)	LIPC (6.0)	APOC1 (5.9)	TM4SF5 (5.6)	APOA5 (5.6)	ANGPTL3 (5.0)	HP (5.0)
ENSG00000204983	PRSS1 PPI subnetwork	6.6e-05	<0.01	APOB (7.8)	APOA1 (7.7)	APOC3 (7.5)	ASGR1 (5.9)	LIPC (5.7)	TM4SF5 (5.4)	APOA5 (5.0)	ANGPTL3 (5.0)	HP (4.4)	APOA4 (4.2)
MP:0010025	decreased total body fat amount	6.61e-05	<0.01	LPL (4.3)	MLXIPL (4.1)	GPAM (3.5)	SYPL2 (3.2)	GLI2 (2.7)	TM6SF2 (2.7)	ABCA1 (2.6)	HP (2.5)	HAPLN4 (2.4)	VLDLR (2.3)
ENSG00000133805	AMPD3 PPI subnetwork	6.84e-05	<0.01	APOB (7.8)	APOA1 (7.7)	APOC3 (7.4)	ASGR1 (6.0)	LIPC (5.7)	TM4SF5 (5.2)	APOA5 (5.1)	ANGPTL3 (4.8)	HP (4.3)	APOA4 (4.1)
MP:0005659	decreased susceptibility to diet-induced obesity	6.91e-05	<0.01	MOSC1 (4.6)	LPL (4.6)	MLXIPL (4.4)	PPARG (4.1)	TRIB1 (3.8)	TM6SF2 (3.8)	ABCG5 (3.6)	APOA4 (3.4)	ABCG8 (3.1)	APOA1 (2.7)
REACTOME_REGULATION_OF_BETA:CELL_DEVELOPMENT	REACTOME_REGULATION_OF_BETA:CELL_DEVELOPMENT	6.91e-05	<0.01	HNF4A (4.8)	GIPR (4.3)	MLXIPL (4.2)	ABO (3.8)	KIAA1324 (3.5)	HNF1A (3.2)	NR0B2 (2.9)	CYP7A1 (2.9)	C11orf9 (2.8)	PCSK9 (2.6)
ENSG00000084676	NCOA1 PPI subnetwork	6.95e-05	<0.01	TRIB1 (4.8)	UBXN2B (3.8)	PPARA (3.7)	MTMR3 (3.5)	ARID1A (3.3)	BCL3 (2.9)	ATXN2 (2.8)	IRF2BP2 (2.8)	PLEC (2.8)	CYP7A1 (2.8)
GO:0009055	electron carrier activity	7.07e-05	<0.01	SLC22A1 (6.2)	LPA (4.8)	KHK (4.7)	ALDH2 (4.6)	ABCB11 (4.4)	ANGPTL3 (4.4)	GCKR (4.2)	NAT2 (4.0)	GSTM4 (4.0)	ABCG5 (3.6)
ENSG00000103502	CDIPT PPI subnetwork	7.17e-05	<0.01	ABCG8 (3.7)	TMEM214 (3.5)	TMED4 (3.5)	YIPF2 (3.4)	TBL2 (3.4)	TMEM50A (3.4)	ABCB11 (3.3)	SLC22A1 (3.0)	ERGIC3 (2.9)	TM4SF5 (2.6)
ENSG00000150527	CTAGE5 PPI subnetwork	7.3e-05	<0.01	APOA1 (8.1)	APOB (7.3)	APOC3 (6.7)	ASGR1 (5.7)	LIPC (5.4)	APOA5 (5.3)	TM4SF5 (5.0)	ANGPTL3 (4.4)	HP (4.4)	APOC1 (3.9)
MP:0005292	improved glucose tolerance	7.38e-05	<0.01	MLXIPL (4.6)	LPL (4.4)	PPARG (4.0)	MOSC1 (3.6)	UGT2B15 (3.2)	GPAM (2.9)	COBLL1 (2.8)	SORT1 (2.6)	ABCB11 (2.4)	ZHX3 (2.3)
GO:0046906	tetrapyrrole binding	7.7e-05	<0.01	SLC22A1 (6.8)	LPA (5.8)	CYP7A1 (5.2)	GCKR (5.0)	ABCB11 (4.9)	NAT2 (4.7)	APOA5 (4.7)	ANGPTL3 (4.5)	ABCG5 (4.4)	ABCG8 (4.1)
ENSG00000103742	IGDCC4 PPI subnetwork	7.83e-05	<0.01	APOB (7.8)	APOA1 (7.8)	APOC3 (7.5)	ASGR1 (6.0)	LIPC (5.6)	APOA5 (5.1)	TM4SF5 (5.1)	ANGPTL3 (4.8)	HP (4.4)	APOA4 (4.1)
REACTOME_HDL:MEDIATED_LIPID_TRANSPORT	REACTOME_HDL:MEDIATED_LIPID_TRANSPORT	8.03e-05	<0.01	APOC1 (8.8)	APOB (6.9)	APOE (6.6)	ABCA1 (6.5)	APOA4 (6.2)	TM4SF5 (6.2)	LIPC (5.9)	APOA1 (5.2)	APOC3 (4.7)	ABCG5 (4.6)
GO:0045834	positive regulation of lipid metabolic process	8.09e-05	<0.01	ENSG00000247670 (3.6)	ENSG00000241528 (3.0)	ABCA1 (2.9)	LPL (2.7)	PPARG (2.7)	ENSG00000228044 (2.6)	SLC22A3 (2.6)	ENSG00000256731 (2.6)	GPAM (2.6)	MLXIPL (2.3)
MP:0002981	increased liver weight	8.1e-05	<0.01	ABCG8 (6.9)	TM6SF2 (5.2)	APOA5 (5.0)	ABCB11 (5.0)	KHK (4.7)	SLC22A1 (4.6)	FADS1 (4.5)	ABCG5 (4.5)	APOA4 (4.2)	CYP7A1 (4.0)
GO:0070328	triglyceride homeostasis	8.35e-05	<0.01	ABCG8 (4.9)	ABCB11 (4.1)	TM6SF2 (3.9)	APOA4 (3.9)	ABCG5 (3.8)	ABHD1 (3.4)	ENSG00000241528 (3.4)	ENSG00000236267 (3.4)	NPC1L1 (3.3)	TIMD4 (3.2)
ENSG00000156453	PCDH1 PPI subnetwork	8.41e-05	<0.01	APOA1 (7.4)	APOB (6.8)	APOC3 (5.8)	LIPC (5.3)	ASGR1 (5.1)	TM4SF5 (4.7)	APOA5 (4.5)	ANGPTL3 (3.9)	HP (3.9)	ABCG5 (3.5)
GO:0020037	heme binding	8.51e-05	<0.01	SLC22A1 (7.2)	LPA (6.0)	CYP7A1 (5.4)	GCKR (5.3)	NAT2 (5.2)	ABCB11 (5.1)	ABCG5 (4.8)	APOA5 (4.7)	HEATR7B1 (4.4)	ABCG8 (4.3)
GO:0032994	protein-lipid complex	8.54e-05	<0.01	APOC1 (9.0)	APOA1 (8.5)	APOA5 (7.8)	APOC3 (7.3)	APOB (7.1)	LIPC (7.1)	ASGR1 (6.6)	APOE (5.7)	APOA4 (5.5)	HP (5.2)
GO:0034358	plasma lipoprotein particle	8.54e-05	<0.01	APOC1 (9.0)	APOA1 (8.5)	APOA5 (7.8)	APOC3 (7.3)	APOB (7.1)	LIPC (7.1)	ASGR1 (6.6)	APOE (5.7)	APOA4 (5.5)	HP (5.2)
GO:0006730	one-carbon metabolic process	8.63e-05	<0.01	KLHL8 (3.9)	ATG4C (2.7)	DHODH (2.5)	RPUSD4 (2.5)	KAT8 (2.4)	C7orf50 (2.4)	ZNF180 (2.3)	FAM118B (2.3)	LPA (2.2)	TSEN2 (2.1)
MP:0004151	decreased circulating iron level	8.63e-05	<0.01	TIMD4 (4.2)	NR0B2 (3.8)	GCKR (3.4)	MAFB (3.3)	FUT2 (3.1)	HNF1A (3.0)	HP (2.7)	RHD (2.7)	INSIG2 (2.6)	C2orf16 (2.6)
GO:0005796	Golgi lumen	8.74e-05	<0.01	LIPC (4.8)	SLC22A1 (4.2)	GCKR (4.2)	ASGR1 (4.1)	ANGPTL3 (4.0)	LPA (4.0)	ABO (3.9)	APOA5 (3.8)	HNF4A (3.2)	MLXIPL (3.2)
MP:0004969	pale kidney	8.92e-05	<0.01	TRIB1 (3.5)	FRK (3.0)	AFF1 (2.8)	LIPG (2.8)	EVI5 (2.7)	COBLL1 (2.7)	TRAM2 (2.7)	PLEKHH2 (2.5)	DCPS (2.5)	SLC22A2 (2.4)
ENSG00000168907	PLA2G4F PPI subnetwork	9.25e-05	<0.01	APOB (7.8)	APOA1 (7.8)	APOC3 (7.4)	ASGR1 (6.0)	LIPC (5.8)	TM4SF5 (5.1)	APOA5 (5.1)	ANGPTL3 (4.8)	HP (4.3)	APOA4 (4.1)
ENSG00000160282	FTCD PPI subnetwork	9.28e-05	<0.01	SARS (3.3)	SPAG4 (3.2)	NRBP1 (3.1)	CARM1 (2.8)	INSIG2 (2.8)	VLDLR (2.6)	ANGPTL3 (2.6)	OGDH (2.5)	APOA5 (2.5)	SNX17 (2.4)
ENSG00000109272	PF4V1 PPI subnetwork	9.64e-05	<0.01	APOB (7.8)	APOA1 (7.7)	APOC3 (7.4)	ASGR1 (5.9)	LIPC (5.7)	TM4SF5 (5.2)	APOA5 (5.1)	ANGPTL3 (4.8)	HP (4.3)	APOA4 (4.0)
ENSG00000205813	ENSG00000205813 PPI subnetwork	9.64e-05	<0.01	APOB (7.8)	APOA1 (7.7)	APOC3 (7.4)	ASGR1 (5.9)	LIPC (5.7)	TM4SF5 (5.2)	APOA5 (5.1)	ANGPTL3 (4.8)	HP (4.3)	APOA4 (4.0)
MP:0000639	abnormal adrenal gland morphology	9.87e-05	<0.01	APOC1 (4.8)	COBLL1 (4.4)	FADS2 (4.2)	FADS1 (3.9)	FNDC4 (3.1)	NR0B2 (3.1)	GPAM (2.8)	C11orf9 (2.8)	BRE (2.8)	PVRL2 (2.6)
MP:0002575	increased circulating ketone body level	9.97e-05	<0.01	LPL (4.3)	MLXIPL (4.1)	ACAD10 (3.8)	MOSC1 (3.7)	GPAM (3.4)	PPARA (3.2)	VLDLR (2.8)	APOA5 (2.8)	PPARG (2.8)	ABCB11 (2.6)
ENSG00000055957	ITIH1 PPI subnetwork	9.98e-05	<0.01	APOB (7.7)	APOA1 (7.6)	APOC3 (7.2)	ASGR1 (5.6)	LIPC (5.5)	TM4SF5 (5.2)	APOA5 (4.7)	ANGPTL3 (4.3)	APOA4 (4.0)	HP (3.9)
MP:0005637	abnormal iron homeostasis	0.000102	<0.01	RHD (6.8)	RHCE (5.1)	HP (4.7)	SPAG4 (3.1)	NR0B2 (2.8)	TM6SF2 (2.7)	SDCBP (2.5)	TIMD4 (2.4)	ABCB11 (2.3)	GCKR (2.3)
ENSG00000145192	AHSG PPI subnetwork	0.000105	<0.01	ANGPTL3 (6.6)	LIPC (5.6)	APOA5 (4.7)	APOA1 (4.7)	APOC3 (4.6)	ABCB11 (4.6)	APOB (4.4)	ASGR1 (4.4)	HNF4A (4.3)	UGT2B15 (4.3)
MP:0004774	abnormal bile salt level	0.000106	<0.01	UGT2B15 (5.6)	ABCG8 (5.6)	ABCG5 (5.1)	APOA5 (4.9)	RBKS (4.7)	TM6SF2 (4.6)	ANGPTL3 (4.4)	HNF4A (4.4)	TTC38 (3.7)	ABCA6 (3.6)
ENSG00000197561	ELANE PPI subnetwork	0.000107	<0.01	HP (8.3)	ASGR1 (4.2)	LIPC (3.6)	GCKR (3.5)	TIMD4 (3.5)	FN1 (3.5)	APOA5 (3.2)	ANGPTL3 (3.1)	APOC1 (3.1)	SLC22A1 (2.9)
MP:0005559	increased circulating glucose level	0.000108	<0.01	MLXIPL (4.7)	NPC1L1 (3.6)	GPR146 (3.1)	GIPR (3.0)	GPAM (2.7)	LPL (2.6)	VLDLR (2.3)	MOSC1 (2.2)	CTF1 (2.2)	LIF (2.1)
KEGG_GLYCINE_SERINE_AND_THREONINE_METABOLISM	KEGG_GLYCINE_SERINE_AND_THREONINE_METABOLISM	0.000112	<0.01	ANGPTL3 (5.8)	KHK (5.5)	HNF4A (5.2)	SLC22A1 (5.2)	APOA5 (5.1)	CYP7A1 (4.6)	GCKR (4.2)	LPA (4.1)	ABCB11 (3.9)	MOSC1 (3.5)
MP:0000691	enlarged spleen	0.000112	<0.01	RHCE (4.7)	RHD (4.6)	GFI1 (3.6)	BCL3 (3.4)	GMIP (3.3)	PARP10 (3.1)	N4BP2L1 (3.0)	OSM (2.5)	LIF (2.4)	GPR146 (2.2)
MP:0005668	decreased circulating leptin level	0.000113	<0.01	LPL (6.0)	GPAM (4.6)	MLXIPL (4.2)	PPARG (3.8)	MOSC1 (3.4)	SORT1 (3.4)	HP (3.0)	APOC1 (2.9)	ST3GAL4 (2.8)	ALDH2 (2.6)
GO:0009250	glucan biosynthetic process	0.000114	<0.01	GIPR (3.6)	ENSG00000254235 (3.4)	SYPL2 (3.3)	SGCD (3.2)	VLDLR (3.1)	LPA (2.9)	ORAI3 (2.4)	RPAP2 (2.3)	SPAG4 (2.2)	ZNF101 (2.2)
GO:0005978	glycogen biosynthetic process	0.000114	<0.01	GIPR (3.6)	ENSG00000254235 (3.4)	SYPL2 (3.3)	SGCD (3.2)	VLDLR (3.1)	LPA (2.9)	ORAI3 (2.4)	RPAP2 (2.3)	SPAG4 (2.2)	ZNF101 (2.2)
GO:0033293	monocarboxylic acid binding	0.000115	<0.01	MOSC1 (5.3)	PPARG (5.3)	LPL (4.6)	GPAM (4.2)	MLXIPL (4.0)	APOB (4.0)	APOA1 (3.8)	APOA4 (3.8)	APOC1 (3.7)	APOC3 (3.6)
GO:0000271	polysaccharide biosynthetic process	0.000115	<0.01	ORAI3 (3.2)	TIRAP (3.1)	TRAM2 (2.9)	FAM69A (2.8)	ENSG00000254235 (2.5)	CCDC157 (2.5)	RAF1 (2.5)	CYB561D1 (2.5)	GPR146 (2.4)	ST3GAL4 (2.4)
MP:0005289	increased oxygen consumption	0.000115	<0.01	MOSC1 (5.8)	PPARG (5.2)	MLXIPL (4.9)	LPL (4.4)	GPAM (4.2)	GPR146 (3.3)	TM6SF2 (3.3)	APOA4 (2.8)	APOA5 (2.8)	SORT1 (2.8)
KEGG_STARCH_AND_SUCROSE_METABOLISM	KEGG_STARCH_AND_SUCROSE_METABOLISM	0.000118	<0.01	UGT2B15 (5.4)	NAT2 (4.9)	ABCG5 (4.8)	ABCG8 (4.3)	TM6SF2 (4.3)	KHK (4.1)	CYP7A1 (3.8)	GSTM4 (3.5)	ABCB11 (3.4)	SPAG4 (3.2)
GO:0070201	regulation of establishment of protein localization	0.000119	<0.01	OSM (2.8)	LPL (2.5)	ALS2CR8 (2.5)	CCDC93 (2.4)	RPAP2 (2.4)	CMTM6 (2.2)	ZNF101 (2.2)	TRPS1 (2.2)	OBP2B (2.1)	COBLL1 (2.1)
ENSG00000110169	HPX PPI subnetwork	0.000121	<0.01	APOB (7.8)	APOA1 (7.5)	APOC3 (7.1)	ASGR1 (5.7)	LIPC (5.5)	TM4SF5 (5.2)	APOA5 (4.8)	ANGPTL3 (4.3)	APOA4 (4.0)	HP (3.9)
KEGG_COMPLEMENT_AND_COAGULATION_CASCADES	KEGG_COMPLEMENT_AND_COAGULATION_CASCADES	0.000121	<0.01	ANGPTL3 (8.3)	HP (7.7)	APOA5 (7.3)	ASGR1 (7.1)	LIPC (6.8)	APOC1 (6.1)	GCKR (5.8)	ABCB11 (5.8)	SLC22A1 (5.5)	APOA1 (5.5)
GO:0005625	soluble fraction	0.000121	<0.01	SARS (4.0)	MOSC1 (3.0)	GRINA (2.8)	GPAM (2.5)	VIM (2.4)	KHK (2.4)	SNX17 (2.2)	MAPRE3 (2.2)	TM6SF2 (2.2)	NPC1L1 (2.2)
REACTOME_GLUCOSE_METABOLISM	REACTOME_GLUCOSE_METABOLISM	0.000122	<0.01	BCKDK (4.9)	SPAG4 (4.7)	SYPL2 (4.4)	INSIG2 (4.2)	VLDLR (4.1)	GPAM (3.2)	TRIM54 (3.1)	FAM117B (2.9)	HP (2.8)	MOSC1 (2.8)
GO:0061008	hepaticobiliary system development	0.000122	<0.01	CYP7A1 (3.9)	HNF4A (3.4)	RAPH1 (3.2)	PCSK9 (3.0)	HNF1A (2.9)	ENSG00000244861 (2.9)	PPARA (2.8)	TIRAP (2.7)	ABCG5 (2.6)	MAP3K1 (2.6)
MP:0000465	gastrointestinal hemorrhage	0.000125	<0.01	ALDH2 (3.3)	NYNRIN (3.2)	HP (2.8)	UBASH3B (2.6)	SFN (2.4)	MAFB (2.2)	ASGR1 (2.1)	RASIP1 (2.0)	APOA5 (2.0)	FUT2 (2.0)
MP:0003725	increased autoantibody level	0.000128	<0.01	ABCA1 (3.0)	MAFB (2.8)	GFI1 (2.6)	TRAFD1 (2.6)	AFF1 (2.4)	APOC1 (2.4)	LIPC (2.1)	PARP10 (2.1)	SLC22A1 (2.1)	GCKR (2.1)
MP:0001764	abnormal homeostasis	0.00013	<0.01	SLC22A1 (4.0)	ABCG5 (4.0)	LPA (3.4)	HP (3.4)	APOA4 (3.3)	CITED2 (3.2)	BCKDK (3.2)	NAT2 (3.2)	APOC3 (3.1)	TM6SF2 (3.1)
ENSG00000110245	APOC3 PPI subnetwork	0.000134	<0.01	APOC3 (7.5)	APOA1 (6.8)	APOB (5.7)	NPC1L1 (5.0)	TM4SF5 (4.9)	APOC1 (4.9)	LIPC (4.4)	ASGR1 (4.3)	APOA4 (4.3)	ABCG5 (4.2)
ENSG00000215755	ENSG00000215755 PPI subnetwork	0.000134	<0.01	APOC3 (7.5)	APOA1 (6.8)	APOB (5.7)	NPC1L1 (5.0)	TM4SF5 (4.9)	APOC1 (4.9)	LIPC (4.4)	ASGR1 (4.3)	APOA4 (4.3)	ABCG5 (4.2)
ENSG00000167751	KLK2 PPI subnetwork	0.000136	<0.01	APOA5 (4.3)	ASGR1 (4.3)	APOA1 (3.8)	GCKR (3.7)	APOC1 (3.7)	LIPC (3.6)	SLC22A1 (3.4)	ENSG00000234945 (3.3)	ENSG00000236267 (3.3)	APOC3 (3.3)
ENSG00000185479	KRT6B PPI subnetwork	0.000137	<0.01	APOA1 (8.2)	APOB (7.5)	APOC3 (6.8)	ASGR1 (5.7)	LIPC (5.5)	APOA5 (5.2)	TM4SF5 (4.8)	ANGPTL3 (4.4)	HP (4.4)	APOC1 (3.7)
GO:0032368	regulation of lipid transport	0.000137	<0.01	ABCG8 (4.0)	TIMD4 (3.8)	NPC1L1 (3.8)	ABCG5 (3.7)	APOA4 (3.6)	TM6SF2 (3.2)	ENSG00000236267 (3.1)	TM4SF5 (3.0)	HSD3B7 (2.9)	NAT2 (2.9)
MP:0005023	abnormal wound healing	0.00014	<0.01	ANGPTL3 (5.2)	HP (5.0)	APOA1 (4.1)	APOA5 (4.1)	LIPC (3.9)	APOC3 (3.6)	APOB (3.5)	ASGR1 (3.4)	GCKR (3.4)	ABCG5 (3.3)
GO:0009746	response to hexose stimulus	0.000143	<0.01	MLXIPL (3.4)	GIPR (3.0)	HNF1A (2.7)	ENSG00000254235 (2.6)	KRTCAP3 (2.6)	TTC38 (2.5)	PCSK9 (2.5)	CITED2 (2.4)	UGT2B15 (2.3)	ABCG5 (2.3)
GO:0008158	hedgehog receptor activity	0.000144	<0.01	LDLR (6.6)	FADS2 (5.8)	FADS1 (5.4)	GLI2 (4.0)	PCSK9 (3.9)	HMGCR (3.0)	ST3GAL4 (2.9)	BNC2 (2.6)	CYP7A1 (2.6)	GCKR (2.4)
ENSG00000124006	OBSL1 PPI subnetwork	0.000145	<0.01	APOB (7.8)	APOA1 (7.6)	APOC3 (7.4)	ASGR1 (5.8)	LIPC (5.8)	APOA5 (5.1)	TM4SF5 (5.1)	ANGPTL3 (4.8)	HP (4.3)	APOC1 (4.0)
GO:0070279	vitamin B6 binding	0.000146	<0.01	APOA5 (5.2)	ANGPTL3 (4.6)	ABCB11 (4.3)	KHK (4.3)	SLC22A1 (4.2)	MOSC1 (3.9)	LPA (3.8)	TM6SF2 (3.7)	GCKR (3.6)	ALDH2 (3.5)
GO:0030170	pyridoxal phosphate binding	0.000146	<0.01	APOA5 (5.2)	ANGPTL3 (4.6)	ABCB11 (4.3)	KHK (4.3)	SLC22A1 (4.2)	MOSC1 (3.9)	LPA (3.8)	TM6SF2 (3.7)	GCKR (3.6)	ALDH2 (3.5)
GO:0008374	O-acyltransferase activity	0.000146	<0.01	MOSC1 (4.8)	TM6SF2 (4.6)	ABHD1 (4.2)	APOA4 (4.0)	NPC1L1 (4.0)	GPAM (3.9)	PPARG (3.3)	TM4SF5 (3.2)	SIDT2 (3.1)	FADS1 (2.9)
GO:0033692	cellular polysaccharide biosynthetic process	0.000149	<0.01	GIPR (2.6)	ZNF101 (2.5)	ENSG00000254235 (2.5)	GPR146 (2.4)	CYB561D1 (2.4)	C7orf50 (2.4)	ORAI3 (2.4)	SORT1 (2.4)	AMIGO1 (2.3)	LPA (2.3)
GO:0001889	liver development	0.000161	<0.01	CYP7A1 (4.0)	HNF4A (3.6)	PCSK9 (3.1)	RAPH1 (3.1)	HNF1A (3.0)	ENSG00000244861 (2.8)	TIRAP (2.8)	PPARA (2.7)	ABCG5 (2.6)	MAP3K1 (2.6)
GO:0005996	monosaccharide metabolic process	0.000164	<0.01	SPAG4 (4.8)	BCKDK (4.0)	FER1L4 (3.4)	INSIG2 (3.3)	GSTM4 (2.9)	VLDLR (2.9)	VKORC1 (2.8)	ENSG00000247595 (2.6)	SYPL2 (2.6)	ORAI3 (2.6)
GO:0070988	demethylation	0.000174	<0.01	NAT2 (4.0)	NPC1L1 (3.8)	ENSG00000236267 (3.7)	LPA (3.6)	ABCG8 (3.5)	HEATR7B1 (3.3)	ABCG5 (3.2)	SLC22A1 (3.1)	FAM117B (2.7)	UGT2B15 (2.7)
MP:0005178	increased circulating cholesterol level	0.000175	<0.01	MOSC1 (5.0)	APOB (4.8)	APOA4 (4.8)	APOC3 (4.4)	APOA5 (4.3)	APOC1 (4.3)	GPAM (3.6)	HNF4A (3.6)	LPL (3.5)	MLXIPL (3.4)
ENSG00000057593	F7 PPI subnetwork	0.000175	<0.01	ASGR1 (4.8)	LIPC (4.8)	ANGPTL3 (4.4)	APOA1 (4.3)	APOA5 (4.3)	APOC3 (4.1)	GCKR (4.0)	HP (3.7)	ABCB11 (3.7)	APOB (3.5)
GO:0044283	small molecule biosynthetic process	0.000176	<0.01	CYP7A1 (4.5)	ABHD1 (3.8)	ABCB11 (3.7)	MLXIPL (3.6)	KHK (3.4)	FADS2 (3.3)	TM6SF2 (3.1)	LPAL2 (3.1)	ENSG00000236267 (3.0)	LPA (2.9)
GO:0046470	phosphatidylcholine metabolic process	0.000179	<0.01	NR0B2 (3.4)	NPC1L1 (3.0)	LPA (3.0)	HAVCR1 (2.9)	LIPC (2.8)	ENSG00000236267 (2.8)	TM4SF5 (2.8)	C17orf57 (2.8)	TIMD4 (2.7)	APOA5 (2.7)
ENSG00000188994	ZNF292 PPI subnetwork	0.000182	<0.01	APOA1 (7.8)	APOB (7.7)	APOC3 (7.3)	ASGR1 (5.9)	LIPC (5.7)	TM4SF5 (5.1)	APOA5 (5.0)	ANGPTL3 (4.7)	HP (4.3)	APOC1 (4.1)
MP:0000603	pale liver	0.000182	<0.01	RHD (3.3)	MLXIPL (3.2)	PPARG (3.0)	ENSG00000244861 (2.9)	COBLL1 (2.9)	RHCE (2.7)	LPAR2 (2.7)	ORAI3 (2.6)	GRINA (2.6)	HSD3B7 (2.6)
ENSG00000204319	ENSG00000204319 PPI subnetwork	0.000188	<0.01	HP (4.9)	APOC1 (4.5)	ASGR1 (4.1)	LIPC (4.1)	ANGPTL3 (4.1)	APOA5 (3.9)	APOA1 (3.8)	APOC3 (3.5)	APOB (3.3)	GCKR (3.1)
GO:0031406	carboxylic acid binding	0.000189	<0.01	MOSC1 (4.6)	KHK (4.5)	APOA5 (4.3)	ANGPTL3 (4.3)	HNF4A (4.1)	APOC3 (4.0)	ABCB11 (3.8)	APOA1 (3.8)	APOC1 (3.6)	APOB (3.6)
ENSG00000107611	CUBN PPI subnetwork	0.000192	<0.01	APOB (7.1)	APOC3 (7.1)	ANGPTL3 (6.1)	TM4SF5 (5.7)	APOA1 (5.5)	APOA4 (5.1)	LIPC (4.8)	ASGR1 (4.6)	HNF4A (4.5)	NPC1L1 (3.6)
MP:0002078	abnormal glucose homeostasis	0.000196	<0.01	LPL (7.5)	GPAM (5.8)	MLXIPL (5.2)	PPARG (5.2)	MOSC1 (4.6)	TIMD4 (2.8)	VLDLR (2.7)	PPARA (2.7)	SLC22A3 (2.7)	GPR146 (2.4)
ENSG00000171401	KRT13 PPI subnetwork	0.000197	<0.01	APOB (8.1)	APOA1 (8.0)	APOC3 (7.6)	LIPC (5.9)	ASGR1 (5.8)	TM4SF5 (5.5)	APOA5 (5.2)	ANGPTL3 (4.9)	HP (4.5)	APOC1 (4.3)
ENSG00000173039	RELA PPI subnetwork	0.0002	<0.01	BCL3 (4.6)	TRIB1 (4.5)	ARID1A (3.0)	CPNE1 (2.8)	SETD1A (2.7)	OSM (2.6)	LIF (2.5)	BUD13 (2.5)	GTF3C2 (2.4)	TRAFD1 (2.4)
REACTOME_PHASE_1_:_FUNCTIONALIZATION_OF_COMPOUNDS	REACTOME_PHASE_1_:_FUNCTIONALIZATION_OF_COMPOUNDS	0.000201	<0.01	ABCB11 (6.9)	LPA (6.8)	SLC22A1 (6.7)	CYP7A1 (5.9)	GCKR (5.4)	ABCG5 (5.3)	NAT2 (5.0)	KHK (4.9)	TM6SF2 (4.9)	APOA5 (4.7)
GO:0005977	glycogen metabolic process	0.000202	<0.01	GIPR (4.5)	LPA (3.5)	SYPL2 (3.3)	LPAL2 (2.7)	ENSG00000254235 (2.5)	SORT1 (2.5)	CYP7A1 (2.5)	SGCD (2.5)	ZNF180 (2.3)	TSPAN16 (2.3)
GO:0008610	lipid biosynthetic process	0.000204	<0.01	FADS2 (6.4)	FADS1 (6.0)	HMGCR (5.6)	LDLR (5.4)	PCSK9 (4.3)	CYP7A1 (3.9)	LIPG (3.8)	ABHD1 (3.2)	GPAM (3.1)	NKPD1 (3.1)
GO:0042813	Wnt-activated receptor activity	0.000213	<0.01	CILP2 (4.7)	GLI2 (4.3)	BCAM (2.8)	CELSR2 (2.6)	GDF5 (2.5)	PVRL2 (2.5)	VLDLR (2.3)	FZD9 (2.2)	CYP26A1 (2.2)	AMIGO1 (2.2)
MP:0003566	abnormal cell adhesion	0.000218	<0.01	TAGLN (4.4)	FN1 (3.8)	VASP (3.5)	SDC1 (3.4)	EMILIN1 (3.0)	RAPH1 (2.9)	PLEC (2.7)	KANK2 (2.7)	SFN (2.6)	UBASH3B (2.4)
GO:0006073	cellular glucan metabolic process	0.000218	<0.01	GIPR (4.5)	SYPL2 (3.3)	LPA (3.3)	SORT1 (2.6)	LPAL2 (2.5)	SGCD (2.4)	CYP7A1 (2.4)	TSPAN16 (2.4)	ENSG00000254235 (2.3)	ZNF180 (2.2)
GO:0044042	glucan metabolic process	0.000218	<0.01	GIPR (4.5)	SYPL2 (3.3)	LPA (3.3)	SORT1 (2.6)	LPAL2 (2.5)	SGCD (2.4)	CYP7A1 (2.4)	TSPAN16 (2.4)	ENSG00000254235 (2.3)	ZNF180 (2.2)
REACTOME_SYNTHESIS_OF_BILE_ACIDS_AND_BILE_SALTS_VIA_7ALPHA:HYDROXYCHOLESTEROL	REACTOME_SYNTHESIS_OF_BILE_ACIDS_AND_BILE_SALTS_VIA_7ALPHA:HYDROXYCHOLESTEROL	0.00022	<0.01	APOA5 (8.5)	CYP7A1 (8.0)	ABCB11 (7.2)	ANGPTL3 (6.7)	SLC22A1 (5.9)	LPA (5.5)	ABCG8 (4.8)	ASGR1 (4.8)	ABCG5 (4.8)	KHK (4.6)
MP:0000292	distended pericardium	0.000225	<0.01	CELSR1 (2.9)	IFT172 (2.7)	GATAD2A (2.7)	NYNRIN (2.5)	PLCG1 (2.5)	ENSG00000238078 (2.4)	DOCK6 (2.4)	IGF2R (2.4)	ENSG00000241528 (2.3)	KANK2 (2.3)
ENSG00000211949	ENSG00000211949 PPI subnetwork	0.000243	<0.01	APOE (6.4)	APOC1 (4.9)	SFN (4.8)	APOC3 (4.4)	ASGR1 (4.1)	TIMD4 (4.1)	APOB (4.1)	LIPC (3.9)	GCKR (3.6)	HP (3.5)
MP:0011423	kidney cortex atrophy	0.000246	<0.01	SLC22A2 (5.3)	ENSG00000231768 (3.6)	KHK (3.0)	INSIG2 (2.9)	COBLL1 (2.8)	HNF4A (2.8)	TMED4 (2.8)	HAVCR1 (2.6)	APOA1 (2.5)	APOB (2.4)
REACTOME_SULFUR_AMINO_ACID_METABOLISM	REACTOME_SULFUR_AMINO_ACID_METABOLISM	0.000253	<0.01	SLC22A1 (3.5)	KHK (3.5)	APOA5 (3.4)	ABCB11 (3.4)	GCKR (3.2)	SLC22A2 (3.0)	ALDH2 (2.9)	HNF4A (2.6)	NFS1 (2.5)	TTC38 (2.5)
MP:0009355	increased liver triglyceride level	0.000262	<0.01	LPL (5.7)	FADS1 (5.5)	MLXIPL (5.4)	APOB (4.4)	GPAM (4.4)	MOSC1 (4.1)	PPARA (3.8)	TM6SF2 (3.6)	PPARG (3.6)	NPC1L1 (3.6)
MP:0001722	pale yolk sac	0.000263	<0.01	DOCK6 (3.9)	AFF1 (3.5)	KANK2 (3.4)	GATAD2A (3.3)	ATXN2 (3.3)	IRF2BP2 (3.2)	ARID1A (3.2)	RASIP1 (3.1)	RHCE (2.8)	PPARA (2.7)
ENSG00000118137	APOA1 PPI subnetwork	0.000265	<0.01	APOA1 (6.8)	APOC3 (6.5)	LIPC (6.1)	APOB (5.9)	APOA5 (5.8)	APOC1 (5.6)	ASGR1 (5.4)	ABCG5 (4.8)	TM4SF5 (4.8)	NPC1L1 (4.6)
ENSG00000215756	ENSG00000215756 PPI subnetwork	0.000265	<0.01	APOA1 (6.8)	APOC3 (6.5)	LIPC (6.1)	APOB (5.9)	APOA5 (5.8)	APOC1 (5.6)	ASGR1 (5.4)	ABCG5 (4.8)	TM4SF5 (4.8)	NPC1L1 (4.6)
KEGG_TRYPTOPHAN_METABOLISM	KEGG_TRYPTOPHAN_METABOLISM	0.00028	<0.05	KHK (5.0)	NAT2 (4.6)	SLC22A1 (4.2)	APOA5 (4.1)	CYP7A1 (3.7)	GSTM4 (3.7)	LPA (3.7)	MOSC1 (3.6)	TM6SF2 (3.6)	TTC38 (3.4)
GO:0009991	response to extracellular stimulus	0.000284	<0.05	TM6SF2 (3.0)	ABCG8 (2.8)	NPC1L1 (2.7)	NR0B2 (2.6)	GSTM4 (2.5)	APOA4 (2.4)	MLXIPL (2.3)	TM4SF5 (2.3)	ENSG00000241528 (2.3)	ABCG5 (2.3)
MP:0003567	abnormal fetal cardiomyocyte proliferation	0.000285	<0.05	NYNRIN (3.4)	NR0B2 (2.8)	CPNE1 (2.7)	TRAM2 (2.6)	BCAM (2.5)	MAP3K1 (2.4)	C11orf9 (2.3)	FER1L4 (2.2)	ATXN7L2 (2.2)	GPR146 (2.2)
ENSG00000158874	APOA2 PPI subnetwork	0.000287	<0.05	APOA1 (7.4)	APOA4 (6.8)	APOC3 (6.6)	APOC1 (6.2)	APOB (6.1)	TM4SF5 (4.8)	NPC1L1 (4.8)	LIPC (4.6)	ABCG5 (4.5)	ASGR1 (4.2)
ENSG00000117601	SERPINC1 PPI subnetwork	0.000296	<0.05	APOA5 (6.9)	ANGPTL3 (6.8)	LIPC (6.5)	ABCB11 (6.4)	ASGR1 (5.9)	APOC3 (5.6)	APOA1 (5.5)	HP (5.3)	CYP7A1 (4.8)	SLC22A1 (4.7)
GO:0034284	response to monosaccharide stimulus	0.000299	<0.05	MLXIPL (3.3)	GIPR (2.8)	KRTCAP3 (2.8)	HNF1A (2.8)	UGT2B15 (2.7)	TTC38 (2.5)	PCSK9 (2.4)	ENSG00000254235 (2.4)	ENSG00000247670 (2.3)	LIPG (2.3)
REACTOME_GLUCOSE_TRANSPORT	REACTOME_GLUCOSE_TRANSPORT	0.000299	<0.05	DOCK7 (3.7)	CAD (3.0)	GTF3C2 (2.9)	NAA25 (2.8)	GPN1 (2.7)	PKDREJ (2.6)	DDX56 (2.6)	LPA (2.6)	BUD13 (2.6)	RBM12 (2.5)
MP:0002551	abnormal blood coagulation	0.0003	<0.05	ASGR1 (6.5)	LIPC (6.4)	ANGPTL3 (5.6)	HP (5.4)	APOA5 (5.2)	APOC3 (4.6)	APOA1 (4.6)	ABCB11 (4.6)	GCKR (4.5)	GMPR (4.5)
ENSG00000163631	ALB PPI subnetwork	0.000305	<0.05	ANGPTL3 (6.6)	APOA1 (6.5)	LIPC (6.3)	APOC3 (6.0)	APOB (5.9)	APOA5 (5.7)	ASGR1 (5.5)	APOC1 (5.4)	HNF4A (4.9)	TM4SF5 (4.7)
REACTOME_HEXOSE_TRANSPORT	REACTOME_HEXOSE_TRANSPORT	0.00031	<0.05	DOCK7 (3.5)	KHK (3.1)	CAD (2.8)	PKDREJ (2.8)	GTF3C2 (2.8)	GPN1 (2.7)	NAA25 (2.7)	BUD13 (2.6)	DDX56 (2.5)	MLXIPL (2.5)
GO:0004497	monooxygenase activity	0.000311	<0.05	SLC22A1 (6.4)	LPA (6.1)	CYP7A1 (5.6)	KHK (5.3)	ABCB11 (5.2)	ABCG5 (4.9)	NAT2 (4.9)	GCKR (4.7)	ANGPTL3 (4.7)	HEATR7B1 (4.4)
GO:0042803	protein homodimerization activity	0.000313	<0.05	VLDLR (3.0)	APOC1 (2.8)	KANK2 (2.6)	ALDH2 (2.5)	TTC38 (2.5)	ST3GAL4 (2.5)	HNF4A (2.4)	RBKS (2.3)	HSD3B7 (2.3)	NPC1L1 (2.3)
ENSG00000170486	KRT72 PPI subnetwork	0.000321	<0.05	APOB (8.4)	APOC3 (8.2)	ASGR1 (6.7)	LIPC (6.6)	APOA1 (6.5)	APOC1 (6.4)	ANGPTL3 (4.8)	APOA4 (4.5)	APOA5 (4.4)	APOE (4.1)
ENSG00000101680	LAMA1 PPI subnetwork	0.000322	<0.05	BCAM (3.8)	KANK2 (3.4)	CELSR1 (2.6)	DOCK6 (2.6)	SDC1 (2.6)	PVRL2 (2.5)	TMED4 (2.5)	IGF2R (2.4)	C17orf57 (2.4)	FN1 (2.4)
MP:0001785	edema	0.000328	<0.05	RASIP1 (4.6)	BCAM (4.0)	DOCK6 (4.0)	NYNRIN (3.7)	PVRL2 (3.3)	HLX (2.8)	GPR146 (2.6)	TRIM54 (2.4)	TRAM2 (2.2)	IFT172 (2.1)
MP:0001853	heart inflammation	0.000344	<0.05	PKDREJ (3.4)	CITED2 (3.1)	APOE (2.8)	LIF (2.8)	BCL3 (2.6)	PARP10 (2.5)	GFI1 (2.5)	AFF1 (2.5)	TRAFD1 (2.4)	GPR146 (2.3)
GO:0016725	oxidoreductase activity, acting on CH or CH2 groups	0.00035	<0.05	NAT2 (7.8)	SLC22A1 (7.2)	ABCG5 (6.6)	LPA (6.4)	CYP7A1 (5.8)	APOA5 (5.1)	UGT2B15 (5.1)	ABCB11 (5.1)	ABCG8 (5.1)	TM6SF2 (5.0)
GO:0000062	fatty-acyl-CoA binding	0.00036	<0.05	ACAD10 (5.0)	PPARA (4.1)	MOSC1 (3.7)	NFS1 (3.5)	ABHD1 (3.3)	TTC38 (3.3)	BCKDK (2.9)	KHK (2.8)	RBKS (2.7)	GSTM4 (2.6)
GO:0034361	very-low-density lipoprotein particle	0.000376	<0.05	APOA1 (10.2)	APOC3 (9.0)	APOB (8.7)	APOC1 (8.2)	APOA4 (7.4)	LIPC (6.8)	APOA5 (6.4)	ASGR1 (6.2)	HP (5.4)	HNF4A (5.3)
GO:0034385	triglyceride-rich lipoprotein particle	0.000376	<0.05	APOA1 (10.2)	APOC3 (9.0)	APOB (8.7)	APOC1 (8.2)	APOA4 (7.4)	LIPC (6.8)	APOA5 (6.4)	ASGR1 (6.2)	HP (5.4)	HNF4A (5.3)
REACTOME_BMAL1CLOCKNPAS2_ACTIVATES_GENE_EXPRESSION	REACTOME_BMAL1CLOCKNPAS2_ACTIVATES_GENE_EXPRESSION	0.000376	<0.05	ZHX3 (4.1)	IRF2BP2 (3.5)	TRIB1 (3.5)	MTMR3 (3.1)	ARID1A (2.9)	AFF1 (2.6)	BCL7B (2.5)	FAM117B (2.5)	TTC39B (2.4)	SIK3 (2.4)
GO:0051223	regulation of protein transport	0.000377	<0.05	OSM (2.9)	ALS2CR8 (2.6)	CCDC93 (2.5)	LPL (2.4)	ZNF101 (2.4)	RPAP2 (2.2)	FAM118B (2.2)	TRPS1 (2.2)	ENSG00000234945 (2.1)	CMTM6 (2.1)
MP:0000596	abnormal liver development	0.00038	<0.05	TRIB1 (3.6)	C11orf9 (3.1)	HNF4A (3.1)	IRF2BP2 (3.1)	ENSG00000234945 (2.5)	DOCK7 (2.3)	KANK2 (2.3)	MAPKAPK5 (2.3)	CMTM7 (2.2)	PVR (2.1)
REACTOME_INTRINSIC_PATHWAY	REACTOME_INTRINSIC_PATHWAY	0.000386	<0.05	ANGPTL3 (6.4)	LIPC (6.4)	ASGR1 (5.2)	APOA5 (5.1)	LPA (4.9)	ABCB11 (4.9)	SLC22A1 (4.5)	HP (4.4)	HSD3B7 (4.0)	GCKR (3.9)
MP:0008254	increased megakaryocyte cell number	0.000387	<0.05	ABCG8 (4.4)	GMPR (4.1)	TM4SF5 (3.1)	RHCE (2.9)	RHD (2.9)	TTC39B (2.6)	GRINA (2.4)	CPNE1 (2.3)	ENSG00000247670 (2.2)	MTMR3 (2.2)
GO:0070330	aromatase activity	0.000388	<0.05	SLC22A1 (8.3)	NAT2 (6.3)	ABCB11 (6.2)	LPA (5.7)	ABCG8 (5.4)	ABCG5 (5.4)	GCKR (5.0)	TM6SF2 (4.9)	LPAL2 (4.6)	CYP7A1 (4.2)
GO:0005788	endoplasmic reticulum lumen	0.00039	<0.05	ERP29 (5.4)	SRPR (5.1)	TMEM214 (4.7)	TMED4 (4.5)	TBL2 (4.4)	VKORC1 (4.2)	ERGIC3 (4.0)	QPCTL (3.7)	UBA5 (3.6)	YIPF2 (3.6)
GO:0042593	glucose homeostasis	0.000392	<0.05	MLXIPL (3.2)	GIPR (3.1)	ST3GAL4 (2.6)	COBLL1 (2.5)	ENSG00000254235 (2.4)	HNF4A (2.2)	RNF215 (2.2)	LPAL2 (2.2)	GPAM (2.1)	PCSK9 (2.1)
GO:0033500	carbohydrate homeostasis	0.000392	<0.05	MLXIPL (3.2)	GIPR (3.1)	ST3GAL4 (2.6)	COBLL1 (2.5)	ENSG00000254235 (2.4)	HNF4A (2.2)	RNF215 (2.2)	LPAL2 (2.2)	GPAM (2.1)	PCSK9 (2.1)
MP:0002833	increased heart weight	0.000393	<0.05	TRIM54 (4.8)	BCAM (3.0)	SLC22A3 (2.4)	PKDREJ (2.3)	SGCD (2.3)	CEACAM19 (2.2)	NR0B2 (2.2)	OGDH (2.1)	PPARA (2.0)	SYPL2 (2.0)
GO:0006694	steroid biosynthetic process	0.000394	<0.05	FADS2 (7.3)	HMGCR (7.0)	LDLR (6.9)	FADS1 (6.6)	PCSK9 (5.7)	LIPG (4.9)	CYP7A1 (4.7)	ST3GAL4 (3.4)	ABHD1 (3.3)	TRAPPC6A (3.0)
GO:0009749	response to glucose stimulus	0.000397	<0.05	GIPR (3.5)	MLXIPL (3.4)	HNF1A (3.0)	PCSK9 (2.5)	TTC38 (2.4)	ENSG00000254235 (2.4)	HSD3B7 (2.3)	UCN (2.2)	KRTCAP3 (2.2)	HNF4A (2.2)
MP:0002875	decreased erythrocyte cell number	0.000398	<0.05	RHCE (8.4)	RHD (8.0)	GMPR (3.5)	TIMD4 (3.0)	C12orf51 (2.9)	GPR146 (2.5)	LIF (2.3)	UBASH3B (2.3)	AFF1 (2.0)	ABCA1 (2.0)
MP:0002743	glomerulonephritis	0.000402	<0.05	MAFB (4.4)	ABCA1 (3.1)	BCL3 (3.1)	TRIB1 (2.8)	AFF1 (2.6)	TIMD4 (2.6)	TOP1 (2.5)	APOE (2.4)	CMTM7 (2.3)	LIF (2.3)
ENSG00000174177	CTU2 PPI subnetwork	0.000403	<0.05	HMGCR (6.9)	LDLR (4.7)	HEATR7B1 (3.4)	LIPC (3.0)	APOA5 (2.9)	VASP (2.8)	ABCB11 (2.7)	GCKR (2.7)	LIPG (2.7)	FADS1 (2.5)
MP:0005048	thrombosis	0.000403	<0.05	ANGPTL3 (4.9)	ASGR1 (4.7)	GCKR (4.1)	LIPC (4.0)	APOB (3.8)	RHD (3.8)	APOA1 (3.8)	RHCE (3.7)	APOA5 (3.6)	APOC3 (3.3)
ENSG00000165630	PRPF18 PPI subnetwork	0.000412	<0.05	DHX38 (4.0)	DDX18 (3.6)	GTF3C2 (3.5)	NFS1 (3.4)	SF3A1 (3.1)	CEP250 (2.5)	SMARCA4 (2.5)	TOP1 (2.4)	RBM12 (2.4)	ATP13A1 (2.3)
GO:0097006	regulation of plasma lipoprotein particle levels	0.000412	<0.05	TIMD4 (3.9)	APOC1 (3.8)	APOA4 (3.8)	TM4SF5 (3.8)	ALS2CR8 (3.6)	ABCA1 (3.6)	APOE (3.6)	NPC1L1 (3.3)	MOSC1 (3.1)	LIPC (3.0)
ENSG00000186832	KRT16 PPI subnetwork	0.000417	<0.05	APOC3 (4.8)	ASGR1 (4.8)	APOB (4.7)	APOE (4.4)	HP (4.0)	LIPC (4.0)	GCKR (3.9)	ANGPTL3 (3.9)	APOA5 (3.7)	APOC1 (3.5)
MP:0005181	decreased circulating estradiol level	0.00045	<0.05	BNC2 (3.0)	CTF1 (2.8)	MYLIP (2.7)	KANK2 (2.6)	NR0B2 (2.5)	GPAM (2.4)	ST3GAL4 (2.2)	MLXIPL (2.2)	TRPS1 (2.2)	ENSG00000228642 (2.1)
GO:0000981	sequence-specific DNA binding RNA polymerase II transcription factor activity	0.000457	<0.05	TRIB1 (4.9)	IRF2BP2 (4.3)	GLI2 (3.2)	ARID1A (2.6)	PPARA (2.6)	ZFHX3 (2.6)	KANK2 (2.5)	CTF1 (2.3)	NR0B2 (2.3)	HNF4A (2.3)
KEGG_TYROSINE_METABOLISM	KEGG_TYROSINE_METABOLISM	0.000457	<0.05	APOA5 (4.4)	GCKR (4.0)	ABCB11 (3.9)	ANGPTL3 (3.5)	SLC22A1 (3.4)	HP (3.4)	ABCG5 (3.4)	UGT2B15 (3.3)	LPA (3.3)	ALDH2 (2.9)
REACTOME_INNATE_IMMUNE_SYSTEM	REACTOME_INNATE_IMMUNE_SYSTEM	0.000458	<0.05	OASL (6.9)	PARP10 (4.7)	BCL3 (3.6)	TRAFD1 (3.4)	HP (3.2)	LPA (2.8)	ASGR1 (2.5)	CMTM6 (2.4)	CSNK1G3 (2.2)	MAP3K1 (2.2)
MP:0001289	persistence of hyaloid vascular system	0.000459	<0.05	BCAM (3.8)	ENSG00000231768 (3.6)	SPAG4 (2.9)	CYP26A1 (2.9)	INSIG2 (2.8)	TRAM2 (2.8)	NYNRIN (2.6)	PVRL2 (2.5)	VLDLR (2.4)	RASIP1 (2.3)
ENSG00000198780	FAM169A PPI subnetwork	0.000462	<0.05	APOE (7.6)	APOB (6.1)	APOA4 (5.5)	ASGR1 (5.1)	APOC3 (5.1)	APOA1 (4.8)	LIPC (4.8)	APOC1 (4.7)	TIMD4 (4.6)	ABCA1 (4.2)
REACTOME_CIRCADIAN_CLOCK	REACTOME_CIRCADIAN_CLOCK	0.000474	<0.05	ZHX3 (3.9)	MTMR3 (3.8)	TRIB1 (3.4)	IRF2BP2 (3.4)	ARID1A (2.8)	AFF1 (2.8)	SIK3 (2.7)	BAZ1B (2.7)	KAT8 (2.6)	IFT172 (2.4)
ENSG00000034971	MYOC PPI subnetwork	0.000477	<0.05	VIM (6.8)	TAGLN (5.7)	FN1 (4.6)	APOE (4.1)	KANK2 (3.3)	CMTM7 (3.3)	APOC1 (3.1)	ABCA1 (2.8)	ORAI3 (2.7)	CMTM6 (2.6)
MP:0001915	intracranial hemorrhage	0.000477	<0.05	DOCK6 (3.3)	EMILIN1 (3.1)	TRAM2 (2.9)	FN1 (2.9)	RASIP1 (2.8)	AFF1 (2.6)	IGF2R (2.6)	PLEC (2.5)	ASGR1 (2.4)	NYNRIN (2.4)
KEGG_PPAR_SIGNALING_PATHWAY	KEGG_PPAR_SIGNALING_PATHWAY	0.000492	<0.05	PPARG (7.3)	LPL (7.0)	MOSC1 (5.7)	MLXIPL (5.5)	APOC1 (4.9)	GPAM (4.8)	APOA5 (4.7)	APOA4 (4.6)	KHK (4.4)	TM6SF2 (4.2)
GO:0071827	plasma lipoprotein particle organization	0.000492	<0.05	TM4SF5 (4.8)	APOA4 (4.6)	APOC1 (4.1)	APOE (3.8)	ABCG5 (3.7)	LIPC (3.7)	NPC1L1 (3.5)	NR0B2 (3.5)	APOA1 (3.5)	APOB (3.4)
GO:0071825	protein-lipid complex subunit organization	0.000492	<0.05	TM4SF5 (4.8)	APOA4 (4.6)	APOC1 (4.1)	APOE (3.8)	ABCG5 (3.7)	LIPC (3.7)	NPC1L1 (3.5)	NR0B2 (3.5)	APOA1 (3.5)	APOB (3.4)
MP:0008873	increased physiological sensitivity to xenobiotic	0.000497	<0.05	CYP7A1 (4.0)	SLC22A1 (3.7)	HEATR7B1 (3.6)	ABCG8 (3.5)	TM6SF2 (3.4)	SDCBP (3.1)	ABCG5 (2.9)	LPA (2.7)	RP1 (2.7)	GCKR (2.7)
KEGG_SULFUR_METABOLISM	KEGG_SULFUR_METABOLISM	0.000507	<0.05	SLC22A3 (3.5)	INSIG2 (2.9)	ALDH2 (2.7)	TM6SF2 (2.6)	GIPR (2.6)	CYP2W1 (2.5)	ENSG00000254235 (2.5)	DNAH10 (2.5)	KHK (2.5)	ASGR1 (2.4)
GO:0019218	regulation of steroid metabolic process	0.000507	<0.05	ST3GAL4 (3.8)	FADS2 (2.7)	ENSG00000223522 (2.6)	MLXIPL (2.6)	NR0B2 (2.5)	ENSG00000249093 (2.5)	ABHD1 (2.3)	FADS1 (2.3)	APOC1 (2.3)	GPAM (2.2)
ENSG00000171564	FGB PPI subnetwork	0.000513	<0.05	LIPC (7.1)	APOA1 (6.8)	APOB (6.7)	ANGPTL3 (6.6)	APOC3 (6.4)	APOA5 (6.1)	ASGR1 (5.9)	APOC1 (4.6)	HNF4A (4.6)	GCKR (4.4)
REACTOME_FORMATION_OF_FIBRIN_CLOT_CLOTTING_CASCADE	REACTOME_FORMATION_OF_FIBRIN_CLOT_CLOTTING_CASCADE	0.000516	<0.05	LIPC (7.8)	ANGPTL3 (7.7)	ASGR1 (7.3)	HP (6.6)	APOA5 (5.9)	ABCB11 (5.7)	APOA1 (5.3)	APOC3 (5.2)	APOB (4.7)	GCKR (4.7)
ENSG00000211896	ENSG00000211896 PPI subnetwork	0.000519	<0.05	APOE (4.5)	APOC1 (3.9)	TIMD4 (3.7)	ABCA1 (3.3)	MAFB (2.9)	FAM46B (2.7)	GCKR (2.7)	FER1L4 (2.3)	NKPD1 (2.2)	VMO1 (2.2)
GO:0005504	fatty acid binding	0.000522	<0.05	LPL (5.2)	MOSC1 (5.0)	PPARG (4.8)	MLXIPL (4.3)	APOA1 (4.2)	APOB (4.2)	APOA4 (4.0)	APOC3 (4.0)	PPARA (3.8)	APOE (3.7)
ENSG00000113889	KNG1 PPI subnetwork	0.000523	<0.05	ANGPTL3 (6.6)	HP (4.6)	LIPC (4.5)	ASGR1 (4.0)	LPA (4.0)	HNF4A (3.8)	GCKR (3.8)	APOA5 (3.5)	ABCB11 (3.5)	UGT2B15 (3.1)
ENSG00000131187	F12 PPI subnetwork	0.000531	<0.05	ANGPTL3 (7.3)	LIPC (5.7)	HP (5.5)	APOA5 (4.8)	SLC22A1 (4.4)	GCKR (4.4)	ASGR1 (4.2)	APOE (3.9)	APOC1 (3.7)	CYP7A1 (3.5)
GO:0019318	hexose metabolic process	0.000534	<0.05	SPAG4 (5.0)	BCKDK (4.2)	INSIG2 (3.7)	FER1L4 (3.4)	ABHD1 (3.1)	ENSG00000247595 (3.1)	VLDLR (3.0)	FAM117B (2.8)	SYPL2 (2.7)	GSTM4 (2.7)
MP:0001787	pericardial edema	0.000535	<0.05	SLC30A3 (3.1)	ENSG00000241528 (3.0)	ENSG00000229043 (2.7)	CYP26A1 (2.6)	RHD (2.5)	COL4A3BP (2.4)	RASIP1 (2.4)	DOCK6 (2.3)	ENSG00000256731 (2.3)	EVI5 (2.2)
MP:0001556	increased circulating HDL cholesterol level	0.000541	<0.05	APOC1 (5.0)	FADS2 (4.7)	FADS1 (4.6)	GPAM (4.5)	MOSC1 (4.4)	COBLL1 (4.0)	HMGCR (3.9)	PPARG (3.6)	NR0B2 (3.2)	LPL (3.0)
MP:0002874	decreased hemoglobin content	0.000543	<0.05	RHD (10.0)	RHCE (9.6)	GMPR (3.7)	GPR146 (3.4)	TIMD4 (3.3)	MAFB (2.8)	PVR (2.4)	SDCBP (2.4)	RASIP1 (2.3)	UCN (2.2)
GO:0016701	oxidoreductase activity, acting on single donors with incorporation of molecular oxygen	0.000547	<0.05	SPAG4 (5.1)	TBL2 (4.7)	APOA5 (3.4)	INSIG2 (3.3)	VKORC1 (3.2)	VLDLR (3.1)	GPR146 (2.8)	TTC39B (2.6)	EMILIN1 (2.4)	IFT172 (2.2)
GO:0015918	sterol transport	0.000551	<0.05	APOA4 (4.6)	ABCG8 (4.6)	TM4SF5 (4.4)	ABCG5 (4.1)	NR0B2 (3.7)	NPC1L1 (3.6)	ENSG00000236267 (3.3)	TM6SF2 (3.3)	MLXIPL (3.3)	TIMD4 (3.3)
MP:0008705	increased interleukin-6 secretion	0.000556	<0.05	OASL (4.0)	ABCA6 (3.5)	GMIP (3.4)	CMTM7 (3.2)	ALDH2 (3.1)	MOSC1 (2.9)	TRIB1 (2.9)	ZDHHC18 (2.7)	BCL3 (2.7)	CSNK1G3 (2.4)
GO:0052689	carboxylic ester hydrolase activity	0.000559	<0.05	APOC1 (3.7)	SLC22A3 (3.7)	TM6SF2 (3.5)	MLXIPL (3.3)	SLC22A1 (3.2)	NKPD1 (3.0)	UGT2B15 (3.0)	MOSC1 (3.0)	CYP7A1 (3.0)	NAT2 (2.9)
ENSG00000128272	ATF4 PPI subnetwork	0.000566	<0.05	TRIB1 (5.4)	SARS (4.4)	CITED2 (4.0)	ZFAND2A (3.6)	VLDLR (3.6)	OSM (3.3)	N4BP2L1 (3.2)	IRF2BP2 (2.8)	MAFB (2.8)	BCL3 (2.7)
REACTOME_METABOLISM_OF_VITAMINS_AND_COFACTORS	REACTOME_METABOLISM_OF_VITAMINS_AND_COFACTORS	0.000569	<0.05	GPAM (3.9)	C2orf43 (3.6)	GSTM4 (3.6)	ABHD1 (3.2)	TM6SF2 (3.2)	KHK (3.2)	MOSC1 (3.0)	DHODH (3.0)	FOXRED1 (2.9)	ABCG8 (2.7)
REACTOME_METABOLISM_OF_WATER:SOLUBLE_VITAMINS_AND_COFACTORS	REACTOME_METABOLISM_OF_WATER:SOLUBLE_VITAMINS_AND_COFACTORS	0.000569	<0.05	GPAM (3.9)	C2orf43 (3.6)	GSTM4 (3.6)	ABHD1 (3.2)	TM6SF2 (3.2)	KHK (3.2)	MOSC1 (3.0)	DHODH (3.0)	FOXRED1 (2.9)	ABCG8 (2.7)
GO:0048037	cofactor binding	0.00057	<0.05	NFS1 (4.7)	GSTM4 (4.7)	ALDH2 (4.5)	KHK (4.5)	FOXRED1 (4.3)	ACAD10 (3.8)	MOSC1 (3.7)	SLC22A1 (3.4)	ABCB11 (3.4)	PPARA (3.3)
ENSG00000144908	ALDH1L1 PPI subnetwork	0.000573	<0.05	ANGPTL3 (3.4)	HBS1L (3.1)	RBM39 (3.0)	LIPC (2.6)	APOC3 (2.5)	APOA5 (2.5)	OGDH (2.4)	DDX56 (2.3)	APOA1 (2.3)	CYP7A1 (2.2)
REACTOME_ABCA_TRANSPORTERS_IN_LIPID_HOMEOSTASIS	REACTOME_ABCA_TRANSPORTERS_IN_LIPID_HOMEOSTASIS	0.000586	<0.05	ABCG8 (6.9)	ABCG5 (6.8)	APOA4 (6.1)	APOC3 (4.9)	APOB (4.8)	NPC1L1 (4.6)	ABCA6 (4.0)	TM4SF5 (3.8)	TM6SF2 (3.8)	FAM69A (3.7)
MP:0001935	decreased litter size	0.000607	<0.05	FN1 (3.5)	CYP26A1 (3.4)	APOA1 (3.1)	DNAH10 (3.0)	APOB (2.6)	RASIP1 (2.6)	LIF (2.4)	PLEKHH2 (2.4)	TRIB1 (2.4)	DNAJC5G (2.4)
GO:0050660	flavin adenine dinucleotide binding	0.000609	<0.05	NFS1 (4.6)	ALDH2 (4.5)	FOXRED1 (4.4)	ACAD10 (3.8)	KHK (3.3)	MOSC1 (3.3)	TTC38 (3.1)	HP (3.1)	ABCB11 (3.0)	GSTM4 (2.8)
GO:0016638	oxidoreductase activity, acting on the CH-NH2 group of donors	0.000617	<0.05	ANGPTL3 (3.9)	FN1 (3.6)	KHK (3.4)	SLC22A1 (3.1)	LIPC (3.1)	EMILIN1 (3.0)	CGREF1 (3.0)	MOSC1 (3.0)	SLC22A2 (2.9)	HNF4A (2.8)
ENSG00000198734	F5 PPI subnetwork	0.000621	<0.05	HP (7.1)	ASGR1 (5.4)	LIPC (5.1)	APOA5 (4.3)	APOB (4.1)	GCKR (3.8)	NR0B2 (3.8)	APOC3 (3.7)	HNF4A (3.6)	APOA1 (3.6)
GO:0071383	cellular response to steroid hormone stimulus	0.000626	<0.05	HNF1A (3.7)	PPARA (3.4)	ABCG8 (3.3)	TTC38 (2.8)	LPIN3 (2.7)	CYP7A1 (2.5)	UGT2B15 (2.5)	GSTM4 (2.4)	MAMSTR (2.4)	ABO (2.3)
GO:0032374	regulation of cholesterol transport	0.000627	<0.05	ABCG8 (4.8)	ABCG5 (4.4)	APOA4 (4.0)	TIMD4 (4.0)	NPC1L1 (3.8)	TM6SF2 (3.5)	TM4SF5 (3.5)	APOC1 (3.3)	MLXIPL (3.2)	GEMIN7 (3.1)
GO:0032371	regulation of sterol transport	0.000627	<0.05	ABCG8 (4.8)	ABCG5 (4.4)	APOA4 (4.0)	TIMD4 (4.0)	NPC1L1 (3.8)	TM6SF2 (3.5)	TM4SF5 (3.5)	APOC1 (3.3)	MLXIPL (3.2)	GEMIN7 (3.1)
MP:0004502	decreased incidence of chemically-induced tumors	0.000631	<0.05	OSM (4.0)	PVRL2 (3.9)	LIF (3.6)	BCL3 (3.2)	GCKR (2.6)	HLX (2.5)	MAMSTR (2.4)	TTC39B (2.4)	BNC2 (2.2)	GDF5 (2.2)
ENSG00000017427	IGF1 PPI subnetwork	0.000645	<0.05	MYLIP (4.7)	LPA (3.8)	HLX (3.2)	APOE (3.2)	C1orf63 (3.2)	APOA5 (2.9)	DOCK6 (2.9)	RBM39 (2.8)	GCKR (2.7)	BNC2 (2.6)
GO:0016712	oxidoreductase activity, acting on paired donors, with incorporation or reduction of molecular oxygen, reduced flavin or flavoprotein as one donor, and incorporation of one atom of oxygen	0.000646	<0.05	SLC22A1 (8.7)	ABCB11 (7.0)	NAT2 (6.6)	LPA (6.2)	ABCG5 (6.1)	ABCG8 (5.5)	TM6SF2 (5.3)	GCKR (5.2)	CYP7A1 (5.0)	LPAL2 (4.6)
GO:0031667	response to nutrient levels	0.000655	<0.05	TM6SF2 (3.0)	NPC1L1 (2.9)	ENSG00000241528 (2.8)	ABCG8 (2.7)	GSTM4 (2.6)	MLXIPL (2.6)	APOA4 (2.5)	NR0B2 (2.5)	FADS2 (2.4)	OBP2B (2.2)
REACTOME_XENOBIOTICS	REACTOME_XENOBIOTICS	0.00066	<0.05	SLC22A1 (11.2)	NAT2 (8.0)	LPA (7.8)	ABCG5 (7.8)	ABCB11 (7.3)	TM6SF2 (6.8)	ABCG8 (6.1)	GCKR (5.9)	APOA5 (5.8)	NPC1L1 (5.7)
ENSG00000132464	ENAM PPI subnetwork	0.000662	<0.05	VKORC1 (3.7)	ASGR1 (3.6)	APOB (3.3)	APOA1 (3.2)	CILP2 (3.2)	ERP29 (3.1)	APOC3 (3.1)	FN1 (3.0)	ANGPTL3 (3.0)	LIPC (3.0)
MP:0001716	abnormal placenta labyrinth morphology	0.000674	<0.05	PRSS8 (4.1)	SDC1 (3.6)	MAP3K1 (3.4)	C1orf172 (3.0)	FN1 (3.0)	DNM2 (2.7)	PVRL2 (2.4)	CMTM6 (2.4)	HNF4A (2.4)	APOB (2.4)
MP:0004993	decreased bone resorption	0.000681	<0.05	GFI1 (3.2)	SGCD (2.8)	ABCA6 (2.8)	CGREF1 (2.7)	GMIP (2.6)	LPL (2.5)	FRK (2.4)	ENSG00000228044 (2.3)	DNM2 (2.2)	KCNK17 (2.2)
MP:0002419	abnormal innate immunity	0.000683	<0.05	TRIB1 (5.3)	OSM (4.3)	HP (3.6)	MAFB (3.5)	BCL3 (3.4)	PVR (3.2)	GCKR (2.7)	NR0B2 (2.7)	ASGR1 (2.6)	HLX (2.6)
MP:0001711	abnormal placenta morphology	0.000683	<0.05	ABCA1 (3.8)	MTMR3 (3.6)	PRSS8 (3.1)	ASGR1 (2.9)	CBLC (2.9)	MOSC1 (2.7)	APOB (2.7)	MAP3K1 (2.6)	PTPN11 (2.5)	TRIB1 (2.4)
GO:0015718	monocarboxylic acid transport	0.000686	<0.05	UGT2B15 (4.1)	ABCB11 (3.7)	TM6SF2 (3.6)	ABHD1 (3.5)	NAT2 (3.1)	ABCG8 (3.1)	TTC38 (3.1)	CGREF1 (2.9)	PPARA (2.8)	CYP7A1 (2.7)
KEGG_PRIMARY_BILE_ACID_BIOSYNTHESIS	KEGG_PRIMARY_BILE_ACID_BIOSYNTHESIS	0.000689	<0.05	LPA (7.5)	CYP7A1 (7.1)	ABCB11 (6.7)	APOA5 (6.6)	SLC22A1 (5.4)	ANGPTL3 (5.2)	GCKR (4.7)	NAT2 (4.7)	ABCA6 (4.4)	HP (4.1)
KEGG_MATURITY_ONSET_DIABETES_OF_THE_YOUNG	KEGG_MATURITY_ONSET_DIABETES_OF_THE_YOUNG	0.000693	<0.05	HNF4A (5.5)	GIPR (5.1)	MLXIPL (4.5)	HNF1A (4.4)	C11orf9 (3.6)	PCSK9 (3.5)	ABO (3.4)	UGT2B15 (3.3)	KIAA1324 (3.1)	CYP7A1 (3.1)
GO:0045334	clathrin-coated endocytic vesicle	0.000707	<0.05	HMGCR (3.1)	HNF4A (2.9)	APOC3 (2.5)	FADS1 (2.5)	PLCG1 (2.4)	APOA4 (2.4)	PPP1R37 (2.4)	FADS2 (2.4)	EVI5 (2.4)	OGDH (2.2)
GO:0004857	enzyme inhibitor activity	0.000722	<0.05	APOB (5.6)	HP (5.3)	APOA1 (5.3)	ASGR1 (5.1)	LIPC (4.8)	APOA5 (4.3)	APOC3 (4.2)	APOC1 (4.1)	GCKR (3.5)	SFN (3.5)
ENSG00000125998	FAM83C PPI subnetwork	0.000725	<0.05	APOE (7.6)	APOB (6.2)	APOA4 (5.3)	ASGR1 (5.2)	APOC3 (5.1)	APOA1 (4.8)	TIMD4 (4.6)	LIPC (4.6)	APOC1 (4.6)	ABCA1 (4.2)
GO:0043691	reverse cholesterol transport	0.000738	<0.05	TM4SF5 (4.3)	LIPC (4.1)	APOC1 (3.9)	APOA4 (3.8)	ABCA1 (3.6)	HAVCR1 (3.5)	APOB (3.4)	TIMD4 (3.3)	NR0B2 (3.2)	ASGR1 (3.0)
ENSG00000000971	CFH PPI subnetwork	0.000759	<0.05	HP (5.7)	ANGPTL3 (4.8)	LPA (4.3)	LIPC (4.1)	GCKR (4.1)	ABCB11 (3.7)	DHODH (3.6)	APOA5 (3.5)	ASGR1 (3.1)	FNDC4 (3.0)
ENSG00000088926	F11 PPI subnetwork	0.000765	<0.05	ANGPTL3 (7.3)	LIPC (6.4)	APOA5 (5.9)	ASGR1 (5.8)	ABCB11 (5.4)	GCKR (5.4)	LPA (5.0)	HP (4.7)	APOA1 (4.7)	SLC22A1 (4.4)
MP:0005416	abnormal circulating protein level	0.000767	<0.05	APOC1 (4.4)	APOA5 (4.1)	SLC22A1 (4.1)	ANGPTL3 (3.9)	HP (3.9)	APOC3 (3.8)	APOA1 (3.5)	VKORC1 (3.5)	APOB (3.4)	INSIG2 (3.2)
REACTOME_SYNTHESIS_OF_BILE_ACIDS_AND_BILE_SALTS	REACTOME_SYNTHESIS_OF_BILE_ACIDS_AND_BILE_SALTS	0.000769	<0.05	CYP7A1 (7.0)	APOA5 (6.9)	ABCB11 (6.4)	LPA (6.4)	ANGPTL3 (6.0)	SLC22A1 (5.8)	LPAL2 (4.2)	HP (4.2)	GCKR (4.1)	KHK (4.0)
MP:0001846	increased inflammatory response	0.00077	<0.05	BCL3 (4.0)	VASP (3.7)	LIF (3.6)	TIMD4 (3.5)	ABCA1 (3.0)	MAFB (3.0)	PLEC (2.9)	GMIP (2.9)	SDCBP (2.8)	SH2B3 (2.5)
ENSG00000164751	PEX2 PPI subnetwork	0.00077	<0.05	PIGV (5.6)	C2orf28 (3.7)	LIPG (3.2)	CCDC121 (3.2)	CYP7A1 (3.0)	HBS1L (3.0)	AGBL5 (2.9)	FADS2 (2.9)	GPAM (2.9)	LDLR (2.9)
GO:0034446	substrate adhesion-dependent cell spreading	0.000788	<0.05	FAM46B (3.9)	PLEKHH2 (3.4)	TRAM2 (2.9)	LPIN3 (2.7)	KANK2 (2.5)	C22orf40 (2.2)	ZNF664 (2.1)	ENSG00000228642 (2.1)	QPCTL (2.0)	ABI2 (2.0)
MP:0005331	insulin resistance	0.00079	<0.05	LPL (6.1)	MLXIPL (5.6)	GPAM (5.5)	PPARG (4.8)	MOSC1 (3.4)	NPC1L1 (3.2)	GPR146 (3.2)	GIPR (2.9)	PCSK9 (2.6)	APOC1 (2.5)
MP:0005459	decreased percent body fat	0.000792	<0.05	PPARG (4.1)	LPL (3.9)	MLXIPL (3.7)	TRIB1 (3.4)	FAM117B (2.9)	CYP20A1 (2.9)	MOSC1 (2.5)	SORT1 (2.3)	GPAM (2.3)	COBLL1 (2.2)
MP:0003909	increased eating behavior	0.000794	<0.05	GPAM (5.2)	LPL (4.5)	NPC1L1 (4.2)	MOSC1 (4.1)	APOA4 (4.1)	PPARG (3.6)	MLXIPL (3.4)	HP (2.8)	TM6SF2 (2.7)	HSD3B7 (2.6)
REACTOME_CYTOCHROME_P450_:_ARRANGED_BY_SUBSTRATE_TYPE	REACTOME_CYTOCHROME_P450_:_ARRANGED_BY_SUBSTRATE_TYPE	0.000799	<0.05	SLC22A1 (8.0)	LPA (7.3)	ABCB11 (6.1)	CYP7A1 (6.0)	NAT2 (5.9)	GCKR (5.8)	ABCG5 (5.3)	TM6SF2 (5.3)	APOA5 (5.1)	HEATR7B1 (5.0)
MP:0004952	increased spleen weight	0.000814	<0.05	RHCE (8.4)	RHD (8.2)	TIMD4 (5.3)	MAFB (3.9)	GPR146 (3.1)	GMIP (2.9)	GRINA (2.8)	TRIB1 (2.7)	VASP (2.7)	LIF (2.4)
ENSG00000154134	ROBO3 PPI subnetwork	0.000821	<0.05	APOE (7.8)	APOB (6.2)	APOA4 (5.4)	APOC3 (5.2)	ASGR1 (5.2)	TIMD4 (4.9)	APOA1 (4.8)	APOC1 (4.8)	LIPC (4.5)	ABCA1 (4.3)
GO:0019200	carbohydrate kinase activity	0.000835	<0.05	SPAG4 (4.9)	INSIG2 (4.3)	TBL2 (4.1)	BRE (3.5)	VLDLR (3.4)	EFHC1 (3.3)	IFT172 (3.0)	DHODH (3.0)	MOSC1 (2.6)	TRAPPC6A (2.6)
GO:0016830	carbon-carbon lyase activity	0.000881	<0.05	KHK (4.4)	FADS2 (3.9)	FADS1 (3.6)	SLC22A2 (3.5)	GPAM (3.5)	DHODH (3.3)	HMGCR (3.3)	TRAPPC6A (3.1)	TTC38 (3.1)	BRE (2.8)
GO:0018904	organic ether metabolic process	0.000884	<0.05	PPARG (4.5)	GPAM (4.5)	MLXIPL (4.3)	MOSC1 (4.2)	PCSK9 (3.6)	FADS1 (3.6)	NPC1L1 (3.6)	FADS2 (3.5)	HMGCR (3.5)	ENSG00000223522 (3.4)
MP:0004777	abnormal phospholipid level	0.000891	<0.05	ABCG8 (6.5)	APOC1 (5.3)	ABCA1 (4.7)	MYLIP (3.7)	LIPG (3.6)	GPAM (3.5)	HP (3.4)	PPARG (3.3)	COL4A3BP (3.2)	APOA5 (3.1)
GO:0006006	glucose metabolic process	0.000894	<0.05	SPAG4 (4.1)	INSIG2 (3.8)	ENSG00000247595 (3.7)	BCKDK (3.6)	VLDLR (3.3)	GSTM4 (2.8)	SYPL2 (2.8)	MLXIPL (2.8)	FER1L4 (2.7)	GIPR (2.6)
ENSG00000125730	C3 PPI subnetwork	0.000902	<0.05	HP (6.7)	LPA (5.5)	ANGPTL3 (5.4)	APOA5 (4.6)	ABCA6 (4.2)	GCKR (4.0)	ABCB11 (4.0)	SLC22A1 (4.0)	TIMD4 (3.6)	ASGR1 (3.6)
MP:0010027	increased liver cholesterol level	0.000906	<0.05	FADS1 (6.9)	FADS2 (6.6)	HMGCR (5.9)	PCSK9 (5.8)	APOA4 (4.5)	APOC1 (4.2)	APOB (4.0)	NPC1L1 (3.7)	TM6SF2 (3.6)	LDLR (3.5)
GO:0010906	regulation of glucose metabolic process	0.00091	<0.05	ENSG00000254235 (4.1)	VLDLR (2.9)	GIPR (2.9)	LPA (2.8)	ENSG00000247595 (2.6)	HNF1A (2.6)	SLC22A3 (2.4)	CYP7A1 (2.3)	C20orf152 (2.2)	GPAM (2.2)
GO:0030301	cholesterol transport	0.000927	<0.05	APOA4 (4.6)	ABCG8 (4.5)	TM4SF5 (4.4)	ABCG5 (4.1)	NR0B2 (3.8)	NPC1L1 (3.7)	TIMD4 (3.4)	TM6SF2 (3.3)	MLXIPL (3.2)	ENSG00000236267 (3.2)
GO:0008329	pattern recognition receptor activity	0.000929	<0.05	MAFB (5.4)	TIMD4 (4.1)	HP (3.7)	FUT2 (3.7)	MYLIP (2.8)	LPL (2.8)	HLX (2.7)	VMO1 (2.4)	ASGR1 (2.3)	ABCG5 (2.1)
GO:0003714	transcription corepressor activity	0.000932	<0.05	IRF2BP2 (4.5)	CITED2 (4.3)	ARID1A (4.0)	ATXN2 (2.6)	TRIB1 (2.6)	SP4 (2.5)	SPTY2D1 (2.5)	GATAD2A (2.4)	PPP1R37 (2.3)	SETD1A (2.3)
GO:0051170	nuclear import	0.000933	<0.05	ENSG00000254235 (2.8)	NBEAL1 (2.3)	ENSG00000235545 (2.2)	USP24 (2.2)	PHF20 (2.2)	CTF1 (2.1)	GATAD2A (2.0)	ZFHX3 (2.0)	OSM (2.0)	ALS2CR8 (2.0)
ENSG00000185010	F8 PPI subnetwork	0.000944	<0.05	ASGR1 (6.4)	LIPC (5.2)	ANGPTL3 (4.5)	APOA5 (4.5)	APOA1 (4.4)	APOB (4.0)	APOC3 (4.0)	HP (3.9)	SLC22A1 (3.9)	GCKR (3.6)
ENSG00000084674	APOB PPI subnetwork	0.000963	<0.05	APOB (5.9)	ZFAND2A (5.3)	APOA4 (5.1)	APOC1 (4.5)	APOC3 (4.5)	APOA1 (4.4)	UBA5 (4.3)	SRPR (3.7)	TM4SF5 (3.5)	ASGR1 (3.4)
GO:0016209	antioxidant activity	0.000969	<0.05	ALDH2 (4.0)	MOSC1 (4.0)	GSTM4 (3.9)	RHD (3.4)	ABHD1 (3.3)	C4orf36 (3.0)	HP (2.9)	LIPG (2.4)	PSMA5 (2.3)	APOC1 (2.3)
GO:0016702	oxidoreductase activity, acting on single donors with incorporation of molecular oxygen, incorporation of two atoms of oxygen	0.000977	<0.05	SPAG4 (5.0)	TBL2 (4.5)	INSIG2 (3.5)	APOA5 (3.3)	VLDLR (3.1)	VKORC1 (3.0)	GPR146 (2.9)	TTC39B (2.7)	EMILIN1 (2.4)	SUPT7L (2.3)
GO:0051213	dioxygenase activity	0.000987	<0.05	SPAG4 (4.9)	TBL2 (4.6)	INSIG2 (3.5)	VKORC1 (3.3)	VLDLR (3.3)	APOA5 (3.2)	GPR146 (2.8)	TTC39B (2.6)	EMILIN1 (2.5)	C2orf28 (2.3)
GO:0015924	mannosyl-oligosaccharide mannosidase activity	0.000988	<0.05	QPCTL (4.0)	TRAM2 (3.4)	PIGV (3.3)	ERP29 (3.0)	CMTM6 (2.9)	FAM69A (2.8)	ORAI3 (2.6)	UBA5 (2.5)	LIPG (2.4)	SDC1 (2.3)
GO:0006606	protein import into nucleus	0.000997	<0.05	ENSG00000254235 (2.8)	NBEAL1 (2.2)	ENSG00000235545 (2.2)	CTF1 (2.2)	PHF20 (2.2)	USP24 (2.1)	ALS2CR8 (2.1)	OSM (2.0)	GATAD2A (2.0)	ENSG00000234945 (1.9)
ENSG00000136250	AOAH PPI subnetwork	0.00103	<0.05	SFN (5.4)	APOC3 (5.3)	APOB (5.1)	ASGR1 (5.0)	LIPC (4.4)	BCAM (4.1)	APOA1 (4.1)	APOE (3.9)	HP (3.7)	APOC1 (3.5)
ENSG00000115414	FN1 PPI subnetwork	0.00103	<0.05	FN1 (5.4)	EMILIN1 (4.3)	TAGLN (4.2)	VIM (3.6)	CILP2 (3.5)	APOE (3.5)	APOC1 (2.6)	ABCG5 (2.6)	SDC1 (2.6)	LIPG (2.6)
ENSG00000171105	INSR PPI subnetwork	0.00103	<0.05	PPARG (4.3)	UBASH3B (4.1)	CPNE1 (3.2)	SP4 (3.1)	TRIB1 (2.7)	CSNK1G3 (2.6)	SNORA66 (2.5)	HLX (2.4)	RAPH1 (2.3)	AFF1 (2.3)
GO:0017187	peptidyl-glutamic acid carboxylation	0.00105	<0.05	LPAL2 (4.8)	LPA (4.3)	LIPC (4.2)	ABO (4.1)	HNF1A (3.6)	ASGR1 (3.6)	ANGPTL3 (3.6)	GCKR (3.6)	ABCB11 (3.5)	SLC22A1 (3.4)
GO:0018214	protein carboxylation	0.00105	<0.05	LPAL2 (4.8)	LPA (4.3)	LIPC (4.2)	ABO (4.1)	HNF1A (3.6)	ASGR1 (3.6)	ANGPTL3 (3.6)	GCKR (3.6)	ABCB11 (3.5)	SLC22A1 (3.4)
GO:0003705	RNA polymerase II distal enhancer sequence-specific DNA binding transcription factor activity	0.00105	<0.05	IRF2BP2 (4.2)	TRIB1 (3.1)	HNF1A (2.9)	HLX (2.7)	FZD9 (2.7)	GLI2 (2.7)	KANK2 (2.4)	NR0B2 (2.4)	ZFHX3 (2.4)	SETD1A (2.3)
MP:0002079	increased circulating insulin level	0.00106	<0.05	GPAM (6.2)	MLXIPL (5.7)	LPL (5.2)	MOSC1 (4.4)	PPARG (3.6)	NR0B2 (2.9)	GIPR (2.7)	NPC1L1 (2.7)	KIAA1324 (2.7)	ENSG00000254235 (2.4)
ENSG00000132703	APCS PPI subnetwork	0.00106	<0.05	HP (4.9)	APOE (4.4)	APOC1 (4.1)	ANGPTL3 (4.1)	SLC22A1 (3.9)	LPA (3.8)	ASGR1 (3.7)	APOA5 (3.6)	ABCB11 (3.3)	TIMD4 (3.1)
ENSG00000161638	ITGA5 PPI subnetwork	0.00106	<0.05	FN1 (4.8)	EMILIN1 (4.5)	APOE (4.4)	TAGLN (4.1)	BCAM (3.2)	VIM (2.9)	SLC22A1 (2.6)	SDC1 (2.6)	PLEC (2.4)	CCDC92 (2.4)
MP:0001718	abnormal visceral yolk sac morphology	0.00106	<0.05	APOA1 (5.2)	APOC3 (4.3)	CYP26A1 (4.2)	APOB (4.1)	ABCA1 (3.8)	TM4SF5 (3.6)	C11orf9 (3.3)	HNF1A (3.2)	HNF4A (3.2)	NR0B2 (3.1)
MP:0008875	abnormal xenobiotic pharmacokinetics	0.00108	<0.05	SLC22A1 (6.0)	APOA5 (5.6)	CYP7A1 (5.6)	ABCG8 (5.4)	GCKR (5.2)	ABCG5 (4.9)	LPA (4.4)	ANGPTL3 (4.3)	NAT2 (4.3)	ABCB11 (4.3)
REACTOME_COMPLEMENT_CASCADE	REACTOME_COMPLEMENT_CASCADE	0.00109	<0.05	LPA (6.5)	ANGPTL3 (6.0)	GCKR (5.9)	HP (5.9)	TIMD4 (5.9)	SLC22A1 (5.8)	APOA5 (5.7)	APOC1 (5.5)	ABCB11 (5.0)	LIPC (4.4)
ENSG00000005339	CREBBP PPI subnetwork	0.00111	<0.05	TRIB1 (4.4)	ARID1A (4.4)	SETD1A (4.0)	IRF2BP2 (3.7)	SF3A1 (3.6)	ATXN2 (3.2)	PARP10 (3.1)	BCL3 (2.8)	HLX (2.7)	CARM1 (2.5)
ENSG00000136110	LECT1 PPI subnetwork	0.00111	<0.05	APOE (7.6)	APOB (6.6)	TIMD4 (5.5)	APOA4 (5.3)	APOC3 (5.2)	APOA1 (5.0)	ASGR1 (5.0)	APOC1 (4.7)	LIPC (4.6)	TM4SF5 (4.3)
REACTOME_BIOLOGICAL_OXIDATIONS	REACTOME_BIOLOGICAL_OXIDATIONS	0.00112	<0.05	SLC22A1 (6.5)	ABCB11 (6.4)	CYP7A1 (6.1)	LPA (5.9)	TM6SF2 (5.5)	NAT2 (5.4)	KHK (5.4)	GCKR (5.4)	ABCG5 (5.3)	ANGPTL3 (4.7)
ENSG00000125686	MED1 PPI subnetwork	0.00112	<0.05	ARID1A (4.4)	SF3A1 (4.2)	MTMR3 (3.7)	SPTY2D1 (3.4)	GEMIN7 (3.1)	ZNF513 (3.1)	BUD13 (3.1)	ATXN2 (2.9)	C12orf51 (2.5)	GTF3C2 (2.4)
GO:0009743	response to carbohydrate stimulus	0.00113	<0.05	MLXIPL (3.2)	APOA4 (3.1)	KRTCAP3 (3.0)	UGT2B15 (2.9)	TM4SF5 (2.8)	HNF1A (2.8)	PCSK9 (2.6)	ABCG5 (2.6)	ABCG8 (2.4)	CITED2 (2.3)
GO:0051098	regulation of binding	0.00114	<0.05	MAP3K1 (2.8)	GATAD2A (2.7)	ZFHX3 (2.6)	MAFB (2.5)	CCDC92 (2.4)	DNAJC5G (2.4)	MYLIP (2.3)	VIM (2.3)	CMTM7 (2.2)	C20orf152 (2.1)
GO:0046209	nitric oxide metabolic process	0.00115	<0.05	EVI5 (3.0)	OSM (2.8)	C22orf40 (2.4)	TTC39B (2.4)	RASIP1 (2.3)	GSTM4 (2.0)	RAPH1 (2.0)	AMIGO1 (2.0)	PVR (1.9)	SDCBP (1.9)
ENSG00000148965	SAA4 PPI subnetwork	0.00116	<0.05	ASGR1 (6.0)	APOC3 (5.9)	APOB (5.9)	APOE (4.9)	APOA1 (4.6)	LIPC (4.6)	HP (4.2)	APOA5 (3.9)	APOC1 (3.9)	ANGPTL3 (3.5)
MP:0000784	forebrain hypoplasia	0.0012	<0.05	GLI2 (3.8)	ENSG00000231768 (3.3)	MKRN2 (2.7)	PPP1R37 (2.7)	NCAN (2.6)	ABCA1 (2.3)	NBEAL1 (2.2)	RAF1 (2.2)	VMO1 (2.2)	PLCG1 (2.0)
ENSG00000154262	ABCA6 PPI subnetwork	0.0012	<0.05	APOE (7.8)	APOB (6.2)	APOA4 (5.4)	ASGR1 (5.2)	APOC3 (5.1)	APOA1 (4.9)	APOC1 (4.7)	LIPC (4.6)	TIMD4 (4.5)	ABCA1 (4.3)
GO:0004866	endopeptidase inhibitor activity	0.00122	<0.05	HP (5.7)	ASGR1 (5.6)	APOA1 (5.4)	APOB (5.4)	LIPC (5.2)	APOA5 (4.9)	APOC1 (4.5)	APOC3 (4.3)	GCKR (4.0)	ANGPTL3 (4.0)
GO:0038024	cargo receptor activity	0.00122	<0.05	TIMD4 (6.1)	HP (3.8)	VMO1 (3.2)	OBP2B (3.1)	MAFB (2.9)	EMILIN1 (2.8)	NR0B2 (2.6)	APOB (2.6)	PPARG (2.6)	ABCG5 (2.5)
MP:0003717	pallor	0.00123	<0.05	RHD (5.6)	RHCE (5.1)	KANK2 (3.7)	MTMR3 (3.4)	GPR146 (2.8)	ARID1A (2.7)	USP24 (2.6)	CITED2 (2.3)	C12orf51 (2.3)	GMPR (2.1)
MP:0002109	abnormal limb morphology	0.00124	<0.05	FZD9 (4.0)	BCAM (3.8)	TRPS1 (3.5)	CILP2 (3.2)	ZFHX3 (2.9)	CYP26A1 (2.9)	MAFB (2.8)	LDLR (2.7)	EMILIN1 (2.7)	GLI2 (2.6)
ENSG00000138685	FGF2 PPI subnetwork	0.00127	<0.05	LPL (3.3)	HAVCR1 (3.0)	ABCA1 (2.9)	PLEKHH2 (2.8)	EMILIN1 (2.7)	RAPH1 (2.7)	FZD9 (2.7)	APOE (2.2)	CPNE1 (2.1)	TRAM2 (2.1)
ENSG00000122194	PLG PPI subnetwork	0.00128	<0.05	ANGPTL3 (5.3)	ASGR1 (4.7)	LIPC (4.6)	APOA1 (4.6)	APOA5 (4.4)	HP (4.1)	APOC3 (4.1)	SLC22A1 (3.9)	APOB (3.7)	FN1 (3.6)
MP:0001622	abnormal vasculogenesis	0.00129	<0.05	RASIP1 (4.8)	DOCK6 (4.4)	TRAM2 (2.7)	ARID1A (2.6)	CPNE1 (2.6)	VIM (2.6)	CELSR1 (2.5)	PHF20 (2.4)	MAFB (2.4)	TOP1 (2.3)
ENSG00000137801	THBS1 PPI subnetwork	0.0013	<0.05	FN1 (5.6)	EMILIN1 (5.1)	ANGPTL3 (4.5)	TAGLN (4.4)	VIM (4.3)	ABCB11 (3.8)	HP (3.3)	LPL (3.3)	APOE (3.1)	APOA5 (3.1)
GO:0050810	regulation of steroid biosynthetic process	0.00132	<0.05	ST3GAL4 (4.4)	ENSG00000226645 (3.1)	ENSG00000223522 (3.0)	FADS2 (2.9)	LDLR (2.7)	ABCA6 (2.6)	HMGCR (2.6)	FADS1 (2.4)	BLOC1S3 (2.4)	ENSG00000249093 (2.2)
GO:0019825	oxygen binding	0.00132	<0.05	SLC22A1 (5.9)	APOC3 (5.4)	ABCG5 (5.0)	ANGPTL3 (4.9)	NAT2 (4.6)	APOA5 (4.4)	LPA (4.3)	GCKR (4.2)	APOA4 (4.0)	APOA1 (3.9)
GO:0008203	cholesterol metabolic process	0.00134	<0.05	HMGCR (8.2)	LDLR (7.8)	FADS2 (7.6)	FADS1 (7.2)	PCSK9 (6.8)	LIPG (4.5)	ENSG00000236267 (3.9)	CYP7A1 (3.6)	NPC1L1 (3.5)	LPA (3.3)
MP:0005185	decreased circulating progesterone level	0.00135	<0.05	KIAA1324 (3.6)	LIF (3.5)	APOA1 (3.3)	APOB (3.2)	GCKR (2.8)	GPAM (2.8)	BNC2 (2.5)	LIPC (2.5)	ST3GAL4 (2.4)	APOC3 (2.2)
MP:0005264	glomerulosclerosis	0.00138	<0.05	BCAM (3.5)	PVRL2 (3.5)	MAFB (3.4)	TRAM2 (3.3)	RASIP1 (3.0)	SDCBP (2.5)	TAGLN (2.3)	EMILIN1 (2.3)	ORAI3 (2.2)	SLC22A3 (2.2)
MP:0005244	hemopericardium	0.00138	<0.05	PVRL2 (4.4)	C11orf9 (4.1)	TAGLN (3.6)	VIM (3.6)	EMILIN1 (3.6)	ZNF513 (3.4)	FN1 (3.3)	NYNRIN (2.5)	BCAM (2.4)	TRAM2 (2.3)
MP:0008525	decreased cranium height	0.00139	<0.05	TRPS1 (3.5)	GLI2 (3.3)	NYNRIN (2.9)	SDC1 (2.7)	MKRN2 (2.7)	DOCK6 (2.6)	CELSR1 (2.2)	BNC2 (2.2)	EMILIN1 (2.1)	GDF5 (2.1)
MP:0008735	increased susceptibility to endotoxin shock	0.00139	<0.05	OSM (5.4)	OASL (5.0)	PARP10 (4.2)	TRIB1 (4.1)	MAFB (3.4)	ABCA1 (3.2)	GPR146 (3.1)	CMTM7 (3.0)	TIMD4 (2.9)	HSD3B7 (2.4)
MP:0002727	decreased circulating insulin level	0.00139	<0.05	MLXIPL (4.9)	GIPR (3.3)	UGT2B15 (3.3)	LPL (3.3)	PPARG (3.1)	ABCA1 (3.1)	KIAA1324 (2.5)	TRIB1 (2.5)	APOC1 (2.4)	PPP1R37 (2.3)
MP:0001195	flaky skin	0.0014	<0.05	NKPD1 (4.1)	SFN (3.6)	ENSG00000254235 (3.3)	HMGCR (2.9)	MAFB (2.9)	ENSG00000236267 (2.8)	LDLR (2.4)	ENSG00000256731 (2.2)	CELSR2 (2.2)	CYP2W1 (2.2)
ENSG00000109072	SEBOX PPI subnetwork	0.00141	<0.05	FN1 (3.8)	GCKR (3.7)	APOB (3.7)	ASGR1 (3.5)	APOA1 (3.3)	LIF (3.2)	TAGLN (3.2)	ANGPTL3 (3.1)	VIM (3.1)	APOC3 (3.0)
GO:0009896	positive regulation of catabolic process	0.00141	<0.05	ENSG00000241528 (5.3)	ENSG00000234945 (4.5)	MTMR3 (2.6)	ZNF285 (2.5)	SETD1A (2.4)	RAF1 (2.3)	ZNF180 (2.3)	TTC38 (2.3)	C22orf40 (2.2)	ENSG00000256731 (2.2)
GO:0031907	microbody lumen	0.00142	<0.05	SLC22A1 (4.7)	MOSC1 (4.3)	APOA5 (4.2)	ANGPTL3 (4.1)	HNF4A (3.9)	ABCB11 (3.9)	UGT2B15 (3.9)	ASGR1 (3.4)	KHK (3.4)	FADS2 (3.3)
GO:0005782	peroxisomal matrix	0.00142	<0.05	SLC22A1 (4.7)	MOSC1 (4.3)	APOA5 (4.2)	ANGPTL3 (4.1)	HNF4A (3.9)	ABCB11 (3.9)	UGT2B15 (3.9)	ASGR1 (3.4)	KHK (3.4)	FADS2 (3.3)
GO:0061041	regulation of wound healing	0.00143	<0.05	GCKR (3.1)	LIPC (3.0)	ANGPTL3 (3.0)	ABCB11 (3.0)	ASGR1 (2.8)	PVR (2.8)	HNF1A (2.7)	C2orf16 (2.6)	UBASH3B (2.6)	CYP7A1 (2.5)
GO:0051241	negative regulation of multicellular organismal process	0.00146	<0.05	OASL (2.6)	SLC22A3 (2.5)	LPAL2 (2.4)	GCKR (2.3)	LIPC (2.3)	ASGR1 (2.2)	MLXIPL (2.2)	ABCA1 (2.1)	TM4SF5 (2.1)	OBP2B (2.1)
GO:0005543	phospholipid binding	0.00148	<0.05	TM4SF5 (4.9)	ABCG5 (4.9)	APOC3 (4.2)	APOA4 (4.2)	APOA1 (4.1)	NPC1L1 (3.6)	APOB (3.6)	ABCG8 (3.4)	LIPC (3.4)	COL4A3BP (2.9)
ENSG00000075643	MOCOS PPI subnetwork	0.00155	<0.05	APOE (7.7)	APOB (5.8)	APOA4 (5.2)	ASGR1 (5.1)	TIMD4 (4.8)	APOC3 (4.8)	APOA1 (4.7)	LIPC (4.6)	APOC1 (4.5)	ABCA1 (4.4)
GO:0061135	endopeptidase regulator activity	0.00155	<0.05	HP (5.7)	ASGR1 (5.6)	APOB (5.4)	APOA1 (5.4)	LIPC (5.2)	APOA5 (4.8)	APOC1 (4.5)	APOC3 (4.3)	GCKR (4.1)	ANGPTL3 (3.9)
GO:0061134	peptidase regulator activity	0.00155	<0.05	HP (5.4)	ASGR1 (5.4)	APOB (5.1)	APOA1 (5.0)	LIPC (4.8)	APOA5 (4.4)	APOC1 (4.2)	APOC3 (4.1)	GCKR (3.8)	ANGPTL3 (3.5)
GO:0010470	regulation of gastrulation	0.00156	<0.05	CCDC121 (3.1)	HEATR7B1 (2.6)	DYNC2LI1 (2.5)	ENSG00000231204 (2.3)	HNF1A (2.2)	LPAR2 (2.2)	C4orf36 (2.0)	CYP26A1 (1.9)	DNAH10 (1.6)	FRK (1.6)
MP:0000512	intestinal ulcer	0.00157	<0.05	SLC22A1 (5.5)	FADS1 (4.4)	FUT2 (3.6)	LPA (3.1)	APOA5 (3.0)	LPAL2 (2.9)	HNF4A (2.8)	ANGPTL3 (2.7)	C17orf57 (2.7)	GCKR (2.6)
ENSG00000132693	CRP PPI subnetwork	0.00157	<0.05	LPA (5.5)	ANGPTL3 (5.1)	TIMD4 (4.4)	APOA5 (4.3)	HP (4.2)	APOC1 (4.1)	ABCB11 (4.1)	GCKR (4.0)	SLC22A1 (3.8)	APOE (3.6)
MP:0003657	abnormal erythrocyte osmotic lysis	0.00158	<0.05	RHD (12.0)	RHCE (11.4)	GMPR (3.8)	C12orf51 (3.5)	GPR146 (3.4)	ABCG8 (3.0)	INSIG2 (2.7)	ABCA6 (2.5)	NR0B2 (2.4)	APOA5 (2.4)
MP:0005318	decreased triglyceride level	0.00158	<0.05	PPARG (5.8)	LPL (5.2)	GPAM (5.0)	MOSC1 (3.9)	MLXIPL (3.7)	HP (3.4)	PPARA (3.3)	LPA (3.0)	LPAL2 (2.9)	ACAD10 (2.8)
MP:0000259	abnormal vascular development	0.00159	<0.05	RASIP1 (6.5)	DOCK6 (4.6)	HLX (4.1)	RAPH1 (3.0)	VIM (2.8)	PVR (2.8)	SH2B3 (2.5)	PLCG1 (2.2)	NYNRIN (2.2)	PLEC (2.2)
ENSG00000164342	TLR3 PPI subnetwork	0.0016	<0.05	PARP10 (5.0)	OASL (4.8)	ZNF513 (4.3)	FRK (2.8)	TRAFD1 (2.6)	TIRAP (2.6)	BCL3 (2.6)	GMIP (2.5)	BCL7B (2.5)	GTF3C2 (2.2)
ENSG00000118690	ARMC2 PPI subnetwork	0.0016	<0.05	SFN (5.5)	APOC3 (5.3)	ASGR1 (5.2)	APOB (5.0)	LIPC (4.3)	BCAM (4.2)	APOA1 (4.0)	APOE (3.7)	HP (3.7)	APOC1 (3.5)
MP:0002640	reticulocytosis	0.00161	<0.05	RHCE (11.7)	RHD (11.1)	GMPR (4.1)	C12orf51 (3.8)	GPR146 (3.4)	KANK2 (2.5)	ENSG00000231204 (2.3)	ENSG00000244861 (1.9)	ABCA6 (1.9)	TMEM57 (1.9)
GO:0032880	regulation of protein localization	0.00161	<0.05	OSM (2.9)	ALS2CR8 (2.7)	RPAP2 (2.5)	RAPH1 (2.4)	CMTM6 (2.2)	FAM118B (2.2)	LPL (2.2)	CCDC93 (2.2)	CSNK1G3 (2.2)	EVI5 (2.2)
ENSG00000185245	GP1BA PPI subnetwork	0.00162	<0.05	HP (4.4)	LIPC (4.2)	FN1 (4.0)	ANGPTL3 (3.7)	EMILIN1 (3.3)	GCKR (3.3)	UBASH3B (3.1)	CYP7A1 (2.9)	TAGLN (2.9)	HSD3B7 (2.9)
MP:0008752	abnormal tumor necrosis factor level	0.00162	<0.05	PARP10 (5.0)	MAFB (4.0)	BCL3 (3.6)	ABCA1 (3.4)	TRIB1 (3.1)	APOE (3.1)	PMFBP1 (2.5)	APOC1 (2.3)	PPARA (2.1)	UGT2B15 (2.0)
GO:0031983	vesicle lumen	0.00162	<0.05	ANGPTL3 (6.2)	APOA1 (5.7)	HP (5.7)	ASGR1 (5.3)	LIPC (5.2)	APOC3 (5.1)	APOB (4.5)	APOA5 (4.2)	GCKR (4.0)	APOE (3.9)
GO:0016125	sterol metabolic process	0.00162	<0.05	HMGCR (8.1)	LDLR (7.9)	FADS2 (7.8)	FADS1 (7.3)	PCSK9 (6.7)	LIPG (4.6)	ENSG00000236267 (4.0)	CYP7A1 (3.7)	NPC1L1 (3.4)	LPA (3.2)
GO:0034375	high-density lipoprotein particle remodeling	0.00162	<0.05	LIPC (4.2)	APOC1 (4.2)	APOA4 (4.1)	TM4SF5 (4.0)	ABCA1 (3.6)	APOA5 (3.6)	APOB (3.6)	SPATC1 (3.4)	APOE (3.3)	NR0B2 (3.3)
ENSG00000164733	CTSB PPI subnetwork	0.00163	<0.05	MAFB (4.7)	APOC1 (4.3)	APOE (3.3)	SDCBP (3.1)	HLX (2.9)	ABCA1 (2.9)	HP (2.8)	ERGIC3 (2.7)	VIM (2.4)	HAVCR1 (2.3)
GO:0016042	lipid catabolic process	0.00164	<0.05	NKPD1 (4.9)	ABHD1 (3.8)	UGT2B15 (3.7)	ACAD10 (3.7)	PPARG (3.6)	MOSC1 (3.1)	ABCB11 (3.0)	TTC38 (2.8)	MLXIPL (2.8)	GSTM4 (2.7)
MP:0008478	increased spleen white pulp amount	0.00164	<0.05	GPR146 (3.0)	VLDLR (2.8)	HP (2.7)	MAP3K1 (2.6)	RBKS (2.4)	ENSG00000231768 (2.4)	AFF1 (2.4)	SLC22A1 (2.3)	SPATC1 (2.3)	KANK2 (2.1)
GO:0051427	hormone receptor binding	0.00164	<0.05	MTMR3 (3.7)	RAF1 (3.2)	VLDLR (2.9)	AFF1 (2.7)	ARID1A (2.6)	BCL7B (2.6)	DNM2 (2.6)	HEATR7B1 (2.3)	DHX38 (2.3)	DNAJC13 (2.3)
ENSG00000133794	ARNTL PPI subnetwork	0.00165	<0.05	SPTY2D1 (3.7)	TRIB1 (3.3)	AFF1 (3.1)	IRF2BP2 (2.8)	GPAM (2.7)	LIF (2.4)	LDLR (2.4)	TMEM57 (2.3)	TOP1 (2.3)	NTN5 (2.1)
GO:0015908	fatty acid transport	0.00165	<0.05	ABHD1 (3.3)	TTC38 (3.2)	CGREF1 (3.0)	NKPD1 (2.9)	TM6SF2 (2.7)	PPARA (2.7)	PPARG (2.6)	CYB561D1 (2.6)	ENSG00000236267 (2.5)	ZNF285 (2.5)
GO:0016053	organic acid biosynthetic process	0.00165	<0.05	CYP7A1 (4.7)	ENSG00000236267 (4.0)	ABCB11 (4.0)	LPAL2 (3.5)	MLXIPL (3.4)	FADS2 (3.4)	ABHD1 (3.2)	KHK (3.1)	PCSK9 (3.0)	GCKR (2.9)
GO:0046394	carboxylic acid biosynthetic process	0.00165	<0.05	CYP7A1 (4.7)	ENSG00000236267 (4.0)	ABCB11 (4.0)	LPAL2 (3.5)	MLXIPL (3.4)	FADS2 (3.4)	ABHD1 (3.2)	KHK (3.1)	PCSK9 (3.0)	GCKR (2.9)
ENSG00000182010	RTKN2 PPI subnetwork	0.00166	<0.05	SFN (5.6)	APOC3 (5.2)	ASGR1 (5.2)	APOB (5.1)	LIPC (4.3)	BCAM (4.1)	APOA1 (3.9)	APOE (3.8)	HP (3.7)	APOC1 (3.3)
ENSG00000197263	OR8D2 PPI subnetwork	0.00167	<0.05	APOC3 (5.4)	APOB (5.0)	ASGR1 (4.8)	LIPC (4.4)	ANGPTL3 (4.4)	APOC1 (4.2)	APOA1 (4.0)	APOA5 (3.8)	HP (3.7)	TM4SF5 (3.4)
ENSG00000167768	KRT1 PPI subnetwork	0.00167	<0.05	SFN (6.8)	SDC1 (4.2)	ANGPTL3 (3.2)	HP (2.9)	APOA5 (2.8)	SLC22A1 (2.7)	LPA (2.5)	CEACAM19 (2.5)	APOA1 (2.4)	GCKR (2.4)
ENSG00000181827	RFX7 PPI subnetwork	0.00167	<0.05	SFN (5.4)	APOC3 (5.2)	ASGR1 (5.1)	APOB (5.0)	LIPC (4.3)	BCAM (4.1)	APOE (3.9)	APOA1 (3.9)	HP (3.7)	APOC1 (3.6)
MP:0011098	complete embryonic lethality during organogenesis	0.00169	<0.05	ARID1A (3.9)	DNAJC13 (3.5)	DOCK6 (3.5)	FN1 (3.5)	RASIP1 (3.4)	IGF2R (2.9)	ATXN2 (2.8)	KANK2 (2.8)	MTMR3 (2.6)	CYP26A1 (2.5)
GO:0030414	peptidase inhibitor activity	0.0017	<0.05	HP (5.6)	APOB (5.5)	ASGR1 (5.5)	APOA1 (5.4)	LIPC (5.1)	APOA5 (4.7)	APOC1 (4.4)	APOC3 (4.3)	GCKR (3.9)	ANGPTL3 (3.7)
ENSG00000040199	PHLPP2 PPI subnetwork	0.0017	<0.05	AMPD2 (4.0)	TRIB1 (3.2)	SPAG4 (3.0)	FER1L4 (2.7)	GTF3C2 (2.7)	ATP13A1 (2.6)	TOMM40 (2.6)	SNORA66 (2.6)	SARS (2.4)	DOCK6 (2.3)
GO:0071941	nitrogen cycle metabolic process	0.0017	<0.05	TM6SF2 (5.1)	ABCG8 (5.0)	NPC1L1 (4.8)	ABCG5 (4.8)	ABCB11 (4.3)	NAT2 (4.2)	C17orf57 (3.8)	APOA4 (3.2)	UGT2B15 (3.2)	CYP7A1 (3.0)
MP:0004618	thoracic vertebral transformation	0.00176	<0.05	AFF1 (2.4)	FAM117B (2.2)	UBXN2B (2.1)	ICA1L (1.9)	ZFHX3 (1.9)	HLX (1.7)	TTC39B (1.6)	NYNRIN (1.6)	NPHP3 (1.6)	BCL7C (1.6)
MP:0000295	trabecula carnea hypoplasia	0.00177	<0.05	ARID1A (3.3)	ENSG00000241528 (2.9)	TRAM2 (2.7)	ENSG00000235545 (2.7)	TRIM54 (2.6)	CARM1 (2.5)	CEP250 (2.4)	BCAM (2.4)	MTMR3 (2.2)	CYP26A1 (2.2)
ENSG00000197818	SLC9A8 PPI subnetwork	0.00177	<0.05	APOB (8.2)	APOA1 (7.5)	APOC3 (7.0)	ASGR1 (5.5)	TM4SF5 (5.3)	APOA4 (5.1)	APOC1 (4.5)	LIPC (4.5)	ABCG5 (3.9)	NPC1L1 (3.8)
GO:0018200	peptidyl-glutamic acid modification	0.00178	<0.05	LPAL2 (4.2)	HNF1A (3.9)	ABO (3.9)	LIPC (3.6)	LPA (3.5)	ASGR1 (3.2)	ALS2CR8 (3.1)	OST4 (3.0)	GCKR (2.8)	ANGPTL3 (2.8)
GO:0008209	androgen metabolic process	0.0018	<0.05	HEATR7B1 (3.7)	CYP7A1 (3.5)	ST3GAL4 (3.3)	UGT2B15 (3.1)	FER1L4 (3.0)	LPA (3.0)	ABCB11 (2.9)	SPAG4 (2.8)	NAT2 (2.8)	NKPD1 (2.7)
MP:0001547	abnormal lipid level	0.00183	<0.05	PPARG (7.7)	APOC1 (5.5)	LPL (4.8)	GPAM (4.3)	MOSC1 (4.1)	APOE (3.6)	MLXIPL (3.6)	FADS2 (3.2)	FADS1 (3.2)	SORT1 (3.1)
ENSG00000135100	HNF1A PPI subnetwork	0.00183	<0.05	MAP3K1 (3.0)	HNF4A (2.8)	PARP10 (2.8)	ARID1A (2.8)	CBLC (2.7)	CGREF1 (2.7)	LIPC (2.5)	BCL3 (2.4)	GMIP (2.4)	OBP2B (2.3)
KEGG_INSULIN_SIGNALING_PATHWAY	KEGG_INSULIN_SIGNALING_PATHWAY	0.00185	<0.05	MLXIPL (4.1)	GPAM (4.0)	BCKDK (3.8)	SORT1 (3.5)	DNM2 (3.3)	VLDLR (3.2)	GIPR (3.2)	MOSC1 (3.1)	MTMR3 (3.0)	PPARA (2.6)
MP:0004259	small placenta	0.00185	<0.05	LDLR (3.4)	SDC1 (3.3)	C1orf172 (3.3)	PCSK9 (3.2)	APOB (3.1)	HNF4A (2.7)	LIPG (2.7)	PRSS8 (2.6)	SP4 (2.5)	APOA1 (2.5)
KEGG_LINOLEIC_ACID_METABOLISM	KEGG_LINOLEIC_ACID_METABOLISM	0.00187	<0.05	ABCG5 (7.3)	SLC22A1 (6.7)	UGT2B15 (5.9)	NAT2 (5.9)	ABCG8 (5.6)	LPA (5.5)	ABCB11 (5.3)	ABCA6 (5.2)	GCKR (4.8)	APOA4 (4.5)
GO:0070325	lipoprotein particle receptor binding	0.00187	<0.05	APOA1 (8.2)	APOB (7.7)	APOC3 (7.6)	APOA4 (7.0)	LIPC (6.3)	ASGR1 (6.1)	ABCG5 (5.9)	NPC1L1 (5.5)	APOC1 (5.1)	TM4SF5 (5.1)
GO:0090207	regulation of triglyceride metabolic process	0.00188	<0.05	APOA4 (3.6)	ENSG00000223522 (3.3)	TM6SF2 (3.3)	ENSG00000247670 (2.9)	NPC1L1 (2.9)	PPARG (2.9)	GCNT4 (2.8)	MLXIPL (2.7)	HSD3B7 (2.7)	ABCG5 (2.6)
ENSG00000176165	FOXG1 PPI subnetwork	0.00189	<0.05	ENSG00000244861 (2.8)	ENSG00000229043 (2.8)	SETD1A (2.6)	ATXN2 (2.6)	PLCG1 (2.4)	IRF2BP2 (2.4)	TBC1D10A (2.4)	FAM117B (2.4)	MTMR3 (2.3)	CSNK1G3 (2.2)
GO:0052547	regulation of peptidase activity	0.00189	<0.05	ENSG00000244861 (2.8)	LIPC (2.6)	POLK (2.6)	GCKR (2.6)	ASGR1 (2.5)	ENSG00000236267 (2.5)	HP (2.4)	NR0B2 (2.3)	SFN (2.3)	PCSK9 (2.2)
ENSG00000103363	TCEB2 PPI subnetwork	0.00189	<0.05	NRBP1 (3.4)	BUD13 (3.4)	UGT2B15 (3.1)	DHX38 (2.7)	SUGP1 (2.5)	CPNE1 (2.4)	APOB (2.2)	ZNF513 (2.2)	SUPT7L (2.2)	ANGPTL3 (2.1)
MP:0000187	abnormal triglyceride level	0.0019	<0.05	APOA4 (7.7)	PCSK9 (5.7)	APOC3 (5.6)	NPC1L1 (5.2)	FADS2 (5.1)	TM4SF5 (5.0)	ABCG5 (5.0)	FADS1 (5.0)	APOA1 (4.9)	HMGCR (4.9)
ENSG00000143379	SETDB1 PPI subnetwork	0.0019	<0.05	BUD13 (3.7)	C19orf52 (2.6)	ZNF180 (2.5)	ZNF664 (2.4)	CCDC92 (2.4)	DCPS (2.2)	CPNE1 (2.2)	ZNF668 (2.1)	SMARCA4 (2.0)	GATAD2A (2.0)
MP:0001792	impaired wound healing	0.0019	<0.05	TAGLN (4.8)	EMILIN1 (4.4)	ANGPTL3 (3.4)	FN1 (3.2)	VIM (2.6)	SFN (2.5)	LIPC (2.5)	HP (2.5)	CBLC (2.5)	APOA1 (2.4)
ENSG00000105329	TGFB1 PPI subnetwork	0.00191	<0.05	FN1 (6.2)	CILP2 (5.1)	EMILIN1 (3.6)	TAGLN (3.4)	KANK2 (2.5)	VIM (2.4)	ENSG00000231768 (2.2)	LIPC (2.0)	VKORC1 (1.9)	FZD9 (1.9)
MP:0000039	abnormal otic capsule morphology	0.00192	<0.05	LIPG (3.6)	CILP2 (3.3)	CYP26A1 (3.2)	TRPS1 (2.3)	RAPH1 (2.2)	CGREF1 (2.2)	CEACAM19 (2.2)	ABCA6 (2.1)	ENSG00000231768 (2.0)	LIPC (2.0)
REACTOME_BILE_ACID_AND_BILE_SALT_METABOLISM	REACTOME_BILE_ACID_AND_BILE_SALT_METABOLISM	0.00194	<0.05	CYP7A1 (7.6)	APOA5 (7.5)	ANGPTL3 (7.3)	LPA (6.5)	ABCB11 (6.4)	SLC22A1 (6.4)	UGT2B15 (5.2)	KHK (5.1)	NAT2 (4.8)	ABCG5 (4.7)
ENSG00000163347	CLDN1 PPI subnetwork	0.00194	<0.05	PRSS8 (5.7)	C1orf172 (5.0)	CBLC (4.5)	PVRL2 (3.4)	EMILIN1 (3.4)	OBP2B (3.1)	BCAM (3.0)	ATXN2 (2.7)	RASIP1 (2.7)	SDC1 (2.5)
MP:0000601	small liver	0.00197	<0.05	ARID1A (3.7)	RHD (3.0)	C12orf51 (2.9)	USP24 (2.8)	MTMR3 (2.8)	MAP3K1 (2.8)	RHCE (2.7)	TRIB1 (2.7)	PHF20 (2.7)	ABCA1 (2.5)
KEGG_PEROXISOME	KEGG_PEROXISOME	0.00198	<0.05	NFS1 (4.1)	RBKS (4.0)	PPARA (4.0)	KHK (3.9)	MOSC1 (3.7)	TTC38 (3.7)	GPAM (3.7)	GSTM4 (3.5)	ANGPTL3 (3.5)	ABCB11 (3.3)
GO:0071702	organic substance transport	0.00198	<0.05	ABCG8 (4.7)	TM6SF2 (4.2)	KHK (4.0)	APOA4 (3.7)	ABCG5 (3.5)	NPC1L1 (3.4)	TM4SF5 (3.3)	CGREF1 (3.2)	GCNT4 (2.9)	ABHD1 (2.9)
MP:0005584	abnormal enzyme/coenzyme activity	0.00199	<0.05	MLXIPL (3.7)	GPAM (3.5)	VLDLR (3.2)	KHK (3.1)	PPARA (2.9)	PPARG (2.7)	APOC1 (2.6)	LPL (2.6)	HP (2.6)	ABHD1 (2.5)
GO:0032787	monocarboxylic acid metabolic process	0.00202	<0.05	ABCB11 (4.3)	CYP7A1 (4.1)	UGT2B15 (4.0)	ABHD1 (4.0)	PPARA (4.0)	ACAD10 (3.7)	MLXIPL (3.6)	TTC38 (3.6)	FADS2 (3.2)	PPARG (3.2)
ENSG00000156127	BATF PPI subnetwork	0.00203	<0.05	TRIB1 (6.4)	CITED2 (4.4)	IRF2BP2 (4.0)	OSM (3.8)	GPR146 (3.6)	BCL3 (3.5)	SARS (3.4)	ZFAND2A (3.3)	MAFB (3.2)	VLDLR (2.8)
GO:0042311	vasodilation	0.00204	<0.05	NAT2 (3.9)	SPATC1 (2.6)	ABHD1 (2.6)	ENSG00000241528 (2.5)	NPC1L1 (2.4)	C4orf36 (2.2)	LPIN3 (2.1)	SLC22A3 (2.0)	C12orf47 (2.0)	ALS2CR8 (2.0)
MP:0004255	abnormal spongiotrophoblast layer morphology	0.00205	<0.05	DNM2 (3.1)	SDC1 (2.8)	BCL3 (2.7)	MAP3K1 (2.6)	LIF (2.6)	LDLR (2.5)	FAM46B (2.2)	SFN (2.2)	CPNE1 (2.2)	STX4 (2.1)
ENSG00000130164	LDLR PPI subnetwork	0.00205	<0.05	ERP29 (5.3)	TMEM214 (4.5)	HMGCR (4.2)	TMED4 (4.1)	PREB (3.8)	UBA5 (3.6)	QPCTL (3.3)	TBL2 (3.3)	APOA1 (3.1)	NPC1L1 (3.1)
GO:0004252	serine-type endopeptidase activity	0.00206	<0.05	HP (4.4)	SLC22A1 (4.2)	CBLC (3.8)	APOA5 (3.6)	GCKR (3.2)	ANGPTL3 (3.0)	GFI1 (3.0)	CEACAM19 (3.0)	CYP7A1 (2.9)	HSD3B7 (2.9)
GO:0042439	ethanolamine-containing compound metabolic process	0.00207	<0.05	LPA (3.6)	ENSG00000236267 (3.3)	LPAL2 (3.3)	ENSG00000235545 (3.1)	HAVCR1 (3.1)	TSSK6 (3.0)	OBP2B (2.6)	TM6SF2 (2.5)	NR0B2 (2.5)	CYP7A1 (2.4)
GO:0050662	coenzyme binding	0.00207	<0.05	NFS1 (5.1)	GSTM4 (4.8)	ACAD10 (4.3)	FOXRED1 (4.3)	ALDH2 (4.1)	KHK (3.9)	FADS2 (3.5)	FADS1 (3.4)	MOSC1 (3.3)	PPARA (3.3)
MP:0005606	increased bleeding time	0.00207	<0.05	GMPR (4.4)	GCKR (3.2)	UBASH3B (3.2)	CCDC92 (3.1)	ABCA6 (3.1)	GPR146 (3.0)	HP (2.9)	ABCG8 (2.9)	ORAI3 (2.8)	FADS1 (2.7)
MP:0002962	increased urine protein level	0.00208	<0.05	BCAM (4.5)	TRAM2 (3.3)	PVR (3.2)	AFF1 (2.9)	PVRL2 (2.7)	CMTM7 (2.3)	VASP (2.3)	C11orf9 (2.2)	PLEKHH2 (2.2)	LIF (2.1)
MP:0002417	abnormal megakaryocyte morphology	0.00209	<0.05	ABCG8 (5.2)	UBASH3B (4.2)	GMPR (2.8)	RHCE (2.8)	RHD (2.7)	AFF1 (2.6)	VASP (2.5)	HSD3B7 (2.4)	TTC39B (2.4)	MAP3K1 (2.4)
ENSG00000106804	C5 PPI subnetwork	0.00209	<0.05	LPA (7.7)	HP (7.3)	ANGPTL3 (7.0)	APOA5 (6.6)	LIPC (5.9)	ASGR1 (5.7)	SLC22A1 (5.5)	APOC1 (5.4)	GCKR (5.1)	APOC3 (4.4)
GO:0002020	protease binding	0.00212	<0.05	ASGR1 (3.9)	LIF (3.6)	OSM (3.6)	HNF1A (3.3)	APOB (3.0)	RAPH1 (3.0)	HP (2.8)	APOA5 (2.8)	ADAM1 (2.7)	APOA1 (2.6)
GO:0008395	steroid hydroxylase activity	0.00214	<0.05	NAT2 (6.3)	ABCG5 (5.0)	FNDC4 (4.9)	SLC22A1 (4.6)	HEATR7B1 (4.6)	GCKR (4.2)	RBKS (4.2)	LPA (4.0)	TM6SF2 (3.8)	ABCG8 (3.8)
GO:0006109	regulation of carbohydrate metabolic process	0.00215	<0.05	ENSG00000254235 (3.9)	VLDLR (2.8)	GIPR (2.5)	HNF1A (2.5)	ENSG00000247595 (2.4)	GPAM (2.4)	CYP7A1 (2.3)	ENSG00000238078 (2.3)	LPA (2.3)	ENSG00000231768 (2.2)
KEGG_RETINOL_METABOLISM	KEGG_RETINOL_METABOLISM	0.00217	<0.05	LPA (7.1)	ABCG5 (7.1)	UGT2B15 (7.1)	NAT2 (7.0)	SLC22A1 (6.9)	ABCB11 (6.7)	CYP7A1 (6.2)	ABCG8 (5.9)	TM6SF2 (5.8)	APOA5 (4.7)
ENSG00000132780	NASP PPI subnetwork	0.00217	<0.05	AFF1 (3.0)	NBEAL1 (2.9)	CITED2 (2.8)	DNAH11 (2.3)	GEMIN7 (2.2)	ZHX3 (2.1)	COBLL1 (2.0)	CTF1 (2.0)	ENSG00000231204 (2.0)	SNORA66 (1.9)
ENSG00000074800	ENO1 PPI subnetwork	0.00217	<0.05	UBXN2B (4.0)	ANGPTL3 (3.1)	CMTM7 (3.0)	CYP7A1 (3.0)	SDCBP (2.9)	MOSC1 (2.8)	RPL5 (2.6)	SLC22A2 (2.4)	C19orf52 (2.4)	VIM (2.3)
GO:0004620	phospholipase activity	0.00222	<0.05	NKPD1 (4.4)	APOE (3.7)	TIMD4 (3.3)	APOC1 (3.1)	MAFB (2.8)	LPIN3 (2.7)	PPARG (2.6)	MOSC1 (2.5)	ABCA1 (2.4)	SORT1 (2.4)
GO:0030193	regulation of blood coagulation	0.00222	<0.05	ABCB11 (3.8)	ANGPTL3 (3.4)	GCKR (3.3)	LIPC (3.2)	CYP7A1 (2.9)	ASGR1 (2.9)	GMPR (2.8)	PCSK9 (2.6)	TRAM2 (2.5)	UBASH3B (2.5)
ENSG00000215320	ENSG00000215320 PPI subnetwork	0.00223	<0.05	PARP10 (3.1)	CGREF1 (2.8)	ENSG00000229043 (2.8)	MAP3K1 (2.7)	USP24 (2.6)	HNF4A (2.6)	ARID1A (2.5)	LIPC (2.5)	CBLC (2.4)	PPARA (2.3)
MP:0005317	increased triglyceride level	0.00223	<0.05	PPARG (6.1)	APOC1 (5.8)	LPL (5.5)	MLXIPL (4.7)	GPAM (4.4)	ABCA1 (3.7)	MOSC1 (3.7)	ORAI3 (3.3)	TIMD4 (3.0)	HSD3B7 (3.0)
MP:0001698	decreased embryo size	0.00225	<0.05	ARID1A (3.4)	SETD1A (3.0)	CYP26A1 (3.0)	PVRL2 (2.9)	ATXN2 (2.8)	MTMR3 (2.7)	IGF2R (2.6)	PTPN11 (2.5)	RAF1 (2.4)	DNAJC13 (2.4)
GO:0007584	response to nutrient	0.00226	<0.05	OBP2B (3.9)	FADS2 (3.0)	ABCA6 (3.0)	ENSG00000241528 (2.9)	ATXN7L2 (2.8)	CYP7A1 (2.7)	TM6SF2 (2.6)	NPC1L1 (2.4)	ENSG00000223522 (2.4)	ABCG8 (2.4)
MP:0002356	abnormal spleen red pulp morphology	0.00229	<0.05	OSM (3.3)	RHCE (3.3)	HLX (3.0)	LIF (2.9)	CYP20A1 (2.6)	MAFB (2.6)	PLEKHH2 (2.4)	GFI1 (2.4)	RHD (2.4)	GDF5 (2.3)
GO:0046930	pore complex	0.0023	<0.05	ANGPTL3 (3.5)	CAD (3.3)	LPA (3.2)	DDX56 (2.9)	POC5 (2.8)	NAA25 (2.7)	GPN1 (2.6)	WDR12 (2.5)	PHF20 (2.4)	ASGR1 (2.4)
ENSG00000172216	CEBPB PPI subnetwork	0.00231	<0.05	IRF2BP2 (3.9)	BCL3 (3.7)	CARM1 (3.6)	TRIB1 (3.5)	GRINA (3.2)	ATXN2 (3.2)	VLDLR (3.1)	ARID1A (2.9)	SETD1A (2.7)	BAZ1B (2.7)
MP:0003409	decreased width of hypertrophic chondrocyte zone	0.00231	<0.05	EMILIN1 (4.1)	PLEKHH2 (3.7)	BNC2 (3.2)	ZHX3 (3.1)	CILP2 (2.9)	C2orf43 (2.9)	C11orf9 (2.8)	CCDC157 (2.3)	GDF5 (2.3)	CYP2W1 (2.2)
GO:0019841	retinol binding	0.00236	<0.05	APOA4 (6.0)	APOC3 (5.3)	ABCG5 (5.0)	APOA1 (4.4)	TM6SF2 (4.3)	APOB (4.3)	CYP26A1 (3.5)	TM4SF5 (3.4)	APOA5 (3.2)	RP1 (3.2)
GO:0034504	protein localization to nucleus	0.00238	<0.05	ENSG00000254235 (3.1)	USP24 (2.4)	CTF1 (2.4)	ENSG00000234945 (2.4)	NBEAL1 (2.3)	ZFHX3 (2.3)	MYLIP (2.3)	PHF20 (2.2)	GATAD2A (2.1)	BNC2 (2.0)
MP:0003402	decreased liver weight	0.00239	<0.05	LDLR (3.9)	COBLL1 (3.4)	POLK (3.3)	PCSK9 (2.2)	CSNK1G3 (2.2)	HMGCR (2.2)	HNF4A (2.1)	KCNK17 (2.0)	KIAA1324 (2.0)	NR0B2 (2.0)
REACTOME_GLUCONEOGENESIS	REACTOME_GLUCONEOGENESIS	0.00241	<0.05	BCKDK (4.9)	INSIG2 (4.6)	SPAG4 (4.0)	VLDLR (3.7)	SYPL2 (3.6)	KHK (3.5)	TM6SF2 (2.7)	FADS2 (2.7)	SARS (2.5)	FAM117B (2.5)
MP:0009643	abnormal urine homeostasis	0.00242	<0.05	KHK (6.5)	SLC22A2 (6.5)	ANGPTL3 (3.7)	HNF4A (3.6)	PRSS8 (3.5)	TM6SF2 (3.1)	TMEM116 (2.8)	SLC22A1 (2.6)	TTC38 (2.2)	GSTM4 (2.0)
GO:0052548	regulation of endopeptidase activity	0.00242	<0.05	ENSG00000244861 (3.1)	POLK (2.9)	ASGR1 (2.7)	LIPC (2.6)	NR0B2 (2.5)	GCKR (2.5)	HP (2.4)	ENSG00000236267 (2.2)	SPATC1 (2.2)	PCSK9 (2.1)
REACTOME_REGULATION_OF_INSULIN:LIKE_GROWTH_FACTOR_IGF_ACTIVITY_BY_INSULIN:LIKE_GROWTH_FACTOR_BINDING_PROTEINS_IGFBPS	REACTOME_REGULATION_OF_INSULIN:LIKE_GROWTH_FACTOR_IGF_ACTIVITY_BY_INSULIN:LIKE_GROWTH_FACTOR_BINDING_PROTEINS_IGFBPS	0.00244	<0.05	GCKR (4.1)	APOA5 (4.0)	SLC22A1 (3.7)	HP (3.7)	ASGR1 (3.6)	APOA1 (3.5)	EMILIN1 (3.1)	APOB (3.0)	APOC3 (3.0)	LPA (3.0)
GO:0051240	positive regulation of multicellular organismal process	0.00244	<0.05	LIPG (2.5)	HLX (2.3)	ABCA1 (2.3)	HEATR7B1 (2.2)	ENSG00000235545 (2.1)	GPR146 (2.1)	TTC39B (2.0)	LIF (2.0)	DNAH10 (1.9)	ENSG00000231204 (1.9)
GO:0030669	clathrin-coated endocytic vesicle membrane	0.00244	<0.05	HMGCR (3.5)	APOC3 (3.4)	APOA4 (3.2)	FADS1 (3.1)	HNF4A (2.9)	APOA1 (2.7)	ATG4C (2.7)	TRAM2 (2.6)	FAM69A (2.5)	TSPAN16 (2.5)
MP:0002896	abnormal bone mineralization	0.00248	<0.05	CILP2 (4.4)	CGREF1 (4.3)	EMILIN1 (3.9)	TRPS1 (3.7)	FAM69A (2.9)	MAFB (2.5)	GPER (2.5)	RAPH1 (2.4)	KIAA1324 (2.4)	SGCD (2.3)
MP:0001923	reduced female fertility	0.00248	<0.05	FN1 (3.3)	KANK2 (2.8)	SETD1A (2.7)	CEP250 (2.5)	LDLR (2.5)	ABCA6 (2.4)	CITED2 (2.4)	ARID1A (2.2)	RHD (2.2)	TRIB1 (2.2)
GO:0016407	acetyltransferase activity	0.00248	<0.05	SIK3 (3.4)	C22orf40 (3.1)	GTF3C2 (3.1)	DCPS (3.1)	CYP20A1 (3.0)	EIF2B4 (3.0)	C2orf43 (2.8)	BRE (2.7)	PIGV (2.6)	C19orf52 (2.6)
GO:0016835	carbon-oxygen lyase activity	0.00251	<0.05	RHD (4.6)	BCKDK (3.8)	TTC38 (3.6)	RHCE (3.5)	DHODH (3.3)	MOSC1 (3.2)	MPV17 (3.2)	ACAD10 (3.1)	PPARG (3.1)	RBKS (3.1)
MP:0003179	decreased platelet cell number	0.00254	<0.05	GMPR (3.6)	UBASH3B (3.2)	RHCE (3.1)	GPR146 (3.0)	TIMD4 (2.8)	RHD (2.6)	MAFB (2.4)	OSM (2.3)	SETD1A (2.3)	HSD3B7 (2.3)
MP:0005294	abnormal heart ventricle morphology	0.00255	<0.05	PKDREJ (3.4)	TRIM54 (3.3)	PVR (3.1)	GPR146 (3.1)	BCAM (2.7)	RNF215 (2.6)	TRAM2 (2.6)	PVRL2 (2.5)	CYP26A1 (2.4)	RASIP1 (2.3)
ENSG00000137975	CLCA2 PPI subnetwork	0.00255	<0.05	APOB (7.8)	APOA1 (7.2)	APOC3 (6.7)	ASGR1 (5.7)	TM4SF5 (4.8)	APOA4 (4.7)	LIPC (4.4)	APOC1 (4.0)	APOA5 (3.8)	NR0B2 (3.7)
MP:0005621	abnormal cell physiology	0.00256	<0.05	OASL (3.9)	SPTY2D1 (3.0)	QPCTL (2.9)	DCPS (2.8)	YIPF2 (2.8)	CEP250 (2.6)	PARP10 (2.4)	ATG4C (2.4)	DHX38 (2.4)	UBA5 (2.4)
ENSG00000145692	BHMT PPI subnetwork	0.00259	<0.05	LIPC (5.9)	ANGPTL3 (5.5)	APOB (5.5)	APOA1 (5.5)	APOC3 (5.3)	APOA5 (5.0)	ASGR1 (4.2)	HNF4A (4.2)	ABCB11 (3.7)	HP (3.6)
GO:0016229	steroid dehydrogenase activity	0.0026	<0.05	SLC22A1 (4.6)	NAT2 (4.5)	APOC1 (3.9)	FADS2 (3.8)	LPA (3.5)	FADS1 (3.4)	HMGCR (3.4)	UGT2B15 (3.3)	GCKR (3.2)	PPARG (3.1)
GO:0003706	ligand-regulated transcription factor activity	0.00261	<0.05	PPP1R37 (4.9)	BCL3 (3.4)	FBXL19 (3.0)	IRF2BP2 (2.9)	EVI5 (2.9)	HEATR7B1 (2.6)	TRAM2 (2.4)	TTC38 (2.4)	SLC30A3 (2.1)	ABCA1 (2.1)
MP:0009356	decreased liver triglyceride level	0.00262	<0.05	PPARG (7.8)	MLXIPL (5.7)	GPAM (4.2)	LPL (4.1)	MOSC1 (3.7)	SORT1 (3.5)	LDLR (3.3)	PPARA (3.0)	HP (3.0)	ABCA1 (2.8)
ENSG00000168454	TXNDC2 PPI subnetwork	0.00268	<0.05	APOE (7.4)	APOB (6.4)	APOA4 (5.3)	TIMD4 (5.3)	ASGR1 (5.2)	APOC3 (5.1)	APOA1 (4.9)	LIPC (4.6)	APOC1 (4.5)	TM4SF5 (4.2)
MP:0009642	abnormal blood homeostasis	0.00268	<0.05	APOA4 (5.3)	APOC3 (5.2)	APOA1 (4.9)	APOB (4.6)	HNF4A (4.6)	KHK (4.4)	SLC22A2 (4.4)	HP (4.2)	APOA5 (3.7)	LPL (3.5)
GO:0065005	protein-lipid complex assembly	0.0027	<0.05	APOA4 (5.8)	TM4SF5 (5.4)	NPC1L1 (5.2)	APOA1 (4.5)	LIPC (4.3)	APOB (4.0)	ABCG5 (3.9)	APOC3 (3.9)	NR0B2 (3.8)	APOC1 (3.5)
GO:0034377	plasma lipoprotein particle assembly	0.0027	<0.05	APOA4 (5.8)	TM4SF5 (5.4)	NPC1L1 (5.2)	APOA1 (4.5)	LIPC (4.3)	APOB (4.0)	ABCG5 (3.9)	APOC3 (3.9)	NR0B2 (3.8)	APOC1 (3.5)
GO:0017147	Wnt-protein binding	0.0027	<0.05	GLI2 (4.4)	CILP2 (4.0)	CYP26A1 (3.0)	BNC2 (2.9)	BCAM (2.5)	GDF5 (2.3)	PVRL2 (2.2)	SDC1 (2.2)	VLDLR (2.1)	LPAR2 (2.1)
REACTOME_COMMON_PATHWAY	REACTOME_COMMON_PATHWAY	0.0027	<0.05	ASGR1 (8.4)	LIPC (8.2)	ANGPTL3 (7.8)	HP (7.7)	APOA1 (6.8)	APOB (6.4)	APOC3 (6.2)	APOA5 (5.9)	HNF4A (5.2)	ABCB11 (4.9)
ENSG00000039537	C6 PPI subnetwork	0.00271	<0.05	ANGPTL3 (7.5)	APOA5 (6.5)	LPA (6.5)	ASGR1 (6.3)	HP (5.4)	SLC22A1 (5.4)	LIPC (5.2)	APOC3 (5.1)	GCKR (4.9)	APOA1 (4.6)
MP:0003068	enlarged kidney	0.00272	<0.05	SLC22A2 (4.7)	DYNC2LI1 (3.7)	HNF4A (3.3)	C11orf9 (3.2)	KHK (2.9)	BCAM (2.9)	FADS1 (2.8)	PLEKHH2 (2.7)	GPR146 (2.3)	CTF1 (2.3)
KEGG_STEROID_HORMONE_BIOSYNTHESIS	KEGG_STEROID_HORMONE_BIOSYNTHESIS	0.00274	<0.05	NAT2 (6.6)	CYP7A1 (6.1)	ABCG5 (5.9)	SLC22A1 (5.5)	ABCB11 (5.4)	UGT2B15 (5.3)	ABCG8 (5.2)	LPA (4.7)	GCKR (4.7)	APOA5 (4.2)
MP:0002642	anisocytosis	0.00276	<0.05	RHD (12.8)	RHCE (12.6)	GMPR (4.0)	C12orf51 (2.9)	ENSG00000231204 (2.7)	BLOC1S3 (2.4)	MTMR3 (2.2)	CEP250 (2.1)	GPR146 (2.1)	SIDT2 (2.0)
GO:0044242	cellular lipid catabolic process	0.00278	<0.05	NKPD1 (4.9)	PPARG (3.9)	ACAD10 (3.9)	ABHD1 (3.8)	NPHP3 (3.7)	MOSC1 (3.4)	UGT2B15 (3.3)	TTC38 (3.1)	GPAM (3.0)	LPL (3.0)
GO:0046965	retinoid X receptor binding	0.00284	<0.05	APOC1 (3.3)	DNM2 (2.8)	RAF1 (2.7)	PPARG (2.7)	TM6SF2 (2.6)	CGREF1 (2.6)	KAT8 (2.5)	HSD3B7 (2.4)	ABCG5 (2.3)	DNAJC13 (2.1)
GO:0016709	oxidoreductase activity, acting on paired donors, with incorporation or reduction of molecular oxygen, NADH or NADPH as one donor, and incorporation of one atom of oxygen	0.00285	<0.05	ABCB11 (6.0)	LPA (5.9)	SLC22A1 (5.9)	ABCG5 (5.4)	CYP7A1 (5.3)	NAT2 (5.3)	KHK (5.1)	ANGPTL3 (4.7)	APOA5 (4.6)	GCKR (4.2)
MP:0003887	increased hepatocyte apoptosis	0.00288	<0.05	APOB (3.8)	NR0B2 (3.7)	ASGR1 (3.3)	ENSG00000231768 (3.1)	TRIB1 (3.1)	HSD3B7 (3.0)	APOA1 (3.0)	PCSK9 (3.0)	HNF4A (2.9)	APOC3 (2.9)
GO:0016769	transferase activity, transferring nitrogenous groups	0.00288	<0.05	ABCB11 (5.0)	SLC22A1 (4.4)	APOA5 (4.1)	ANGPTL3 (3.8)	LPA (3.6)	ALDH2 (3.5)	TM6SF2 (3.3)	GSTM4 (2.9)	SARS (2.9)	KHK (2.8)
GO:0044438	microbody part	0.00289	<0.05	MOSC1 (4.4)	GPAM (4.2)	NFS1 (3.6)	PPARA (3.5)	FADS2 (3.5)	GSTM4 (3.4)	ABCB11 (3.3)	NPHP3 (3.1)	RBKS (3.0)	ANGPTL3 (3.0)
GO:0044439	peroxisomal part	0.00289	<0.05	MOSC1 (4.4)	GPAM (4.2)	NFS1 (3.6)	PPARA (3.5)	FADS2 (3.5)	GSTM4 (3.4)	ABCB11 (3.3)	NPHP3 (3.1)	RBKS (3.0)	ANGPTL3 (3.0)
REACTOME_METABOLISM_OF_AMINO_ACIDS_AND_DERIVATIVES	REACTOME_METABOLISM_OF_AMINO_ACIDS_AND_DERIVATIVES	0.0029	<0.05	ANGPTL3 (5.0)	SLC22A1 (4.9)	APOA5 (4.8)	KHK (4.7)	ABCB11 (4.3)	LPA (4.1)	CYP7A1 (4.0)	GCKR (3.9)	ABCG8 (3.3)	PSMA5 (3.2)
MP:0001654	hepatic necrosis	0.00291	<0.05	LPA (5.4)	SLC22A1 (4.9)	APOA5 (4.1)	ANGPTL3 (3.9)	OSM (3.6)	GCKR (3.6)	LIPC (3.5)	ABCB11 (3.2)	CYP7A1 (3.1)	KHK (3.0)
GO:0004869	cysteine-type endopeptidase inhibitor activity	0.00301	<0.05	LPAL2 (4.0)	ASGR1 (3.7)	HP (3.6)	APOA1 (3.5)	ANGPTL3 (3.3)	ABCB11 (3.3)	APOB (3.1)	APOA5 (3.1)	SLC22A1 (3.1)	GCKR (2.9)
GO:0050818	regulation of coagulation	0.00302	<0.05	ABCB11 (3.4)	ANGPTL3 (3.1)	GCKR (3.1)	LIPC (3.0)	GMPR (2.9)	PCSK9 (2.8)	HSD3B7 (2.7)	ASGR1 (2.7)	ENSG00000256731 (2.6)	CYP7A1 (2.6)
KEGG_PANTOTHENATE_AND_COA_BIOSYNTHESIS	KEGG_PANTOTHENATE_AND_COA_BIOSYNTHESIS	0.00302	<0.05	ANGPTL3 (3.8)	KHK (3.4)	BCKDK (2.8)	UBXN2B (2.7)	SLC22A2 (2.6)	PPARA (2.6)	LIPC (2.5)	SLC22A1 (2.5)	PIGV (2.4)	ALDH2 (2.3)
KEGG_CYSTEINE_AND_METHIONINE_METABOLISM	KEGG_CYSTEINE_AND_METHIONINE_METABOLISM	0.00302	<0.05	ABCB11 (4.4)	APOA5 (4.3)	SLC22A1 (4.0)	LPA (3.2)	GCKR (3.2)	CYP7A1 (3.0)	ALDH2 (2.6)	DHODH (2.5)	PPARA (2.5)	ANGPTL3 (2.2)
MP:0004772	abnormal bile secretion	0.00309	<0.05	ABCG8 (10.7)	APOA5 (6.6)	TM6SF2 (5.1)	APOB (4.6)	APOA4 (4.4)	NPC1L1 (4.4)	APOC3 (4.4)	ASGR1 (4.3)	ABCB11 (4.3)	RBKS (4.3)
ENSG00000186951	PPARA PPI subnetwork	0.00312	<0.05	C12orf51 (3.4)	TOP1 (3.2)	PPARA (3.1)	ARID1A (2.9)	ZHX3 (2.4)	IRF2BP2 (2.3)	GSTM4 (2.3)	TM4SF5 (2.3)	SMARCA4 (2.2)	AFF1 (2.1)
MP:0000367	abnormal coat/ hair morphology	0.00314	<0.05	LDLR (4.5)	HMGCR (3.8)	PCSK9 (3.4)	MAP3K1 (3.2)	SFN (2.6)	MLXIPL (2.6)	PPARA (2.5)	PAFAH1B2 (2.4)	TTC39B (2.3)	PPARG (2.2)
GO:0033365	protein localization to organelle	0.00316	<0.05	CTF1 (2.2)	COBLL1 (2.2)	USP24 (2.2)	OST4 (2.2)	PHF20 (2.1)	NBEAL1 (2.1)	DNAJC13 (2.0)	BCL7B (1.9)	AGBL5 (1.9)	IGF2R (1.9)
MP:0002192	hydrops fetalis	0.00317	<0.05	RASIP1 (5.1)	HLX (4.4)	NYNRIN (3.1)	EMILIN1 (3.0)	AFF1 (2.7)	PPP1R37 (2.6)	KCNK17 (2.2)	DOCK6 (2.2)	PVRL2 (2.1)	RAF1 (2.1)
MP:0001859	kidney inflammation	0.00317	<0.05	APOA4 (4.6)	KHK (3.8)	TM6SF2 (3.5)	GCNT4 (3.1)	HNF1A (3.0)	FRK (2.9)	TRIB1 (2.9)	NPC1L1 (2.8)	N4BP2L1 (2.5)	ENSG00000229043 (2.4)
ENSG00000007402	CACNA2D2 PPI subnetwork	0.00319	<0.05	LIPC (7.1)	APOC3 (6.4)	APOB (6.4)	ANGPTL3 (6.0)	ASGR1 (5.6)	APOA1 (5.5)	APOE (4.2)	APOA5 (3.9)	APOC1 (3.9)	HNF4A (3.7)
ENSG00000042832	TG PPI subnetwork	0.0032	<0.05	SRPR (4.6)	ERP29 (4.3)	TBL2 (3.6)	TMEM214 (3.5)	UBA5 (3.3)	ERGIC3 (3.0)	HP (2.9)	PREB (2.7)	DCPS (2.7)	QPCTL (2.7)
REACTOME_INITIAL_TRIGGERING_OF_COMPLEMENT	REACTOME_INITIAL_TRIGGERING_OF_COMPLEMENT	0.00321	<0.05	TIMD4 (5.7)	APOE (5.3)	APOC1 (4.9)	GCKR (4.6)	HP (4.2)	LPA (4.2)	ABCB11 (4.0)	SLC22A1 (4.0)	APOA5 (3.5)	ANGPTL3 (3.4)
GO:0006662	glycerol ether metabolic process	0.00322	<0.05	MLXIPL (4.5)	GPAM (4.4)	MOSC1 (4.3)	PPARG (4.2)	PCSK9 (3.6)	FADS1 (3.5)	NPC1L1 (3.4)	FADS2 (3.3)	HMGCR (3.2)	ENSG00000223522 (3.1)
GO:0019915	lipid storage	0.00323	<0.05	PPARG (3.8)	APOE (3.1)	APOC1 (2.9)	MOSC1 (2.9)	LPL (2.8)	PKDREJ (2.7)	ENSG00000238078 (2.7)	ABCA1 (2.5)	MLXIPL (2.5)	COL4A3BP (2.5)
GO:0034381	plasma lipoprotein particle clearance	0.00325	<0.05	APOA4 (4.0)	TM4SF5 (3.4)	APOC1 (3.2)	HNF4A (3.1)	NPC1L1 (3.1)	HNF1A (3.0)	APOA1 (3.0)	PCSK9 (2.9)	LIPC (2.9)	APOB (2.8)
GO:0046486	glycerolipid metabolic process	0.00326	<0.05	MOSC1 (3.7)	GPAM (3.7)	MLXIPL (3.5)	NPC1L1 (3.4)	BLOC1S3 (3.4)	SLC5A6 (3.0)	PPARG (3.0)	GPR146 (2.9)	TM6SF2 (2.8)	FADS1 (2.8)
ENSG00000134376	CRB1 PPI subnetwork	0.00328	<0.05	NYNRIN (3.1)	OBP2B (2.8)	ENSG00000228642 (2.5)	ZNF664 (2.5)	ENSG00000244861 (2.5)	UBXN2B (2.3)	TMED1 (2.0)	BCAM (2.0)	SPTY2D1 (2.0)	ENSG00000241528 (2.0)
ENSG00000166949	SMAD3 PPI subnetwork	0.00329	<0.05	GATAD2A (4.2)	ARID1A (4.1)	IRF2BP2 (3.7)	MTMR3 (3.6)	TRIB1 (3.4)	CITED2 (3.2)	BUD13 (3.0)	SF3A1 (2.8)	PLEC (2.8)	VIM (2.6)
ENSG00000173575	CHD2 PPI subnetwork	0.0033	<0.05	ZNF646 (3.4)	KAT8 (3.1)	C19orf52 (2.8)	AGBL5 (2.7)	SETD1A (2.7)	SNORA66 (2.6)	FAM117B (2.5)	BRAP (2.4)	SUPT7L (2.4)	SUGP1 (2.2)
MP:0001243	abnormal dermal layer morphology	0.00331	<0.05	EMILIN1 (4.7)	FN1 (4.0)	ABCA1 (2.7)	SDC1 (2.7)	VIM (2.5)	ST3GAL4 (2.5)	TAGLN (2.5)	SFN (2.3)	GLI2 (2.3)	CTF1 (2.3)
GO:0060205	cytoplasmic membrane-bounded vesicle lumen	0.00331	<0.05	ANGPTL3 (6.3)	HP (5.6)	LIPC (4.8)	ASGR1 (4.7)	APOA1 (4.5)	APOB (4.4)	APOA5 (4.1)	APOE (4.0)	GCKR (4.0)	APOC3 (3.9)
ENSG00000153879	CEBPG PPI subnetwork	0.00331	<0.05	SARS (4.2)	TRIB1 (4.1)	GPR146 (3.7)	IRF2BP2 (3.5)	CITED2 (3.4)	ZFAND2A (3.4)	VLDLR (3.4)	OSM (3.3)	BCL3 (3.3)	MAFB (3.1)
ENSG00000198336	MYL4 PPI subnetwork	0.00334	<0.05	APOB (7.5)	APOA1 (7.1)	APOC3 (6.5)	ASGR1 (5.6)	TM4SF5 (4.9)	APOA4 (4.7)	LIPC (4.3)	APOC1 (4.1)	NR0B2 (3.8)	NPC1L1 (3.7)
ENSG00000154582	TCEB1 PPI subnetwork	0.00334	<0.05	BUD13 (3.5)	BCL7C (2.8)	NRBP1 (2.8)	ZNF668 (2.7)	DHX38 (2.6)	ANGPTL3 (2.5)	GPN2 (2.5)	PAFAH1B2 (2.5)	ZNF513 (2.5)	ZNF259 (2.4)
GO:0004709	MAP kinase kinase kinase activity	0.00335	<0.05	COBLL1 (4.1)	N4BP2L1 (3.7)	MAP3K1 (2.7)	FRK (2.7)	NKPD1 (2.6)	TBC1D10A (2.5)	TRIB1 (2.4)	BCL3 (2.4)	ZHX3 (2.3)	ABI2 (2.2)
ENSG00000100448	CTSG PPI subnetwork	0.00336	<0.05	HP (6.4)	TIMD4 (5.1)	LIPC (4.6)	ASGR1 (4.4)	GCKR (4.1)	APOC1 (3.8)	APOE (3.5)	ANGPTL3 (3.4)	FN1 (3.3)	MAFB (3.2)
MP:0001926	female infertility	0.00336	<0.05	BNC2 (3.9)	HORMAD2 (3.9)	FADS1 (3.2)	LDLR (3.1)	DNAJC5G (2.8)	GLI2 (2.5)	FADS2 (2.3)	CYP7A1 (2.2)	PCSK9 (2.2)	VLDLR (2.1)
ENSG00000123358	NR4A1 PPI subnetwork	0.00337	<0.05	MAP3K1 (3.7)	ARID1A (3.4)	KLHL8 (3.0)	UBXN2B (2.8)	MTMR3 (2.7)	ZFHX3 (2.7)	TRIB1 (2.6)	MYLIP (2.5)	PLEC (2.4)	ENSG00000231768 (2.4)
MP:0002891	increased insulin sensitivity	0.00338	<0.05	LPL (3.5)	PPP1R37 (3.1)	MLXIPL (2.9)	ATXN7L2 (2.8)	TRIB1 (2.7)	UGT2B15 (2.6)	SLC22A3 (2.6)	ZHX3 (2.3)	SORT1 (2.2)	SYPL2 (2.2)
MP:0001861	lung inflammation	0.00339	<0.05	ABCA1 (4.7)	LIF (3.9)	BCL3 (3.8)	MAFB (3.6)	CMTM7 (3.6)	GMIP (3.4)	GFI1 (2.7)	ZDHHC18 (2.5)	N4BP2L1 (2.3)	MAP3K1 (2.2)
MP:0011091	complete prenatal lethality	0.0034	<0.05	FN1 (3.5)	ARID1A (3.3)	GLI2 (2.7)	C2orf43 (2.7)	RAPH1 (2.4)	PCSK9 (2.4)	HNF4A (2.4)	CELSR1 (2.2)	VLDLR (2.1)	ABCA1 (2.1)
GO:0072593	reactive oxygen species metabolic process	0.0034	<0.05	ALDH2 (3.4)	SPATC1 (3.0)	ENSG00000231768 (2.6)	C17orf57 (2.3)	ENSG00000247670 (2.2)	TRAPPC6A (2.1)	NAT2 (2.0)	ABCA6 (2.0)	RHD (1.9)	SLC22A2 (1.9)

## Sheet: UGIT_LDL_genesetenrichment
Original gene set ID	Original gene set description	Nominal P value	False discovery rate	Reconstituted gene set Z score gene 1	Reconstituted gene set Z score gene 2	Reconstituted gene set Z score gene 3	Reconstituted gene set Z score gene 4	Reconstituted gene set Z score gene 5	Reconstituted gene set Z score gene 6	Reconstituted gene set Z score gene 7	Reconstituted gene set Z score gene 8	Reconstituted gene set Z score gene 9	Reconstituted gene set Z score gene 10
GO:0042803	protein homodimerization activity	3.8e-08	<0.01	AKR1C3 (3.6)	APOC1 (2.8)	KANK2 (2.6)	ST3GAL4 (2.5)	RBKS (2.3)	APOB (2.3)	MLXIPL (2.3)	DCPS (2.3)	FADS1 (2.2)	HP (2.2)
ENSG00000186350	RXRA PPI subnetwork	7.78e-08	<0.01	BCL3 (3.2)	TRIB1 (3.1)	PPP1R37 (2.8)	BRE (2.8)	JMJD1C (2.8)	RELB (2.5)	ABCG5 (2.4)	AKR1C3 (2.3)	SSBP3 (2.3)	CARM1 (2.2)
MP:0000603	pale liver	1.52e-06	<0.01	MLXIPL (3.2)	ENSG00000244861 (2.9)	GRINA (2.6)	GPAM (2.4)	ENSG00000247445 (2.4)	HERPUD1 (2.4)	PARP10 (2.3)	LPL (2.2)	LIPC (2.1)	MOSC1 (2.0)
MP:0003982	increased cholesterol level	1.84e-06	<0.01	APOC4 (5.2)	APOA5 (4.7)	FADS2 (4.6)	FADS1 (4.3)	APOE (4.2)	HMGCR (3.9)	ABCA1 (3.4)	ABCG5 (3.2)	MLXIPL (3.2)	APOC1 (3.0)
REACTOME_REGULATION_OF_LIPID_METABOLISM_BY_PEROXISOME_PROLIFERATOR:ACTIVATED_RECEPTOR_ALPHA_PPARALPHA	REACTOME_REGULATION_OF_LIPID_METABOLISM_BY_PEROXISOME_PROLIFERATOR:ACTIVATED_RECEPTOR_ALPHA_PPARALPHA	2.71e-06	<0.01	LDLR (5.2)	FADS2 (5.2)	GPAM (3.8)	APOB (3.7)	HMGCR (3.6)	FDFT1 (3.6)	FADS1 (3.5)	AKR1C3 (3.5)	APOC3 (3.5)	GCKR (3.3)
REACTOME_PPARA_ACTIVATES_GENE_EXPRESSION	REACTOME_PPARA_ACTIVATES_GENE_EXPRESSION	3.02e-06	<0.01	FADS2 (5.3)	LDLR (5.2)	APOB (4.0)	GPAM (4.0)	HMGCR (3.7)	APOC3 (3.7)	FDFT1 (3.7)	FADS1 (3.7)	AKR1C3 (3.5)	GCKR (3.4)
MP:0000208	decreased hematocrit	3.2e-06	<0.01	GRINA (2.7)	CETP (2.5)	BCL3 (2.3)	ENSG00000231204 (2.3)	APOC1 (2.2)	AKR1C3 (2.2)	GCKR (2.0)	MYLIP (1.9)	HP (1.7)	KANK2 (1.7)
MP:0000180	abnormal circulating cholesterol level	4.14e-06	<0.01	ABCG5 (7.0)	ABCG8 (7.0)	APOC3 (6.4)	APOA4 (6.4)	APOA1 (5.9)	APOC1 (5.6)	APOA5 (5.2)	APOB (4.7)	MLXIPL (4.5)	APOC4 (4.5)
MP:0002702	decreased circulating free fatty acid level	5.43e-06	<0.01	MLXIPL (6.3)	MOSC1 (5.9)	APOB (4.4)	HP (4.3)	APOA1 (4.2)	APOC3 (4.1)	LPL (4.1)	APOH (4.0)	GPAM (3.9)	APOA5 (3.6)
MP:0001577	anemia	6.12e-06	<0.01	BCL3 (2.6)	RELB (2.5)	VASP (2.3)	TRIB1 (2.1)	TOP1 (2.0)	DCPS (2.0)	MYLIP (1.8)	CETP (1.7)	PARP10 (1.7)	GRINA (1.6)
MP:0001860	liver inflammation	6.71e-06	<0.01	RELB (4.8)	BCL3 (4.8)	APOA5 (3.3)	APOC4 (3.1)	LIPC (3.0)	APOC1 (2.9)	ABCA1 (2.8)	NFE2L3 (2.8)	GCKR (2.6)	VASP (2.5)
ENSG00000117601	SERPINC1 PPI subnetwork	7.44e-06	<0.01	APOC4 (8.3)	APOH (7.1)	APOA5 (6.9)	ANGPTL3 (6.8)	LIPC (6.5)	APOC3 (5.6)	APOA1 (5.5)	HP (5.3)	AKR1C4 (4.7)	APOB (4.3)
GO:0046890	regulation of lipid biosynthetic process	7.46e-06	<0.01	MLXIPL (3.7)	ST3GAL4 (3.6)	FADS2 (2.8)	GPAM (2.8)	HNF1A (2.8)	ENSG00000236267 (2.6)	GCKR (2.5)	FADS1 (2.5)	LDLR (2.4)	ENSG00000234945 (2.3)
GO:0019216	regulation of lipid metabolic process	9.61e-06	<0.01	MLXIPL (4.0)	GPAM (3.8)	LPL (3.0)	MOSC1 (2.8)	AKR1C4 (2.3)	APOC1 (2.3)	ST3GAL4 (2.3)	GCKR (2.0)	BLOC1S3 (2.0)	FNDC4 (2.0)
MP:0005668	decreased circulating leptin level	1.55e-05	<0.01	LPL (6.0)	GPAM (4.6)	MLXIPL (4.2)	MOSC1 (3.4)	SORT1 (3.4)	HP (3.0)	APOC1 (2.9)	EML2 (2.9)	ST3GAL4 (2.8)	SPATC1 (2.2)
MP:0001552	increased circulating triglyceride level	1.55e-05	<0.01	MLXIPL (5.4)	APOC3 (5.3)	ABCG8 (5.2)	APOA5 (5.1)	ABCG5 (5.1)	GPAM (5.1)	APOA4 (4.9)	MOSC1 (4.9)	APOB (4.6)	LPL (4.1)
MP:0005659	decreased susceptibility to diet-induced obesity	1.79e-05	<0.01	MOSC1 (4.6)	LPL (4.6)	MLXIPL (4.4)	TRIB1 (3.8)	ABCG5 (3.6)	APOA4 (3.4)	ABCG8 (3.1)	APOA1 (2.7)	HP (2.5)	SORT1 (2.3)
MP:0004255	abnormal spongiotrophoblast layer morphology	2.02e-05	<0.01	DNM2 (3.1)	GATA4 (3.1)	BCL3 (2.7)	C8orf49 (2.5)	LDLR (2.5)	PCSK9 (2.1)	PLEC (2.1)	DCPS (1.9)	ST3GAL4 (1.9)	ABCA1 (1.9)
ENSG00000135100	HNF1A PPI subnetwork	2.44e-05	<0.01	PARP10 (2.8)	CBLC (2.7)	LIPC (2.5)	TNRC6C (2.4)	BCL3 (2.4)	OBP2B (2.3)	APOA1 (2.1)	USP24 (2.1)	HERPUD1 (2.1)	PPP1R37 (2.1)
REACTOME_FATTY_ACID_TRIACYLGLYCEROL_AND_KETONE_BODY_METABOLISM	REACTOME_FATTY_ACID_TRIACYLGLYCEROL_AND_KETONE_BODY_METABOLISM	2.52e-05	<0.01	FADS2 (6.5)	GPAM (6.0)	LDLR (5.8)	FADS1 (5.7)	FDFT1 (5.2)	HMGCR (5.1)	MLXIPL (5.1)	MOSC1 (4.0)	LPL (3.7)	PCSK9 (3.6)
ENSG00000109819	PPARGC1A PPI subnetwork	2.98e-05	<0.05	PLEC (2.7)	USP24 (2.7)	HERPUD1 (2.5)	ZHX3 (2.4)	TNRC6C (2.4)	JMJD1C (2.3)	CAD (2.3)	DHX38 (2.1)	ZNF513 (2.1)	TOP1 (1.8)
ENSG00000084774	CAD PPI subnetwork	3.1e-05	<0.05	RELB (5.2)	BCL3 (4.3)	CARM1 (2.5)	GTF3C2 (2.5)	NUP93 (2.4)	CEACAM19 (2.4)	MLXIPL (2.2)	CLPTM1 (2.2)	DNM2 (2.0)	VASP (2.0)
REACTOME_METABOLISM_OF_LIPIDS_AND_LIPOPROTEINS	REACTOME_METABOLISM_OF_LIPIDS_AND_LIPOPROTEINS	3.14e-05	<0.05	HMGCR (8.0)	LDLR (7.9)	FADS2 (7.7)	FADS1 (7.6)	FDFT1 (6.5)	PCSK9 (5.6)	GPAM (5.5)	MLXIPL (5.1)	ABCG5 (4.8)	APOC1 (4.6)
KEGG_PRION_DISEASES	KEGG_PRION_DISEASES	3.74e-05	<0.05	AKR1C4 (4.9)	APOE (4.5)	APOC4 (4.3)	HP (3.9)	APOC1 (3.8)	ANGPTL3 (3.5)	GCKR (3.4)	APOA5 (3.4)	LIPC (2.7)	CETP (2.5)
MP:0001698	decreased embryo size	3.74e-05	<0.05	GATA4 (3.9)	PVRL2 (2.9)	NPEPPS (2.9)	KPNB1 (2.5)	SSBP3 (2.5)	LDLR (2.4)	SOX7 (2.3)	JMJD1C (2.2)	DOCK7 (2.2)	ABCA1 (2.2)
GO:0004867	serine-type endopeptidase inhibitor activity	4.41e-05	<0.05	APOH (6.6)	LIPC (5.4)	HP (5.2)	APOB (5.2)	APOA1 (5.1)	APOA5 (5.1)	APOC3 (4.3)	APOC4 (3.9)	APOC1 (3.8)	ANGPTL3 (3.8)
ENSG00000146674	IGFBP3 PPI subnetwork	4.49e-05	<0.05	APOA5 (3.8)	HP (3.8)	APOC4 (3.4)	ANGPTL3 (3.1)	APOH (3.0)	GCKR (3.0)	BACE1 (3.0)	APOE (2.8)	APOB (2.6)	APOC3 (2.5)
MP:0000691	enlarged spleen	5.03e-05	<0.05	BCL3 (3.4)	RELB (3.3)	PARP10 (3.1)	SIDT2 (2.2)	SIK3 (2.1)	VASP (2.0)	ABCA1 (1.8)	NFE2L3 (1.8)	DNM2 (1.8)	TOP1 (1.8)
REACTOME_PTM_GAMMA_CARBOXYLATION_HYPUSINE_FORMATION_AND_ARYLSULFATASE_ACTIVATION	REACTOME_PTM_GAMMA_CARBOXYLATION_HYPUSINE_FORMATION_AND_ARYLSULFATASE_ACTIVATION	5.29e-05	<0.05	LIPC (5.9)	APOA5 (5.5)	ANGPTL3 (5.4)	APOC4 (5.4)	APOH (5.3)	APOA1 (4.6)	APOC3 (4.5)	APOB (4.3)	HP (3.9)	GCKR (3.8)
ENSG00000215320	ENSG00000215320 PPI subnetwork	5.6e-05	<0.05	PARP10 (3.1)	TNRC6C (2.7)	USP24 (2.6)	LIPC (2.5)	CBLC (2.4)	BCL3 (2.3)	OBP2B (2.3)	HERPUD1 (2.1)	APOA1 (2.0)	FZD9 (2.0)
ENSG00000160282	FTCD PPI subnetwork	5.98e-05	<0.05	CLPTM1 (3.3)	SARS (3.3)	NRBP1 (3.1)	CARM1 (2.8)	APOH (2.8)	KPNB1 (2.8)	ANGPTL3 (2.6)	APOA5 (2.5)	SNX17 (2.4)	TOMM40 (2.4)
GO:0016747	transferase activity, transferring acyl groups other than amino-acyl groups	6.02e-05	<0.05	HMGCR (4.2)	FADS1 (4.1)	FADS2 (3.8)	GPAM (3.6)	FDFT1 (3.6)	ABCG5 (3.5)	SLC5A6 (3.1)	ABCG8 (2.8)	C2orf43 (2.8)	MOSC1 (2.7)
MP:0005292	improved glucose tolerance	6.51e-05	<0.05	MLXIPL (4.6)	LPL (4.4)	MOSC1 (3.6)	GPAM (2.9)	SORT1 (2.6)	ZHX3 (2.3)	TRIB1 (2.2)	ABCA1 (2.2)	APOA5 (2.1)	HP (2.1)
ENSG00000115461	IGFBP5 PPI subnetwork	6.75e-05	<0.05	TAGLN (4.4)	APOH (3.3)	GCKR (3.2)	APOA5 (3.1)	APOA1 (3.0)	APOB (2.9)	HP (2.9)	APOC3 (2.6)	APOE (2.6)	PVR (2.3)
MP:0009356	decreased liver triglyceride level	6.96e-05	<0.05	MLXIPL (5.7)	GPAM (4.2)	LPL (4.1)	MOSC1 (3.7)	SORT1 (3.5)	LDLR (3.3)	HP (3.0)	ABCA1 (2.8)	FADS2 (2.5)	FDFT1 (2.5)
KEGG_ADIPOCYTOKINE_SIGNALING_PATHWAY	KEGG_ADIPOCYTOKINE_SIGNALING_PATHWAY	7.08e-05	<0.05	MLXIPL (5.5)	RELB (4.6)	GPAM (4.3)	LPL (4.1)	BCL3 (4.0)	MOSC1 (3.3)	SORT1 (2.5)	GRINA (2.3)	SYPL2 (2.2)	ABCG8 (2.2)
MP:0002644	decreased circulating triglyceride level	7.09e-05	<0.05	MLXIPL (5.8)	LPL (5.5)	APOC3 (5.3)	APOA4 (5.2)	APOB (5.1)	MOSC1 (5.0)	APOC1 (4.8)	APOA1 (4.6)	HP (4.5)	GPAM (4.2)
GO:0031100	organ regeneration	7.12e-05	<0.05	ENSG00000173295 (3.8)	ENSG00000236436 (3.1)	LIPC (2.6)	ENSG00000236267 (2.6)	SLC5A6 (2.3)	ENSG00000254235 (2.3)	APOA1 (2.0)	APOB (2.0)	CETP (2.0)	CCDC121 (2.0)
MP:0000609	abnormal liver physiology	7.41e-05	<0.05	AKR1C4 (6.6)	APOA5 (6.3)	APOC4 (6.0)	APOC3 (5.6)	APOB (5.0)	GCKR (5.0)	ABCG5 (4.6)	HP (4.5)	ABCG8 (4.3)	APOA4 (4.2)
GO:0061135	endopeptidase regulator activity	8.19e-05	<0.05	APOH (6.6)	HP (5.7)	APOB (5.4)	APOA1 (5.4)	LIPC (5.2)	APOA5 (4.8)	APOC1 (4.5)	APOC3 (4.3)	APOC4 (4.1)	GCKR (4.1)
GO:0005796	Golgi lumen	8.88e-05	<0.05	LIPC (4.8)	APOC4 (4.3)	GCKR (4.2)	ANGPTL3 (4.0)	ABO (3.9)	APOH (3.9)	APOA5 (3.8)	AKR1C4 (3.5)	MLXIPL (3.2)	APOA1 (3.1)
MP:0005278	abnormal cholesterol homeostasis	9.41e-05	<0.05	APOC3 (8.4)	ABCG5 (7.6)	FADS1 (7.5)	APOA4 (7.4)	HMGCR (7.4)	APOA1 (7.3)	FADS2 (7.0)	APOB (6.8)	FDFT1 (6.0)	ABCG8 (5.9)
MP:0004777	abnormal phospholipid level	0.000102	<0.05	ABCG8 (6.5)	APOC1 (5.3)	ABCA1 (4.7)	APOC4 (3.8)	MYLIP (3.7)	GPAM (3.5)	HP (3.4)	COL4A3BP (3.2)	APOA5 (3.1)	FADS1 (3.0)
GO:0052689	carboxylic ester hydrolase activity	0.000109	<0.05	APOC1 (3.7)	AKR1C4 (3.5)	CETP (3.4)	APOC4 (3.3)	MLXIPL (3.3)	NKPD1 (3.0)	MOSC1 (3.0)	SPTLC3 (2.8)	APOA5 (2.8)	GPAM (2.8)
GO:0019217	regulation of fatty acid metabolic process	0.000111	<0.05	ENSG00000236267 (3.6)	MLXIPL (3.3)	PCSK9 (2.6)	ENSG00000173295 (2.5)	MOSC1 (2.5)	LPL (2.3)	TTC39B (2.3)	SPTLC3 (2.1)	AMIGO1 (2.1)	AKR1C3 (2.0)
MP:0005311	abnormal circulating amino acid level	0.000114	<0.05	APOA5 (4.9)	ANGPTL3 (4.5)	APOC4 (4.5)	SLC12A3 (3.9)	HP (3.7)	GCKR (3.7)	ABCG8 (3.6)	ABCG5 (3.2)	MLXIPL (3.2)	AKR1C4 (3.0)
MP:0002118	abnormal lipid homeostasis	0.000126	<0.05	LPL (5.7)	APOA4 (5.6)	GPAM (5.5)	MLXIPL (5.4)	APOC1 (5.1)	APOA5 (5.1)	MOSC1 (4.9)	ABCG8 (4.9)	ABCG5 (4.8)	HP (4.7)
REACTOME_LIPOPROTEIN_METABOLISM	REACTOME_LIPOPROTEIN_METABOLISM	0.000128	<0.05	APOA1 (9.3)	APOB (9.0)	APOC3 (8.8)	APOC1 (7.8)	APOA4 (7.4)	ABCG5 (6.9)	APOH (6.8)	LIPC (6.3)	APOA5 (5.9)	APOC4 (4.8)
GO:0061134	peptidase regulator activity	0.000129	<0.05	APOH (6.1)	HP (5.4)	APOB (5.1)	APOA1 (5.0)	LIPC (4.8)	APOA5 (4.4)	APOC1 (4.2)	APOC3 (4.1)	GCKR (3.8)	APOC4 (3.7)
MP:0001511	disheveled coat	0.000131	<0.05	LDLR (3.6)	GRINA (3.1)	BCL3 (2.9)	HMGCR (2.9)	TRAPPC6A (2.8)	CETP (2.7)	CBLC (2.6)	PCSK9 (2.5)	PLEC (2.5)	RBKS (2.3)
MP:0002874	decreased hemoglobin content	0.000132	<0.05	CETP (3.5)	AKR1C3 (2.9)	PVR (2.4)	UCN (2.2)	ENSG00000226645 (2.1)	MYLIP (2.0)	HERPUD1 (2.0)	TRIM50 (1.9)	ENSG00000247445 (1.8)	BCL3 (1.7)
GO:0004866	endopeptidase inhibitor activity	0.000143	<0.05	APOH (6.6)	HP (5.7)	APOA1 (5.4)	APOB (5.4)	LIPC (5.2)	APOA5 (4.9)	APOC1 (4.5)	APOC3 (4.3)	APOC4 (4.2)	GCKR (4.0)
REACTOME_LIPID_DIGESTION_MOBILIZATION_AND_TRANSPORT	REACTOME_LIPID_DIGESTION_MOBILIZATION_AND_TRANSPORT	0.000145	<0.05	APOA4 (8.1)	APOA1 (7.7)	APOC3 (7.6)	APOB (7.3)	ABCG5 (7.1)	APOC1 (6.0)	ABCG8 (5.7)	APOH (5.2)	APOA5 (4.7)	MLXIPL (4.6)
MP:0003229	abnormal vitelline vasculature morphology	0.000147	<0.05	SOX7 (4.9)	PVR (2.6)	ABCA1 (2.6)	GATA4 (2.5)	CLPTM1 (2.4)	DNM2 (2.3)	PVRL2 (2.2)	REEP3 (2.2)	CETP (2.0)	DOCK7 (1.9)
GO:0008610	lipid biosynthetic process	0.00015	<0.05	FADS2 (6.4)	FADS1 (6.0)	FDFT1 (5.7)	HMGCR (5.6)	LDLR (5.4)	PCSK9 (4.3)	GPAM (3.1)	NKPD1 (3.1)	SPTLC3 (3.0)	MLXIPL (2.8)
GO:0008289	lipid binding	0.000151	<0.05	APOA4 (6.1)	ABCG5 (5.7)	APOC3 (5.6)	APOA1 (5.5)	APOB (4.9)	ABCG8 (4.3)	APOC1 (3.6)	APOA5 (3.6)	GCKR (3.4)	APOC4 (3.3)
GO:0052547	regulation of peptidase activity	0.000176	<0.05	ENSG00000244861 (2.8)	LIPC (2.6)	POLK (2.6)	GCKR (2.6)	ENSG00000236267 (2.5)	HP (2.4)	PCSK9 (2.2)	AKR1C4 (2.0)	APOH (2.0)	SPATC1 (1.9)
GO:0032994	protein-lipid complex	0.000178	<0.05	APOC1 (9.0)	APOA1 (8.5)	APOA5 (7.8)	APOH (7.5)	APOC3 (7.3)	APOB (7.1)	LIPC (7.1)	APOC4 (7.0)	APOE (5.7)	APOA4 (5.5)
GO:0034358	plasma lipoprotein particle	0.000178	<0.05	APOC1 (9.0)	APOA1 (8.5)	APOA5 (7.8)	APOH (7.5)	APOC3 (7.3)	APOB (7.1)	LIPC (7.1)	APOC4 (7.0)	APOE (5.7)	APOA4 (5.5)
GO:0045834	positive regulation of lipid metabolic process	0.000189	<0.05	ABCA1 (2.9)	LPL (2.7)	GPAM (2.6)	MLXIPL (2.3)	ENSG00000234945 (2.3)	APOC1 (2.2)	ENSG00000247445 (2.2)	ST3GAL4 (2.1)	POLK (2.1)	MYLIP (2.0)
GO:0030414	peptidase inhibitor activity	0.000189	<0.05	APOH (6.6)	HP (5.6)	APOB (5.5)	APOA1 (5.4)	LIPC (5.1)	APOA5 (4.7)	APOC1 (4.4)	APOC3 (4.3)	APOC4 (4.0)	GCKR (3.9)
ENSG00000162409	PRKAA2 PPI subnetwork	0.000189	<0.05	SLC12A3 (3.3)	MLXIPL (3.2)	SARS (2.8)	CARM1 (2.7)	GPAM (2.4)	MOSC1 (2.4)	LPL (2.2)	TRIB1 (2.1)	SORT1 (1.9)	MYLIP (1.9)
GO:0032934	sterol binding	0.00019	<0.05	APOA4 (7.1)	APOC1 (6.7)	APOB (6.5)	APOA1 (5.9)	APOC3 (5.5)	APOH (4.8)	APOE (4.4)	LIPC (4.4)	ABCG5 (4.2)	APOC4 (4.1)
MP:0005331	insulin resistance	0.000194	<0.05	LPL (6.1)	MLXIPL (5.6)	GPAM (5.5)	MOSC1 (3.4)	PCSK9 (2.6)	APOC1 (2.5)	FNDC4 (2.4)	USP24 (2.3)	SIDT2 (2.2)	PLEC (2.1)
MP:0000182	increased circulating LDL cholesterol level	0.000197	<0.05	APOC1 (5.5)	APOA4 (5.3)	APOC3 (3.9)	ABCG5 (3.6)	APOA1 (3.3)	LPL (3.3)	ABCA1 (3.2)	LIPC (3.2)	APOA5 (3.2)	APOE (3.0)
REACTOME_GAMMA:CARBOXYLATION_TRANSPORT_AND_AMINO:TERMINAL_CLEAVAGE_OF_PROTEINS	REACTOME_GAMMA:CARBOXYLATION_TRANSPORT_AND_AMINO:TERMINAL_CLEAVAGE_OF_PROTEINS	0.000203	<0.05	LIPC (6.7)	APOA5 (6.0)	APOC4 (5.9)	ANGPTL3 (5.9)	APOH (5.6)	APOA1 (4.9)	GCKR (4.6)	APOC3 (4.6)	HP (4.3)	APOB (4.3)
GO:0016746	transferase activity, transferring acyl groups	0.000214	<0.05	HMGCR (5.3)	FADS1 (4.6)	FADS2 (4.5)	FDFT1 (4.4)	GPAM (3.7)	SLC5A6 (3.1)	MOSC1 (2.9)	ABCG5 (2.9)	C2orf43 (2.8)	LDLR (2.8)
MP:0005145	increased circulating VLDL cholesterol level	0.00022	<0.05	APOC1 (5.6)	MOSC1 (3.9)	LPL (3.8)	GPAM (3.7)	MLXIPL (3.5)	SIDT2 (3.3)	APOC4 (3.2)	HP (2.7)	FADS2 (2.6)	ABCA1 (2.5)
MP:0003333	liver fibrosis	0.000227	<0.05	BCL3 (3.7)	ANGPTL3 (3.4)	GCKR (3.1)	PCSK9 (3.1)	CEACAM19 (3.0)	LIPC (2.9)	NFE2L3 (2.8)	APOA5 (2.7)	APOH (2.6)	RBKS (2.6)
GO:0010876	lipid localization	0.000234	<0.05	APOA4 (3.9)	ABCG8 (3.7)	SPTLC3 (3.3)	ABCG5 (3.3)	MLXIPL (3.1)	MOSC1 (2.9)	GPAM (2.9)	GCKR (2.8)	ENSG00000236267 (2.6)	APOC1 (2.6)
GO:0055088	lipid homeostasis	0.000242	<0.05	ABCG8 (5.5)	APOA4 (5.1)	ABCG5 (4.8)	MLXIPL (3.5)	APOC1 (3.5)	HNF1A (3.5)	APOC3 (3.4)	ENSG00000223522 (3.4)	APOB (3.3)	ENSG00000236267 (3.3)
MP:0003566	abnormal cell adhesion	0.000242	<0.05	TAGLN (4.4)	VASP (3.5)	CLPTM1 (3.4)	PLEC (2.7)	KANK2 (2.7)	PVRL2 (2.3)	PRKCA (2.0)	PVR (2.0)	LDLR (1.8)	JMJD1C (1.8)
ENSG00000175899	A2M PPI subnetwork	0.000243	<0.05	APOH (4.8)	LIPC (4.8)	APOC4 (4.5)	APOA1 (4.3)	GCKR (4.3)	HP (4.2)	ANGPTL3 (4.2)	APOB (4.1)	APOA5 (4.0)	APOC1 (3.8)
GO:0005625	soluble fraction	0.000244	<0.05	SARS (4.0)	MOSC1 (3.0)	GRINA (2.8)	GPAM (2.5)	SNX17 (2.2)	HP (2.2)	MLXIPL (2.1)	FADS2 (2.1)	C17orf57 (2.0)	FADS1 (2.0)
GO:0046930	pore complex	0.000252	<0.05	KPNB1 (3.5)	ANGPTL3 (3.5)	CAD (3.3)	RRN3 (3.1)	NUP93 (3.0)	AKR1C4 (2.9)	POC5 (2.8)	GPN1 (2.6)	CARM1 (2.4)	USP24 (2.4)
ENSG00000068976	PYGM PPI subnetwork	0.000259	<0.05	CLPTM1 (3.1)	DNM2 (2.8)	SNX17 (2.7)	NRBP1 (2.6)	PPP1R37 (2.4)	SYPL2 (2.4)	TRIM54 (2.2)	TRAPPC6A (2.0)	MLXIPL (2.0)	ST3GAL4 (2.0)
ENSG00000119335	SET PPI subnetwork	0.000269	<0.05	DCPS (2.5)	KPNB1 (2.4)	CARM1 (2.4)	PAFAH1B2 (2.3)	BUD13 (2.2)	BCL7B (2.2)	NPEPPS (2.1)	NTAN1 (2.1)	PLEC (2.1)	BAZ1B (2.1)
MP:0002642	anisocytosis	0.000272	<0.05	AKR1C3 (4.2)	TRIM50 (3.0)	ENSG00000231204 (2.7)	BLOC1S3 (2.4)	CETP (2.2)	SIDT2 (2.0)	TTC39B (1.7)	C2orf16 (1.6)	ZNF180 (1.6)	ABCG8 (1.5)
MP:0000240	extramedullary hematopoiesis	0.000272	<0.05	BCL3 (4.6)	RELB (4.0)	PARP10 (3.7)	VASP (3.3)	SIK3 (3.2)	GRINA (2.7)	TRIM50 (2.4)	C2orf16 (2.2)	DNM2 (2.2)	PRKCA (2.1)
MP:0001585	hemolytic anemia	0.000276	<0.05	ABCG8 (3.6)	AKR1C3 (3.1)	GCKR (2.6)	GRINA (2.6)	APOC4 (2.0)	AKR1C4 (1.9)	APOA5 (1.8)	SSBP3 (1.8)	KANK2 (1.8)	FADS2 (1.6)
MP:0003984	embryonic growth retardation	0.000282	<0.05	GATA4 (4.1)	SOX7 (3.7)	PVR (2.8)	JMJD1C (2.7)	LDLR (2.7)	HMGCR (2.4)	KANK2 (2.2)	BAZ1B (2.2)	USP24 (2.0)	DOCK7 (2.0)
MP:0001712	abnormal placenta development	0.000282	<0.05	SOX7 (3.7)	MYLIP (2.5)	EML2 (2.2)	LPL (2.1)	ABCA1 (2.1)	ENSG00000253695 (2.0)	CBLC (1.9)	DHX38 (1.7)	ATXN7L2 (1.7)	LPIN3 (1.7)
GO:0052548	regulation of endopeptidase activity	0.00029	<0.05	ENSG00000244861 (3.1)	POLK (2.9)	LIPC (2.6)	GCKR (2.5)	HP (2.4)	ENSG00000236267 (2.2)	AKR1C4 (2.2)	SPATC1 (2.2)	PCSK9 (2.1)	APOH (2.1)
MP:0000187	abnormal triglyceride level	0.000292	<0.05	APOA4 (7.7)	PCSK9 (5.7)	APOC3 (5.6)	FADS2 (5.1)	FDFT1 (5.0)	ABCG5 (5.0)	FADS1 (5.0)	APOA1 (4.9)	HMGCR (4.9)	APOC1 (4.8)
GO:0006869	lipid transport	0.000294	<0.05	APOA4 (4.2)	ABCG8 (3.9)	ENSG00000236267 (3.7)	ABCG5 (3.6)	SPTLC3 (3.4)	GCKR (2.9)	APOC3 (2.5)	MLXIPL (2.5)	LPIN3 (2.5)	APOB (2.4)
GO:0042598	vesicular fraction	0.000296	<0.05	FADS2 (5.9)	HMGCR (5.6)	AKR1C4 (5.5)	FADS1 (5.5)	FDFT1 (5.4)	LDLR (5.0)	APOC4 (4.6)	ANGPTL3 (4.5)	GCKR (4.5)	ABCG5 (4.3)
ENSG00000125686	MED1 PPI subnetwork	0.000309	<0.05	GEMIN7 (3.1)	ZNF513 (3.1)	BUD13 (3.1)	NRBF2 (2.6)	C8orf49 (2.5)	GTF3C2 (2.4)	JMJD1C (2.3)	DHX38 (2.2)	SSBP3 (2.2)	ATXN7L2 (2.1)
GO:0046965	retinoid X receptor binding	0.000318	<0.05	APOC1 (3.3)	DNM2 (2.8)	AKR1C3 (2.5)	ABCG5 (2.3)	CETP (2.2)	ENSG00000247445 (2.1)	LPIN3 (1.9)	LPL (1.9)	PCSK7 (1.8)	TTC39B (1.8)
MP:0005317	increased triglyceride level	0.000326	<0.05	APOC1 (5.8)	LPL (5.5)	MLXIPL (4.7)	GPAM (4.4)	ABCA1 (3.7)	MOSC1 (3.7)	AKR1C3 (3.5)	HP (2.8)	SORT1 (2.4)	MYLIP (2.0)
GO:0005319	lipid transporter activity	0.000331	<0.05	APOA4 (7.5)	APOC3 (7.4)	ABCG5 (7.2)	APOA1 (6.9)	APOB (6.2)	ABCG8 (5.6)	APOC1 (5.5)	APOA5 (5.3)	LIPC (5.0)	RBKS (4.5)
MP:0003657	abnormal erythrocyte osmotic lysis	0.000352	<0.05	ABCG8 (3.0)	APOA5 (2.4)	TRIM50 (2.1)	ENSG00000231204 (1.9)	GRINA (1.8)	SYPL2 (1.7)	GCKR (1.7)	FADS2 (1.7)	ENSG00000244861 (1.7)	ZNF180 (1.6)
MP:0002941	increased circulating alanine transaminase level	0.000353	<0.05	APOA5 (5.1)	GCKR (4.5)	ABCG5 (4.0)	APOC4 (3.9)	AKR1C4 (3.6)	LIPC (3.6)	LPIN3 (3.3)	HP (3.2)	ANGPTL3 (3.1)	ABCG8 (3.0)
KEGG_PPAR_SIGNALING_PATHWAY	KEGG_PPAR_SIGNALING_PATHWAY	0.000356	<0.05	LPL (7.0)	MOSC1 (5.7)	MLXIPL (5.5)	APOC1 (4.9)	GPAM (4.8)	APOA5 (4.7)	APOA4 (4.6)	APOC4 (4.3)	HP (4.2)	APOB (4.1)
GO:0005792	microsome	0.000359	<0.05	FADS2 (6.0)	HMGCR (5.7)	FADS1 (5.5)	FDFT1 (5.5)	AKR1C4 (5.4)	LDLR (5.1)	APOC4 (4.6)	ANGPTL3 (4.4)	GCKR (4.4)	ABCG5 (4.3)
MP:0005179	decreased circulating cholesterol level	0.000377	<0.05	APOC3 (8.0)	APOA4 (7.8)	ABCG5 (7.8)	APOB (7.3)	APOA1 (6.9)	ABCG8 (6.8)	APOA5 (5.4)	APOH (5.0)	LIPC (4.6)	APOC1 (4.6)
ENSG00000198780	FAM169A PPI subnetwork	0.000379	<0.05	APOE (7.6)	APOB (6.1)	APOH (5.7)	APOA4 (5.5)	APOC3 (5.1)	APOA1 (4.8)	LIPC (4.8)	APOC1 (4.7)	ABCA1 (4.2)	APOA5 (3.6)
MP:0005289	increased oxygen consumption	0.000383	<0.05	MOSC1 (5.8)	MLXIPL (4.9)	LPL (4.4)	GPAM (4.2)	APOA4 (2.8)	APOA5 (2.8)	SORT1 (2.8)	HP (2.4)	SLC5A6 (2.2)	PMFBP1 (2.1)
GO:0016638	oxidoreductase activity, acting on the CH-NH2 group of donors	0.00041	<0.05	ANGPTL3 (3.9)	SLC12A3 (3.3)	LIPC (3.1)	MOSC1 (3.0)	AKR1C4 (2.6)	HP (2.6)	BACE1 (2.5)	RBKS (2.5)	ATXN7L2 (2.5)	LPL (2.4)
GO:0030162	regulation of proteolysis	0.00042	<0.05	GEMIN7 (2.5)	SPTLC3 (2.4)	GCKR (2.4)	ENSG00000253695 (2.2)	LIPC (2.0)	CLPTM1 (1.8)	ENSG00000235545 (1.8)	APOH (1.7)	ENSG00000234945 (1.6)	ENSG00000173295 (1.5)
ENSG00000132693	CRP PPI subnetwork	0.000432	<0.05	AKR1C4 (5.3)	APOC4 (5.3)	ANGPTL3 (5.1)	APOA5 (4.3)	HP (4.2)	APOC1 (4.1)	GCKR (4.0)	APOE (3.6)	LIPC (3.3)	DHODH (3.0)
MP:0009289	decreased epididymal fat pad weight	0.000439	<0.05	MLXIPL (3.9)	SORT1 (3.7)	APOC4 (3.5)	HP (3.5)	ZHX3 (3.4)	MOSC1 (3.3)	LPL (2.7)	GPAM (2.7)	LIPC (2.5)	SYPL2 (2.1)
ENSG00000113889	KNG1 PPI subnetwork	0.000448	<0.05	ANGPTL3 (6.6)	APOC4 (5.1)	HP (4.6)	LIPC (4.5)	APOH (4.2)	GCKR (3.8)	APOA5 (3.5)	AKR1C4 (3.2)	APOC3 (2.9)	PCSK9 (2.9)
MP:0011108	partial embryonic lethality during organogenesis	0.00045	<0.05	PVRL2 (4.3)	GATA4 (3.5)	APOA1 (3.5)	SOX7 (2.8)	ABCA1 (2.7)	TRIB1 (2.6)	HNF1A (2.6)	BCAM (2.6)	APOC3 (2.5)	APOB (2.5)
GO:0010565	regulation of cellular ketone metabolic process	0.000462	<0.05	MLXIPL (3.1)	ENSG00000236267 (3.0)	EIF2B4 (2.6)	ENSG00000254235 (2.6)	PSMA5 (2.5)	TXNL4B (2.3)	GPAM (2.2)	AKR1C3 (2.2)	SPTLC3 (2.2)	NFE2L3 (2.1)
GO:0032368	regulation of lipid transport	0.000463	<0.05	ABCG8 (4.0)	ABCG5 (3.7)	APOA4 (3.6)	ENSG00000236267 (3.1)	ENSG00000247445 (2.8)	BCL7B (2.8)	CBLC (2.8)	ABCA1 (2.7)	GEMIN7 (2.7)	LPL (2.6)
ENSG00000131187	F12 PPI subnetwork	0.000464	<0.05	ANGPTL3 (7.3)	APOC4 (6.0)	LIPC (5.7)	HP (5.5)	APOA5 (4.8)	GCKR (4.4)	APOE (3.9)	APOC1 (3.7)	APOC3 (3.2)	AKR1C4 (3.2)
ENSG00000167711	SERPINF2 PPI subnetwork	0.000464	<0.05	HP (5.9)	ANGPTL3 (5.2)	APOH (4.5)	APOC4 (4.1)	CEACAM19 (4.0)	MLXIPL (3.5)	APOA5 (3.3)	SLC12A3 (2.6)	NKPD1 (2.6)	APOA1 (2.5)
MP:0002981	increased liver weight	0.000479	<0.05	ABCG8 (6.9)	APOA5 (5.0)	APOC4 (5.0)	AKR1C4 (4.9)	FADS1 (4.5)	ABCG5 (4.5)	APOA4 (4.2)	APOC3 (3.7)	GCKR (3.7)	APOB (3.6)
MP:0002086	abnormal extraembryonic tissue morphology	0.000489	<0.05	PVRL2 (2.5)	DOCK7 (2.4)	C17orf57 (2.3)	ZNF513 (2.3)	GATA4 (2.3)	C8orf49 (2.2)	NPEPPS (2.0)	LDLR (2.0)	BAZ1B (2.0)	DNM2 (2.0)
ENSG00000132780	NASP PPI subnetwork	0.000493	<0.05	GEMIN7 (2.2)	ZHX3 (2.1)	ENSG00000231204 (2.0)	SOX7 (1.9)	HERPUD1 (1.9)	C8orf49 (1.9)	ABO (1.7)	TRIB1 (1.7)	C19orf52 (1.7)	MYLIP (1.7)
REACTOME_HDL:MEDIATED_LIPID_TRANSPORT	REACTOME_HDL:MEDIATED_LIPID_TRANSPORT	0.000517	<0.05	APOC1 (8.8)	APOB (6.9)	APOE (6.6)	ABCA1 (6.5)	APOA4 (6.2)	LIPC (5.9)	APOH (5.6)	APOA1 (5.2)	APOC3 (4.7)	ABCG5 (4.6)
MP:0011098	complete embryonic lethality during organogenesis	0.000518	<0.05	SOX7 (4.8)	GATA4 (4.2)	JMJD1C (2.9)	KANK2 (2.8)	PVR (2.0)	SMARCA4 (2.0)	SSBP3 (2.0)	PVRL2 (2.0)	DNM2 (2.0)	USP24 (1.9)
GO:0015908	fatty acid transport	0.00052	<0.05	NKPD1 (2.9)	ENSG00000173295 (2.9)	AKR1C3 (2.7)	CYB561D1 (2.6)	ENSG00000236267 (2.5)	TTC39B (2.5)	APOA4 (2.2)	LPL (2.2)	AMIGO1 (2.0)	ABCG8 (2.0)
GO:0017127	cholesterol transporter activity	0.000525	<0.05	APOC3 (9.3)	APOA4 (9.0)	APOA1 (8.9)	APOC1 (8.8)	ABCG5 (8.7)	APOB (8.1)	ABCG8 (7.5)	APOH (6.1)	APOA5 (5.5)	LIPC (5.3)
MP:0008705	increased interleukin-6 secretion	0.000526	<0.05	OASL (4.0)	MOSC1 (2.9)	TRIB1 (2.9)	BCL3 (2.7)	ABCA1 (2.3)	COL4A3BP (2.3)	RELB (2.2)	GRINA (2.2)	HP (2.2)	LPL (2.2)
MP:0001192	scaly skin	0.000535	<0.05	SPTLC3 (4.2)	HMGCR (3.0)	CBLC (2.8)	CEACAM19 (2.7)	TTC39B (2.5)	NKPD1 (2.4)	GRINA (2.2)	TRIB1 (2.1)	CYB561D1 (2.0)	BCL3 (2.0)
REACTOME_SYNTHESIS_OF_BILE_ACIDS_AND_BILE_SALTS_VIA_7ALPHA:HYDROXYCHOLESTEROL	REACTOME_SYNTHESIS_OF_BILE_ACIDS_AND_BILE_SALTS_VIA_7ALPHA:HYDROXYCHOLESTEROL	0.000535	<0.05	APOC4 (10.3)	APOA5 (8.5)	ANGPTL3 (6.7)	AKR1C4 (5.3)	ABCG8 (4.8)	ABCG5 (4.8)	GCKR (4.2)	APOC1 (4.2)	LIPC (4.1)	HP (4.0)
GO:0034362	low-density lipoprotein particle	0.00054	<0.05	APOC1 (9.0)	APOA1 (6.2)	APOC3 (4.8)	PCSK9 (4.6)	APOE (4.3)	APOH (4.3)	HMGCR (4.0)	LIPC (4.0)	APOA5 (3.9)	APOA4 (3.7)
ENSG00000136110	LECT1 PPI subnetwork	0.000544	<0.05	APOE (7.6)	APOB (6.6)	APOH (6.0)	APOA4 (5.3)	APOC3 (5.2)	APOA1 (5.0)	APOC1 (4.7)	LIPC (4.6)	ABCA1 (4.2)	APOA5 (4.0)
MP:0002743	glomerulonephritis	0.000548	<0.05	ABCA1 (3.1)	BCL3 (3.1)	NRBF2 (2.9)	TRIB1 (2.8)	RELB (2.6)	HERPUD1 (2.5)	TOP1 (2.5)	APOE (2.4)	GCKR (1.9)	LPIN3 (1.9)
GO:0008374	O-acyltransferase activity	0.000557	<0.05	MOSC1 (4.8)	APOA4 (4.0)	GPAM (3.9)	SIDT2 (3.1)	FADS1 (2.9)	ABCG5 (2.8)	SLC5A6 (2.8)	APOC3 (2.7)	FADS2 (2.6)	NEIL2 (2.6)
MP:0005559	increased circulating glucose level	0.000562	<0.05	MLXIPL (4.7)	GPAM (2.7)	LPL (2.6)	MOSC1 (2.2)	TNRC6C (2.0)	KIAA1324 (2.0)	HP (1.9)	ABCG8 (1.8)	ENSG00000223522 (1.8)	PCSK9 (1.8)
GO:0005543	phospholipid binding	0.000567	<0.05	ABCG5 (4.9)	APOC3 (4.2)	APOA4 (4.2)	APOA1 (4.1)	APOB (3.6)	ABCG8 (3.4)	LIPC (3.4)	AKR1C4 (2.9)	COL4A3BP (2.9)	NTAN1 (2.8)
ENSG00000197561	ELANE PPI subnetwork	0.00057	<0.05	HP (8.3)	APOH (4.0)	LIPC (3.6)	GCKR (3.5)	APOA5 (3.2)	ANGPTL3 (3.1)	APOC1 (3.1)	AKR1C4 (2.7)	CETP (2.6)	APOB (2.4)
MP:0002599	increased mean platelet volume	0.00058	<0.05	ABCG8 (6.8)	ABCG5 (4.8)	CETP (4.2)	APOA4 (4.1)	TTC39B (2.9)	APOC3 (2.7)	GCKR (2.6)	APOB (2.6)	GATA4 (2.6)	PRKCA (2.4)
GO:0033993	response to lipid	0.000588	<0.05	FDFT1 (3.1)	PCSK9 (2.8)	FADS2 (2.5)	ENSG00000247445 (2.4)	HMGCR (2.4)	FADS1 (2.3)	ENSG00000236267 (2.1)	GPAM (2.1)	ENSG00000223522 (2.1)	BLOC1S3 (2.0)
ENSG00000131910	NR0B2 PPI subnetwork	0.000596	<0.05	ABCG8 (3.5)	ST3GAL4 (3.2)	GATA4 (2.6)	APOC1 (2.6)	HNF1A (2.5)	MOSC1 (2.5)	ENSG00000236267 (2.5)	APOA4 (2.3)	APOA5 (2.3)	LPL (2.1)
GO:0046982	protein heterodimerization activity	0.000602	<0.05	AKR1C3 (2.4)	ABCA1 (2.3)	APOB (2.2)	GATA4 (2.2)	APOA4 (2.1)	GRINA (2.0)	CLPTM1 (2.0)	APOC3 (1.9)	APOA1 (1.9)	ABCG8 (1.9)
GO:0009395	phospholipid catabolic process	0.000615	<0.05	NKPD1 (6.4)	ENSG00000173295 (3.4)	DNAJC5G (3.1)	CETP (2.9)	SPATC1 (2.3)	APOE (2.3)	LPIN3 (1.8)	CYB561D1 (1.8)	SPTLC3 (1.8)	ENSG00000247445 (1.8)
GO:0034364	high-density lipoprotein particle	0.000621	<0.05	APOA5 (8.8)	APOA1 (8.3)	LIPC (8.3)	APOC4 (8.0)	APOC1 (8.0)	APOB (7.9)	APOH (7.6)	APOC3 (7.2)	GCKR (5.8)	ANGPTL3 (5.8)
MP:0001711	abnormal placenta morphology	0.000646	<0.05	ABCA1 (3.8)	CBLC (2.9)	MOSC1 (2.7)	APOB (2.7)	TRIB1 (2.4)	APOA5 (2.4)	LDLR (2.4)	DHODH (2.4)	APOH (2.4)	HP (2.3)
MP:0005416	abnormal circulating protein level	0.000663	<0.05	APOC1 (4.4)	APOA5 (4.1)	ANGPTL3 (3.9)	HP (3.9)	APOC3 (3.8)	APOH (3.7)	APOA1 (3.5)	APOB (3.4)	APOC4 (3.2)	ABCA1 (3.1)
ENSG00000186951	PPARA PPI subnetwork	0.000678	<0.05	TOP1 (3.2)	JMJD1C (2.6)	HERPUD1 (2.5)	ZHX3 (2.4)	SMARCA4 (2.2)	APOA5 (2.0)	REEP3 (1.9)	APOB (1.8)	ABCG8 (1.7)	APOA4 (1.7)
MP:0002628	hepatic steatosis	0.000683	<0.05	MLXIPL (5.2)	APOA5 (5.1)	APOC4 (4.6)	LPL (4.4)	HP (3.9)	ABCG5 (3.9)	APOC3 (3.9)	APOC1 (3.7)	RBKS (3.7)	APOB (3.6)
GO:0015248	sterol transporter activity	0.000688	<0.05	APOC1 (9.0)	APOA4 (8.7)	ABCG5 (8.6)	APOC3 (8.6)	APOA1 (8.1)	ABCG8 (7.6)	APOB (7.5)	APOH (5.6)	APOA5 (5.5)	LIPC (4.7)
MP:0002875	decreased erythrocyte cell number	0.00071	<0.05	CETP (3.7)	ABCA1 (2.0)	ENSG00000244861 (1.9)	PVR (1.7)	TOP1 (1.7)	KANK2 (1.7)	GCKR (1.7)	AKR1C3 (1.6)	DCPS (1.6)	BCL3 (1.6)
GO:0006639	acylglycerol metabolic process	0.000715	<0.05	MLXIPL (5.0)	GPAM (4.7)	MOSC1 (4.3)	FADS1 (4.0)	PCSK9 (3.9)	FDFT1 (3.7)	FADS2 (3.6)	HMGCR (3.3)	APOA4 (3.2)	LDLR (3.0)
ENSG00000167751	KLK2 PPI subnetwork	0.000724	<0.05	APOH (5.0)	APOA5 (4.3)	APOA1 (3.8)	GCKR (3.7)	APOC1 (3.7)	LIPC (3.6)	ENSG00000234945 (3.3)	ENSG00000236267 (3.3)	APOC3 (3.3)	HP (3.2)
GO:0046486	glycerolipid metabolic process	0.000728	<0.05	MOSC1 (3.7)	GPAM (3.7)	MLXIPL (3.5)	BLOC1S3 (3.4)	SLC5A6 (3.0)	FADS1 (2.8)	FDFT1 (2.8)	HMGCR (2.6)	FADS2 (2.4)	ENSG00000173295 (2.3)
GO:0004623	phospholipase A2 activity	0.000733	<0.05	NKPD1 (4.5)	CETP (3.8)	APOC1 (3.7)	SPTLC3 (3.2)	APOE (3.1)	LPIN3 (2.7)	MOSC1 (2.5)	CEACAM19 (2.1)	SPATC1 (2.0)	GATA4 (1.8)
GO:0016042	lipid catabolic process	0.000736	<0.05	NKPD1 (4.9)	SPTLC3 (3.7)	MOSC1 (3.1)	MLXIPL (2.8)	ABCG8 (2.6)	AKR1C4 (2.6)	GPAM (2.5)	RBKS (2.4)	LPL (2.4)	APOC4 (2.3)
MP:0009355	increased liver triglyceride level	0.000739	<0.05	LPL (5.7)	FADS1 (5.5)	MLXIPL (5.4)	APOB (4.4)	GPAM (4.4)	MOSC1 (4.1)	APOA4 (3.6)	ABCG5 (3.5)	FDFT1 (3.4)	APOC3 (3.4)
ENSG00000164344	KLKB1 PPI subnetwork	0.000753	<0.05	ANGPTL3 (7.5)	APOA5 (6.2)	APOC4 (5.9)	GCKR (5.1)	LIPC (4.2)	APOH (4.0)	HP (3.6)	APOE (3.5)	ABCA1 (3.3)	AKR1C4 (3.0)
KEGG_LYSINE_DEGRADATION	KEGG_LYSINE_DEGRADATION	0.000756	<0.05	ANGPTL3 (3.5)	MOSC1 (3.1)	GPAM (2.9)	BAZ1B (2.7)	FDFT1 (2.4)	APOC4 (2.4)	APOA5 (2.3)	MLXIPL (2.3)	FADS2 (2.1)	HP (1.9)
ENSG00000131759	RARA PPI subnetwork	0.000776	<0.05	TRIB1 (2.3)	ABO (2.2)	SMARCA4 (2.2)	SSBP3 (2.2)	PPP1R37 (2.1)	JMJD1C (2.0)	ZHX3 (2.0)	BCL3 (2.0)	SIK3 (1.9)	TNRC6C (1.8)
MP:0001547	abnormal lipid level	0.000785	<0.05	APOC1 (5.5)	LPL (4.8)	GPAM (4.3)	MOSC1 (4.1)	APOE (3.6)	MLXIPL (3.6)	APOC4 (3.5)	FADS2 (3.2)	FADS1 (3.2)	SORT1 (3.1)
MP:0005325	abnormal renal glomerulus morphology	0.00079	<0.05	PVRL2 (4.3)	BCAM (4.0)	JMJD1C (3.2)	C2orf28 (2.7)	TAGLN (2.6)	TRIB1 (2.5)	PVR (2.4)	REEP3 (2.1)	APOE (2.0)	SLC12A3 (2.0)
GO:0034385	triglyceride-rich lipoprotein particle	0.000801	<0.05	APOA1 (10.2)	APOC3 (9.0)	APOB (8.7)	APOH (8.7)	APOC1 (8.2)	APOA4 (7.4)	LIPC (6.8)	APOA5 (6.4)	APOC4 (5.6)	HP (5.4)
GO:0034361	very-low-density lipoprotein particle	0.000801	<0.05	APOA1 (10.2)	APOC3 (9.0)	APOB (8.7)	APOH (8.7)	APOC1 (8.2)	APOA4 (7.4)	LIPC (6.8)	APOA5 (6.4)	APOC4 (5.6)	HP (5.4)
ENSG00000154262	ABCA6 PPI subnetwork	0.000803	<0.05	APOE (7.8)	APOB (6.2)	APOH (5.9)	APOA4 (5.4)	APOC3 (5.1)	APOA1 (4.9)	APOC1 (4.7)	LIPC (4.6)	ABCA1 (4.3)	APOA5 (3.4)
ENSG00000103342	GSPT1 PPI subnetwork	0.000806	<0.05	TXNL4B (3.3)	TOP1 (3.2)	NUP93 (3.0)	HERPUD1 (2.6)	C12orf43 (2.2)	GPN1 (2.2)	RELB (2.1)	RRN3 (2.0)	USP24 (2.0)	PRKCA (1.9)
GO:0031099	regeneration	0.00081	<0.05	FNDC4 (2.5)	ENSG00000236267 (2.1)	LIPC (2.0)	APOA1 (1.9)	APOB (1.9)	AKR1C4 (1.9)	APOH (1.8)	APOA5 (1.7)	APOC1 (1.7)	APOC4 (1.7)
KEGG_COMPLEMENT_AND_COAGULATION_CASCADES	KEGG_COMPLEMENT_AND_COAGULATION_CASCADES	0.00081	<0.05	ANGPTL3 (8.3)	APOC4 (7.9)	APOH (7.7)	HP (7.7)	APOA5 (7.3)	LIPC (6.8)	AKR1C4 (6.6)	APOC1 (6.1)	GCKR (5.8)	APOA1 (5.5)
GO:0055092	sterol homeostasis	0.000814	<0.05	ABCG8 (5.7)	APOA4 (5.0)	ABCG5 (4.9)	ENSG00000236267 (3.7)	APOB (3.5)	APOC3 (3.5)	LIPC (3.5)	APOC1 (3.4)	APOA1 (3.4)	GCKR (3.3)
GO:0042632	cholesterol homeostasis	0.000814	<0.05	ABCG8 (5.7)	APOA4 (5.0)	ABCG5 (4.9)	ENSG00000236267 (3.7)	APOB (3.5)	APOC3 (3.5)	LIPC (3.5)	APOC1 (3.4)	APOA1 (3.4)	GCKR (3.3)
ENSG00000004799	PDK4 PPI subnetwork	0.000821	<0.05	SUPT7L (2.9)	USP24 (2.8)	NPEPPS (2.5)	CLPTM1 (2.4)	GPAM (2.3)	C12orf43 (2.2)	PRKCA (2.2)	CCDC93 (2.2)	BRE (2.1)	MOSC1 (1.9)
GO:0042974	retinoic acid receptor binding	0.000824	<0.05	APOC1 (3.1)	AKR1C3 (2.5)	DNM2 (2.3)	TTC39B (2.0)	ABCG5 (2.0)	LPIN3 (2.0)	HNF1A (1.9)	JMJD1C (1.8)	LPL (1.8)	PLEC (1.7)
ENSG00000025800	KPNA6 PPI subnetwork	0.000837	<0.05	TOMM40 (4.2)	KPNB1 (3.2)	FEN1 (2.9)	TOP1 (2.8)	NUP93 (2.8)	DHODH (2.7)	CAD (2.5)	CARM1 (2.5)	DHX38 (2.4)	RRN3 (2.4)
MP:0001622	abnormal vasculogenesis	0.000857	<0.05	SOX7 (5.1)	AKR1C3 (3.0)	JMJD1C (2.4)	TOP1 (2.3)	APOE (2.0)	ENSG00000235545 (1.9)	ABCA1 (1.9)	TBKBP1 (1.9)	MYLIP (1.8)	BCAM (1.6)
REACTOME_TRANSCRIPTIONAL_REGULATION_OF_WHITE_ADIPOCYTE_DIFFERENTIATION	REACTOME_TRANSCRIPTIONAL_REGULATION_OF_WHITE_ADIPOCYTE_DIFFERENTIATION	0.000861	<0.05	LPL (5.1)	GPAM (3.5)	MOSC1 (3.4)	NRBF2 (3.1)	ZNF513 (2.8)	AKR1C3 (2.7)	GEMIN7 (2.6)	HP (2.4)	GRINA (1.8)	MLXIPL (1.8)
MP:0000186	decreased circulating HDL cholesterol level	0.000865	<0.05	APOC3 (8.5)	APOA4 (8.4)	APOB (8.0)	APOA1 (7.9)	ABCG5 (6.8)	APOH (5.5)	LIPC (5.2)	APOC1 (5.1)	MLXIPL (5.1)	APOA5 (4.6)
ENSG00000106804	C5 PPI subnetwork	0.000866	<0.05	APOC4 (7.8)	AKR1C4 (7.6)	HP (7.3)	ANGPTL3 (7.0)	APOA5 (6.6)	LIPC (5.9)	APOC1 (5.4)	APOH (5.2)	GCKR (5.1)	APOC3 (4.4)
GO:0006638	neutral lipid metabolic process	0.000872	<0.05	MLXIPL (4.9)	GPAM (4.7)	MOSC1 (4.4)	FADS1 (4.0)	PCSK9 (3.9)	FDFT1 (3.7)	FADS2 (3.6)	HMGCR (3.3)	APOA4 (3.2)	LDLR (3.0)
ENSG00000100181	ENSG00000100181 PPI subnetwork	0.000881	<0.05	CAD (4.3)	PINX1 (3.9)	DDX18 (3.8)	ZNF259 (3.7)	RRN3 (3.5)	EIF2B4 (3.2)	SLC5A6 (3.1)	CARM1 (2.9)	GPN1 (2.9)	DHX38 (2.9)
MP:0005319	abnormal enzyme/ coenzyme level	0.000884	<0.05	HP (4.0)	MLXIPL (3.9)	LDLR (3.2)	ST3GAL4 (3.1)	FADS1 (3.1)	ABCG8 (2.9)	GCKR (2.9)	ABCA1 (2.6)	FADS2 (2.6)	ABCG5 (2.5)
GO:0070201	regulation of establishment of protein localization	0.000899	<0.05	LPL (2.5)	CCDC93 (2.4)	NFE2L3 (2.4)	OBP2B (2.1)	TTC39B (2.1)	ENSG00000231204 (2.0)	ST3GAL4 (1.7)	GEMIN7 (1.7)	ENSG00000234945 (1.6)	BCL7B (1.6)
ENSG00000213923	CSNK1E PPI subnetwork	0.000905	<0.05	CAD (4.0)	ZNF259 (3.8)	DDX18 (3.7)	PINX1 (3.7)	RRN3 (3.5)	EIF2B4 (3.2)	SLC5A6 (2.9)	GPN1 (2.8)	TOMM40 (2.8)	DHX38 (2.7)
GO:0015485	cholesterol binding	0.000928	<0.05	APOA4 (7.6)	APOC1 (7.2)	APOB (6.9)	APOA1 (6.8)	APOC3 (6.1)	APOH (5.2)	LIPC (4.8)	APOE (4.7)	APOA5 (4.2)	ABCG5 (4.1)
GO:0044242	cellular lipid catabolic process	0.000931	<0.05	NKPD1 (4.9)	MOSC1 (3.4)	GPAM (3.0)	LPL (3.0)	MLXIPL (2.9)	SPTLC3 (2.7)	RBKS (2.4)	ABCG8 (2.2)	APOA4 (2.0)	C2orf28 (1.9)
GO:0004857	enzyme inhibitor activity	0.000932	<0.05	APOH (6.7)	APOB (5.6)	HP (5.3)	APOA1 (5.3)	LIPC (4.8)	APOA5 (4.3)	APOC3 (4.2)	APOC4 (4.1)	APOC1 (4.1)	GCKR (3.5)
ENSG00000180210	F2 PPI subnetwork	0.000935	<0.05	APOH (8.0)	ANGPTL3 (7.4)	LIPC (7.3)	HP (6.1)	APOA5 (6.0)	APOA1 (5.8)	GCKR (5.8)	APOC4 (5.7)	AKR1C4 (5.4)	APOB (5.4)
GO:0019842	vitamin binding	0.000944	<0.05	ANGPTL3 (5.3)	APOA5 (5.2)	APOC4 (4.4)	MOSC1 (3.9)	APOC3 (3.3)	ABCG8 (3.3)	ABCG5 (3.3)	DHODH (3.1)	GCKR (2.9)	SLC12A3 (2.9)
ENSG00000107623	GDF10 PPI subnetwork	0.000977	<0.05	APOH (8.2)	LIPC (6.7)	APOC3 (6.5)	APOB (6.3)	ANGPTL3 (5.8)	APOA1 (5.3)	APOE (4.4)	APOC1 (4.2)	APOC4 (4.2)	APOA5 (4.1)
MP:0002640	reticulocytosis	0.00098	<0.05	AKR1C3 (2.7)	KANK2 (2.5)	TRIM50 (2.3)	ENSG00000231204 (2.3)	ENSG00000244861 (1.9)	ABCG8 (1.9)	CETP (1.8)	GRINA (1.7)	FADS2 (1.7)	GCKR (1.7)
ENSG00000198104	OR2T6 PPI subnetwork	0.000984	<0.05	APOH (6.5)	APOC3 (6.1)	APOB (5.8)	LIPC (4.6)	APOE (4.4)	APOA1 (4.4)	APOA5 (4.1)	APOA4 (4.0)	ANGPTL3 (3.9)	APOC1 (3.7)
ENSG00000125998	FAM83C PPI subnetwork	0.00103	<0.05	APOE (7.6)	APOB (6.2)	APOH (5.8)	APOA4 (5.3)	APOC3 (5.1)	APOA1 (4.8)	LIPC (4.6)	APOC1 (4.6)	ABCA1 (4.2)	APOA5 (3.6)
REACTOME_BILE_ACID_AND_BILE_SALT_METABOLISM	REACTOME_BILE_ACID_AND_BILE_SALT_METABOLISM	0.00103	<0.05	APOC4 (9.2)	APOA5 (7.5)	ANGPTL3 (7.3)	AKR1C4 (6.1)	ABCG5 (4.7)	GCKR (4.6)	LIPC (4.4)	HP (4.2)	ABCG8 (4.0)	APOH (4.0)
REACTOME_ABCA_TRANSPORTERS_IN_LIPID_HOMEOSTASIS	REACTOME_ABCA_TRANSPORTERS_IN_LIPID_HOMEOSTASIS	0.00103	<0.05	ABCG8 (6.9)	ABCG5 (6.8)	APOA4 (6.1)	APOC3 (4.9)	APOB (4.8)	AKR1C4 (3.0)	ABCA1 (3.0)	GCKR (2.7)	APOA5 (2.7)	SIDT2 (2.6)
GO:0033293	monocarboxylic acid binding	0.00104	<0.05	MOSC1 (5.3)	LPL (4.6)	GPAM (4.2)	MLXIPL (4.0)	APOB (4.0)	APOA1 (3.8)	APOA4 (3.8)	APOC1 (3.7)	APOC3 (3.6)	APOE (3.5)
ENSG00000175536	LIPT2 PPI subnetwork	0.00108	<0.05	CAD (3.5)	USP24 (3.1)	JMJD1C (2.8)	TNRC6C (2.5)	SLC5A6 (2.2)	DDX18 (2.1)	ENSG00000254235 (1.9)	SMARCA4 (1.7)	DHX38 (1.7)	GEMIN7 (1.6)
ENSG00000141378	PTRH2 PPI subnetwork	0.00108	<0.05	DNM2 (3.8)	CARM1 (3.0)	PCSK7 (2.9)	GTF3C2 (2.5)	TOMM40 (2.4)	CLPTM1 (2.4)	PPP1R37 (2.3)	NFE2L3 (2.0)	NRBP1 (1.9)	ZNF513 (1.8)
ENSG00000211949	ENSG00000211949 PPI subnetwork	0.00109	<0.05	APOE (6.4)	APOH (5.1)	APOC1 (4.9)	APOC3 (4.4)	APOB (4.1)	LIPC (3.9)	GCKR (3.6)	HP (3.5)	BCAM (3.5)	APOA1 (3.1)
ENSG00000072778	ACADVL PPI subnetwork	0.00109	<0.05	ZNF512 (3.1)	BCAM (2.8)	ANGPTL3 (2.7)	APOH (2.6)	SPTLC3 (2.4)	EML2 (2.3)	APOC1 (2.0)	ENSG00000244861 (2.0)	APOE (1.9)	PLEC (1.9)
MP:0001195	flaky skin	0.00109	<0.05	NKPD1 (4.1)	ENSG00000254235 (3.3)	HMGCR (2.9)	ENSG00000236267 (2.8)	SPTLC3 (2.5)	LDLR (2.4)	FDFT1 (2.4)	CELSR2 (2.2)	CEACAM19 (2.0)	APOC4 (2.0)
GO:0009991	response to extracellular stimulus	0.0011	<0.05	ABCG8 (2.8)	C8orf49 (2.5)	APOA4 (2.4)	MLXIPL (2.3)	HERPUD1 (2.3)	ABCG5 (2.3)	FADS2 (2.2)	PCSK9 (2.0)	ENSG00000223522 (1.9)	TRAPPC6A (1.9)
MP:0003983	decreased cholesterol level	0.00111	<0.05	FDFT1 (8.0)	HMGCR (7.0)	LDLR (7.0)	FADS1 (5.7)	FADS2 (5.6)	ABCG8 (4.7)	ABCG5 (4.4)	APOA4 (3.9)	PCSK9 (3.5)	APOA5 (3.2)
GO:0031406	carboxylic acid binding	0.00112	<0.05	MOSC1 (4.6)	APOA5 (4.3)	ANGPTL3 (4.3)	APOC3 (4.0)	APOA1 (3.8)	APOC1 (3.6)	APOC4 (3.6)	APOB (3.6)	APOH (3.5)	MLXIPL (3.4)
GO:0006662	glycerol ether metabolic process	0.00113	<0.05	MLXIPL (4.5)	GPAM (4.4)	MOSC1 (4.3)	PCSK9 (3.6)	FDFT1 (3.6)	FADS1 (3.5)	FADS2 (3.3)	HMGCR (3.2)	ENSG00000223522 (3.1)	APOA4 (2.9)
GO:0018904	organic ether metabolic process	0.00114	<0.05	GPAM (4.5)	MLXIPL (4.3)	MOSC1 (4.2)	FDFT1 (3.7)	PCSK9 (3.6)	FADS1 (3.6)	FADS2 (3.5)	HMGCR (3.5)	ENSG00000223522 (3.4)	GCKR (3.3)
ENSG00000126218	F10 PPI subnetwork	0.00115	<0.05	APOA5 (6.2)	LIPC (6.2)	APOH (6.1)	ANGPTL3 (6.1)	APOA1 (6.0)	APOC3 (5.6)	HP (5.5)	AKR1C4 (5.1)	APOB (5.0)	APOC4 (5.0)
GO:0032371	regulation of sterol transport	0.00116	<0.05	ABCG8 (4.8)	ABCG5 (4.4)	APOA4 (4.0)	APOC1 (3.3)	MLXIPL (3.2)	GEMIN7 (3.1)	MOSC1 (3.0)	LPL (2.9)	APOB (2.9)	APOC3 (2.8)
GO:0032374	regulation of cholesterol transport	0.00116	<0.05	ABCG8 (4.8)	ABCG5 (4.4)	APOA4 (4.0)	APOC1 (3.3)	MLXIPL (3.2)	GEMIN7 (3.1)	MOSC1 (3.0)	LPL (2.9)	APOB (2.9)	APOC3 (2.8)
ENSG00000039537	C6 PPI subnetwork	0.00117	<0.05	ANGPTL3 (7.5)	APOC4 (7.1)	AKR1C4 (6.6)	APOA5 (6.5)	APOH (5.7)	HP (5.4)	LIPC (5.2)	APOC3 (5.1)	GCKR (4.9)	APOA1 (4.6)
MP:0005637	abnormal iron homeostasis	0.00117	<0.05	HP (4.7)	AKR1C3 (3.9)	TRIM50 (2.5)	GCKR (2.3)	APOC1 (2.2)	GPAM (2.1)	PCSK9 (2.0)	APOA5 (2.0)	ENSG00000254235 (1.9)	AKR1C4 (1.9)
ENSG00000084676	NCOA1 PPI subnetwork	0.00118	<0.05	TRIB1 (4.8)	BCL3 (2.9)	PLEC (2.8)	GATA4 (2.7)	ABCG5 (2.4)	ABCG8 (2.3)	NPEPPS (2.3)	KANK2 (2.0)	PPP1R37 (1.9)	ZNF513 (1.8)
MP:0005178	increased circulating cholesterol level	0.00118	<0.05	MOSC1 (5.0)	APOB (4.8)	APOA4 (4.8)	APOC3 (4.4)	APOA5 (4.3)	APOC1 (4.3)	APOC4 (3.6)	GPAM (3.6)	APOH (3.6)	LPL (3.5)
ENSG00000154134	ROBO3 PPI subnetwork	0.0012	<0.05	APOE (7.8)	APOB (6.2)	APOH (6.0)	APOA4 (5.4)	APOC3 (5.2)	APOA1 (4.8)	APOC1 (4.8)	LIPC (4.5)	ABCA1 (4.3)	APOA5 (3.6)
ENSG00000167244	IGF2 PPI subnetwork	0.00121	<0.05	APOH (4.3)	APOB (4.0)	APOA1 (3.5)	BCAM (3.2)	APOC4 (2.9)	APOC3 (2.8)	APOA5 (2.8)	GCKR (2.7)	AKR1C4 (2.6)	LIPC (2.4)
MP:0010025	decreased total body fat amount	0.00121	<0.05	LPL (4.3)	MLXIPL (4.1)	GPAM (3.5)	SYPL2 (3.2)	ABCA1 (2.6)	HP (2.5)	SLC12A3 (2.3)	KANK2 (2.3)	FNDC4 (2.3)	BCL3 (2.3)
GO:0050997	quaternary ammonium group binding	0.00121	<0.05	APOC4 (6.7)	APOH (6.4)	APOC3 (6.4)	ANGPTL3 (6.3)	APOA1 (6.1)	LIPC (5.7)	APOB (5.6)	APOA5 (5.1)	HP (4.4)	AKR1C4 (4.0)
MP:0003179	decreased platelet cell number	0.00122	<0.05	CETP (4.5)	BCL3 (2.3)	PARP10 (2.2)	VASP (2.1)	LIPC (2.0)	MYLIP (2.0)	PRKCA (2.0)	MPV17 (1.8)	ABCG5 (1.7)	C17orf57 (1.6)
REACTOME_CHYLOMICRON:MEDIATED_LIPID_TRANSPORT	REACTOME_CHYLOMICRON:MEDIATED_LIPID_TRANSPORT	0.00122	<0.05	APOA1 (11.1)	APOC3 (11.0)	APOB (10.9)	APOA4 (9.8)	ABCG5 (7.7)	APOH (7.3)	APOC1 (6.6)	APOA5 (5.1)	LIPC (4.9)	ABCG8 (4.4)
REACTOME_SYNTHESIS_OF_BILE_ACIDS_AND_BILE_SALTS	REACTOME_SYNTHESIS_OF_BILE_ACIDS_AND_BILE_SALTS	0.00123	<0.05	APOC4 (9.1)	APOA5 (6.9)	ANGPTL3 (6.0)	AKR1C4 (5.6)	HP (4.2)	GCKR (4.1)	ABCG5 (3.7)	LIPC (3.5)	ABCG8 (3.4)	APOC1 (3.3)
ENSG00000100346	CACNA1I PPI subnetwork	0.00124	<0.05	APOH (5.6)	APOC3 (5.2)	APOB (5.0)	LIPC (4.1)	APOE (3.9)	APOA1 (3.6)	APOA5 (3.6)	PCSK9 (3.6)	APOC1 (3.4)	ANGPTL3 (3.4)
MP:0010027	increased liver cholesterol level	0.00124	<0.05	FADS1 (6.9)	FADS2 (6.6)	HMGCR (5.9)	PCSK9 (5.8)	FDFT1 (5.7)	APOA4 (4.5)	APOC1 (4.2)	APOB (4.0)	LDLR (3.5)	GPAM (3.4)
ENSG00000132170	PPARG PPI subnetwork	0.00124	<0.05	JMJD1C (4.1)	NRBF2 (2.7)	TOP1 (2.6)	TRIB1 (2.6)	ABCG8 (2.6)	AKR1C3 (2.6)	ABCG5 (2.3)	TRIM50 (2.3)	TNRC6C (2.3)	APOB (2.3)
MP:0004151	decreased circulating iron level	0.00126	<0.05	GCKR (3.4)	TRIM50 (3.4)	CETP (3.1)	HNF1A (3.0)	HP (2.7)	C2orf16 (2.6)	BCL3 (2.5)	UCN (2.5)	GATA4 (2.3)	APOE (2.2)
MP:0000183	decreased circulating LDL cholesterol level	0.00126	<0.05	APOA4 (9.7)	APOC3 (8.2)	APOA1 (7.8)	APOB (7.1)	ABCG5 (6.4)	APOC1 (5.9)	APOH (4.9)	GPAM (4.7)	PCSK9 (4.1)	ABCG8 (4.0)
REACTOME_PLATELET_SENSITIZATION_BY_LDL	REACTOME_PLATELET_SENSITIZATION_BY_LDL	0.00126	<0.05	APOA1 (3.8)	APOC3 (3.2)	ABCG5 (3.0)	APOA4 (2.9)	APOH (2.7)	HP (2.7)	ABCG8 (2.4)	AKR1C4 (2.3)	MOSC1 (2.3)	GPAM (2.2)
ENSG00000132361	KIAA0664 PPI subnetwork	0.00127	<0.05	DDX18 (4.6)	PINX1 (4.0)	RRN3 (3.6)	ZNF259 (3.5)	SARS (3.4)	TOMM40 (3.4)	KPNB1 (3.0)	CAD (2.7)	DHX38 (2.6)	PPM1G (2.6)
ENSG00000126934	MAP2K2 PPI subnetwork	0.00127	<0.05	CARM1 (2.9)	DNM2 (2.9)	LIPC (2.8)	APOB (2.8)	NRBP1 (2.7)	HP (2.5)	ENSG00000244861 (2.5)	APOH (2.4)	VASP (2.4)	APOA1 (2.3)
GO:0051183	vitamin transporter activity	0.00128	<0.05	APOA4 (5.4)	APOC3 (5.1)	APOB (4.4)	ABCG8 (4.0)	APOA1 (3.9)	AKR1C4 (3.5)	APOH (3.5)	ABCG5 (3.4)	SLC5A6 (3.4)	ANGPTL3 (3.3)
GO:0006641	triglyceride metabolic process	0.0013	<0.05	MLXIPL (5.1)	GPAM (4.9)	MOSC1 (4.2)	FADS1 (4.1)	PCSK9 (4.0)	FADS2 (3.8)	FDFT1 (3.6)	HMGCR (3.4)	APOA4 (3.3)	LDLR (3.2)
ENSG00000127022	CANX PPI subnetwork	0.0013	<0.05	APOA4 (3.9)	APOA1 (3.8)	APOC3 (3.7)	TBL2 (3.6)	APOH (3.1)	C2orf28 (2.9)	HERPUD1 (2.8)	APOB (2.6)	CLPTM1 (2.4)	HNF1A (2.3)
ENSG00000170486	KRT72 PPI subnetwork	0.00132	<0.05	APOH (9.1)	APOB (8.4)	APOC3 (8.2)	LIPC (6.6)	APOA1 (6.5)	APOC1 (6.4)	ANGPTL3 (4.8)	APOA4 (4.5)	APOA5 (4.4)	APOE (4.1)
MP:0005560	decreased circulating glucose level	0.00132	<0.05	MLXIPL (4.9)	LPL (4.8)	APOA5 (4.0)	APOC4 (3.7)	GPAM (3.2)	KIAA1324 (3.0)	HP (2.9)	GCKR (2.8)	MOSC1 (2.8)	APOA4 (2.6)
ENSG00000170927	PKHD1 PPI subnetwork	0.00132	<0.05	APOH (7.8)	APOC3 (6.5)	LIPC (6.5)	APOB (6.2)	ANGPTL3 (5.1)	APOA1 (5.0)	APOE (4.5)	APOC4 (4.3)	APOA5 (3.7)	AKR1C4 (3.6)
ENSG00000102878	HSF4 PPI subnetwork	0.00133	<0.05	PARP10 (3.0)	USP24 (2.7)	JMJD1C (2.3)	ZNF512 (2.2)	ZNF180 (2.2)	BCL3 (2.1)	SMARCA4 (2.1)	DHX38 (2.1)	HERPUD1 (2.0)	TNRC6C (2.0)
MP:0001654	hepatic necrosis	0.00133	<0.05	APOA5 (4.1)	ANGPTL3 (3.9)	APOC4 (3.8)	GCKR (3.6)	CETP (3.5)	LIPC (3.5)	APOH (2.6)	APOC3 (2.5)	BCL3 (2.4)	HP (2.3)
ENSG00000173039	RELA PPI subnetwork	0.00137	<0.05	BCL3 (4.6)	TRIB1 (4.5)	RELB (4.1)	BUD13 (2.5)	GTF3C2 (2.4)	TNRC6C (2.4)	VASP (2.3)	MYLIP (2.3)	BCL7B (2.1)	PARP10 (2.1)
ENSG00000101266	CSNK2A1 PPI subnetwork	0.00139	<0.05	TOP1 (4.2)	CARM1 (4.1)	SMARCA4 (4.1)	TOMM40 (3.5)	PPM1G (3.3)	TRIB1 (2.7)	KPNB1 (2.7)	DHX38 (2.5)	C12orf43 (2.4)	CAD (2.3)
ENSG00000101255	TRIB3 PPI subnetwork	0.00139	<0.05	PARP10 (3.2)	BCL7B (2.7)	OBP2B (2.3)	ZNF512 (2.3)	DHX38 (2.2)	BCL3 (2.2)	PPP1R37 (2.2)	ZNF513 (2.1)	HERPUD1 (2.1)	SIK3 (2.1)
GO:0045923	positive regulation of fatty acid metabolic process	0.00139	<0.05	ENSG00000236267 (4.0)	AKR1C3 (3.2)	ENSG00000173295 (2.8)	ENSG00000234945 (2.7)	ENSG00000254235 (2.5)	MOSC1 (2.5)	LPL (2.5)	TTC39B (2.3)	MLXIPL (2.2)	CCDC121 (2.2)
ENSG00000196498	NCOR2 PPI subnetwork	0.0014	<0.05	TRIB1 (3.6)	JMJD1C (2.7)	TNRC6C (2.6)	ZHX3 (2.6)	PARP10 (2.5)	BCL3 (2.3)	DHX38 (2.3)	SSBP3 (2.3)	IFT172 (2.3)	PLEC (2.0)
MP:0001242	hyperkeratosis	0.0014	<0.05	HMGCR (4.0)	LDLR (3.4)	PCSK9 (3.0)	FADS1 (2.9)	TTC39B (2.9)	CBLC (2.9)	FDFT1 (2.8)	CELSR2 (2.7)	ENSG00000236267 (2.4)	FADS2 (2.2)
GO:0071383	cellular response to steroid hormone stimulus	0.00141	<0.05	HNF1A (3.7)	ABCG8 (3.3)	LPIN3 (2.7)	ENSG00000253695 (2.6)	ABO (2.3)	AKR1C3 (2.3)	ENSG00000234945 (2.0)	GCKR (1.8)	ABCG5 (1.7)	PPP1R37 (1.6)
MP:0002727	decreased circulating insulin level	0.00142	<0.05	MLXIPL (4.9)	LPL (3.3)	ABCA1 (3.1)	APOH (2.6)	KIAA1324 (2.5)	TRIB1 (2.5)	APOC1 (2.4)	PPP1R37 (2.3)	GPAM (2.1)	APOB (2.0)

## Sheet: UGIT_triglycerides_genesetenric
Original gene set ID	Original gene set description	Nominal P value	False discovery rate	Reconstituted gene set Z score gene 1	Reconstituted gene set Z score gene 2	Reconstituted gene set Z score gene 3	Reconstituted gene set Z score gene 4	Reconstituted gene set Z score gene 5	Reconstituted gene set Z score gene 6	Reconstituted gene set Z score gene 7	Reconstituted gene set Z score gene 8	Reconstituted gene set Z score gene 9	Reconstituted gene set Z score gene 10
ENSG00000084774	CAD PPI subnetwork	3.4e-09	<0.01	RELB (5.2)	BCL3 (4.3)	RELA (4.0)	MAP3K11 (2.7)	GTF3C2 (2.5)	PLA2G4F (2.5)	CEACAM19 (2.4)	PEPD (2.3)	SIPA1 (2.2)	MLXIPL (2.2)
ENSG00000186350	RXRA PPI subnetwork	1.5e-08	<0.01	PCIF1 (3.8)	BCL3 (3.2)	TRIB1 (3.1)	ATXN2 (2.9)	PPP1R37 (2.8)	BRE (2.8)	JMJD1C (2.8)	GSTM4 (2.8)	RELB (2.5)	GANC (2.4)
MP:0000603	pale liver	1.72e-08	<0.01	MLXIPL (3.2)	FADS3 (3.1)	PPARG (3.0)	ENSG00000244861 (2.9)	COBLL1 (2.9)	GRINA (2.6)	GBGT1 (2.6)	ANGPTL4 (2.5)	GPAM (2.4)	CD300LG (2.4)
MP:0005178	increased circulating cholesterol level	3.28e-08	<0.01	MOSC1 (5.0)	APOB (4.8)	APOA4 (4.8)	APOC3 (4.4)	APOA5 (4.3)	APOC1 (4.3)	COLEC11 (4.1)	NR1H3 (3.9)	APOC4 (3.6)	GPAM (3.6)
MP:0001577	anemia	6.81e-08	<0.01	RELA (2.7)	CTSB (2.6)	BCL3 (2.6)	RELB (2.5)	SH2B3 (2.5)	GBGT1 (2.4)	VASP (2.3)	HLX (2.3)	TRIB1 (2.1)	C12orf51 (2.0)
MP:0001552	increased circulating triglyceride level	1.52e-07	<0.01	MLXIPL (5.4)	APOC3 (5.3)	ABCG8 (5.2)	TIMP4 (5.2)	APOA5 (5.1)	ABCG5 (5.1)	GPAM (5.1)	APOA4 (4.9)	MOSC1 (4.9)	APOB (4.6)
MP:0005668	decreased circulating leptin level	1.61e-07	<0.01	LPL (6.0)	TIMP4 (5.3)	GPAM (4.6)	MLXIPL (4.2)	NR1H3 (4.2)	FADS3 (3.8)	PPARG (3.8)	SYN2 (3.6)	MOSC1 (3.4)	SORT1 (3.4)
MP:0000609	abnormal liver physiology	1.85e-07	<0.01	APOA5 (6.3)	APOC4 (6.0)	APOC3 (5.6)	APOB (5.0)	GCKR (5.0)	ABCG5 (4.6)	HNF4A (4.5)	HP (4.5)	ABCG8 (4.3)	APOA4 (4.2)
MP:0002702	decreased circulating free fatty acid level	2.05e-07	<0.01	MLXIPL (6.3)	MOSC1 (5.9)	APOB (4.4)	HP (4.3)	TIMP4 (4.2)	APOA1 (4.2)	ANGPTL4 (4.2)	APOC3 (4.1)	LPL (4.1)	APOH (4.0)
MP:0002118	abnormal lipid homeostasis	2.42e-07	<0.01	LPL (5.7)	APOA4 (5.6)	GPAM (5.5)	MLXIPL (5.4)	APOC1 (5.1)	APOA5 (5.1)	MOSC1 (4.9)	ABCG8 (4.9)	ABCG5 (4.8)	HP (4.7)
GO:0008374	O-acyltransferase activity	2.62e-07	<0.01	MOSC1 (4.8)	ABHD1 (4.2)	APOA4 (4.0)	GPAM (3.9)	GALNT2 (3.5)	PPARG (3.3)	TMED5 (3.1)	SIDT2 (3.1)	FADS1 (2.9)	ABCG5 (2.8)
MP:0001860	liver inflammation	3.47e-07	<0.01	RELB (4.8)	BCL3 (4.8)	APOA5 (3.3)	APOC4 (3.1)	SPI1 (3.0)	APOC1 (2.9)	NFE2L3 (2.8)	CTSB (2.6)	RELA (2.6)	GCKR (2.6)
MP:0000691	enlarged spleen	3.66e-07	<0.01	SIPA1 (3.5)	BCL3 (3.4)	RELB (3.3)	DDB2 (3.1)	PARP10 (3.1)	BLK (3.0)	MYO1F (2.9)	SPI1 (2.7)	PMAIP1 (2.6)	GBGT1 (2.6)
GO:0052689	carboxylic ester hydrolase activity	4.8e-07	<0.01	APOC1 (3.7)	NR1H3 (3.7)	CETP (3.4)	APOC4 (3.3)	MLXIPL (3.3)	NKPD1 (3.0)	MOSC1 (3.0)	APOA5 (2.8)	GPAM (2.8)	ANGPTL3 (2.6)
MP:0001846	increased inflammatory response	5.58e-07	<0.01	BCL3 (4.0)	CTSB (4.0)	SPI1 (3.8)	VASP (3.7)	RELB (3.4)	PMAIP1 (3.0)	PLEC (2.9)	MYO1F (2.8)	CETP (2.7)	SIPA1 (2.5)
GO:0010876	lipid localization	5.98e-07	<0.01	APOA4 (3.9)	ABCG8 (3.7)	ABCG5 (3.3)	MLXIPL (3.1)	TMED5 (3.0)	MOSC1 (2.9)	GPAM (2.9)	NR1H3 (2.9)	PPARG (2.8)	GCKR (2.8)
GO:0034637	cellular carbohydrate biosynthetic process	9.35e-07	<0.01	INSIG2 (3.2)	GSTM4 (2.8)	SORT1 (2.7)	ENSG00000254235 (2.6)	MLXIPL (2.6)	SYPL2 (2.6)	PREB (2.5)	VEGFA (2.5)	GPAM (2.4)	ZNF180 (2.3)
GO:0006639	acylglycerol metabolic process	1.14e-06	<0.01	MLXIPL (5.0)	GPAM (4.7)	MOSC1 (4.3)	PPARG (4.2)	FADS1 (4.0)	PCSK9 (3.9)	TIMP4 (3.6)	FADS2 (3.6)	HMGCR (3.3)	APOA4 (3.2)
GO:0055088	lipid homeostasis	1.29e-06	<0.01	ABCG8 (5.5)	APOA4 (5.1)	ABCG5 (4.8)	MLXIPL (3.5)	APOC1 (3.5)	HNF1A (3.5)	HNF4A (3.5)	APOC3 (3.4)	ENSG00000223522 (3.4)	APOB (3.3)
GO:0006638	neutral lipid metabolic process	1.32e-06	<0.01	MLXIPL (4.9)	GPAM (4.7)	MOSC1 (4.4)	PPARG (4.2)	FADS1 (4.0)	PCSK9 (3.9)	FADS2 (3.6)	TIMP4 (3.6)	HMGCR (3.3)	APOA4 (3.2)
REACTOME_LIPID_DIGESTION_MOBILIZATION_AND_TRANSPORT	REACTOME_LIPID_DIGESTION_MOBILIZATION_AND_TRANSPORT	1.32e-06	<0.01	APOA4 (8.1)	APOA1 (7.7)	APOC3 (7.6)	APOB (7.3)	ABCG5 (7.1)	APOC1 (6.0)	ABCG8 (5.7)	APOH (5.2)	APOA5 (4.7)	MLXIPL (4.6)
GO:0032368	regulation of lipid transport	1.5e-06	<0.01	ABCG8 (4.0)	ABCG5 (3.7)	APOA4 (3.6)	NR1H3 (3.2)	C8orf74 (3.2)	ENSG00000236267 (3.1)	BCL7B (2.8)	CBLC (2.8)	GEMIN7 (2.7)	LPL (2.6)
MP:0002874	decreased hemoglobin content	1.67e-06	<0.01	CTSB (3.9)	FTH1 (3.9)	CETP (3.5)	SLC39A8 (3.0)	GBGT1 (2.8)	ANGPTL4 (2.7)	VEGFA (2.6)	PVR (2.4)	UCN (2.2)	ENSG00000226645 (2.1)
MP:0000180	abnormal circulating cholesterol level	1.68e-06	<0.01	ABCG5 (7.0)	ABCG8 (7.0)	APOC3 (6.4)	APOA4 (6.4)	APOA1 (5.9)	NR1H3 (5.6)	APOC1 (5.6)	APOA5 (5.2)	APOB (4.7)	MLXIPL (4.5)
MP:0005659	decreased susceptibility to diet-induced obesity	2.42e-06	<0.01	TIMP4 (5.1)	MOSC1 (4.6)	LPL (4.6)	MLXIPL (4.4)	PPARG (4.1)	TRIB1 (3.8)	ABCG5 (3.6)	APOA4 (3.4)	NR1H3 (3.2)	ABCG8 (3.1)
MP:0000208	decreased hematocrit	2.43e-06	<0.01	CTSB (4.0)	FTH1 (3.4)	VEGFA (3.0)	ANGPTL4 (2.9)	GBGT1 (2.8)	GRINA (2.7)	CETP (2.5)	SLC39A8 (2.4)	C12orf51 (2.3)	BCL3 (2.3)
GO:0019216	regulation of lipid metabolic process	2.71e-06	<0.01	MLXIPL (4.0)	GPAM (3.8)	PPARG (3.2)	CD300LG (3.1)	LPL (3.0)	TIMP4 (2.9)	MOSC1 (2.8)	NR1H3 (2.7)	ARNTL (2.6)	COBLL1 (2.4)
GO:0019915	lipid storage	2.73e-06	<0.01	PPARG (3.8)	NR1H3 (3.5)	TIMP4 (3.3)	APOE (3.1)	ANGPTL4 (3.0)	APOC1 (2.9)	MOSC1 (2.9)	LPL (2.8)	ENSG00000238078 (2.7)	FTH1 (2.6)
REACTOME_METABOLISM_OF_LIPIDS_AND_LIPOPROTEINS	REACTOME_METABOLISM_OF_LIPIDS_AND_LIPOPROTEINS	2.85e-06	<0.01	HMGCR (8.0)	LDLR (7.9)	FADS2 (7.7)	FADS1 (7.6)	PCSK9 (5.6)	GPAM (5.5)	MLXIPL (5.1)	ABCG5 (4.8)	APOC1 (4.6)	PPARG (4.2)
GO:0006869	lipid transport	3.15e-06	<0.01	APOA4 (4.2)	ABCG8 (3.9)	ENSG00000236267 (3.7)	ABCG5 (3.6)	GCKR (2.9)	TMED5 (2.8)	APOC3 (2.5)	MLXIPL (2.5)	LPIN3 (2.5)	APOB (2.4)
GO:0018904	organic ether metabolic process	3.57e-06	<0.01	PPARG (4.5)	GPAM (4.5)	MLXIPL (4.3)	MOSC1 (4.2)	PCSK9 (3.6)	FADS1 (3.6)	FADS2 (3.5)	HMGCR (3.5)	ENSG00000223522 (3.4)	GCKR (3.3)
GO:0006641	triglyceride metabolic process	4.18e-06	<0.01	MLXIPL (5.1)	GPAM (4.9)	MOSC1 (4.2)	FADS1 (4.1)	PPARG (4.0)	PCSK9 (4.0)	FADS2 (3.8)	TIMP4 (3.4)	HMGCR (3.4)	APOA4 (3.3)
GO:0006662	glycerol ether metabolic process	4.5e-06	<0.01	MLXIPL (4.5)	GPAM (4.4)	MOSC1 (4.3)	PPARG (4.2)	PCSK9 (3.6)	FADS1 (3.5)	FADS2 (3.3)	TIMP4 (3.3)	HMGCR (3.2)	ENSG00000223522 (3.1)
ENSG00000129354	AP1M2 PPI subnetwork	4.54e-06	<0.01	CLPTM1 (3.6)	RAB11B (3.5)	SH2B3 (3.0)	MAP3K11 (2.9)	EML2 (2.8)	CCDC93 (2.6)	FADS2 (2.5)	ENSG00000254556 (2.4)	PCSK7 (2.2)	FADS1 (2.2)
MP:0002743	glomerulonephritis	4.75e-06	<0.01	ANGPTL4 (3.4)	BCL3 (3.1)	MYO1F (2.9)	NRBF2 (2.9)	SPI1 (2.9)	CTSB (2.8)	TRIB1 (2.8)	NR1H3 (2.7)	DDB2 (2.6)	RELB (2.6)
MP:0002875	decreased erythrocyte cell number	4.93e-06	<0.01	CETP (3.7)	CTSB (3.7)	C12orf51 (2.9)	CMIP (2.9)	GALNT2 (2.7)	STRC (2.5)	FTH1 (2.4)	SNAP23 (2.3)	ANGPTL4 (2.3)	PLTP (2.3)
MP:0005278	abnormal cholesterol homeostasis	5.3e-06	<0.01	APOC3 (8.4)	ABCG5 (7.6)	FADS1 (7.5)	APOA4 (7.4)	HMGCR (7.4)	APOA1 (7.3)	FADS2 (7.0)	APOB (6.8)	ABCG8 (5.9)	LDLR (5.9)
MP:0002644	decreased circulating triglyceride level	6.52e-06	<0.01	MLXIPL (5.8)	LPL (5.5)	PPARG (5.4)	APOC3 (5.3)	APOA4 (5.2)	APOB (5.1)	MOSC1 (5.0)	APOC1 (4.8)	TIMP4 (4.8)	APOA1 (4.6)
MP:0000240	extramedullary hematopoiesis	6.92e-06	<0.01	BCL3 (4.6)	RELB (4.0)	PARP10 (3.7)	SIPA1 (3.3)	VASP (3.3)	SIK3 (3.2)	MAP3K11 (3.1)	SH2B3 (2.8)	PMAIP1 (2.8)	GRINA (2.7)
MP:0003982	increased cholesterol level	6.98e-06	<0.01	APOC4 (5.2)	NR1H3 (5.0)	APOA5 (4.7)	FADS2 (4.6)	FADS1 (4.3)	APOE (4.2)	HMGCR (3.9)	PPARG (3.7)	COLEC11 (3.5)	ABCG5 (3.2)
GO:0042803	protein homodimerization activity	8.18e-06	<0.01	MSRA (3.1)	APOC1 (2.8)	KANK2 (2.6)	PRAM1 (2.6)	ALDH2 (2.5)	HNF4A (2.4)	CTSB (2.4)	RBKS (2.3)	APOB (2.3)	MLXIPL (2.3)
MP:0009356	decreased liver triglyceride level	8.98e-06	<0.01	PPARG (7.8)	MLXIPL (5.7)	TIMP4 (4.2)	GPAM (4.2)	LPL (4.1)	MOSC1 (3.7)	ANGPTL4 (3.5)	SORT1 (3.5)	TMED5 (3.3)	LDLR (3.3)
GO:0016051	carbohydrate biosynthetic process	9.46e-06	<0.01	INSIG2 (2.8)	PREB (2.6)	GSTM4 (2.6)	TBL2 (2.5)	TIMP4 (2.5)	SORT1 (2.5)	GALNT2 (2.5)	SYPL2 (2.4)	DHODH (2.3)	GPAM (2.3)
MP:0008553	increased circulating tumor necrosis factor level	9.64e-06	<0.01	BCL3 (4.8)	TRIB1 (4.4)	CETP (4.2)	MYO1F (4.1)	RELB (3.7)	NR1H3 (3.2)	CTSB (3.0)	ZNF513 (2.9)	SIPA1 (2.5)	SPI1 (2.5)
MP:0005331	insulin resistance	9.74e-06	<0.01	LPL (6.1)	MLXIPL (5.6)	GPAM (5.5)	TIMP4 (5.0)	PPARG (4.8)	CD300LG (4.1)	MOSC1 (3.4)	TMED5 (2.8)	PCSK9 (2.6)	APOC1 (2.5)
GO:0008610	lipid biosynthetic process	9.75e-06	<0.01	FADS2 (6.4)	FADS1 (6.0)	HMGCR (5.6)	LDLR (5.4)	PCSK9 (4.3)	ABHD1 (3.2)	GPAM (3.1)	NKPD1 (3.1)	MLXIPL (2.8)	ENSG00000236267 (2.6)
GO:0046486	glycerolipid metabolic process	9.85e-06	<0.01	MOSC1 (3.7)	GPAM (3.7)	MLXIPL (3.5)	BLOC1S3 (3.4)	SLC5A6 (3.0)	PPARG (3.0)	FADS1 (2.8)	PTPMT1 (2.7)	TIMP4 (2.7)	HMGCR (2.6)
ENSG00000101210	EEF1A2 PPI subnetwork	1.11e-05	<0.01	RELB (4.1)	BCL3 (3.4)	PLA2G4F (3.1)	OST4 (3.0)	RELA (2.9)	SIK3 (2.8)	SURF6 (2.3)	COL4A3BP (2.3)	BUD13 (2.3)	PRSS55 (2.2)
MP:0005292	improved glucose tolerance	1.39e-05	<0.01	MLXIPL (4.6)	LPL (4.4)	PPARG (4.0)	ANGPTL4 (3.8)	MOSC1 (3.6)	TIMP4 (3.1)	NR1H3 (2.9)	GPAM (2.9)	COBLL1 (2.8)	SORT1 (2.6)
KEGG_GLYCEROPHOSPHOLIPID_METABOLISM	KEGG_GLYCEROPHOSPHOLIPID_METABOLISM	1.39e-05	<0.01	MOSC1 (3.5)	SLC5A6 (3.1)	NR1H3 (3.0)	TIMP4 (2.9)	GALNT2 (2.9)	ABCG8 (2.5)	LPL (2.4)	SIDT2 (2.3)	MPP3 (2.3)	ACP2 (2.3)
MP:0005533	increased body temperature	1.51e-05	<0.01	LPL (5.7)	ANGPTL4 (5.1)	PPARG (4.4)	MLXIPL (3.9)	NR1H3 (3.8)	TIMP4 (3.7)	MOSC1 (3.5)	APOC1 (3.1)	ALDH2 (2.8)	SYPL2 (2.7)
GO:0016746	transferase activity, transferring acyl groups	1.52e-05	<0.01	HMGCR (5.3)	FADS1 (4.6)	FADS2 (4.5)	GPAM (3.7)	KCNK7 (3.3)	SLC5A6 (3.1)	MTCH2 (3.0)	MOSC1 (2.9)	ABCG5 (2.9)	LDLR (2.8)
REACTOME_LIPOPROTEIN_METABOLISM	REACTOME_LIPOPROTEIN_METABOLISM	1.79e-05	<0.01	APOA1 (9.3)	APOB (9.0)	APOC3 (8.8)	APOC1 (7.8)	APOA4 (7.4)	ABCG5 (6.9)	APOH (6.8)	APOA5 (5.9)	APOC4 (4.8)	APOE (4.4)
MP:0005319	abnormal enzyme/ coenzyme level	1.95e-05	<0.01	HP (4.0)	GALNT2 (3.9)	MLXIPL (3.9)	LDLR (3.2)	FADS1 (3.1)	ABCG8 (2.9)	GCKR (2.9)	ANGPTL4 (2.8)	FADS2 (2.6)	PRAM1 (2.5)
GO:0030301	cholesterol transport	2.15e-05	<0.01	APOA4 (4.6)	ABCG8 (4.5)	ABCG5 (4.1)	MLXIPL (3.2)	ENSG00000236267 (3.2)	APOC1 (3.1)	NR1H3 (3.1)	APOC3 (3.0)	APOA1 (2.9)	APOB (2.9)
KEGG_ADIPOCYTOKINE_SIGNALING_PATHWAY	KEGG_ADIPOCYTOKINE_SIGNALING_PATHWAY	2.32e-05	<0.01	MLXIPL (5.5)	TIMP4 (4.6)	RELB (4.6)	GPAM (4.3)	LPL (4.1)	BCL3 (4.0)	PPARG (3.3)	MOSC1 (3.3)	CD300LG (2.7)	SORT1 (2.5)
MP:0008705	increased interleukin-6 secretion	2.41e-05	<0.01	MYO1F (4.5)	SPI1 (4.4)	OASL (4.0)	ALDH2 (3.1)	MOSC1 (2.9)	TRIB1 (2.9)	CTSB (2.8)	BCL3 (2.7)	TIMP4 (2.7)	COL4A3BP (2.3)
MP:0005558	decreased creatinine clearance	2.46e-05	<0.01	KHK (3.4)	ANGPTL3 (3.2)	HNF4A (3.1)	APOH (3.1)	CSGALNACT1 (2.8)	APOA5 (2.6)	MSRA (2.3)	ENSG00000228044 (2.3)	BCAM (2.3)	COBLL1 (2.3)
MP:0001764	abnormal homeostasis	2.7e-05	<0.01	ABCG5 (4.0)	HP (3.4)	APOA4 (3.3)	APOC3 (3.1)	ANGPTL4 (2.9)	TRIB1 (2.8)	LPL (2.7)	TRAPPC6A (2.7)	KHK (2.6)	APOA1 (2.5)
MP:0011427	mesangial cell hyperplasia	2.77e-05	<0.01	C11orf9 (3.9)	BCAM (3.5)	DDB2 (2.7)	PAFAH1B2 (2.6)	VEGFA (2.6)	PVR (2.5)	GALNT2 (2.4)	TRAM2 (2.3)	PVRL2 (2.3)	TRIB1 (2.1)
GO:0015918	sterol transport	2.78e-05	<0.01	APOA4 (4.6)	ABCG8 (4.6)	ABCG5 (4.1)	ENSG00000236267 (3.3)	MLXIPL (3.3)	NR1H3 (3.2)	APOC1 (3.2)	APOC3 (3.0)	APOA1 (2.9)	APOB (2.9)
GO:0008289	lipid binding	2.84e-05	<0.01	APOA4 (6.1)	ABCG5 (5.7)	APOC3 (5.6)	APOA1 (5.5)	APOB (4.9)	ABCG8 (4.3)	APOC1 (3.6)	APOA5 (3.6)	NR1H3 (3.5)	PPARG (3.4)
ENSG00000132693	CRP PPI subnetwork	3.06e-05	<0.01	APOC4 (5.3)	ANGPTL3 (5.1)	APOA5 (4.3)	HP (4.2)	APOC1 (4.1)	GCKR (4.0)	COLEC11 (4.0)	PLTP (3.7)	APOE (3.6)	DHODH (3.0)
MP:0000607	abnormal hepatocyte morphology	3.35e-05	<0.01	APOA5 (4.4)	APOC4 (3.6)	CTSB (3.4)	TMED5 (3.2)	ANGPTL3 (3.1)	HP (3.1)	HNF4A (3.0)	NR1H3 (2.8)	PLTP (2.8)	SLC39A8 (2.7)
MP:0002628	hepatic steatosis	3.54e-05	<0.01	MLXIPL (5.2)	APOA5 (5.1)	APOC4 (4.6)	LPL (4.4)	ANGPTL4 (4.0)	HP (3.9)	PPARG (3.9)	ABCG5 (3.9)	APOC3 (3.9)	APOC1 (3.7)
GO:0045834	positive regulation of lipid metabolic process	3.75e-05	<0.01	NR1H3 (3.0)	LPL (2.7)	PPARG (2.7)	ENSG00000228044 (2.6)	GPAM (2.6)	TIMP4 (2.5)	MLXIPL (2.3)	ENSG00000234945 (2.3)	APOC1 (2.2)	ENSG00000236827 (2.1)
ENSG00000126934	MAP2K2 PPI subnetwork	3.82e-05	<0.01	GNAI3 (3.4)	DNM2 (2.9)	APOB (2.8)	NRBP1 (2.7)	PGS1 (2.5)	HP (2.5)	ENSG00000244861 (2.5)	APOH (2.4)	HNF4A (2.4)	VASP (2.4)
MP:0002078	abnormal glucose homeostasis	3.87e-05	<0.01	LPL (7.5)	TIMP4 (6.0)	GPAM (5.8)	MLXIPL (5.2)	PPARG (5.2)	ANGPTL4 (5.2)	MOSC1 (4.6)	CD300LG (4.0)	NR1H3 (2.9)	CETP (2.6)
MP:0005559	increased circulating glucose level	3.94e-05	<0.01	MLXIPL (4.7)	TIMP4 (3.0)	GPAM (2.7)	LPL (2.6)	ANGPTL4 (2.6)	CD300LG (2.3)	MOSC1 (2.2)	PRSS55 (2.2)	HP (1.9)	ABCG8 (1.8)
GO:0005625	soluble fraction	4.09e-05	<0.01	SARS (4.0)	MOSC1 (3.0)	PEPD (2.9)	GRINA (2.8)	FADS3 (2.7)	GPAM (2.5)	KHK (2.4)	PLTP (2.3)	MTCH2 (2.2)	FTH1 (2.2)
MP:0001559	hyperglycemia	4.14e-05	<0.01	MLXIPL (6.3)	TIMP4 (6.2)	GPAM (4.9)	LPL (4.0)	ANGPTL4 (3.5)	MOSC1 (3.5)	GBGT1 (3.0)	PPARG (3.0)	TMED5 (2.8)	CD300LG (2.5)
ENSG00000002330	BAD PPI subnetwork	4.15e-05	<0.01	CMIP (3.2)	RAB11B (2.9)	PAFAH1B2 (2.7)	VASP (2.5)	CELF1 (2.5)	SH2B3 (2.5)	TRIB1 (2.2)	LDLR (2.1)	EML2 (2.0)	TTBK2 (2.0)
GO:0097006	regulation of plasma lipoprotein particle levels	4.18e-05	<0.01	APOC1 (3.8)	APOA4 (3.8)	APOE (3.6)	NR1H3 (3.4)	MOSC1 (3.1)	ABCG5 (2.9)	PPARG (2.9)	HNF4A (2.8)	APOA1 (2.8)	ENSG00000236267 (2.8)
GO:0005811	lipid particle	4.19e-05	<0.01	PPARG (9.7)	TIMP4 (7.4)	LPL (6.5)	ANGPTL4 (6.2)	GPAM (5.5)	MOSC1 (4.8)	MLXIPL (4.1)	TMED5 (3.8)	FADS3 (3.6)	EML2 (3.4)
MP:0009763	increased sensitivity to induced morbidity/mortality	4.45e-05	<0.01	HP (5.0)	LPL (4.1)	MYO1F (3.1)	PLTP (2.8)	APOC4 (2.7)	ANGPTL3 (2.7)	SPI1 (2.6)	CETP (2.5)	APOA5 (2.5)	GPAM (2.5)
MP:0002079	increased circulating insulin level	4.47e-05	<0.01	GPAM (6.2)	MLXIPL (5.7)	LPL (5.2)	TIMP4 (4.5)	MOSC1 (4.4)	PPARG (3.6)	ANGPTL4 (3.4)	TMED5 (2.7)	SYN2 (2.5)	FADS3 (2.4)
GO:0016747	transferase activity, transferring acyl groups other than amino-acyl groups	4.54e-05	<0.01	HMGCR (4.2)	FADS1 (4.1)	FADS2 (3.8)	GPAM (3.6)	ABCG5 (3.5)	PPARG (3.3)	SLC5A6 (3.1)	KCNK7 (3.1)	MTCH2 (2.8)	ABCG8 (2.8)
KEGG_PPAR_SIGNALING_PATHWAY	KEGG_PPAR_SIGNALING_PATHWAY	4.61e-05	<0.01	PPARG (7.3)	LPL (7.0)	MOSC1 (5.7)	TIMP4 (5.6)	MLXIPL (5.5)	APOC1 (4.9)	GPAM (4.8)	APOA5 (4.7)	APOA4 (4.6)	ANGPTL4 (4.6)
GO:0005996	monosaccharide metabolic process	4.69e-05	<0.01	INSIG2 (3.3)	GSTM4 (2.9)	PEPD (2.7)	SYPL2 (2.6)	VEGFA (2.6)	TIMP4 (2.5)	C17orf105 (2.5)	ABHD1 (2.4)	PRSS55 (2.4)	ACAD10 (2.4)
MP:0002981	increased liver weight	4.76e-05	<0.01	ABCG8 (6.9)	APOA5 (5.0)	APOC4 (5.0)	KHK (4.7)	FADS1 (4.5)	ABCG5 (4.5)	APOA4 (4.2)	APOC3 (3.7)	GCKR (3.7)	APOB (3.6)
REACTOME_FATTY_ACID_TRIACYLGLYCEROL_AND_KETONE_BODY_METABOLISM	REACTOME_FATTY_ACID_TRIACYLGLYCEROL_AND_KETONE_BODY_METABOLISM	4.84e-05	<0.01	FADS2 (6.5)	GPAM (6.0)	PPARG (5.9)	LDLR (5.8)	FADS1 (5.7)	HMGCR (5.1)	MLXIPL (5.1)	MOSC1 (4.0)	LPL (3.7)	PCSK9 (3.6)
REACTOME_TOLL_LIKE_RECEPTOR_4_TLR4_CASCADE	REACTOME_TOLL_LIKE_RECEPTOR_4_TLR4_CASCADE	4.89e-05	<0.01	RELB (4.4)	BCL3 (4.2)	TRIB1 (3.8)	OASL (3.4)	MAP3K11 (3.3)	RELA (3.3)	SH2B3 (3.2)	PVR (3.1)	MYO1F (2.9)	ZNF513 (2.8)
GO:0030669	clathrin-coated endocytic vesicle membrane	5.18e-05	<0.01	HMGCR (3.5)	APOC3 (3.4)	APOA4 (3.2)	BACE1 (3.2)	FADS1 (3.1)	HNF4A (2.9)	APOA1 (2.7)	PEPD (2.7)	TRAM2 (2.6)	FADS2 (2.3)
GO:0002020	protease binding	5.33e-05	<0.01	HNF1A (3.3)	APOB (3.0)	HP (2.8)	APOA5 (2.8)	ADAM1 (2.7)	APOH (2.7)	APOA1 (2.6)	BCL3 (2.4)	HNF4A (2.4)	FKBP6 (2.4)
GO:0090207	regulation of triglyceride metabolic process	5.44e-05	<0.01	APOA4 (3.6)	ENSG00000223522 (3.3)	PPARG (2.9)	MLXIPL (2.7)	ABCG5 (2.6)	ABCG8 (2.5)	KCNK7 (2.3)	APOC1 (2.3)	MOSC1 (2.3)	GPAM (2.1)
MP:0001547	abnormal lipid level	5.49e-05	<0.01	PPARG (7.7)	APOC1 (5.5)	LPL (4.8)	TIMP4 (4.8)	GPAM (4.3)	MOSC1 (4.1)	NR1H3 (4.0)	TMED5 (3.7)	APOE (3.6)	MLXIPL (3.6)
ENSG00000130164	LDLR PPI subnetwork	5.52e-05	<0.01	PDIA3 (6.1)	ERP29 (5.3)	TMEM214 (4.5)	HMGCR (4.2)	PREB (3.8)	TBL2 (3.3)	APOA1 (3.1)	C2orf28 (2.9)	PCSK9 (2.9)	APOC1 (2.9)
MP:0001861	lung inflammation	5.54e-05	<0.01	MYO1F (4.6)	RELB (3.8)	BCL3 (3.8)	CTSB (3.6)	SPI1 (3.6)	ANGPTL4 (2.6)	MAP3K11 (2.3)	RELA (2.2)	BLK (2.2)	PVR (2.1)
MP:0009355	increased liver triglyceride level	5.77e-05	<0.01	LPL (5.7)	FADS1 (5.5)	MLXIPL (5.4)	TIMP4 (4.8)	APOB (4.4)	GPAM (4.4)	MOSC1 (4.1)	NR1H3 (3.8)	PPARG (3.6)	APOA4 (3.6)
MP:0002941	increased circulating alanine transaminase level	5.89e-05	<0.01	APOA5 (5.1)	GCKR (4.5)	KHK (4.4)	ABCG5 (4.0)	APOC4 (3.9)	HNF4A (3.7)	COLEC11 (3.3)	LPIN3 (3.3)	HP (3.2)	GSTM4 (3.1)
MP:0004952	increased spleen weight	5.97e-05	<0.01	CETP (4.3)	CTSB (4.0)	GRINA (2.8)	TRIB1 (2.7)	VASP (2.7)	SPI1 (2.5)	BLK (2.3)	BCL3 (2.2)	MYO1F (2.2)	PARP10 (2.1)
GO:0055092	sterol homeostasis	6e-05	<0.01	ABCG8 (5.7)	APOA4 (5.0)	ABCG5 (4.9)	ENSG00000236267 (3.7)	HNF4A (3.6)	APOB (3.5)	APOC3 (3.5)	APOC1 (3.4)	APOA1 (3.4)	GCKR (3.3)
GO:0042632	cholesterol homeostasis	6e-05	<0.01	ABCG8 (5.7)	APOA4 (5.0)	ABCG5 (4.9)	ENSG00000236267 (3.7)	HNF4A (3.6)	APOB (3.5)	APOC3 (3.5)	APOC1 (3.4)	APOA1 (3.4)	GCKR (3.3)
REACTOME_REGULATION_OF_LIPID_METABOLISM_BY_PEROXISOME_PROLIFERATOR:ACTIVATED_RECEPTOR_ALPHA_PPARALPHA	REACTOME_REGULATION_OF_LIPID_METABOLISM_BY_PEROXISOME_PROLIFERATOR:ACTIVATED_RECEPTOR_ALPHA_PPARALPHA	6.14e-05	<0.01	LDLR (5.2)	FADS2 (5.2)	PPARG (4.7)	GPAM (3.8)	APOB (3.7)	HMGCR (3.6)	FADS1 (3.5)	APOC3 (3.5)	GCKR (3.3)	HP (3.0)
GO:0042974	retinoic acid receptor binding	6.46e-05	<0.01	APOC1 (3.1)	MADD (2.5)	PPARG (2.5)	DNM2 (2.3)	CGREF1 (2.2)	NR1H3 (2.2)	MAP3K11 (2.2)	ABCG5 (2.0)	LPIN3 (2.0)	HNF1A (1.9)
GO:0019318	hexose metabolic process	6.65e-05	<0.01	INSIG2 (3.7)	ABHD1 (3.1)	VEGFA (2.9)	C17orf105 (2.9)	SYPL2 (2.7)	GSTM4 (2.7)	ENSG00000254235 (2.6)	PEPD (2.6)	ANGPTL4 (2.5)	TIMP4 (2.5)
MP:0008597	decreased circulating interleukin-6 level	6.68e-05	<0.01	SPI1 (3.9)	MYO1F (3.3)	RELB (2.9)	BCL3 (2.9)	SPATC1 (2.7)	RELA (2.7)	COBLL1 (2.6)	TMED5 (2.6)	C11orf9 (2.5)	APOE (2.5)
ENSG00000135047	CTSL1 PPI subnetwork	6.86e-05	<0.01	CTSB (4.0)	SPI1 (2.7)	ABHD1 (2.6)	FAM167A (2.4)	PEPD (2.2)	ANGPTL3 (2.0)	FTH1 (2.0)	APOE (1.9)	C2orf28 (1.9)	ANGPTL4 (1.9)
MP:0003909	increased eating behavior	6.9e-05	<0.01	TIMP4 (5.6)	GPAM (5.2)	LPL (4.5)	MOSC1 (4.1)	APOA4 (4.1)	CD300LG (3.6)	PPARG (3.6)	MLXIPL (3.4)	HP (2.8)	APOC1 (2.6)
MP:0003229	abnormal vitelline vasculature morphology	7.06e-05	<0.01	SOX7 (4.9)	VEGFA (4.7)	MAP3K11 (3.1)	TRAM2 (2.9)	PVR (2.6)	SH2B3 (2.6)	GATA4 (2.5)	EMILIN1 (2.5)	CLPTM1 (2.4)	ANGPTL4 (2.4)
MP:0009289	decreased epididymal fat pad weight	7.31e-05	<0.01	TIMP4 (4.2)	PPARG (4.2)	MLXIPL (3.9)	SORT1 (3.7)	APOC4 (3.5)	HP (3.5)	ZHX3 (3.4)	MOSC1 (3.3)	LPL (2.7)	GPAM (2.7)
GO:0046965	retinoid X receptor binding	7.32e-05	<0.01	APOC1 (3.3)	MADD (2.9)	DNM2 (2.8)	PPARG (2.7)	CGREF1 (2.6)	ACP2 (2.4)	ABCG5 (2.3)	CETP (2.2)	KHK (2.0)	NR1H3 (2.0)
MP:0003333	liver fibrosis	7.68e-05	<0.01	BCL3 (3.7)	ANGPTL3 (3.4)	HNF4A (3.1)	GCKR (3.1)	PCSK9 (3.1)	CEACAM19 (3.0)	NFE2L3 (2.8)	AGBL2 (2.7)	APOA5 (2.7)	APOH (2.6)
GO:0005504	fatty acid binding	8.08e-05	<0.01	LPL (5.2)	MOSC1 (5.0)	PPARG (4.8)	NR1H3 (4.5)	TMED5 (4.4)	MLXIPL (4.3)	APOA1 (4.2)	APOB (4.2)	APOA4 (4.0)	APOC3 (4.0)
GO:0032371	regulation of sterol transport	8.13e-05	<0.01	ABCG8 (4.8)	ABCG5 (4.4)	APOA4 (4.0)	NR1H3 (3.8)	APOC1 (3.3)	MLXIPL (3.2)	GEMIN7 (3.1)	MOSC1 (3.0)	LPL (2.9)	APOB (2.9)
GO:0032374	regulation of cholesterol transport	8.13e-05	<0.01	ABCG8 (4.8)	ABCG5 (4.4)	APOA4 (4.0)	NR1H3 (3.8)	APOC1 (3.3)	MLXIPL (3.2)	GEMIN7 (3.1)	MOSC1 (3.0)	LPL (2.9)	APOB (2.9)
MP:0003179	decreased platelet cell number	8.15e-05	<0.01	CETP (4.5)	SPI1 (3.6)	CMIP (2.9)	BANK1 (2.3)	BCL3 (2.3)	EMILIN1 (2.2)	PARP10 (2.2)	SNAP23 (2.2)	SIPA1 (2.1)	VASP (2.1)
MP:0005179	decreased circulating cholesterol level	8.33e-05	<0.01	APOC3 (8.0)	APOA4 (7.8)	ABCG5 (7.8)	APOB (7.3)	APOA1 (6.9)	ABCG8 (6.8)	APOA5 (5.4)	APOH (5.0)	KHK (4.8)	APOC1 (4.6)
REACTOME_PPARA_ACTIVATES_GENE_EXPRESSION	REACTOME_PPARA_ACTIVATES_GENE_EXPRESSION	8.35e-05	<0.01	FADS2 (5.3)	LDLR (5.2)	PPARG (4.8)	APOB (4.0)	GPAM (4.0)	HMGCR (3.7)	APOC3 (3.7)	FADS1 (3.7)	GCKR (3.4)	APOH (3.1)
MP:0008475	intermingled spleen red and white pulp	8.6e-05	<0.01	RELB (5.6)	GRINA (3.1)	SPI1 (2.9)	RELA (2.7)	BCL3 (2.6)	TRIM50 (2.6)	NFE2L3 (2.5)	SLC39A8 (2.5)	HLX (2.5)	PGS1 (2.5)
MP:0005311	abnormal circulating amino acid level	8.92e-05	<0.01	KHK (5.9)	APOA5 (4.9)	ANGPTL3 (4.5)	APOC4 (4.5)	HP (3.7)	GCKR (3.7)	ABCG8 (3.6)	ABCG5 (3.2)	MLXIPL (3.2)	ALDH2 (3.1)
MP:0008735	increased susceptibility to endotoxin shock	9.23e-05	<0.01	OASL (5.0)	PARP10 (4.2)	TRIB1 (4.1)	PGS1 (2.8)	MYO1F (2.5)	BCL3 (2.3)	HP (2.3)	MADD (2.2)	CETP (2.1)	NR1H3 (2.1)
MP:0001192	scaly skin	9.33e-05	<0.01	KCNK7 (5.9)	PLA2G4F (4.0)	HMGCR (3.0)	CBLC (2.8)	CEACAM19 (2.7)	NKPD1 (2.4)	GRINA (2.2)	TRIB1 (2.1)	ENSG00000235070 (2.1)	CYB561D1 (2.0)
MP:0002451	abnormal macrophage physiology	9.5e-05	<0.01	SPI1 (5.5)	MYO1F (5.1)	CTSB (4.9)	BCL3 (4.0)	RELB (3.8)	FTH1 (3.3)	PARP10 (3.0)	SLC39A8 (2.9)	GBGT1 (2.6)	PMAIP1 (2.6)
ENSG00000132703	APCS PPI subnetwork	9.65e-05	<0.01	HP (4.9)	APOC4 (4.4)	APOE (4.4)	APOC1 (4.1)	ANGPTL3 (4.1)	CTSB (3.9)	APOA5 (3.6)	PLTP (3.5)	COLEC11 (3.3)	C17orf57 (3.1)
GO:0045334	clathrin-coated endocytic vesicle	9.74e-05	<0.01	HMGCR (3.1)	HNF4A (2.9)	CLPTM1 (2.8)	EML2 (2.6)	PGS1 (2.6)	APOC3 (2.5)	FADS1 (2.5)	ACP2 (2.5)	PLCG1 (2.4)	APOA4 (2.4)
ENSG00000198646	NCOA6 PPI subnetwork	9.75e-05	<0.01	PCIF1 (4.3)	PLEC (3.5)	TRIB1 (3.2)	ATXN7L2 (2.8)	JMJD1C (2.7)	GTF3C2 (2.6)	BRE (2.6)	ZNF335 (2.5)	BAZ1B (2.4)	C12orf51 (2.4)
MP:0002727	decreased circulating insulin level	0.000101	<0.01	MLXIPL (4.9)	LPL (3.3)	PPARG (3.1)	TIMP4 (2.9)	ANGPTL4 (2.8)	APOH (2.6)	GALNT2 (2.5)	STX1A (2.5)	TRIB1 (2.5)	APOC1 (2.4)
MP:0005459	decreased percent body fat	0.000103	<0.01	PPARG (4.1)	LPL (3.9)	MLXIPL (3.7)	TRIB1 (3.4)	RAPSN (3.2)	CD300LG (3.1)	TIMP4 (3.1)	MSRA (2.8)	MOSC1 (2.5)	SORT1 (2.3)
MP:0008470	abnormal spleen B cell follicle morphology	0.000103	<0.01	RELB (5.7)	BLK (5.7)	GRINA (4.6)	BANK1 (3.6)	CLPTM1 (3.5)	PVRL2 (3.3)	SIPA1 (2.6)	SPI1 (2.5)	RAB11B (2.5)	MAP3K11 (2.2)
GO:0010324	membrane invagination	0.000114	<0.01	PRAM1 (3.0)	BACE1 (3.0)	MADD (2.7)	DUSP3 (2.6)	DNM2 (2.5)	CETP (2.5)	GRINA (2.5)	CTSB (2.3)	PGS1 (2.3)	MPP3 (2.2)
GO:0006897	endocytosis	0.000114	<0.01	PRAM1 (3.0)	BACE1 (3.0)	MADD (2.7)	DUSP3 (2.6)	DNM2 (2.5)	CETP (2.5)	GRINA (2.5)	CTSB (2.3)	PGS1 (2.3)	MPP3 (2.2)
ENSG00000156482	RPL30 PPI subnetwork	0.000114	<0.01	DDX18 (3.8)	NAA25 (3.5)	RRN3 (3.3)	ZNF259 (3.3)	PINX1 (3.2)	TOMM40 (3.1)	SURF6 (2.9)	OST4 (2.9)	CAD (2.5)	AMPD2 (2.3)
MP:0000693	spleen hyperplasia	0.000115	<0.01	PMAIP1 (5.0)	SPI1 (4.0)	BCL3 (3.7)	MYO1F (3.6)	ENSG00000255310 (3.6)	SIPA1 (2.7)	PRAM1 (2.6)	TRIB1 (2.6)	BLK (2.5)	CETP (2.5)
GO:0038024	cargo receptor activity	0.000116	<0.01	HP (3.8)	ACP2 (3.6)	GBGT1 (3.5)	EMILIN1 (2.8)	CETP (2.7)	CTSB (2.6)	APOB (2.6)	PPARG (2.6)	ABCG5 (2.5)	APOA4 (2.4)
MP:0008596	increased circulating interleukin-6 level	0.000118	<0.01	MYO1F (4.8)	TRIB1 (3.8)	PARP10 (3.7)	SPI1 (3.4)	CETP (3.1)	PGS1 (3.0)	OASL (3.0)	PMAIP1 (2.8)	BCL3 (2.8)	PPARG (2.7)
GO:0048029	monosaccharide binding	0.000119	<0.01	PEPD (3.3)	PRAM1 (3.1)	GSTM4 (3.0)	TRAPPC6A (3.0)	GPAM (2.7)	MOSC1 (2.7)	APOA5 (2.6)	PPARG (2.6)	VEGFA (2.5)	SPI1 (2.4)
MP:0005145	increased circulating VLDL cholesterol level	0.00012	<0.01	TIMP4 (5.7)	APOC1 (5.6)	CD300LG (5.5)	PPARG (5.0)	MOSC1 (3.9)	LPL (3.8)	GPAM (3.7)	NR1H3 (3.6)	ALDH2 (3.5)	MLXIPL (3.5)
ENSG00000154582	TCEB1 PPI subnetwork	0.000121	<0.01	NRBF2 (3.5)	BUD13 (3.5)	KBTBD4 (3.1)	ZNF335 (2.9)	NRBP1 (2.8)	DR1 (2.6)	DHX38 (2.6)	APOH (2.6)	ANGPTL3 (2.5)	PAFAH1B2 (2.5)
MP:0004255	abnormal spongiotrophoblast layer morphology	0.000122	<0.01	DNM2 (3.1)	GATA4 (3.1)	BCL3 (2.7)	VEGFA (2.6)	C8orf49 (2.5)	LDLR (2.5)	PPARG (2.1)	PCSK9 (2.1)	PLEC (2.1)	BEST1 (2.0)
GO:0004623	phospholipase A2 activity	0.000123	<0.01	NR1H3 (5.7)	NKPD1 (4.5)	CETP (3.8)	APOC1 (3.7)	KCNK7 (3.3)	APOE (3.1)	ACP2 (3.0)	CTSB (2.8)	LPIN3 (2.7)	TECTB (2.6)
REACTOME_MYD88:INDEPENDENT_CASCADE_INITIATED_ON_PLASMA_MEMBRANE	REACTOME_MYD88:INDEPENDENT_CASCADE_INITIATED_ON_PLASMA_MEMBRANE	0.000123	<0.01	RELB (4.7)	BCL3 (3.6)	SH2B3 (3.5)	RELA (3.5)	MAP3K11 (3.4)	TRIB1 (3.4)	PVR (3.4)	OASL (3.2)	ZNF513 (3.1)	PARP10 (2.8)
GO:0034358	plasma lipoprotein particle	0.000126	<0.01	APOC1 (9.0)	APOA1 (8.5)	APOA5 (7.8)	APOH (7.5)	APOC3 (7.3)	APOB (7.1)	APOC4 (7.0)	APOE (5.7)	APOA4 (5.5)	HP (5.2)
GO:0032994	protein-lipid complex	0.000126	<0.01	APOC1 (9.0)	APOA1 (8.5)	APOA5 (7.8)	APOH (7.5)	APOC3 (7.3)	APOB (7.1)	APOC4 (7.0)	APOE (5.7)	APOA4 (5.5)	HP (5.2)
GO:0010883	regulation of lipid storage	0.000127	<0.01	PPARG (3.7)	LPL (3.4)	TIMP4 (3.3)	KCNK7 (3.3)	NR1H3 (3.1)	ANGPTL4 (3.0)	MOSC1 (3.0)	CETP (2.6)	APOC1 (2.5)	GPAM (2.4)
MP:0001783	decreased white adipose tissue amount	0.00013	<0.01	LPL (6.5)	TIMP4 (5.3)	MOSC1 (3.9)	PPARG (3.3)	APOC1 (3.2)	MLXIPL (3.1)	GPAM (3.0)	SYN2 (2.8)	CD300LG (2.6)	ANGPTL4 (2.4)
GO:0033293	monocarboxylic acid binding	0.000131	<0.01	MOSC1 (5.3)	PPARG (5.3)	LPL (4.6)	NR1H3 (4.3)	GPAM (4.2)	MLXIPL (4.0)	APOB (4.0)	APOA1 (3.8)	APOA4 (3.8)	APOC1 (3.7)
REACTOME_NUCLEAR_EVENTS_KINASE_AND_TRANSCRIPTION_FACTOR_ACTIVATION	REACTOME_NUCLEAR_EVENTS_KINASE_AND_TRANSCRIPTION_FACTOR_ACTIVATION	0.000134	<0.01	SH2B3 (3.7)	DR1 (2.8)	HLX (2.5)	ENSG00000182319 (2.5)	RAB11B (2.4)	GNAI3 (2.3)	VASP (2.2)	STX1A (2.1)	MTF2 (2.1)	STARD9 (2.0)
MP:0008554	decreased circulating tumor necrosis factor level	0.000142	<0.01	RELB (4.2)	BCL3 (4.2)	SPI1 (3.9)	BLK (3.4)	MYO1F (3.2)	SLC39A8 (3.1)	FADS3 (3.0)	CTSB (2.8)	RELA (2.6)	BANK1 (2.6)
REACTOME_TOLL_LIKE_RECEPTOR_10_TLR10_CASCADE	REACTOME_TOLL_LIKE_RECEPTOR_10_TLR10_CASCADE	0.000147	<0.01	RELB (4.3)	TRIB1 (3.9)	SH2B3 (3.3)	MAP3K11 (3.2)	BCL3 (3.1)	RELA (3.0)	PVR (2.8)	HLX (2.7)	RAB11B (2.4)	RNF214 (2.1)
REACTOME_MYD88_CASCADE_INITIATED_ON_PLASMA_MEMBRANE	REACTOME_MYD88_CASCADE_INITIATED_ON_PLASMA_MEMBRANE	0.000147	<0.01	RELB (4.3)	TRIB1 (3.9)	SH2B3 (3.3)	MAP3K11 (3.2)	BCL3 (3.1)	RELA (3.0)	PVR (2.8)	HLX (2.7)	RAB11B (2.4)	RNF214 (2.1)
REACTOME_TOLL_LIKE_RECEPTOR_5_TLR5_CASCADE	REACTOME_TOLL_LIKE_RECEPTOR_5_TLR5_CASCADE	0.000147	<0.01	RELB (4.3)	TRIB1 (3.9)	SH2B3 (3.3)	MAP3K11 (3.2)	BCL3 (3.1)	RELA (3.0)	PVR (2.8)	HLX (2.7)	RAB11B (2.4)	RNF214 (2.1)
REACTOME_NFKB_AND_MAP_KINASES_ACTIVATION_MEDIATED_BY_TLR4_SIGNALING_REPERTOIRE	REACTOME_NFKB_AND_MAP_KINASES_ACTIVATION_MEDIATED_BY_TLR4_SIGNALING_REPERTOIRE	0.000148	<0.01	RELB (4.4)	SH2B3 (3.5)	TRIB1 (3.4)	RELA (3.4)	PVR (3.3)	MAP3K11 (3.3)	BCL3 (3.2)	RAB11B (2.9)	HLX (2.8)	ZNF513 (2.7)
MP:0005439	decreased glycogen level	0.00015	<0.01	MLXIPL (5.9)	GPAM (5.7)	PPARG (5.0)	ANGPTL4 (4.6)	MOSC1 (4.6)	LPL (4.0)	TIMP4 (4.0)	APOA5 (3.3)	HP (3.2)	SYPL2 (3.1)
GO:0006006	glucose metabolic process	0.000153	<0.01	INSIG2 (3.8)	C17orf105 (3.5)	VEGFA (3.3)	GSTM4 (2.8)	SYPL2 (2.8)	MLXIPL (2.8)	TIMP4 (2.7)	GPAM (2.6)	ANGPTL4 (2.6)	ENSG00000254235 (2.4)
MP:0005146	decreased circulating VLDL cholesterol level	0.000156	<0.01	APOA4 (10.6)	APOC3 (8.7)	APOA1 (8.5)	ABCG5 (7.7)	APOB (7.7)	ABCG8 (5.5)	APOA5 (5.0)	APOH (4.9)	APOC1 (4.7)	GCKR (4.4)
MP:0000186	decreased circulating HDL cholesterol level	0.000157	<0.01	APOC3 (8.5)	APOA4 (8.4)	APOB (8.0)	APOA1 (7.9)	ABCG5 (6.8)	APOH (5.5)	APOC1 (5.1)	MLXIPL (5.1)	HNF4A (4.9)	APOA5 (4.6)
GO:0050308	sugar-phosphatase activity	0.000158	<0.01	SORT1 (2.9)	TBL2 (2.7)	MLXIPL (2.7)	KHK (2.7)	INSIG2 (2.6)	NPEPPS (2.5)	VEGFA (2.5)	PEPD (2.5)	MSRA (2.4)	DNAJC5G (2.2)
GO:0019203	carbohydrate phosphatase activity	0.000158	<0.01	SORT1 (2.9)	TBL2 (2.7)	MLXIPL (2.7)	KHK (2.7)	INSIG2 (2.6)	NPEPPS (2.5)	VEGFA (2.5)	PEPD (2.5)	MSRA (2.4)	DNAJC5G (2.2)
REACTOME_ACTIVATED_TLR4_SIGNALLING	REACTOME_ACTIVATED_TLR4_SIGNALLING	0.000165	<0.01	RELB (4.6)	BCL3 (4.2)	TRIB1 (3.9)	RELA (3.5)	OASL (3.4)	MAP3K11 (3.3)	SH2B3 (3.1)	PVR (2.9)	HLX (2.8)	ZNF513 (2.6)
REACTOME_ERKMAPK_TARGETS	REACTOME_ERKMAPK_TARGETS	0.000166	<0.01	SH2B3 (3.6)	ENSG00000182319 (2.7)	HLX (2.5)	STX1A (2.3)	STARD9 (2.3)	FZD9 (2.2)	CLPTM1 (2.1)	COL4A3BP (2.1)	VASP (2.0)	RAB11B (2.0)
GO:0005543	phospholipid binding	0.000169	<0.01	ABCG5 (4.9)	APOC3 (4.2)	APOA4 (4.2)	APOA1 (4.1)	APOB (3.6)	ABCG8 (3.4)	CTSB (3.1)	COL4A3BP (2.9)	NR1H3 (2.9)	NTAN1 (2.8)
MP:0003887	increased hepatocyte apoptosis	0.000176	<0.01	APOB (3.8)	FTH1 (3.6)	TRIM50 (3.4)	TRIB1 (3.1)	APOH (3.0)	APOA1 (3.0)	PCSK9 (3.0)	HNF4A (2.9)	APOC3 (2.9)	VEGFA (2.7)
GO:0005976	polysaccharide metabolic process	0.000191	<0.01	GALNT2 (2.9)	SORT1 (2.9)	ENSG00000228044 (2.8)	CSGALNACT1 (2.8)	TRAM2 (2.6)	ENSG00000254839 (2.5)	PDXDC1 (2.4)	ZNF180 (2.3)	NEIL2 (2.3)	FZD9 (2.2)
ENSG00000070770	CSNK2A2 PPI subnetwork	0.000194	<0.01	SMARCA4 (3.4)	TOP1 (3.3)	PPM1G (2.7)	TOMM40 (2.7)	PTPN11 (2.6)	ZNF259 (2.5)	DDX18 (2.5)	CELF1 (2.4)	MFAP1 (2.4)	C12orf43 (2.4)
MP:0010025	decreased total body fat amount	0.000196	<0.01	LPL (4.3)	ANGPTL4 (4.2)	MLXIPL (4.1)	TIMP4 (3.9)	GPAM (3.5)	SYPL2 (3.2)	RAPSN (2.7)	GALNT2 (2.6)	HP (2.5)	VEGFA (2.5)
GO:0032934	sterol binding	0.000198	<0.01	APOA4 (7.1)	APOC1 (6.7)	APOB (6.5)	APOA1 (5.9)	APOC3 (5.5)	COLEC11 (4.8)	APOH (4.8)	APOE (4.4)	ABCG5 (4.2)	APOC4 (4.1)
MP:0005014	increased B cell number	0.000204	<0.01	RELB (4.0)	BLK (3.8)	CETP (3.2)	BCL3 (3.1)	BANK1 (2.7)	DDB2 (2.6)	ENSG00000182319 (2.1)	PLCG1 (2.0)	JMJD1C (1.9)	LPIN3 (1.9)
GO:0031406	carboxylic acid binding	0.000214	<0.01	MOSC1 (4.6)	KHK (4.5)	APOA5 (4.3)	ANGPTL3 (4.3)	HNF4A (4.1)	APOC3 (4.0)	APOA1 (3.8)	NR1H3 (3.7)	APOC1 (3.6)	APOC4 (3.6)
MP:0000322	increased granulocyte number	0.000219	<0.01	RELB (4.5)	BCL3 (4.4)	MYO1F (4.2)	NFE2L3 (3.8)	PMAIP1 (3.5)	SIPA1 (3.1)	SPI1 (3.1)	PRAM1 (3.0)	PARP10 (2.8)	C2orf16 (2.8)
REACTOME_HDL:MEDIATED_LIPID_TRANSPORT	REACTOME_HDL:MEDIATED_LIPID_TRANSPORT	0.000221	<0.01	APOC1 (8.8)	APOB (6.9)	APOE (6.6)	APOA4 (6.2)	NR1H3 (6.0)	APOH (5.6)	APOA1 (5.2)	APOC3 (4.7)	ABCG5 (4.6)	APOA5 (4.4)
MP:0005584	abnormal enzyme/coenzyme activity	0.000222	<0.01	MLXIPL (3.7)	GPAM (3.5)	NR1H3 (3.2)	VEGFA (3.2)	KHK (3.1)	TIMP4 (2.9)	PPARG (2.7)	ANGPTL4 (2.7)	APOC1 (2.6)	LPL (2.6)
MP:0001722	pale yolk sac	0.000233	<0.01	MAP3K11 (3.8)	KANK2 (3.4)	SOX7 (3.4)	ATXN2 (3.3)	CMIP (3.1)	VEGFA (2.6)	VASP (2.4)	C12orf51 (2.4)	SH2B3 (2.4)	SIPA1 (2.3)
REACTOME_GLUCOSE_METABOLISM	REACTOME_GLUCOSE_METABOLISM	0.000235	<0.01	VEGFA (5.4)	SYPL2 (4.4)	INSIG2 (4.2)	GPAM (3.2)	MTCH2 (3.1)	TRIM54 (3.1)	HP (2.8)	MOSC1 (2.8)	ANGPTL4 (2.8)	NPEPPS (2.8)
ENSG00000025800	KPNA6 PPI subnetwork	0.000241	<0.01	TOMM40 (4.2)	KPNB1 (3.2)	FEN1 (2.9)	TOP1 (2.8)	INTS10 (2.7)	DHODH (2.7)	NAA25 (2.7)	CAD (2.5)	DHX38 (2.4)	RRN3 (2.4)
MP:0008478	increased spleen white pulp amount	0.000251	<0.01	PMAIP1 (3.3)	VEGFA (3.1)	DUSP3 (2.9)	BLK (2.7)	HP (2.7)	BANK1 (2.5)	RBKS (2.4)	MYO1F (2.3)	SPATC1 (2.3)	ENSG00000235070 (2.3)
ENSG00000068976	PYGM PPI subnetwork	0.000252	<0.01	RAB11B (4.2)	CLPTM1 (3.1)	ZFP106 (3.0)	MAPRE3 (2.9)	DNM2 (2.8)	SNX17 (2.7)	NRBP1 (2.6)	PPP1R37 (2.4)	SYPL2 (2.4)	KHK (2.3)
GO:0042157	lipoprotein metabolic process	0.000262	<0.01	PTPMT1 (3.2)	SIDT2 (3.0)	APOA4 (2.8)	HNF1A (2.8)	ACP2 (2.5)	TBL2 (2.5)	ABCG5 (2.5)	C2orf28 (2.4)	ADAM1 (2.4)	CEACAM19 (2.4)
MP:0011098	complete embryonic lethality during organogenesis	0.000279	<0.01	SOX7 (4.8)	GATA4 (4.2)	MYBPC3 (3.4)	VEGFA (3.2)	MAP3K11 (2.9)	JMJD1C (2.9)	ATXN2 (2.8)	KANK2 (2.8)	PCNXL3 (2.6)	HLX (2.5)
ENSG00000167711	SERPINF2 PPI subnetwork	0.00028	<0.01	HP (5.9)	ANGPTL3 (5.2)	APOH (4.5)	APOC4 (4.1)	CEACAM19 (4.0)	MLXIPL (3.5)	APOA5 (3.3)	NKPD1 (2.6)	PLTP (2.6)	APOA1 (2.5)
GO:0010627	regulation of intracellular protein kinase cascade	0.000284	<0.01	PMAIP1 (3.0)	MAP3K11 (2.8)	PVR (2.7)	POLK (2.6)	SH2B3 (2.2)	NEIL2 (2.1)	ZNF513 (2.1)	GRINA (2.0)	CD300LG (2.0)	TRIB1 (1.9)
MP:0001711	abnormal placenta morphology	0.000286	<0.01	VEGFA (4.7)	CBLC (2.9)	MOSC1 (2.7)	APOB (2.7)	ANGPTL4 (2.6)	PTPN11 (2.5)	TRIB1 (2.4)	APOA5 (2.4)	LDLR (2.4)	DHODH (2.4)
ENSG00000123384	LRP1 PPI subnetwork	0.000287	<0.01	HP (4.1)	TAGLN (3.2)	SLC39A13 (3.0)	MSRA (3.0)	PVRL2 (3.0)	EMILIN1 (2.9)	RAB11B (2.6)	PDIA3 (2.5)	ACP2 (2.4)	CTSB (2.3)
MP:0001511	disheveled coat	0.000288	<0.01	LDLR (3.6)	KCNK7 (3.4)	GRINA (3.1)	RPGRIP1L (3.1)	BCL3 (2.9)	HMGCR (2.9)	TRAPPC6A (2.8)	CETP (2.7)	CBLC (2.6)	PCSK9 (2.5)
GO:0012502	induction of programmed cell death	0.00029	<0.01	DDB2 (3.1)	ENSG00000238078 (2.7)	POLK (2.5)	DR1 (2.3)	SIK3 (2.2)	BLOC1S3 (2.0)	PARP10 (1.9)	CYB561D1 (1.9)	NEIL2 (1.9)	C8orf12 (1.8)
REACTOME_CHYLOMICRON:MEDIATED_LIPID_TRANSPORT	REACTOME_CHYLOMICRON:MEDIATED_LIPID_TRANSPORT	0.000291	<0.01	APOA1 (11.1)	APOC3 (11.0)	APOB (10.9)	APOA4 (9.8)	ABCG5 (7.7)	APOH (7.3)	APOC1 (6.6)	APOA5 (5.1)	ABCG8 (4.4)	HNF4A (4.4)
MP:0005425	increased macrophage cell number	0.000291	<0.01	SPI1 (3.7)	RELB (3.2)	BCL3 (2.7)	LPL (2.6)	CTSB (2.5)	SIPA1 (2.4)	TECTB (2.3)	ANGPTL4 (2.3)	BLK (2.3)	PMAIP1 (2.2)
MP:0005289	increased oxygen consumption	0.000294	<0.01	TIMP4 (6.8)	MOSC1 (5.8)	PPARG (5.2)	MLXIPL (4.9)	LPL (4.4)	GPAM (4.2)	ANGPTL4 (4.0)	APOA4 (2.8)	APOA5 (2.8)	SORT1 (2.8)
MP:0003091	abnormal cell migration	0.0003	<0.01	TAGLN (4.0)	PLEC (3.5)	RELB (3.5)	BCL3 (3.1)	CLPTM1 (3.1)	RELA (2.8)	TRIB1 (2.7)	VASP (2.7)	FADS3 (2.7)	CSGALNACT1 (2.5)
ENSG00000163513	TGFBR2 PPI subnetwork	0.000304	<0.01	SH2B3 (3.5)	ENSG00000244861 (3.2)	MYLIP (3.2)	KANK2 (3.2)	SOX7 (2.8)	ENSG00000182319 (2.7)	PVR (2.4)	ENSG00000253887 (2.3)	TAGLN (2.3)	NTAN1 (2.1)
REACTOME_TOLL_LIKE_RECEPTOR_TLR1TLR2_CASCADE	REACTOME_TOLL_LIKE_RECEPTOR_TLR1TLR2_CASCADE	0.000304	<0.01	RELB (4.3)	TRIB1 (4.0)	BCL3 (3.7)	RELA (3.2)	MAP3K11 (3.2)	SH2B3 (3.1)	HLX (3.0)	PVR (2.7)	RNF214 (2.3)	NRBF2 (2.3)
REACTOME_TOLL_LIKE_RECEPTOR_2_TLR2_CASCADE	REACTOME_TOLL_LIKE_RECEPTOR_2_TLR2_CASCADE	0.000304	<0.01	RELB (4.3)	TRIB1 (4.0)	BCL3 (3.7)	RELA (3.2)	MAP3K11 (3.2)	SH2B3 (3.1)	HLX (3.0)	PVR (2.7)	RNF214 (2.3)	NRBF2 (2.3)
REACTOME_MYD88MAL_CASCADE_INITIATED_ON_PLASMA_MEMBRANE	REACTOME_MYD88MAL_CASCADE_INITIATED_ON_PLASMA_MEMBRANE	0.000304	<0.01	RELB (4.3)	TRIB1 (4.0)	BCL3 (3.7)	RELA (3.2)	MAP3K11 (3.2)	SH2B3 (3.1)	HLX (3.0)	PVR (2.7)	RNF214 (2.3)	NRBF2 (2.3)
REACTOME_TOLL_LIKE_RECEPTOR_TLR6TLR2_CASCADE	REACTOME_TOLL_LIKE_RECEPTOR_TLR6TLR2_CASCADE	0.000304	<0.01	RELB (4.3)	TRIB1 (4.0)	BCL3 (3.7)	RELA (3.2)	MAP3K11 (3.2)	SH2B3 (3.1)	HLX (3.0)	PVR (2.7)	RNF214 (2.3)	NRBF2 (2.3)
ENSG00000117601	SERPINC1 PPI subnetwork	0.000306	<0.01	APOC4 (8.3)	APOH (7.1)	APOA5 (6.9)	ANGPTL3 (6.8)	APOC3 (5.6)	APOA1 (5.5)	HP (5.3)	COLEC11 (4.4)	APOB (4.3)	APOC1 (4.1)
GO:0006094	gluconeogenesis	0.000306	<0.01	DNAJC30 (3.8)	INSIG2 (3.6)	MLXIPL (3.4)	C17orf105 (3.3)	PRSS55 (3.1)	TIMP4 (2.7)	ENSG00000234945 (2.6)	PEPD (2.5)	VEGFA (2.5)	GSTM4 (2.4)
KEGG_PRION_DISEASES	KEGG_PRION_DISEASES	0.000314	<0.01	COLEC11 (5.4)	APOE (4.5)	APOC4 (4.3)	HP (3.9)	APOC1 (3.8)	ANGPTL3 (3.5)	GCKR (3.4)	APOA5 (3.4)	PLTP (3.3)	TDH (3.1)
MP:0008706	decreased interleukin-6 secretion	0.000316	<0.01	BCL3 (4.0)	CTSB (4.0)	PARP10 (3.9)	RELB (3.7)	OASL (3.5)	MYO1F (3.5)	FTH1 (3.5)	SLC39A8 (3.5)	PGS1 (2.9)	CETP (2.5)
GO:0016298	lipase activity	0.000319	<0.01	NKPD1 (4.2)	NR1H3 (4.0)	CETP (4.0)	PPARG (3.4)	APOE (3.2)	PLTP (3.0)	APOC1 (3.0)	TMED5 (2.7)	MOSC1 (2.7)	PLA2G4F (2.6)
MP:0008808	decreased spleen iron level	0.00032	<0.01	HP (4.8)	GCKR (4.0)	APOA5 (3.3)	APOC1 (3.3)	APOC4 (3.2)	PLTP (2.7)	PCSK9 (2.6)	NR1H3 (2.6)	INSIG2 (2.5)	HNF4A (2.5)
GO:0070328	triglyceride homeostasis	0.000321	<0.01	ABCG8 (4.9)	APOA4 (3.9)	ABCG5 (3.8)	CD300LG (3.6)	ABHD1 (3.4)	ENSG00000236267 (3.4)	GCKR (3.0)	HNF1A (3.0)	KHK (3.0)	CGREF1 (2.8)
MP:0002397	abnormal bone marrow morphology	0.000326	<0.01	SPI1 (3.0)	NR1H3 (2.6)	BANK1 (2.5)	VASP (2.4)	GRINA (2.4)	LPL (2.3)	CSGALNACT1 (2.3)	C12orf47 (2.2)	FADS3 (2.2)	SLC39A13 (2.2)
GO:0006917	induction of apoptosis	0.000329	<0.01	DDB2 (3.2)	ENSG00000238078 (2.8)	POLK (2.4)	DR1 (2.3)	SIK3 (2.2)	BLOC1S3 (2.1)	PARP10 (2.0)	CYB561D1 (1.9)	NEIL2 (1.8)	C8orf12 (1.8)
GO:0034381	plasma lipoprotein particle clearance	0.000336	<0.01	APOA4 (4.0)	APOC1 (3.2)	HNF4A (3.1)	HNF1A (3.0)	APOA1 (3.0)	PCSK9 (2.9)	APOB (2.8)	APOE (2.7)	APOH (2.7)	APOC3 (2.6)
MP:0011091	complete prenatal lethality	0.000337	<0.01	VEGFA (3.9)	PCNXL3 (2.5)	PCSK9 (2.4)	HNF4A (2.4)	CLPTM1 (2.2)	GATA4 (2.1)	ALDH2 (2.0)	APOE (2.0)	C11orf9 (2.0)	JMJD1C (1.9)
GO:0034364	high-density lipoprotein particle	0.000346	<0.01	APOA5 (8.8)	APOA1 (8.3)	APOC4 (8.0)	APOC1 (8.0)	APOB (7.9)	APOH (7.6)	APOC3 (7.2)	GCKR (5.8)	ANGPTL3 (5.8)	APOA4 (5.6)
MP:0002723	abnormal immune serum protein physiology	0.000346	<0.01	APOC1 (4.1)	BLK (4.1)	GALNT2 (3.5)	RELB (3.3)	PLTP (3.1)	HP (3.0)	SPI1 (2.9)	SIPA1 (2.8)	BCL3 (2.7)	C17orf57 (2.6)
ENSG00000122861	PLAU PPI subnetwork	0.000358	<0.01	APOH (4.2)	COLEC11 (4.2)	VEGFA (3.8)	ANGPTL3 (3.4)	APOA1 (3.4)	APOE (3.3)	APOC1 (3.3)	ANGPTL4 (3.1)	HP (3.0)	PVRL2 (2.9)
GO:0019900	kinase binding	0.000361	<0.01	RAB11B (3.3)	JMJD1C (2.9)	PRKCA (2.9)	RELB (2.7)	PLCG1 (2.5)	RELA (2.3)	PTPN11 (2.3)	POLK (2.2)	TRIB1 (2.1)	BCL7B (2.1)
ENSG00000131187	F12 PPI subnetwork	0.000368	<0.01	ANGPTL3 (7.3)	APOC4 (6.0)	HP (5.5)	APOA5 (4.8)	GCKR (4.4)	APOE (3.9)	APOC1 (3.7)	NR1H3 (3.4)	APOC3 (3.2)	ACP2 (3.1)
MP:0001200	thick skin	0.000369	<0.01	HMGCR (3.8)	CBLC (3.5)	PPP1R37 (2.9)	KCNK7 (2.8)	BCL3 (2.8)	STRC (2.4)	C11orf9 (2.3)	TRIB1 (2.1)	PCNXL3 (2.1)	RBKS (2.0)
MP:0003566	abnormal cell adhesion	0.000371	<0.01	TAGLN (4.4)	VASP (3.5)	CLPTM1 (3.4)	EMILIN1 (3.0)	PLEC (2.7)	KANK2 (2.7)	VEGFA (2.5)	FNBP1L (2.4)	ZNF414 (2.3)	PVRL2 (2.3)
MP:0001698	decreased embryo size	0.000373	<0.01	GATA4 (3.9)	PVRL2 (2.9)	NPEPPS (2.9)	ATXN2 (2.8)	KPNB1 (2.5)	PTPN11 (2.5)	LDLR (2.4)	ZFP106 (2.3)	SOX7 (2.3)	VEGFA (2.2)
GO:0042277	peptide binding	0.000374	<0.01	PDIA3 (3.6)	GATA4 (3.0)	ERP29 (2.9)	C8orf49 (2.7)	KHK (2.6)	ENSG00000256746 (2.5)	GSTM4 (2.4)	APOA4 (2.3)	TMEM214 (2.3)	SIDT2 (2.2)
REACTOME_TOLL_LIKE_RECEPTOR_3_TLR3_CASCADE	REACTOME_TOLL_LIKE_RECEPTOR_3_TLR3_CASCADE	0.00038	<0.01	RELB (4.6)	OASL (4.4)	PARP10 (3.8)	BCL3 (3.6)	RELA (3.5)	MAP3K11 (3.4)	SH2B3 (3.2)	ZNF513 (3.2)	TRIB1 (3.1)	PVR (3.0)
REACTOME_TRIF_MEDIATED_TLR3_SIGNALING	REACTOME_TRIF_MEDIATED_TLR3_SIGNALING	0.00038	<0.01	RELB (4.6)	OASL (4.4)	PARP10 (3.8)	BCL3 (3.6)	RELA (3.5)	MAP3K11 (3.4)	SH2B3 (3.2)	ZNF513 (3.2)	TRIB1 (3.1)	PVR (3.0)
ENSG00000136869	TLR4 PPI subnetwork	0.000382	<0.01	RELA (4.4)	RELB (4.4)	BCL3 (3.4)	TMED5 (3.3)	SPI1 (3.2)	PVR (3.2)	CTSB (3.2)	SH2B3 (2.7)	SNAP23 (2.7)	ZNF513 (2.7)
MP:0004947	skin inflammation	0.000393	<0.05	SPI1 (4.7)	BCL3 (4.5)	VASP (4.1)	RELA (3.9)	PARP10 (3.7)	ZNF513 (3.4)	PCNXL3 (3.2)	SIPA1 (3.1)	GRINA (2.8)	DNM2 (2.7)
REACTOME_TOLL_RECEPTOR_CASCADES	REACTOME_TOLL_RECEPTOR_CASCADES	0.000398	<0.05	OASL (4.2)	RELB (3.9)	BCL3 (3.7)	TRIB1 (3.6)	SH2B3 (3.5)	MAP3K11 (3.3)	RELA (2.9)	PARP10 (2.8)	ZNF513 (2.7)	SPI1 (2.7)
MP:0000598	abnormal liver morphology	0.000408	<0.05	APOC4 (4.7)	APOA5 (4.6)	COL4A3BP (3.6)	HP (3.5)	PCSK9 (3.5)	COLEC11 (3.4)	APOC1 (3.3)	MLXIPL (3.2)	HNF4A (3.2)	ANGPTL3 (3.0)
ENSG00000040199	PHLPP2 PPI subnetwork	0.000408	<0.05	AMPD2 (4.0)	TRIB1 (3.2)	KPNB1 (2.8)	GTF3C2 (2.7)	TOMM40 (2.6)	SARS (2.4)	TMED5 (2.4)	C17orf105 (2.4)	ENSG00000223745 (2.3)	DHX38 (2.2)
REACTOME_HEMOSTASIS	REACTOME_HEMOSTASIS	0.000417	<0.05	SPI1 (3.9)	VASP (3.9)	MYO1F (3.8)	APOH (2.8)	PRKCA (2.8)	SNAP23 (2.8)	HP (2.7)	CETP (2.6)	APOC3 (2.6)	APOA1 (2.5)
GO:0016042	lipid catabolic process	0.000425	<0.05	NKPD1 (4.9)	ABHD1 (3.8)	ACAD10 (3.7)	PPARG (3.6)	NR1H3 (3.4)	MOSC1 (3.1)	CD300LG (3.0)	MLXIPL (2.8)	PEPD (2.8)	TMED5 (2.7)
ENSG00000158796	DEDD PPI subnetwork	0.000431	<0.05	ABHD1 (3.2)	BLOC1S3 (3.0)	ABCG8 (2.7)	TRAM2 (2.5)	ABCG5 (2.4)	GBGT1 (2.3)	ZNF180 (2.3)	TRAFD1 (2.2)	CMIP (2.2)	INSIG2 (2.1)
ENSG00000125730	C3 PPI subnetwork	0.000433	<0.05	HP (6.7)	APOC4 (5.6)	ANGPTL3 (5.4)	APOA5 (4.6)	GCKR (4.0)	MYO1F (3.5)	APOC1 (3.4)	COLEC11 (3.2)	APOH (3.1)	APOE (3.0)
GO:0015485	cholesterol binding	0.000433	<0.05	APOA4 (7.6)	APOC1 (7.2)	APOB (6.9)	APOA1 (6.8)	APOC3 (6.1)	COLEC11 (5.2)	APOH (5.2)	APOE (4.7)	APOA5 (4.2)	ABCG5 (4.1)
MP:0004151	decreased circulating iron level	0.000436	<0.05	GCKR (3.4)	FTH1 (3.4)	TRIM50 (3.4)	CTSB (3.3)	ACP2 (3.1)	CETP (3.1)	HNF1A (3.0)	PLTP (2.8)	HP (2.7)	INSIG2 (2.6)
GO:0009991	response to extracellular stimulus	0.000437	<0.05	ABCG8 (2.8)	ENSG00000235070 (2.7)	GSTM4 (2.5)	C8orf49 (2.5)	APOA4 (2.4)	MLXIPL (2.3)	ABCG5 (2.3)	PRSS55 (2.2)	COLEC11 (2.2)	FADS2 (2.2)
MP:0008722	abnormal chemokine secretion	0.00045	<0.05	MYO1F (5.0)	FADS3 (3.6)	CTSB (3.5)	PVR (3.5)	SPI1 (3.3)	TRIB1 (3.3)	BCL3 (3.2)	PRAM1 (3.1)	ALDH2 (2.5)	SLC39A8 (2.4)
MP:0002086	abnormal extraembryonic tissue morphology	0.000456	<0.05	PVRL2 (2.5)	DOCK7 (2.4)	EMILIN1 (2.4)	FNBP1L (2.4)	C17orf57 (2.3)	ZNF513 (2.3)	GATA4 (2.3)	C8orf49 (2.2)	PCNXL3 (2.2)	AGBL5 (2.2)
MP:0000183	decreased circulating LDL cholesterol level	0.000456	<0.05	APOA4 (9.7)	APOC3 (8.2)	APOA1 (7.8)	APOB (7.1)	ABCG5 (6.4)	APOC1 (5.9)	APOH (4.9)	GPAM (4.7)	PCSK9 (4.1)	HNF4A (4.1)
REACTOME_METABOLISM_OF_CARBOHYDRATES	REACTOME_METABOLISM_OF_CARBOHYDRATES	0.000467	<0.05	VEGFA (4.6)	PEPD (4.0)	INSIG2 (3.9)	KHK (3.6)	ABCG5 (3.6)	MTCH2 (3.5)	NPEPPS (3.4)	DOCK7 (3.4)	APOA4 (3.3)	SYPL2 (3.2)
ENSG00000163631	ALB PPI subnetwork	0.000471	<0.05	APOH (7.9)	ANGPTL3 (6.6)	APOA1 (6.5)	APOC3 (6.0)	APOB (5.9)	APOA5 (5.7)	APOC1 (5.4)	APOC4 (5.3)	HNF4A (4.9)	HP (4.6)
MP:0000182	increased circulating LDL cholesterol level	0.000487	<0.05	APOC1 (5.5)	APOA4 (5.3)	ACP2 (4.7)	APOC3 (3.9)	ABCG5 (3.6)	NR1H3 (3.3)	APOA1 (3.3)	LPL (3.3)	APOA5 (3.2)	APOE (3.0)
GO:0046463	acylglycerol biosynthetic process	0.000488	<0.05	FADS1 (4.9)	FADS2 (4.8)	GPAM (4.6)	MLXIPL (4.5)	PCSK9 (4.4)	HMGCR (4.0)	MOSC1 (3.9)	PPARG (3.7)	LDLR (3.4)	SYN2 (3.1)
GO:0046460	neutral lipid biosynthetic process	0.000488	<0.05	FADS1 (4.9)	FADS2 (4.8)	GPAM (4.6)	MLXIPL (4.5)	PCSK9 (4.4)	HMGCR (4.0)	MOSC1 (3.9)	PPARG (3.7)	LDLR (3.4)	SYN2 (3.1)
MP:0002419	abnormal innate immunity	0.00049	<0.05	TRIB1 (5.3)	PRAM1 (4.4)	PGS1 (4.0)	HP (3.6)	BCL3 (3.4)	PVR (3.2)	BEST1 (3.2)	CTSB (2.9)	MYO1F (2.9)	SPI1 (2.8)
MP:0001915	intracranial hemorrhage	0.000493	<0.05	EMILIN1 (3.1)	TRAM2 (2.9)	SOX7 (2.8)	PLEC (2.5)	APOH (2.5)	SH2B3 (2.3)	SIPA1 (2.3)	APOA5 (2.2)	SPI1 (2.1)	HNF4A (2.1)
GO:0010740	positive regulation of intracellular protein kinase cascade	0.000495	<0.05	NEIL2 (2.6)	ENSG00000253887 (2.3)	SH2B3 (2.3)	MAP3K11 (2.3)	PMAIP1 (2.2)	PVR (2.1)	POLK (2.0)	ENSG00000254556 (2.0)	ENSG00000254936 (1.9)	PARP10 (1.9)
REACTOME_PLATELET_SENSITIZATION_BY_LDL	REACTOME_PLATELET_SENSITIZATION_BY_LDL	0.000497	<0.05	APOA1 (3.8)	APOC3 (3.2)	ABCG5 (3.0)	APOA4 (2.9)	APOH (2.7)	HP (2.7)	DR1 (2.4)	ABCG8 (2.4)	MOSC1 (2.3)	GPAM (2.2)
ENSG00000108561	C1QBP PPI subnetwork	0.000503	<0.05	RELB (3.3)	GNAI3 (2.4)	ENSG00000244861 (2.4)	OST4 (2.3)	ENSG00000254556 (2.1)	BCL3 (2.1)	VASP (2.0)	CLPTM1 (2.0)	SNX17 (2.0)	EML2 (2.0)
MP:0005048	thrombosis	0.000503	<0.05	APOH (5.4)	ANGPTL3 (4.9)	GCKR (4.1)	APOB (3.8)	APOA1 (3.8)	APOA5 (3.6)	APOC3 (3.3)	HP (3.1)	APOC4 (2.9)	ABCG5 (2.6)
ENSG00000138685	FGF2 PPI subnetwork	0.000514	<0.05	LPL (3.3)	BACE1 (3.1)	EMILIN1 (2.7)	FZD9 (2.7)	VEGFA (2.6)	APOE (2.2)	CETP (2.1)	TRAM2 (2.1)	TAGLN (2.1)	PPP1R37 (1.9)
ENSG00000136110	LECT1 PPI subnetwork	0.000515	<0.05	APOE (7.6)	APOB (6.6)	APOH (6.0)	APOA4 (5.3)	APOC3 (5.2)	APOA1 (5.0)	APOC1 (4.7)	NR1H3 (4.4)	APOA5 (4.0)	CTSB (4.0)
GO:0032369	negative regulation of lipid transport	0.000515	<0.05	ABCG8 (5.0)	C17orf57 (4.4)	APOA4 (4.3)	ABCG5 (3.7)	APOB (2.7)	APOA1 (2.6)	GEMIN7 (2.6)	APOE (2.5)	ENSG00000255020 (2.5)	ENSG00000234945 (2.4)
MP:0000218	increased leukocyte cell number	0.000523	<0.05	MYO1F (4.3)	SPI1 (4.2)	BCL3 (3.6)	SIPA1 (3.6)	RELB (3.4)	TBKBP1 (3.3)	RELA (3.2)	CETP (3.0)	VASP (2.6)	MAP3K11 (2.3)
MP:0008734	decreased susceptibility to endotoxin shock	0.00054	<0.05	BCL3 (4.8)	RELB (4.3)	PVR (3.2)	ANGPTL4 (3.1)	PRAM1 (3.1)	FTH1 (2.9)	PGS1 (2.8)	MYO1F (2.8)	CTSB (2.7)	HP (2.7)
GO:0016209	antioxidant activity	0.00055	<0.05	ALDH2 (4.0)	MOSC1 (4.0)	GSTM4 (3.9)	FTH1 (3.4)	MSRA (3.3)	ABHD1 (3.3)	HP (2.9)	CTSB (2.4)	PSMA5 (2.3)	APOC1 (2.3)
MP:0003957	abnormal nitric oxide homeostasis	0.000551	<0.05	PARP10 (3.8)	TRIB1 (3.6)	TRAFD1 (3.3)	TIMP4 (3.1)	NR1H3 (3.1)	BCL3 (3.0)	RELB (2.8)	CTSB (2.7)	HP (2.6)	FADS3 (2.6)
ENSG00000164733	CTSB PPI subnetwork	0.000553	<0.05	APOC1 (4.3)	CTSB (4.3)	FTH1 (3.9)	APOE (3.3)	NR1H3 (3.0)	HLX (2.9)	HP (2.8)	SOX7 (2.7)	MYO1F (2.6)	APOH (2.5)
GO:0016411	acylglycerol O-acyltransferase activity	0.000553	<0.05	GPAM (5.2)	MOSC1 (4.6)	ENSG00000254235 (3.7)	PPARG (3.6)	SIDT2 (3.3)	GRINA (2.9)	MLXIPL (2.8)	APOA4 (2.6)	ABHD1 (2.6)	FADS1 (2.5)
ENSG00000160691	SHC1 PPI subnetwork	0.000564	<0.05	SIPA1 (4.3)	CD300LG (3.3)	VASP (3.0)	MYO1F (3.0)	SPI1 (2.9)	DNM2 (2.8)	PRKCA (2.7)	BLK (2.7)	CETP (2.5)	SH2B3 (2.5)
ENSG00000044574	HSPA5 PPI subnetwork	0.000564	<0.05	PDIA3 (5.4)	PSMC3 (4.9)	PSMA5 (3.8)	TRAFD1 (3.1)	PPM1G (3.1)	NRBP1 (2.9)	TMEM214 (2.7)	KPNB1 (2.7)	SMARCA4 (2.6)	SARS (2.6)
ENSG00000160282	FTCD PPI subnetwork	0.000564	<0.05	VEGFA (3.4)	CLPTM1 (3.3)	SARS (3.3)	NRBP1 (3.1)	APOH (2.8)	KPNB1 (2.8)	INSIG2 (2.8)	ANGPTL3 (2.6)	RELA (2.5)	APOA5 (2.5)
REACTOME_INNATE_IMMUNE_SYSTEM	REACTOME_INNATE_IMMUNE_SYSTEM	0.000577	<0.05	OASL (6.9)	PARP10 (4.7)	RELB (4.0)	BCL3 (3.6)	TRAFD1 (3.4)	HP (3.2)	MYO1F (2.9)	RELA (2.8)	MAP3K11 (2.3)	TRIB1 (2.2)
MP:0008560	increased tumor necrosis factor secretion	0.000579	<0.05	CTSB (4.3)	CETP (4.0)	PMAIP1 (3.5)	TRIB1 (3.4)	OASL (3.2)	SPI1 (3.2)	RELB (3.0)	MYO1F (3.0)	BCL3 (2.8)	PLTP (2.7)
GO:0030131	clathrin adaptor complex	0.000585	<0.05	CLPTM1 (3.5)	PAFAH1B2 (3.4)	NRBP1 (3.2)	MADD (3.1)	PCSK7 (3.1)	PPP1R37 (2.9)	SNX17 (2.9)	AGBL5 (2.6)	DNM2 (2.6)	TMEM214 (2.6)
MP:0010373	myeloid hyperplasia	0.000592	<0.05	SIK3 (3.7)	BCL3 (3.4)	RELA (3.1)	RELB (3.0)	SPI1 (3.0)	ENSG00000182319 (2.9)	SIPA1 (2.8)	PRKCA (2.7)	SH2B3 (2.5)	ENSG00000255310 (2.4)
GO:0004713	protein tyrosine kinase activity	0.000593	<0.05	TBKBP1 (2.9)	SIPA1 (2.6)	FAM109A (2.5)	SLC30A3 (2.3)	TTBK2 (2.2)	MAP3K11 (2.2)	LPIN3 (2.2)	PTPN11 (2.2)	DNM2 (2.2)	CEP112 (2.1)
GO:0046464	acylglycerol catabolic process	0.0006	<0.05	PPARG (4.6)	MOSC1 (4.5)	APOA4 (4.1)	GPAM (4.0)	MLXIPL (3.8)	TIMP4 (3.6)	ENSG00000234945 (3.2)	APOA1 (3.2)	ENSG00000223522 (3.2)	LPL (3.0)
GO:0044269	glycerol ether catabolic process	0.0006	<0.05	PPARG (4.6)	MOSC1 (4.5)	APOA4 (4.1)	GPAM (4.0)	MLXIPL (3.8)	TIMP4 (3.6)	ENSG00000234945 (3.2)	APOA1 (3.2)	ENSG00000223522 (3.2)	LPL (3.0)
GO:0046461	neutral lipid catabolic process	0.0006	<0.05	PPARG (4.6)	MOSC1 (4.5)	APOA4 (4.1)	GPAM (4.0)	MLXIPL (3.8)	TIMP4 (3.6)	ENSG00000234945 (3.2)	APOA1 (3.2)	ENSG00000223522 (3.2)	LPL (3.0)
MP:0002401	abnormal lymphopoiesis	0.000604	<0.05	BLK (3.4)	FADS3 (3.1)	SPI1 (2.9)	MTF2 (2.7)	MYO1F (2.7)	GALNT2 (2.6)	BANK1 (2.6)	SIPA1 (2.6)	SMARCA4 (2.5)	PRKCA (2.4)
MP:0002421	abnormal cell-mediated immunity	0.000629	<0.05	NR1H3 (4.4)	APOC1 (4.2)	HLX (3.9)	BCL3 (3.7)	CTSB (3.1)	FTH1 (3.0)	CETP (3.0)	GRINA (2.8)	LPL (2.8)	MAP3K11 (2.7)
MP:0008670	decreased interleukin-12b secretion	0.000636	<0.05	CTSB (5.0)	SPI1 (4.3)	MYO1F (4.1)	RELB (3.9)	BCL3 (3.5)	SH2B3 (2.6)	OASL (2.6)	RELA (2.6)	PARP10 (2.5)	FTH1 (2.5)
MP:0004948	abnormal neuronal precursor proliferation	0.000642	<0.05	ENSG00000182319 (3.0)	DPYSL5 (2.7)	ENSG00000254235 (2.7)	PLCG1 (2.5)	ARNTL (2.4)	ENSG00000253230 (2.3)	TBL2 (2.2)	PMAIP1 (2.2)	ENSG00000235070 (2.1)	CCDC18 (2.1)
ENSG00000146674	IGFBP3 PPI subnetwork	0.000654	<0.05	APOA5 (3.8)	HP (3.8)	APOC4 (3.4)	EMILIN1 (3.1)	ANGPTL3 (3.1)	APOH (3.0)	GCKR (3.0)	BACE1 (3.0)	APOE (2.8)	CTSB (2.6)
MP:0004187	cardia bifida	0.000658	<0.05	C8orf49 (5.8)	PVRL2 (3.3)	ZNF513 (3.0)	COLEC11 (2.8)	PVR (2.8)	CEP112 (2.6)	UCN (2.5)	C11orf9 (2.4)	MAP3K11 (2.3)	HNF4A (2.2)
ENSG00000109819	PPARGC1A PPI subnetwork	0.00067	<0.05	ZNF335 (2.7)	PLEC (2.7)	BLK (2.7)	USP24 (2.7)	ZHX3 (2.4)	JMJD1C (2.3)	CAD (2.3)	DHX38 (2.1)	ZNF513 (2.1)	HNF4A (2.0)
MP:0005264	glomerulosclerosis	0.000694	<0.05	VEGFA (4.4)	BCAM (3.5)	PVRL2 (3.5)	TRAM2 (3.3)	ANGPTL4 (2.9)	CTSB (2.8)	FTH1 (2.5)	SLC39A13 (2.4)	C8orf49 (2.4)	NTAN1 (2.3)
ENSG00000146535	GNA12 PPI subnetwork	0.000698	<0.05	SPI1 (3.1)	VASP (2.9)	BLK (2.8)	DNM2 (2.8)	CMIP (2.7)	CLPTM1 (2.6)	FAM167A (2.3)	TMEM87A (2.1)	ENSG00000223745 (2.1)	MYO1F (2.1)
REACTOME_TRIGLYCERIDE_BIOSYNTHESIS	REACTOME_TRIGLYCERIDE_BIOSYNTHESIS	0.000713	<0.05	FADS1 (7.8)	HMGCR (7.5)	FADS2 (7.1)	GPAM (6.8)	LDLR (6.5)	MLXIPL (5.4)	PCSK9 (4.3)	MOSC1 (4.1)	PPARG (3.7)	SYN2 (3.1)
MP:0004502	decreased incidence of chemically-induced tumors	0.000733	<0.05	PVRL2 (3.9)	BCL3 (3.2)	SLC39A8 (3.2)	PMAIP1 (2.9)	GCKR (2.6)	HLX (2.5)	CTSB (2.3)	GBGT1 (2.3)	RELA (2.3)	APOH (2.2)
GO:0030169	low-density lipoprotein particle binding	0.000738	<0.05	HMGCR (4.3)	CETP (4.3)	APOA5 (3.9)	PCSK9 (3.7)	COLEC11 (3.6)	PPARG (3.5)	FADS2 (3.4)	APOC4 (3.4)	GBGT1 (3.2)	APOC1 (3.2)
ENSG00000213625	LEPROT PPI subnetwork	0.000742	<0.05	PGS1 (5.3)	BCL3 (5.2)	TIMP4 (3.8)	TRAFD1 (3.3)	SNAP23 (2.6)	ANGPTL4 (2.5)	SLC5A6 (2.5)	TRIB1 (2.4)	LPL (2.2)	TTBK2 (2.2)
MP:0000465	gastrointestinal hemorrhage	0.000744	<0.05	ANKRD55 (3.9)	PRAM1 (3.3)	ALDH2 (3.3)	MYO1F (3.3)	SPI1 (3.1)	SIPA1 (3.0)	HP (2.8)	CETP (2.5)	APOC4 (2.3)	APOH (2.0)
ENSG00000106799	TGFBR1 PPI subnetwork	0.000747	<0.05	MYLIP (3.3)	SH2B3 (3.1)	SOX7 (2.8)	ENSG00000182319 (2.3)	PVR (2.1)	SNAP23 (2.1)	CCDC121 (2.1)	POLK (2.0)	BLOC1S3 (2.0)	ENSG00000244861 (1.9)
GO:0019433	triglyceride catabolic process	0.00076	<0.05	PPARG (4.9)	MOSC1 (4.3)	GPAM (4.0)	APOA4 (3.9)	TIMP4 (3.9)	MLXIPL (3.7)	ENSG00000234945 (3.3)	LPL (3.2)	ENSG00000223522 (3.0)	FAM109A (2.6)
REACTOME_TRAF6_MEDIATED_INDUCTION_OF_PROINFLAMMATORY_CYTOKINES	REACTOME_TRAF6_MEDIATED_INDUCTION_OF_PROINFLAMMATORY_CYTOKINES	0.000771	<0.05	RELB (4.4)	MAP3K11 (3.3)	RELA (3.3)	SH2B3 (3.3)	TRIB1 (3.1)	BCL3 (3.0)	PVR (2.7)	HLX (2.6)	RAB11B (2.6)	ZNF513 (2.5)
MP:0008641	increased circulating interleukin-1 beta level	0.000773	<0.05	MYO1F (3.6)	PGS1 (3.5)	BCL3 (3.2)	HMGCR (3.2)	TRIB1 (3.1)	PLTP (2.7)	GATA4 (2.3)	ENSG00000228044 (2.3)	MADD (2.0)	SLC39A8 (1.9)
[truncated: 261 more rows]

## Sheet: UGIT_cholesterol_genesetenrichm
Original gene set ID	Original gene set description	Nominal P value	False discovery rate	Reconstituted gene set Z score gene 1	Reconstituted gene set Z score gene 2	Reconstituted gene set Z score gene 3	Reconstituted gene set Z score gene 4	Reconstituted gene set Z score gene 5	Reconstituted gene set Z score gene 6	Reconstituted gene set Z score gene 7	Reconstituted gene set Z score gene 8	Reconstituted gene set Z score gene 9	Reconstituted gene set Z score gene 10
[truncated: 286 more rows]

[truncated: 6 more sheets: LDL_tissueenrichment, triglycerides_tissueenrichment, cholesterol_tissueenrichment, SGIT_tissueenrichment, UGIT_LDL_tissueenrichment, UGIT_triglycerides_tissueenrich]
