# Supplementary material for: A Novel Framework for Analysis of the Shared Genetic Background of Correlated Traits
Source: Genes (Basel). 2022 Sep 21;13(10):1694. doi: 10.3390/genes13101694 (PMC9602050; doi:10.3390/genes13101694)
Supplement: Supplementary file 1 [file genes-13-01694-s001.zip › 20220906_Supplementary_Tables_S1-S3.xlsx]

## Sheet: ST1a
Supplementary Table S1a. Linear combination coefficients for anthropometric traits
Trait	Linear combination coefficient*
	BMI	Weight	Hip circumference	Waist circumference	Whole body fat mass
SGIT	0.234 (0.223; 0.266)	0.290 (0.277; 0.306)	0.200 (0.187; 0.216)	0.169 (0.145; 0.180)	0.219 (0.196; 0.227)
GIP1	0.224 (0.220; 0.227)	0.238 (0.234; 0.241)	0.215 (0.212; 0.218)	0.208 (‬0.206; 0.210)	0.229 (0.226; 0.232‬)
*95% confidence intervals are provided in parentheses
SGIT - shared heredity; GIP1 - first principal component of genetic covariances matrix

## Sheet: ST1b
Supplementary Table S1b. Linear combination coefficients for psychometric traits
Trait	Linear combination coefficient*
	BIP	MDD	SCZ	Happiness
SGIT	0.656 (0.620; 0.694)	0.185 (0.146; 0.235)	0.546 (0.504; 0.585)	0.165 (0.125; 0.219)
GIP1	0.684 (0.664; 0.708)	0.154 (0.140; 0.172)	0.540 (0.514; 0.564)	0.100 (0.084; 0.122)
*95% confidence intervals are provided in parentheses
SGIT - shared heredity; GIP1 - first principal component of genetic covariances matrix

## Sheet: ST1c
Supplementary Table S1c. Linear combination coefficients for lipid traits
Trait	Linear combination coefficient*
	LDL cholesterol	Triglycerides	Total cholesterol
SGIT	0.437 (0.091; 0.704)	0.271 (0.143; 0.453)	0.512 (0.239; 0.878)
GIP1	0.412 (0.348; 0.532)	0.404 (0.264; 0.511)	0.460 (0.368; 0.537)
*95% confidence intervals are provided in parentheses
SGIT - shared heredity; GIP1 - first principal component of genetic covariances matrix

## Sheet: ST2a
Supplementary Table S2a. Characteristics of the anthropometric traits
Trait	n_snps	lambda_gc	intercept	intercept_se	mean_chi2	h2	h2_se	h2_pval
BMI	1164736	2.12348	1.13043	0.0152133	2.70913	0.23188	0.00726894	2.66458e-223
Weight	1164734	2.14636	1.16163	0.0173292	2.81178	0.244326	0.00764904	6.9661e-224
Hip	1164736	1.97933	1.13829	0.0147945	2.48697	0.202018	0.00660268	1.37022e-205
Waist	1164738	1.93841	1.10264	0.014571	2.35137	0.189447	0.00601444	9.0418e-218
Fat	1164735	2.04445	1.13298	0.0149513	2.5704	0.218704	0.00662893	1.04428e-238
SGIT	1164736	2.28893	1.25855	0.0163688	2.90862	0.246691	0.00747868	1.29213e-238
BMI UGIT	1164736	0.918788	0.510937	0.0125138	1.52604	0.142964	0.0058881	3.16917e-130
Weight UGIT	1164736	0.944021	0.563797	0.0120398	1.40696	0.120735	0.00543537	2.57922e-109
Hip UGIT	1164736	0.99897	0.724195	0.00854171	1.21574	0.0743909	0.00354907	1.49936e-97
Waist UGIT	1164736	0.971547	0.706598	0.0087534	1.15471	0.0669663	0.00337623	1.49604e-87
Fat UGIT	1164736	0.94021	0.654305	0.00745346	1.09928	0.0666589	0.00277786	3.02539e-127
Legend
lambda_gc - is a median estimate of inflation factor
intercept - is an intercept in the regression model
intercept_se - is a standandart error of the intercept
mean_chi2 - is a mean value of the chi-square statistic
h2 - is an SNP-based heritability of the trait estimated using LD Score regression
h2_se - is a standart error of SNP-based heritability estimate
h2_pval - is a p-value of SNP-based heritability estimate

## Sheet: ST2b
Supplementary Table S2b. Characteristics of the psychometric traits
Trait	n_snps	lambda_gc	intercept	intercept_se	mean_chi2	h2	h2_se	h2_pval
BIP	1174866	1.30736	1.01975	0.00756222	1.36808	0.347931	0.015846	7.42103e-107
MDD	1174332	1.1773	0.99408	0.00667354	1.1878	0.0705929	0.00475272	6.6369e-50
SCZ	1174534	1.57019	1.04336	0.0101409	1.75657	0.240357	0.00816043	1.11907e-190
Happiness	1164779	1.1262	1.00173	0.00734641	1.1373	0.0622631	0.00483259	5.53896e-38
SGIT	1162643	1.48107	1.01202	0.00938654	1.62221	0.407452	0.0147656	1.28945e-167
BIP UGIT	1162643	1.18406	1.02896	0.00694402	1.20642	0.108504	0.00735321	2.81573e-49
MDD UGIT	1162643	1.1549	1.00624	0.00752893	1.16295	0.0576196	0.00449086	1.10777e-37
SCZ UGIT	1162643	1.19264	1.03821	0.00718152	1.21987	0.100175	0.00708328	2.07714e-45
Happiness UGIT	1162643	1.1289	1.01347	0.00771116	1.1351	0.056375	0.00518954	1.72612e-27
Legend
lambda_gc - is a median estimate of inflation factor
intercept - is an intercept in the regression model
intercept_se - is a standandart error of the intercept
mean_chi2 - is a mean value of the chi-square statistic
h2 - is an SNP-based heritability of the trait estimated using LD Score regression
h2_se - is a standart error of SNP-based heritability estimate
h2_pval - is a p-value of SNP-based heritability estimate

## Sheet: ST2c
Supplementary Table S2c. Characteristics of the lipid traits
Trait	n_snps	lambda_gc	intercept	intercept_se	mean_chi2	h2	h2_se	h2_pval
LDL	1033586	1.10296	0.958274	0.00827952	1.29919	0.227251	0.0390291	5.79386e-09
Triglycerides	1033863	1.12157	0.959568	0.00753475	1.34594	0.225148	0.0404582	2.62227e-08
Cholesterol	1035784	1.11296	0.953349	0.00899181	1.34146	0.227424	0.0305458	9.66931e-14
SGIT	1033468	1.17601	1.0354	0.0105315	1.41704	0.212556	0.0309829	6.8664e-12
LDL UGIT	1033468	0.940184	0.89546	0.00937456	1.06823	0.0993638	0.0198335	5.4458e-07
Triglycerides UGIT	1033468	1.03465	0.907671	0.00989685	1.21744	0.171369	0.0239914	9.1351e-13
Cholesterol UGIT	1033468	0.846176	0.779156	0.00813005	0.978812	0.10789	0.0189955	1.34867e-08
Legend
lambda_gc - is a median estimate of inflation factor
intercept - is an intercept in the regression model
intercept_se - is a standandart error of the intercept
mean_chi2 - is a mean value of the chi-square statistic
h2 - is an SNP-based heritability of the trait estimated using LD Score regression
h2_se - is a standart error of SNP-based heritability estimate
h2_pval - is a p-value of SNP-based heritability estimate

## Sheet: ST3a
Supplementary Table S3a. Clumping results for antropometric traits
*Meta-analysis of body mass index (BMI) in UK Biobank and GIANT data, max N = 806,834; Pulit, SL et al. Human Molecular Genetics, 2019. https://doi.org/10.1093/hmg/ddy327
							p-value											Is p-value genome-wide significant (p-value<5e-8)?
Chr	Pos	SNP	Most significantly assosaited trait	All significantly assoaited traits	Number of significantly assoaited traits	SGIT	BMI	Weight	Hip	Waist	Fat	BMI UGIT	Weight UGIT	Hip UGIT	Waist UGIT	Fat UGIT	SGIT	BMI	Weight	Hip	Waist	Fat	BMI UGIT	Weight UGIT	Hip UGIT	Waist UGIT	Fat UGIT	p-value from a bigger GWAS on BMI*
16	53802494	rs11642015	BMI	SGIT;BMI;Weight;Hip;Waist;Fat;BMI.UGIT	7	5.32e-156	5.15e-170	1.72e-146	1.37e-120	3.26e-132	5.13e-124	1.03e-09	0.0340863	0.0631677	0.0618214	8.64e-07	1	1	1	1	1	1	1	0	0	0	0	2.07e-306
18	57829135	rs6567160	Weight	SGIT;BMI;Weight;Hip;Waist;Fat;Weight.UGIT;Fat.UGIT	8	4.06e-77	7.61e-67	2.68e-98	1.74e-60	1.55e-59	1.07e-53	0.531729	3.09e-12	0.254968	0.611463	3.76e-11	1	1	1	1	1	1	0	1	0	0	1	7.82e-184
6	127440047	rs577721086	Hip UGIT	Hip;Hip.UGIT;Waist.UGIT	3	0.00362051	9.82e-05	0.0839589	2.65e-32	1.22e-07	9.14e-05	0.233902	2.69e-07	7.7e-83	4.61e-74	0.16781	0	0	0	1	0	0	0	0	1	1	0	1.296e-06
20	34025756	rs143384	Weight UGIT	SGIT;Weight;Hip;Fat;BMI.UGIT;Weight.UGIT;Hip.UGIT;Waist.UGIT	8	3.47e-13	0.600664	2.98e-46	5.15e-27	0.00215833	2.48e-08	8.27e-67	6.51e-80	2.12e-18	5.23e-15	4.22e-06	1	0	1	1	0	1	1	1	1	1	0	0.773
3	141121814	rs2871960	BMI UGIT	SGIT;Weight;Hip;Waist;Fat;BMI.UGIT;Weight.UGIT	7	2.36e-18	0.576785	6.43e-48	9.84e-24	2e-09	1.14e-19	1.74e-70	1.95e-56	1.48e-05	3.53e-05	0.137708	1	0	1	1	1	1	1	1	0	0	0	0.01971
15	84580582	rs11259936	BMI UGIT	Weight;Hip;Fat;BMI.UGIT;Fat.UGIT	5	3.97e-05	0.000492202	5.56e-09	3.36e-09	1.3e-05	9.82e-14	9.91e-64	5.3e-06	3.06e-06	0.184011	2.55e-21	0	0	1	1	0	1	1	0	0	0	1	0.000266
6	34552736	rs2814943	Weight	SGIT;BMI;Weight;Hip;Waist;Fat;BMI.UGIT;Weight.UGIT;Hip.UGIT	9	1.8e-41	2.46e-19	7.52e-59	2.32e-50	3.65e-26	2.09e-37	1.06e-18	1.16e-12	2.26e-08	0.000820028	0.392316	1	1	1	1	1	1	1	1	1	0	0	1.158e-33
6	43757896	rs998584	Waist UGIT	Hip;Hip.UGIT;Waist.UGIT	3	0.000619895	1.54e-05	4.91e-05	2.28e-16	9.06e-05	1.83e-05	0.15999	0.679154	2.02e-25	4.82e-57	0.139442	0	0	0	1	0	0	0	0	1	1	0	8.102e-15
15	100692953	rs72755233	BMI UGIT	Weight;Fat;BMI.UGIT;Weight.UGIT;Fat.UGIT	5	0.00153206	7.8e-05	8.81e-09	2.61e-05	0.00097218	9.44e-09	1.86e-56	1.68e-12	0.0048522	0.367594	2.27e-13	0	0	1	0	0	1	1	1	0	0	1	2.088e-07
4	145566864	rs13106087	BMI UGIT	Weight;Hip;Fat;BMI.UGIT;Weight.UGIT;Hip.UGIT	6	5.94e-08	0.0985947	8.77e-23	2.17e-16	0.000876592	3.19e-08	2.12e-55	1.71e-32	2.8e-12	0.000380676	0.652801	0	0	1	1	0	1	1	1	1	0	0	0.05559
2	636790	rs35142762	Weight	SGIT;BMI;Weight;Hip;Waist;Fat	6	9.29e-51	2.46e-51	5.79e-54	9.62e-44	1.01e-37	6.3e-39	0.0461946	0.193515	0.660762	0.272191	0.000182187	1	1	1	1	1	1	0	0	0	0	0	2.88e-112
11	67024534	rs7952436	BMI UGIT	SGIT;Weight;Hip;Waist;Fat;BMI.UGIT;Weight.UGIT	7	1.02e-09	0.30904	1.2e-20	5.61e-14	1.95e-10	1.02e-10	1.57e-53	4.6e-19	1.58e-05	0.0513691	0.109589	1	0	1	1	1	1	1	1	0	0	0	0.7376
1	149906413	rs11205303	BMI UGIT	SGIT;Weight;Hip;Fat;BMI.UGIT;Weight.UGIT;Fat.UGIT	7	1.67e-08	0.20876	5.42e-16	1.44e-14	0.000132516	4.77e-18	7.47e-53	2.06e-10	9.95e-08	0.00317434	1.71e-17	1	0	1	1	0	1	1	1	0	0	1	0.01497
19	8670147	rs62621197	BMI UGIT	Weight;Hip;Waist;Fat;BMI.UGIT;Weight.UGIT	6	4.29e-07	0.0480794	4.07e-15	4.55e-09	1.29e-08	2.57e-10	9.21e-53	5.64e-15	0.0052697	0.0113082	4.91e-05	0	0	1	1	1	1	1	1	0	0	0	0.007334
2	56106928	rs59985551	BMI UGIT	Weight;Fat;BMI.UGIT;Weight.UGIT	4	7.78e-05	0.00354294	6.19e-15	1e-06	0.00353674	4.15e-08	2.07e-52	6.88e-26	0.00707678	0.13915	8.75e-06	0	0	1	0	0	1	1	1	0	0	0	0.00112
1	177889480	rs543874	Weight	SGIT;BMI;Weight;Hip;Waist;Fat	6	8.06e-51	2.62e-51	1.12e-51	1.33e-44	6.51e-37	2.28e-42	0.0550958	0.800548	0.48874	0.141732	0.0291062	1	1	1	1	1	1	0	0	0	0	0	3.06e-125
12	66371880	rs7968682	Weight UGIT	Weight;BMI.UGIT;Weight.UGIT;Waist.UGIT	4	2.23e-07	0.548426	1.68e-26	1.27e-06	0.0673717	1.06e-06	1.62e-23	9.73e-51	0.999301	4.39e-10	0.540528	0	0	1	0	0	0	1	1	0	1	0	0.004879
6	142661114	rs9389986	BMI UGIT	Weight;Hip;BMI.UGIT;Weight.UGIT;Hip.UGIT	5	3.88e-05	0.0135495	3.33e-13	1.58e-13	0.00719284	2.24e-06	4.77e-49	4.04e-17	5.89e-15	0.0156973	0.0838446	0	0	1	1	0	0	1	1	1	0	0	1.361e-06
6	26180634	rs62396185	Weight	SGIT;Weight;Hip;Waist;Fat;BMI.UGIT;Weight.UGIT	7	3.58e-29	1.22e-07	7.47e-44	2.39e-35	1.56e-17	1.63e-37	3.46e-35	2.39e-12	5.4e-06	0.00052703	1.9e-07	1	0	1	1	1	1	1	1	0	0	0	7.259e-08
6	19839415	rs41271299	BMI UGIT	SGIT;Weight;Hip;Fat;BMI.UGIT;Weight.UGIT	6	5.67e-09	0.574865	2.78e-21	2.2e-12	8.67e-08	9.48e-09	2.06e-43	6.36e-24	0.000185417	0.78907	0.778005	1	0	1	1	0	1	1	1	0	0	0	0.5804
2	25156773	rs2384054	BMI	SGIT;BMI;Weight;Hip;Waist;Fat;BMI.UGIT;Weight.UGIT	8	2.58e-24	7.29e-43	9.97e-11	6.29e-21	9.36e-20	5.77e-25	3.16e-20	1.26e-25	0.837042	0.957483	0.135946	1	1	1	1	1	1	1	1	0	0	0	2.543e-81
4	17910236	rs1472852	Weight UGIT	Weight;BMI.UGIT;Weight.UGIT	3	0.0533536	0.000394303	3.83e-12	0.000147324	0.972925	0.336927	2.77e-35	8.61e-43	1.62e-05	6.01e-05	0.00478222	0	0	1	0	0	0	1	1	0	0	0	0.0005317
1	78450517	rs34517439	Weight	SGIT;BMI;Weight;Hip;Waist;Fat;Weight.UGIT	7	2.76e-29	1.09e-18	2.53e-42	9.73e-28	1.57e-17	1.62e-25	2.03e-05	9.74e-11	0.184347	0.00081674	0.233833	1	1	1	1	1	1	0	1	0	0	0	3.403e-39
7	2802522	rs798488	BMI UGIT	SGIT;Weight;Hip;Waist;Fat;BMI.UGIT;Weight.UGIT	7	9.27e-15	0.144491	1.32e-28	9.46e-22	9.38e-10	4.47e-16	1.08e-41	1.75e-19	6.89e-08	0.0556995	0.115065	1	0	1	1	1	1	1	1	0	0	0	0.4563
16	29994922	rs3814883	Weight	SGIT;BMI;Weight;Hip;Waist;Fat	6	1.49e-36	7.74e-29	1.34e-41	3.81e-30	5.43e-35	8.28e-27	0.0966443	0.00761237	0.928672	0.0120348	0.000208981	1	1	1	1	1	1	0	0	0	0	0	1.471e-40
18	20731930	rs4239436	BMI UGIT	SGIT;Weight;Hip;Waist;Fat;BMI.UGIT;Weight.UGIT	7	6.02e-10	0.962301	1.81e-22	1.51e-10	1.42e-11	1.55e-08	4.42e-40	6.04e-24	0.0747304	0.00587997	0.486205	1	0	1	1	1	1	1	1	0	0	0	0.02227
6	105366124	rs2400075	BMI UGIT	BMI.UGIT;Weight.UGIT	2	0.0152749	0.000600841	3.08e-07	0.00113177	0.0387536	1.82e-05	4.14e-39	1.95e-13	0.0280359	0.737083	1.47e-07	0	0	0	0	0	0	1	1	0	0	0	0.02892
1	219637671	rs11118310	Hip UGIT	SGIT;Hip;Fat;Hip.UGIT;Waist.UGIT	5	2.27e-08	0.000803035	1.89e-06	3.83e-29	0.181956	2.98e-14	1.97e-07	0.000645781	3.4e-38	9.62e-18	2.23e-07	1	0	0	1	0	1	0	0	1	1	0	5.093e-07
12	4384844	rs76895963	Weight	SGIT;Weight;Hip;Waist;Fat;BMI.UGIT;Weight.UGIT	7	3.12e-19	1.47e-06	3.75e-37	3.89e-22	3.83e-10	1.51e-15	1.51e-17	1.26e-24	0.00175092	8.84e-05	0.0393301	1	0	1	1	1	1	1	1	0	0	0	8.073e-08
3	156795414	rs9817452	Waist UGIT	Waist;Waist.UGIT	2	0.0959613	0.857384	0.679258	0.713985	2.18e-12	0.0560548	0.0123037	6.24e-07	0.000305025	6.93e-36	0.0930646	0	0	0	0	1	0	0	0	0	1	0	0.252
6	126851160	rs1490384	Weight UGIT	BMI.UGIT;Weight.UGIT;Fat.UGIT	3	0.356406	0.00120608	6.51e-08	0.0186467	0.832489	0.298068	5.39e-21	2.09e-35	0.00104549	0.0197773	3.57e-08	0	0	0	0	0	0	1	1	0	0	1	0.0007665
3	49920571	rs9843653	BMI	SGIT;BMI;Weight;Hip;Waist;Fat	6	3.38e-28	2.29e-35	6.92e-28	1.4e-15	2.26e-20	9.01e-27	5.34e-06	0.899792	5.05e-06	0.254587	0.645784	1	1	1	1	1	1	0	0	0	0	0	5.888e-47
6	35386872	rs36018387	Weight	SGIT;BMI;Weight;Hip;Waist;Fat;BMI.UGIT	7	1.82e-25	1.32e-11	2.36e-35	1.79e-29	3.31e-18	3.83e-23	7.08e-13	1.1e-07	0.000150414	0.158354	0.612882	1	1	1	1	1	1	1	0	0	0	0	2.805e-18
11	27679916	rs6265	BMI	SGIT;BMI;Weight;Hip;Waist;Fat	6	1.29e-29	4.56e-35	1.32e-26	2.43e-24	5e-23	2.77e-24	0.000173249	0.0772243	0.780866	0.704466	0.0584402	1	1	1	1	1	1	0	0	0	0	0	7.399e-89
12	124409502	rs7133378	Waist UGIT	Hip;Fat;Hip.UGIT;Waist.UGIT;Fat.UGIT	5	6.45e-05	7.08e-06	0.00152494	1.31e-14	0.0725714	6e-11	0.473507	0.000484102	1.36e-16	7.51e-35	1.31e-10	0	0	0	1	0	1	0	0	1	1	1	2.931e-13
16	28868962	rs62037365	Hip	SGIT;BMI;Weight;Hip;Waist;Fat	6	1.24e-33	2.83e-24	1.93e-30	7.94e-35	1.17e-30	6.88e-34	0.00362576	0.0706758	0.00429146	0.113283	0.152232	1	1	1	1	1	1	0	0	0	0	0	4.43e-45
20	6612832	rs1884897	BMI UGIT	BMI;BMI.UGIT;Weight.UGIT	3	0.00790051	8.37e-16	0.301746	0.000137126	0.305462	0.0761833	8.26e-35	2.76e-26	0.00327705	0.002256	0.0163928	0	1	0	0	0	0	1	1	0	0	0	2.701e-28
7	28202079	rs506154	BMI UGIT	Weight;BMI.UGIT;Weight.UGIT	3	0.00284096	0.00892518	1.02e-08	0.0011036	0.000787127	6.64e-05	9.97e-35	1.6e-14	0.22864	0.134196	0.00185305	0	0	1	0	0	0	1	1	0	0	0	2.023e-06
13	51127270	rs2225226	Weight UGIT	Weight;Hip;BMI.UGIT;Weight.UGIT	4	1.07e-06	0.431069	6.13e-21	1.75e-11	0.0339027	0.00244759	3.77e-19	1.58e-34	1.39e-06	4.46e-07	6.53e-07	0	0	1	1	0	0	1	1	0	0	0	0.1505
11	66501624	rs34419890	BMI UGIT	SGIT;Weight;Hip;Waist;Fat;BMI.UGIT;Weight.UGIT	7	2.64e-09	0.741003	1.89e-16	2.87e-13	2.36e-09	3.37e-10	1.96e-33	3.47e-10	3.65e-05	0.168438	0.139234	1	0	1	1	1	1	1	1	0	0	0	0.06334
5	75003678	rs2307111	Weight	SGIT;BMI;Weight;Hip;Waist;Fat	6	2.63e-31	1.97e-28	1.42e-32	6.92e-27	2.6e-26	1.96e-25	0.887845	0.471465	0.757933	0.564822	0.0408601	1	1	1	1	1	1	0	0	0	0	0	8.978e-59
6	31878495	rs622871	Weight UGIT	Weight;Hip;BMI.UGIT;Weight.UGIT;Hip.UGIT;Waist.UGIT	6	0.0011269	0.937368	1.02e-14	1.1e-09	0.207188	0.0356422	1.34e-14	2.94e-32	9.61e-11	3.02e-21	0.000368094	0	0	1	1	0	0	1	1	1	1	0	0.8457
17	61996255	rs2005172	Weight UGIT	Weight;BMI.UGIT;Weight.UGIT;Waist.UGIT	4	0.0276258	0.264072	5.16e-11	1.99e-05	0.460067	0.640543	3.7e-14	4.34e-32	2.13e-06	9.49e-10	5.32e-07	0	0	1	0	0	0	1	1	0	1	0	0.1083
6	50816887	rs72892910	BMI	SGIT;BMI;Weight;Hip;Waist;Fat	6	2.01e-30	4.48e-32	1.94e-27	2.87e-25	4.23e-26	7.72e-26	0.0299072	0.0947951	0.914462	0.41029	0.187658	1	1	1	1	1	1	0	0	0	0	0	1.743e-57
12	50263148	rs7132908	Weight	SGIT;BMI;Weight;Hip;Waist;Fat	6	2.36e-28	1.91e-27	9.76e-32	4.89e-21	1.8e-19	3.11e-26	0.388366	0.0682404	0.126485	0.0754651	0.937015	1	1	1	1	1	1	0	0	0	0	0	5.233e-64
16	28347140	rs2726036	Hip	SGIT;BMI;Weight;Hip;Waist;Fat	6	6.12e-31	1.36e-23	1.37e-28	1.44e-31	2.01e-27	6.33e-30	0.031916	0.162126	0.0114661	0.246773	0.498519	1	1	1	1	1	1	0	0	0	0	0	1.054e-44
15	89397827	rs28584580	BMI UGIT	Weight;BMI.UGIT;Weight.UGIT	3	0.00237513	0.0288958	1.59e-11	0.0012599	0.0577422	9.88e-05	5.51e-31	2.3e-24	0.38104	0.0613037	0.0113945	0	0	1	0	0	0	1	1	0	0	0	0.003972
3	129328711	rs9840468	Hip UGIT	Hip;Hip.UGIT;Waist.UGIT	3	0.00157996	0.170282	0.000885617	1.39e-16	0.892916	0.000938765	1.78e-05	0.705654	1.66e-30	4.73e-12	0.976022	0	0	0	1	0	0	0	0	1	1	0	0.1221
7	92286376	rs10264916	BMI UGIT	SGIT;Weight;Hip;Fat;BMI.UGIT;Weight.UGIT	6	3.5e-12	0.108979	7.28e-27	8.67e-17	1.8e-07	2.03e-10	2.19e-30	6.86e-25	2.26e-05	0.0223073	0.249028	1	0	1	1	0	1	1	1	0	0	0	0.4161
6	31327895	rs2523583	Weight UGIT	Weight;Hip;BMI.UGIT;Weight.UGIT;Hip.UGIT;Waist.UGIT	6	1.66e-06	0.25291	6.65e-20	3.77e-15	0.847623	5.07e-05	1.11e-16	8.24e-30	4.73e-13	2.88e-24	0.0203659	0	0	1	1	0	0	1	1	1	1	0	0.1403
12	123024476	rs147730268	Hip	SGIT;BMI;Weight;Hip;Waist;Fat;Hip.UGIT;Waist.UGIT	8	2.16e-21	4.34e-15	6.84e-25	1.27e-29	3.09e-09	1.33e-22	0.00248268	0.0972232	3.74e-08	5.25e-09	0.195655	1	1	1	1	1	1	0	0	1	1	0	2.618e-25
15	67457698	rs35874463	BMI UGIT	Weight;Hip;BMI.UGIT	3	2.95e-05	0.327562	7.88e-10	2.98e-09	9.15e-05	1.01e-06	1.53e-29	1.02e-07	3.78e-06	0.778592	0.0240715	0	0	1	1	0	0	1	0	0	0	0	0.02403
4	45182527	rs10938397	BMI	SGIT;BMI;Weight;Hip;Waist;Fat	6	1.33e-25	3.67e-29	2.88e-22	5.23e-19	1.35e-19	1.4e-25	0.00317794	0.031563	0.153172	0.576513	0.256762	1	1	1	1	1	1	0	0	0	0	0	2.42e-86
4	73506076	rs7690371	BMI UGIT	BMI.UGIT	1	0.0305944	0.0042066	0.00113999	0.000196817	0.00748717	8.9e-05	4.53e-29	0.00353488	0.000128958	0.129429	5.93e-07	0	0	0	0	0	0	1	0	0	0	0	0.0009828
6	6738752	rs1294410	Hip UGIT	Hip;Hip.UGIT;Waist.UGIT	3	0.0995149	0.510734	0.126563	1.52e-11	0.0880027	0.0732595	0.00736989	0.23576	6.72e-29	1.3e-13	0.823636	0	0	0	1	0	0	0	0	1	1	0	0.0402
6	130384187	rs9375702	Weight	SGIT;Weight;Hip;Fat;BMI.UGIT;Weight.UGIT;Waist.UGIT	7	2.62e-13	1.75e-05	8.72e-29	9.93e-17	0.000367223	2.92e-10	3.01e-10	1.62e-24	0.000901834	2.47e-11	0.0138792	1	0	1	1	0	1	1	1	0	1	0	5.522e-09
16	4015729	rs879620	Weight	SGIT;BMI;Weight;Hip;Waist;Fat	6	1.55e-26	2.48e-22	1.15e-28	1.91e-24	2.11e-19	3.05e-24	0.359235	0.260292	0.317716	0.264995	0.74872	1	1	1	1	1	1	0	0	0	0	0	8.449e-39
12	93993266	rs9634212	Weight UGIT	Weight;Hip;BMI.UGIT;Weight.UGIT	4	5.12e-06	0.754786	8.43e-18	2.63e-08	0.00471934	0.000971858	3.3e-20	1.44e-28	0.00276744	0.00498085	0.00129477	0	0	1	1	0	0	1	1	0	0	0	0.2529
14	94838142	rs112635299	BMI UGIT	BMI.UGIT;Weight.UGIT	2	0.0813441	0.00177988	1.83e-06	0.00368045	0.982572	0.00083288	1.61e-28	5.36e-16	0.0076712	0.000370913	1.96e-05	0	0	0	0	0	0	1	1	0	0	0	0.0004523
1	17306029	rs9435731	BMI UGIT	BMI.UGIT;Weight.UGIT	2	0.700181	6.37e-06	0.0129194	0.0442479	0.224071	0.521264	2.41e-28	4.64e-09	0.000213376	0.0636528	0.47014	0	0	0	0	0	0	1	1	0	0	0	2.471e-09
6	7725760	rs3812163	Weight UGIT	Weight;BMI.UGIT;Weight.UGIT	3	0.0128676	0.078797	9.21e-11	0.00289484	0.239992	0.0619461	4.86e-21	2.75e-28	0.141166	0.0186686	0.107019	0	0	1	0	0	0	1	1	0	0	0	0.2105
1	184018475	rs1926872	BMI UGIT	Weight;BMI.UGIT;Weight.UGIT	3	0.000618971	0.116722	5.73e-10	3.21e-05	0.00364139	3.86e-05	5.35e-28	2.33e-14	0.0265152	0.687492	0.0303514	0	0	1	0	0	0	1	1	0	0	0	0.003543
17	29211667	rs7223535	BMI UGIT	SGIT;Weight;Hip;BMI.UGIT;Weight.UGIT	5	2.44e-08	0.649325	4.94e-20	1.81e-10	4.37e-07	5.01e-06	7.77e-28	1.54e-23	0.00432573	0.883103	0.0240542	1	0	1	1	0	0	1	1	0	0	0	0.4967
3	64702275	rs4616635	Waist UGIT	Hip;Hip.UGIT;Waist.UGIT	3	0.0015649	0.00394148	0.00103727	9.05e-12	0.0535379	1.83e-06	0.303669	0.483579	5.89e-16	9.86e-28	0.000116459	0	0	0	1	0	0	0	0	1	1	0	2.196e-09
20	34548336	rs6060720	Weight UGIT	Weight;BMI.UGIT;Weight.UGIT	3	3.12e-05	0.769097	6.17e-16	3.36e-07	0.00136902	0.00787892	5.24e-22	1.3e-27	0.00438762	0.244751	0.000125649	0	0	1	0	0	0	1	1	0	0	0	0.3825
5	176509193	rs244711	BMI UGIT	Weight;BMI.UGIT;Weight.UGIT	3	0.00227168	0.0429017	5.75e-10	0.0610306	1.36e-05	0.00206967	1.35e-27	9.55e-20	0.0650639	0.000214758	0.498688	0	0	1	0	0	0	1	1	0	0	0	0.001557
19	47569003	rs3810291	BMI	SGIT;BMI;Weight;Hip;Waist;Fat	6	3.61e-23	1.55e-27	3.75e-23	3.61e-17	1.79e-18	4.37e-17	0.000597667	0.952564	0.186453	0.951921	0.00250563	1	1	1	1	1	1	0	0	0	0	0	2.363e-51
8	57122215	rs72656010	Weight UGIT	SGIT;Weight;Hip;BMI.UGIT;Weight.UGIT	5	1.55e-08	0.0584931	8.83e-22	3.21e-10	0.000250852	2.1e-05	1.48e-15	3.03e-27	0.0173814	0.00190373	0.000500115	1	0	1	1	0	0	1	1	0	0	0	0.02317
4	82165790	rs994014	BMI UGIT	Weight;BMI.UGIT;Weight.UGIT	3	5.3e-05	0.363147	9.04e-11	1.6e-06	0.00035955	8.1e-07	3.2e-27	2.27e-11	0.0170413	0.865433	0.00539038	0	0	1	0	0	0	1	1	0	0	0	0.3459
4	103198082	rs13135092	BMI	SGIT;BMI;Weight;Hip;Waist;Fat;BMI.UGIT	7	8.24e-18	5.25e-27	9.03e-12	9.98e-18	3.75e-09	1.06e-19	1.42e-08	9.5e-08	0.161259	5.96e-05	0.0470944	1	1	1	1	1	1	1	0	0	0	0	1.13e-34
12	28699164	rs11049710	BMI UGIT	BMI.UGIT;Weight.UGIT	2	0.00773203	0.0320462	1.17e-06	4.07e-05	0.00917498	0.00180012	2.02e-26	1.71e-09	0.000252693	0.681436	0.15011	0	0	0	0	0	0	1	1	0	0	0	7.528e-05
12	54385599	rs11614913	Waist UGIT	Waist;Waist.UGIT	2	0.0184536	0.681088	0.615832	0.252247	9.28e-12	0.00397278	0.000310228	5.33e-06	0.0758766	2.77e-26	0.0190016	0	0	0	0	1	0	0	0	0	1	0	0.1602
6	32418031	rs6937545	Weight UGIT	Weight;Hip;BMI.UGIT;Weight.UGIT;Hip.UGIT;Waist.UGIT	6	6.75e-05	0.40739	1.03e-15	8.22e-13	0.690639	0.00857233	5.71e-13	3.53e-26	1.7e-13	2.33e-19	5.44e-05	0	0	1	1	0	0	1	1	1	1	0	0.3097
1	118864616	rs7534091	BMI UGIT	BMI.UGIT;Weight.UGIT	2	0.429217	5.87e-05	0.00155389	0.645211	0.00983686	0.295822	3.99e-26	4.87e-12	0.686368	2.54e-05	0.301287	0	0	0	0	0	0	1	1	0	0	0	6.65e-11
2	165528876	rs13389219	Hip UGIT	SGIT;Hip;Fat;Hip.UGIT;Waist.UGIT	5	4.33e-08	8.36e-06	4.25e-06	1.24e-23	0.345992	1.53e-13	0.0152395	0.000456745	6.19e-26	4.78e-20	7.96e-07	1	0	0	1	0	1	0	0	1	1	0	4.272e-11
1	201800511	rs2678204	BMI	SGIT;BMI;Weight;Hip;Waist;Fat	6	1.9e-21	2.08e-25	6.39e-20	1.3e-15	3.64e-16	3.02e-19	0.00133821	0.293103	0.129316	0.500834	0.65844	1	1	1	1	1	1	0	0	0	0	0	7.366e-34
5	55860866	rs3936510	Waist UGIT	Waist.UGIT;Fat.UGIT	2	0.63269	0.81334	0.71215	0.412297	6.64e-07	0.0621202	0.898901	0.116611	0.0257419	4.82e-25	1.2e-08	0	0	0	0	0	0	0	0	0	1	1	0.3835
1	119503843	rs984222	Waist UGIT	BMI.UGIT;Waist.UGIT	2	0.240794	0.00011891	0.189056	0.00380792	0.000436552	0.274262	1.9e-08	0.729187	0.000375152	5.68e-25	0.427293	0	0	0	0	0	0	1	0	0	1	0	8.757e-14
11	47529947	rs7124681	BMI	SGIT;BMI;Hip;Waist;Fat;Weight.UGIT	6	1.95e-17	6.41e-25	1.02e-07	1.82e-14	2.72e-16	8.83e-22	3e-07	4.66e-19	0.847693	0.180725	6.66e-05	1	1	0	1	1	1	0	1	0	0	0	3.956e-55
19	46182304	rs10423928	BMI	SGIT;BMI;Weight;Hip;Waist;Fat	6	1.69e-22	1.87e-24	1.28e-20	7.29e-14	6.86e-20	4.95e-22	0.0213478	0.257459	0.0020898	0.293251	0.359404	1	1	1	1	1	1	0	0	0	0	0	2.001e-51
17	59498052	rs7214743	BMI UGIT	BMI.UGIT;Weight.UGIT	2	0.205925	0.000616527	2.47e-06	0.923354	0.00792337	0.415473	1.9e-24	2.05e-23	0.0312609	0.000469197	0.408931	0	0	0	0	0	0	1	1	0	0	0	2.185e-05
6	108876002	rs768023	Weight	SGIT;BMI;Weight;Hip;Waist;Fat	6	2.66e-18	9.62e-11	2.05e-24	1.32e-14	2.95e-16	5.16e-16	7.19e-05	2.78e-05	0.607595	0.352208	0.498777	1	1	1	1	1	1	0	0	0	0	0	1.127e-22
1	172201630	rs10911341	BMI UGIT	Weight;BMI.UGIT;Weight.UGIT	3	0.00319518	0.0991541	1.4e-08	3.46e-05	0.0305343	0.000983557	2.46e-24	1.01e-13	0.00186886	0.257133	0.272239	0	0	1	0	0	0	1	1	0	0	0	0.0006245
16	31011183	rs4889606	Hip	SGIT;BMI;Weight;Hip;Waist;Fat	6	1.56e-22	3.55e-22	3.51e-19	4.05e-24	3.61e-20	1.66e-17	0.320299	0.0210534	0.00605332	0.27792	0.0164256	1	1	1	1	1	1	0	0	0	0	0	2.903e-36
4	25408838	rs34811474	BMI	SGIT;BMI;Weight;Hip;Waist;Fat;BMI.UGIT	7	1.34e-13	4.48e-24	1.93e-09	1.36e-11	1.02e-09	1.37e-09	2.23e-12	7.58e-05	0.990128	0.292264	0.00333629	1	1	1	1	1	1	1	0	0	0	0	8.504e-38
9	78511889	rs35307904	BMI UGIT	Weight;BMI.UGIT;Weight.UGIT	3	0.000673004	0.221302	2.14e-08	0.000696975	0.0017561	1.09e-06	5.46e-24	1.26e-09	0.562308	0.878906	1.14e-05	0	0	1	0	0	0	1	1	0	0	0	0.0188
9	98257842	rs28504650	BMI UGIT	BMI.UGIT;Weight.UGIT;Hip.UGIT	3	0.0361412	0.0144085	7.12e-06	5.64e-06	0.0138775	0.410882	8.21e-24	3.16e-11	5.06e-09	0.219461	0.000715339	0	0	0	0	0	0	1	1	1	0	0	0.01026
10	96038686	rs11187838	Fat UGIT	Weight.UGIT;Fat.UGIT	2	0.723412	0.107056	0.0813754	0.0773455	0.458195	6.62e-05	4.56e-06	8.62e-10	0.0022123	0.453837	3.38e-23	0	0	0	0	0	0	0	1	0	0	1	0.03596
8	130730280	rs11984666	BMI UGIT	Weight;BMI.UGIT;Weight.UGIT	3	0.00633316	0.0985687	4.33e-08	1.08e-06	0.0547153	0.0374886	2e-22	8.08e-14	2.12e-07	0.20903	0.083958	0	0	1	0	0	0	1	1	0	0	0	0.0006689
20	45529571	rs2236519	Hip UGIT	Hip;Hip.UGIT;Waist.UGIT	3	0.000332768	0.00193883	0.00129519	3.68e-15	0.874506	0.000192486	0.205675	0.0669377	2.01e-22	1.55e-12	0.965542	0	0	0	1	0	0	0	0	1	1	0	5.026e-06
6	40362751	rs4711634	BMI	SGIT;BMI;Weight;Hip;Waist;Fat	6	4.6e-20	3.64e-22	2.34e-16	6.39e-15	2.6e-19	3.54e-18	0.0178114	0.00956038	0.24088	0.0627095	0.858223	1	1	1	1	1	1	0	0	0	0	0	6.08e-29
1	77947009	rs12039708	Weight	SGIT;BMI;Weight;Hip;Waist;Fat	6	3e-17	3.57e-11	6.72e-22	2.9e-17	5.78e-11	3.34e-17	0.00110866	0.00222352	0.127994	0.0255308	0.484291	1	1	1	1	1	1	0	0	0	0	0	6.114e-24
11	75276178	rs606452	BMI UGIT	BMI.UGIT;Weight.UGIT	2	0.997287	2.65e-05	0.034586	0.227918	0.947821	0.383198	7.41e-22	7.91e-09	0.00957933	0.802558	0.0229346	0	0	0	0	0	0	1	1	0	0	0	7.097e-05
5	122657199	rs1582931	Weight	SGIT;BMI;Weight;Hip;Waist;Fat;Weight.UGIT	7	2.98e-14	8.29e-09	9.09e-22	3.54e-14	1.19e-10	3.97e-09	0.00115178	3.16e-08	0.153225	0.471156	7.63e-05	1	1	1	1	1	1	0	1	0	0	0	1.911e-13
1	72750470	rs34361149	BMI	SGIT;BMI;Weight;Hip;Waist;Fat	6	2.62e-20	1.05e-21	1.89e-17	5.09e-16	2.71e-17	2.25e-19	0.0557865	0.0419173	0.501582	0.589218	0.679772	1	1	1	1	1	1	0	0	0	0	0	5.935e-35
15	68080886	rs4776970	BMI	SGIT;BMI;Weight;Hip;Waist;Fat	6	2.04e-19	1.19e-21	5.11e-18	5.01e-14	3.81e-15	2e-18	0.0191232	0.31335	0.126483	0.738639	0.75514	1	1	1	1	1	1	0	0	0	0	0	3.361e-50
14	61072875	rs10483727	Weight UGIT	SGIT;Weight;Hip;BMI.UGIT;Weight.UGIT	5	2.94e-08	0.0174451	9.64e-20	7.09e-12	0.0106284	5.66e-06	1.04e-11	1.64e-21	0.000190281	6.2e-08	0.00974229	1	0	1	1	0	0	1	1	0	0	0	0.002245
15	99194896	rs2871865	Weight UGIT	BMI.UGIT;Weight.UGIT	2	0.122483	0.0311768	4.92e-07	0.00159511	0.852078	0.419626	4.38e-17	2.91e-21	0.00021679	0.000353226	0.0295145	0	0	0	0	0	0	1	1	0	0	0	0.002068
17	65836001	rs80135947	Fat	SGIT;BMI;Weight;Hip;Waist;Fat	6	1.98e-17	1.45e-10	1.47e-16	3.03e-13	1.24e-18	2.96e-21	0.000339128	0.578837	0.351287	0.00559861	0.000172554	1	1	1	1	1	1	0	0	0	0	0	1.065e-12
7	148631555	rs822530	BMI UGIT	BMI.UGIT;Weight.UGIT	2	0.830075	8.21e-05	0.00356771	0.366238	0.958738	0.456042	3.75e-21	8.73e-14	0.132491	0.547147	0.164501	0	0	0	0	0	0	1	1	0	0	0	2.891e-05
17	68441938	rs1120297	Hip UGIT	Hip;Hip.UGIT	2	0.00287911	0.0135597	0.00126416	1.2e-12	0.696801	0.0978989	0.213803	0.929576	4.5e-21	1.33e-07	8.91e-05	0	0	0	1	0	0	0	0	1	0	0	2.366e-06
7	75081418	rs58862095	BMI	SGIT;BMI;Weight;Hip;Waist;Fat	6	1.36e-16	5.55e-21	1.03e-13	4.54e-13	3.41e-15	1.77e-12	0.000263391	0.0264556	0.557073	0.232862	0.0189297	1	1	1	1	1	1	0	0	0	0	0	3.267e-32
15	85118051	rs62021167	BMI UGIT	BMI.UGIT;Fat.UGIT	2	0.00356988	0.176903	5.66e-05	0.00055688	0.00253507	1.34e-06	7.66e-21	0.00269444	0.0894987	0.403701	2.76e-08	0	0	0	0	0	0	1	0	0	0	1	0.6421
2	233094868	rs78198962	BMI UGIT	BMI.UGIT;Weight.UGIT	2	0.577469	0.000316709	0.00303977	0.204841	0.394041	0.422591	9.26e-21	1.78e-11	0.0921001	0.455194	0.474584	0	0	0	0	0	0	1	1	0	0	0	0.001412
1	227927242	rs11588850	BMI UGIT	BMI.UGIT;Weight.UGIT	2	0.0487543	0.0232551	4.01e-05	0.0297523	0.023623	0.00641473	9.44e-21	2.22e-09	0.402486	0.276414	0.0208413	0	0	0	0	0	0	1	1	0	0	0	6.735e-05
1	170352113	rs3119837	Hip UGIT	Hip;Hip.UGIT;Waist.UGIT	3	0.150782	0.0773668	0.287372	9.92e-09	0.0176368	0.100068	0.783965	0.0581116	1.26e-20	3.23e-17	0.946442	0	0	0	1	0	0	0	0	1	1	0	0.08469
3	185826740	rs869400	BMI	SGIT;BMI;Weight;Hip;Waist;Fat	6	1.08e-14	1.41e-20	3.41e-14	3.22e-09	5.92e-12	2.91e-10	4.46e-06	0.77278	0.0149179	0.923149	0.00291788	1	1	1	1	1	1	0	0	0	0	0	5.383e-32
19	30290357	rs111640872	Weight	SGIT;BMI;Weight;Hip;Waist;Fat	6	3.85e-18	3.47e-14	1.48e-20	1.73e-12	3.9e-16	1.86e-17	0.173538	0.0713783	0.0620832	0.338749	0.575798	1	1	1	1	1	1	0	0	0	0	0	6.607e-21
11	2813322	rs143840904	BMI UGIT	Weight;BMI.UGIT;Weight.UGIT	3	0.000131345	0.640915	5.89e-10	5.28e-07	0.00027734	0.000581359	1.54e-20	5.52e-11	0.000756734	0.66078	0.467882	0	0	1	0	0	0	1	1	0	0	0	0.4421
1	41544279	rs2885697	Weight UGIT	Weight;BMI.UGIT;Weight.UGIT	3	9.51e-05	0.452716	6e-13	0.000115219	0.00239648	0.00963322	2.66e-11	2.95e-20	0.517937	0.336281	0.0011579	0	0	1	0	0	0	1	1	0	0	0	0.2573
5	131578637	rs4705928	Weight UGIT	Weight;BMI.UGIT;Weight.UGIT	3	0.0199139	0.143808	2.2e-08	0.116777	0.0390508	0.0269968	1.68e-16	3.32e-20	0.224342	0.99234	0.979508	0	0	1	0	0	0	1	1	0	0	0	0.06332
16	2160503	rs71385734	Weight	SGIT;Weight;Hip;Waist;Fat;BMI.UGIT	6	1.7e-14	7.11e-06	3.93e-20	3.12e-13	1.48e-15	4.67e-12	7.88e-10	1.15e-05	0.448483	0.0102093	0.262746	1	0	1	1	1	1	1	0	0	0	0	6.518e-07
12	122495440	rs28691281	Hip	SGIT;BMI;Weight;Hip;Fat	5	9.52e-14	1.11e-08	3.34e-17	4.8e-20	6.8e-07	1.59e-12	0.000877836	0.0191383	4.79e-07	0.000113195	0.531631	1	1	1	1	0	1	0	0	0	0	0	4.611e-11
6	29355148	rs3094549	Weight	SGIT;Weight;Hip;Fat;BMI.UGIT;Weight.UGIT	6	2.62e-12	1.97e-05	7.64e-20	2.18e-15	1.96e-06	2.9e-11	2.75e-08	1.92e-08	0.00117477	0.000711784	0.624054	1	0	1	1	0	1	1	1	0	0	0	0.00012
9	119122721	rs12347137	Weight UGIT	Weight;BMI.UGIT;Weight.UGIT	3	0.000527197	0.428689	1.59e-11	8.8e-05	0.0287791	0.0749061	1.21e-08	1.12e-19	0.10296	0.04479	1.06e-05	0	0	1	0	0	0	1	1	0	0	0	0.9373
14	79899454	rs7141420	Weight	SGIT;BMI;Weight;Hip;Waist;Fat	6	1.76e-17	5.88e-16	1.13e-19	8.02e-14	4.46e-12	1.37e-16	0.974668	0.134028	0.479456	0.145108	0.841454	1	1	1	1	1	1	0	0	0	0	0	1.644e-37
19	2155042	rs12985850	BMI UGIT	BMI.UGIT;Weight.UGIT;Hip.UGIT	3	0.0248599	0.077399	7.54e-07	7.93e-07	0.452181	0.101581	1.26e-19	5.55e-13	4.97e-10	0.00334386	0.0731623	0	0	0	0	0	0	1	1	1	0	0	0.02645
12	120867798	rs76929617	Weight	SGIT;Weight;Hip;Waist;Fat	5	8.6e-16	7.82e-08	1.45e-19	4.9e-15	1.77e-13	1.44e-16	3.37e-07	0.00597258	0.285714	0.687487	0.148012	1	0	1	1	1	1	0	0	0	0	0	1.157e-08
5	171281875	rs4868125	BMI UGIT	BMI.UGIT;Weight.UGIT	2	0.00395346	0.206238	1.96e-07	0.00106064	0.00269976	0.00253243	1.86e-19	8.2e-11	0.149759	0.354197	0.489671	0	0	0	0	0	0	1	1	0	0	0	0.01032
10	21830104	rs11012732	Waist	SGIT;BMI;Weight;Hip;Waist;Fat	6	1.29e-18	1.66e-18	1.61e-13	1.44e-16	2.2e-19	7.07e-18	0.276264	9.15e-05	0.550454	0.00988095	0.583733	1	1	1	1	1	1	0	0	0	0	0	1.522e-26
7	150668070	rs10236214	Weight	SGIT;BMI;Weight;Hip;Waist	5	8.09e-13	5.42e-09	2.23e-19	1.53e-11	8.25e-10	7.72e-08	0.0347855	2.28e-07	0.618158	0.624867	3.24e-05	1	1	1	1	1	0	0	0	0	0	0	1.156e-13
20	33409350	rs6088618	Weight UGIT	Weight;Hip;BMI.UGIT;Weight.UGIT	4	1.83e-06	0.126457	6.74e-16	2.71e-08	0.00750119	8.87e-05	3.56e-12	2.52e-19	0.0120183	0.000350286	0.0355303	0	0	1	1	0	0	1	1	0	0	0	0.0008337
17	408125	rs11654589	Hip UGIT	Hip;Hip.UGIT	2	0.0167433	0.58271	0.105836	3.17e-10	0.0379516	0.0426841	3.77e-05	0.0121439	2.59e-19	0.733041	0.287275	0	0	0	1	0	0	0	0	1	0	0	0.3751
9	15885041	rs10756714	Fat	SGIT;BMI;Weight;Hip;Waist;Fat	6	4.84e-14	3.04e-17	3.39e-09	1.21e-10	3.28e-10	4.42e-19	0.00401233	2.75e-06	0.288156	0.321412	4.34e-06	1	1	1	1	1	1	0	0	0	0	0	3.116e-29
5	87988934	rs1477290	BMI	SGIT;BMI;Weight;Hip;Waist;Fat	6	6.81e-17	4.76e-19	2.95e-13	9.65e-14	5.92e-14	2.62e-17	0.0222625	0.00287102	0.697616	0.874607	0.218463	1	1	1	1	1	1	0	0	0	0	0	7.998e-30
1	155175089	rs72704117	Fat UGIT	Fat.UGIT	1	0.328009	0.00216739	0.165196	0.00393351	0.516326	0.0283517	2.84e-06	0.342671	1.52e-05	0.000657153	5.37e-19	0	0	0	0	0	0	0	0	0	0	1	0.003375
11	43696917	rs7116641	BMI	SGIT;BMI;Weight;Hip;Waist;Fat	6	1.99e-18	6.68e-19	4.7e-16	2.26e-15	5.02e-15	3.33e-18	0.185317	0.0680184	0.880769	0.957519	0.426864	1	1	1	1	1	1	0	0	0	0	0	2.159e-33
3	72397279	rs9809116	BMI UGIT	BMI.UGIT;Weight.UGIT	2	0.935686	0.000164787	0.00839126	0.239983	0.438837	0.426054	8.1e-19	4.05e-12	0.0213656	0.0475401	0.0758145	0	0	0	0	0	0	1	1	0	0	0	1.745e-05
5	173301982	rs6897617	Waist UGIT	Waist.UGIT	1	0.00213996	0.000181982	0.000107711	1.01e-06	0.250553	0.00131434	0.171842	0.119434	2.79e-05	1.09e-18	0.934505	0	0	0	0	0	0	0	0	0	1	0	4.045e-07
3	94038085	rs1454687	BMI	SGIT;BMI;Weight;Hip;Waist;Fat	6	1.24e-16	1.13e-18	3.89e-14	8.2e-11	4.92e-15	1.39e-16	0.0204252	0.0573236	0.0226358	0.28547	0.319172	1	1	1	1	1	1	0	0	0	0	0	6.62e-28
8	73449940	rs7845090	SGIT	SGIT;BMI;Weight;Hip;Waist;Fat	6	1.16e-18	1.03e-14	8.76e-18	2.02e-15	2.62e-18	3.84e-18	0.194042	0.576736	0.875424	0.0506275	0.484402	1	1	1	1	1	1	0	0	0	0	0	5.248e-23
13	50377910	rs146851424	BMI UGIT	Weight;Hip;BMI.UGIT;Weight.UGIT;Hip.UGIT	5	1.81e-06	0.443904	1.28e-15	6.1e-13	0.0208624	8.25e-05	1.19e-18	9.21e-18	1.39e-09	7.37e-06	0.0257778	0	0	1	1	0	0	1	1	1	0	0	0.5003
17	63556402	rs12452505	Weight UGIT	BMI.UGIT;Weight.UGIT	2	0.0997788	0.344113	1.49e-06	0.34299	0.631205	0.16264	1.13e-08	1.26e-18	0.194772	0.0298431	0.559117	0	0	0	0	0	0	1	1	0	0	0	0.1066
3	85699040	rs11915747	BMI	SGIT;BMI;Weight;Hip;Waist;Fat	6	3.22e-16	1.44e-18	4.48e-16	2.49e-12	5.41e-13	1.13e-12	0.014198	0.943266	0.340647	0.93759	0.049459	1	1	1	1	1	1	0	0	0	0	0	7.204e-23
9	28425515	rs1412239	BMI	SGIT;BMI;Weight;Hip;Waist;Fat	6	1.06e-17	1.65e-18	3.31e-15	1.24e-13	2.66e-16	2.11e-16	0.112458	0.0638142	0.405898	0.20344	0.950281	1	1	1	1	1	1	0	0	0	0	0	3.937e-38
16	69651866	rs862320	BMI	SGIT;BMI;Waist;Fat;Weight.UGIT	5	2.33e-12	1.76e-18	1.43e-06	1.31e-07	5.88e-14	1.68e-12	5.92e-07	2.89e-09	0.0190993	0.00392656	0.260789	1	1	0	0	1	1	0	1	0	0	0	3.971e-29
4	106125309	rs11721948	Weight UGIT	Weight;BMI.UGIT;Weight.UGIT	3	0.01159	0.551422	1.23e-08	0.00415037	0.164833	0.0856172	8.3e-12	1.78e-18	0.239476	0.0533615	0.0375988	0	0	1	0	0	0	1	1	0	0	0	0.352
8	78150418	rs28598587	Weight UGIT	Weight;BMI.UGIT;Weight.UGIT	3	0.000751749	0.960537	7.72e-11	0.0014533	0.0110121	0.00656466	1.05e-12	2.16e-18	0.830501	0.309269	0.137867	0	0	1	0	0	0	1	1	0	0	0	0.8689
12	69827658	rs10748128	BMI UGIT	BMI.UGIT;Weight.UGIT	2	0.041247	0.059488	2.49e-05	0.000486185	0.0940542	0.04432	2.45e-18	2.76e-09	0.000400973	0.679649	0.996315	0	0	0	0	0	0	1	1	0	0	0	0.002079
12	26443030	rs4963975	Waist UGIT	Hip;Hip.UGIT;Waist.UGIT	3	0.00354415	0.0404957	0.000339449	2.13e-11	0.240905	0.000966404	0.0246093	0.306324	2.91e-17	3.71e-18	0.555528	0	0	0	1	0	0	0	0	1	1	0	0.0007665
5	77389973	rs252749	Weight	SGIT;Weight;Hip;Fat	4	1.38e-12	3.66e-07	4.26e-18	9.76e-15	1.19e-06	6.32e-12	0.000101049	3.57e-05	0.00800299	0.000865992	0.922518	1	0	1	1	0	1	0	0	0	0	0	1.428e-08
6	26758479	rs4711122	Weight	SGIT;BMI;Weight;Hip;Waist;Fat	6	4.28e-15	1.04e-08	5.29e-18	3.61e-17	5.36e-10	4.27e-16	5.71e-05	0.0466782	0.00755267	0.0661044	0.152569	1	1	1	1	1	1	0	0	0	0	0	2.169e-11
3	53133149	rs2581828	BMI UGIT	BMI.UGIT;Weight.UGIT	2	0.282928	2.36e-06	0.20318	0.517297	0.0172893	0.997867	5.51e-18	5e-10	0.000711978	0.000910542	0.011508	0	0	0	0	0	0	1	1	0	0	0	1.624e-07
15	74286929	rs5742914	BMI UGIT	BMI;BMI.UGIT;Weight.UGIT	3	0.035666	1.21e-08	0.711181	0.35282	0.000798283	0.576005	5.68e-18	4.26e-11	0.0493971	0.00061077	0.000191691	0	1	0	0	0	0	1	1	0	0	0	9.576e-11
6	41924278	rs13340461	Weight	SGIT;Weight;Hip;Fat	4	1.5e-11	5.69e-06	5.98e-18	3.34e-16	3.55e-06	1.35e-08	1.05e-05	6.71e-07	1.87e-05	0.00157189	0.0118395	1	0	1	1	0	1	0	0	0	0	0	3.687e-07
17	1835482	rs4790841	Fat	SGIT;BMI;Weight;Hip;Waist;Fat	6	1.22e-17	7.42e-17	2.32e-15	3.94e-14	8.98e-16	7.52e-18	0.553365	0.0829229	0.618458	0.342155	0.252046	1	1	1	1	1	1	0	0	0	0	0	9.277e-20
14	94023972	rs6575340	BMI	SGIT;BMI;Weight;Hip;Waist;Fat	6	4.87e-16	8.49e-18	1.52e-13	2.17e-14	1.03e-13	1.47e-13	0.0378344	0.0412356	0.581381	0.638133	0.271557	1	1	1	1	1	1	0	0	0	0	0	1.941e-22
5	74480288	rs4704187	SGIT	SGIT;BMI;Weight;Hip;Waist;Fat	6	1.02e-17	1.85e-16	4.79e-17	3.99e-16	6.02e-15	2.33e-15	0.785014	0.604782	0.4693	0.708565	0.394087	1	1	1	1	1	1	0	0	0	0	0	1.859e-28
5	107433446	rs286818	BMI	SGIT;BMI;Weight;Waist;Fat	5	2.5e-11	1.18e-17	4.58e-08	2.29e-07	1.49e-09	4.3e-10	3.01e-07	0.000931484	0.0471851	0.775508	0.708128	1	1	1	0	1	1	0	0	0	0	0	4.887e-28
20	50951298	rs6096886	Weight	SGIT;BMI;Weight;Hip;Waist;Fat	6	3.64e-16	1.41e-14	1.25e-17	1.36e-09	9.99e-17	2.45e-13	0.872494	0.171948	0.00384928	0.0147666	0.250078	1	1	1	1	1	1	0	0	0	0	0	5.043e-29
19	33896195	rs10403360	Waist UGIT	Hip.UGIT;Waist.UGIT	2	0.902812	0.0630617	0.618372	0.00438887	0.000276373	0.453057	0.000598897	0.694347	1.48e-08	1.7e-17	0.00233107	0	0	0	0	0	0	0	0	1	1	0	0.3913
9	99258144	rs12376719	Weight UGIT	BMI.UGIT;Weight.UGIT	2	0.932094	0.000928897	0.0031851	0.250552	0.626476	0.177674	1.82e-13	3.5e-17	0.00713188	0.345186	0.000309858	0	0	0	0	0	0	1	1	0	0	0	2.582e-05
10	99778226	rs2439823	BMI	SGIT;BMI;Weight;Hip;Waist;Fat	6	2e-15	4.08e-17	4.76e-13	3.13e-13	3.36e-12	1.14e-14	0.0458854	0.0415416	0.937092	0.798604	0.808729	1	1	1	1	1	1	0	0	0	0	0	6.513e-22
2	58935282	rs4671328	BMI	SGIT;BMI;Weight;Hip;Waist;Fat	6	4.55e-15	4.11e-17	9.08e-14	9.34e-10	7.87e-13	2.36e-14	0.0209513	0.315974	0.0249069	0.644784	0.707387	1	1	1	1	1	1	0	0	0	0	0	3.422e-36
4	146081852	rs36225153	BMI UGIT	Weight;BMI.UGIT;Weight.UGIT	3	0.00997043	0.238788	2.03e-08	7.31e-06	0.33915	0.0577299	4.12e-17	2.7e-16	5.14e-06	0.00194639	0.0563798	0	0	1	0	0	0	1	1	0	0	0	0.08332
18	46604851	rs11664336	BMI UGIT	BMI.UGIT;Weight.UGIT;Hip.UGIT	3	0.0479524	0.0876905	7.68e-06	2.92e-06	0.823076	0.0987634	4.37e-17	4.68e-11	8.08e-10	0.000323507	0.275278	0	0	0	0	0	0	1	1	1	0	0	0.03304
5	139042547	rs7730885	Weight	SGIT;Weight;Hip;Waist;Fat	5	9.95e-13	5.33e-08	4.86e-17	1.66e-14	2.28e-08	1.75e-10	0.00200054	0.000832117	0.0124643	0.0791279	0.143335	1	0	1	1	1	1	0	0	0	0	0	1.894e-10
5	32832474	rs10059884	BMI UGIT	BMI.UGIT;Weight.UGIT	2	0.0319131	0.106963	6.88e-06	0.000189408	0.154496	0.0582211	5.43e-17	1.6e-10	0.000122402	0.236629	0.513908	0	0	0	0	0	0	1	1	0	0	0	0.05115
20	4098567	rs7273787	BMI UGIT	BMI.UGIT	1	0.148431	0.0199971	0.00118014	0.0183298	0.0770619	0.0951174	5.78e-17	5.54e-07	0.0209173	0.312323	0.45488	0	0	0	0	0	0	1	0	0	0	0	0.02248
8	10665444	rs6601527	BMI	SGIT;BMI;Weight;Hip;Fat	5	1.23e-10	6.26e-17	3.91e-10	2.91e-09	0.000201367	3.18e-09	8.41e-07	0.439572	0.968265	6.52e-06	0.335249	1	1	1	1	0	1	0	0	0	0	0	3.3e-21
1	110154688	rs17024393	BMI	SGIT;BMI;Weight;Hip;Waist;Fat	6	4.27e-16	6.5e-17	5.37e-15	2.55e-12	1.72e-12	7.32e-16	0.137993	0.365457	0.346551	0.687259	0.47919	1	1	1	1	1	1	0	0	0	0	0	7.105e-39
2	24009163	rs9636434	Weight UGIT	BMI.UGIT;Weight.UGIT	2	0.464438	0.0802128	0.000191181	0.448161	0.860218	0.981593	2.5e-08	7.68e-17	0.882538	0.0666193	0.0363029	0	0	0	0	0	0	1	1	0	0	0	0.02856
19	18207397	rs55714539	Fat	SGIT;BMI;Weight;Waist;Fat	5	2.09e-13	5.2e-12	7.46e-11	1.69e-07	1.35e-14	7.91e-17	0.969898	0.0313382	0.00162957	0.00835016	0.00017357	1	1	1	0	1	1	0	0	0	0	0	4.274e-18
8	135622640	rs2277138	Weight	SGIT;Weight;Hip;BMI.UGIT;Weight.UGIT	5	5.06e-09	0.00180551	8.26e-17	3.87e-12	0.000438194	1.42e-07	1.19e-08	3.66e-11	0.000750701	0.000111993	0.196117	1	0	1	1	0	0	1	1	0	0	0	0.0002925
14	91513029	rs1285997	Hip	SGIT;BMI;Weight;Hip;Hip.UGIT	5	3.28e-10	5.32e-11	2.07e-10	1.15e-16	9.8e-05	9.28e-07	0.271819	0.850406	4.65e-08	9.01e-05	0.000468128	1	1	1	1	0	0	0	0	1	0	0	7.025e-15
6	28754520	rs9257181	Weight	SGIT;Weight;Hip;Fat;Weight.UGIT	5	5.5e-10	7.06e-05	1.23e-16	1.14e-12	0.000240788	3.4e-09	5.14e-06	4.94e-08	0.0027048	2.32e-05	0.636984	1	0	1	1	0	1	0	1	0	0	0	1.272e-07
11	10369014	rs2957694	Fat UGIT	Hip.UGIT;Fat.UGIT	2	0.643573	0.958831	0.110708	0.00109315	0.825488	0.0133303	0.319095	0.00258088	3.72e-10	0.140891	1.24e-16	0	0	0	0	0	0	0	0	1	0	1	0.8651
20	32289763	rs57668191	Weight	SGIT;Weight;Hip;BMI.UGIT;Weight.UGIT	5	3.09e-08	0.0347979	1.42e-16	6.75e-13	0.000321769	3.86e-06	2.79e-13	2.38e-13	5.03e-06	0.00206181	0.0251836	1	0	1	1	0	0	1	1	0	0	0	0.0192
5	127350549	rs3749748	Fat UGIT	Fat.UGIT	1	0.329627	0.261387	0.00497768	0.0141669	0.728846	0.0471162	0.726672	5.49e-07	0.000643551	0.00679736	1.47e-16	0	0	0	0	0	0	0	0	0	0	1	0.03349
3	171969077	rs7652177	BMI UGIT	Weight;BMI.UGIT;Weight.UGIT	3	4.46e-05	0.810882	3.19e-11	5.68e-06	0.000298203	0.000176586	1.84e-16	1.26e-12	0.0748095	0.934805	0.594369	0	0	1	0	0	0	1	1	0	0	0	0.3762
2	219358603	rs832817	BMI UGIT	BMI.UGIT	1	0.296051	4.22e-06	0.459003	0.988732	0.501684	0.612717	2.29e-16	7.66e-07	0.0338803	0.61056	0.187538	0	0	0	0	0	0	1	0	0	0	0	4.077e-08
1	218591623	rs11466399	BMI UGIT	Weight;BMI.UGIT;Weight.UGIT	3	3.28e-05	0.749675	3.2e-10	3.1e-06	0.000110619	3.12e-05	2.36e-16	3.18e-09	0.0546882	0.749247	0.66555	0	0	1	0	0	0	1	1	0	0	0	0.2681
11	68397316	rs2513286	Weight UGIT	Weight;Weight.UGIT	2	0.00167035	0.0378417	9.68e-10	0.0172521	0.28593	0.0453789	0.0329865	2.5e-16	0.233963	0.000133639	0.00307409	0	0	1	0	0	0	0	1	0	0	0	0.0004022
17	7371932	rs55749333	Weight UGIT	BMI.UGIT;Weight.UGIT	2	0.967298	0.000910679	0.00359276	0.930822	0.48692	0.318963	7.75e-14	2.59e-16	0.834574	0.131219	0.00586368	0	0	0	0	0	0	1	1	0	0	0	0.0001191
10	102626510	rs61873510	Weight	SGIT;BMI;Weight;Hip;Waist;Fat	6	2.8e-12	3.77e-08	3e-16	4.26e-11	1.86e-08	1.53e-11	0.0096133	0.00133078	0.673574	0.175571	0.999502	1	1	1	1	1	1	0	0	0	0	0	2.695e-16
1	155800679	rs72706174	Fat UGIT	Fat.UGIT	1	0.21869	0.00145372	0.115256	0.00184116	0.643514	0.0938651	1.11e-05	0.454801	1.59e-05	0.000461888	3.44e-16	0	0	0	0	0	0	0	0	0	0	1	0.003635
7	74489486	rs6955671	BMI	SGIT;BMI;Weight;Hip;Waist;Fat	6	4.19e-12	3.59e-16	9.01e-10	1.28e-10	1.3e-10	1.78e-08	0.00026454	0.0276457	0.768966	0.548209	0.00545974	1	1	1	1	1	1	0	0	0	0	0	2.537e-25
20	47817815	rs13036715	Weight UGIT	BMI.UGIT;Weight.UGIT	2	0.152384	3.74e-06	0.143869	0.523896	0.270012	0.0109691	1.8e-13	3.63e-16	0.12814	0.69765	0.00125271	0	0	0	0	0	0	1	1	0	0	0	1.292e-10
7	23513093	rs34776209	Weight UGIT	Weight;BMI.UGIT;Weight.UGIT	3	0.00787362	0.388002	2.04e-08	0.000737983	0.0973434	0.0325519	9.76e-15	4.39e-16	0.0427462	0.103833	0.195194	0	0	1	0	0	0	1	1	0	0	0	0.9244
6	81552015	rs74659633	BMI UGIT	BMI.UGIT	1	0.986011	0.000316181	0.0698392	0.221786	0.549512	0.824776	5.39e-16	2.94e-07	0.00557148	0.188554	0.562686	0	0	0	0	0	0	1	0	0	0	0	0.0008347
7	130424646	rs11762784	Hip UGIT	Hip;Hip.UGIT	2	1.03e-05	0.0016772	0.00253077	7.79e-15	0.00100751	5.57e-07	0.00786716	1.41e-05	5.4e-16	0.0954425	0.0827575	0	0	0	1	0	0	0	0	1	0	0	4.446e-05
14	74981548	rs862050	BMI UGIT	BMI.UGIT	1	0.0206428	0.156253	0.000142049	0.0141611	0.00241506	0.0035192	5.44e-16	2.26e-05	0.4167	0.0327018	0.0461163	0	0	0	0	0	0	1	0	0	0	0	0.3473
18	58417964	rs112099489	BMI	SGIT;BMI;Weight;Hip;Waist;Fat	6	6.65e-15	6.04e-16	2.46e-13	9.24e-12	1.56e-12	8.7e-14	0.100999	0.193219	0.533421	0.757747	0.977798	1	1	1	1	1	1	0	0	0	0	0	3.678e-28
2	218278555	rs1478575	Weight	Weight;Hip;Weight.UGIT	3	5.95e-08	0.000176342	6.07e-16	2.41e-08	0.00207041	1.98e-05	0.000990184	4.51e-13	0.209078	8.92e-05	0.00461889	0	0	1	1	0	0	0	1	0	0	0	0.007324
10	114768783	rs6585201	Hip	SGIT;BMI;Hip;Hip.UGIT	4	6.68e-09	4.9e-10	1.66e-06	6.25e-16	8.44e-05	2.37e-07	0.169049	0.00131817	1.9e-09	0.00369713	0.142535	1	1	0	1	0	0	0	0	1	0	0	1.088e-14
5	134363145	rs31211	Weight UGIT	BMI.UGIT;Weight.UGIT	2	0.241042	0.0878372	4.08e-05	0.131854	0.998862	0.379786	9.13e-11	7.46e-16	0.38644	0.0183561	0.400787	0	0	0	0	0	0	1	1	0	0	0	0.02126
2	71562503	rs17743415	BMI UGIT	BMI.UGIT;Weight.UGIT	2	0.0450932	0.104887	8.75e-06	0.000977047	0.129267	0.132454	8.59e-16	1.88e-11	0.00136699	0.505316	0.195295	0	0	0	0	0	0	1	1	0	0	0	0.5737
3	131758077	rs1320903	BMI	SGIT;BMI;Weight;Hip;Waist;Fat	6	6.37e-15	1.07e-15	4.55e-13	3.07e-13	4.77e-14	1.13e-11	0.130088	0.135748	0.638338	0.178254	0.063686	1	1	1	1	1	1	0	0	0	0	0	4.153e-32
8	77226919	rs10100245	BMI	SGIT;BMI;Weight;Hip;Waist;Fat	6	4.25e-15	1.15e-15	4.27e-13	2.44e-15	4.01e-11	5.17e-14	0.219946	0.068723	0.105798	0.365748	0.894135	1	1	1	1	1	1	0	0	0	0	0	8.721e-31
5	82810884	rs34580448	Fat UGIT	Fat.UGIT	1	0.27982	0.460129	0.764805	0.337418	0.0355828	9.49e-05	7.02e-05	0.000107673	0.953845	0.0141308	1.5e-15	0	0	0	0	0	0	0	0	0	0	1	0.2162
19	45392254	rs6857	Waist	SGIT;BMI;Weight;Waist;Fat	5	3.82e-12	3.7e-12	1.13e-10	3.14e-05	1.71e-15	5.34e-12	0.252472	0.308661	4.42e-06	4.27e-05	0.314932	1	1	1	0	1	1	0	0	0	0	0	5.924e-26
8	116661874	rs2737250	Hip	SGIT;BMI;Weight;Hip;Waist;Fat	6	1.86e-13	1.89e-11	5.02e-12	1.8e-15	1.53e-09	4.74e-14	0.474868	0.137467	0.008159	0.217408	0.258805	1	1	1	1	1	1	0	0	0	0	0	1.363e-20
19	4954455	rs17883331	BMI UGIT	BMI.UGIT;Weight.UGIT	2	0.709218	0.00196439	0.00472804	0.111621	0.860971	0.780002	2.56e-15	1.85e-11	0.00715438	0.229035	0.708109	0	0	0	0	0	0	1	1	0	0	0	0.005947
3	49414791	rs7623659	BMI	SGIT;BMI;Weight;Fat	4	3.5e-10	2.88e-15	1.37e-08	3.94e-07	6.58e-05	5.25e-12	2.02e-05	0.0582429	0.106884	0.000351357	0.0253501	1	1	1	0	0	1	0	0	0	0	0	1.513e-17
6	168814392	rs2763263	BMI UGIT	BMI.UGIT	1	0.198047	0.0234917	0.00266468	0.0327081	0.0970556	0.154516	3.21e-15	1.64e-06	0.0321114	0.275861	0.615916	0	0	0	0	0	0	1	0	0	0	0	0.004393
6	98429337	rs9320823	Fat	SGIT;BMI;Weight;Waist;Fat	5	2.3e-10	4.23e-13	3.26e-08	0.00035084	4.25e-08	3.33e-15	0.00419874	0.0254198	8.91e-07	0.753965	4.68e-07	1	1	1	0	1	1	0	0	0	0	0	2.073e-21
14	25927832	rs12879423	Weight	SGIT;BMI;Weight;Hip;Waist;Fat	6	1.63e-13	1.8e-14	3.72e-15	1.75e-11	4.03e-09	2.38e-10	0.134193	0.195188	0.962546	0.130436	0.0326303	1	1	1	1	1	1	0	0	0	0	0	2.4e-25
3	135932494	rs35320690	BMI UGIT	BMI;BMI.UGIT;Weight.UGIT	3	0.00153047	8.89e-11	0.226192	0.00196723	0.0137815	0.0383987	3.93e-15	3.39e-08	0.654382	0.433807	0.00650392	0	1	0	0	0	0	1	1	0	0	0	6.323e-14
17	43216281	rs4986172	Weight UGIT	Weight.UGIT	1	0.114978	0.561219	1.36e-05	0.374403	0.223462	0.586968	3.69e-06	4.24e-15	0.236441	0.723559	0.00840864	0	0	0	0	0	0	0	1	0	0	0	0.5648
3	51463177	rs146381464	BMI UGIT	BMI.UGIT;Weight.UGIT	2	0.275798	0.0164338	0.000735696	0.0727544	0.536941	0.159909	4.34e-15	3.31e-10	0.0886932	0.396415	0.381384	0	0	0	0	0	0	1	1	0	0	0	0.01224
6	27308683	rs10456355	Weight	SGIT;Weight;Hip;Fat	4	8.88e-11	0.000101967	4.52e-15	5.41e-14	3.39e-05	3.41e-13	7.09e-08	0.000705168	0.000916631	0.000158834	0.0110235	1	0	1	1	0	1	0	0	0	0	0	0.0002703
13	58627256	rs2121058	BMI	SGIT;BMI;Weight;Hip;Waist;Fat	6	2.15e-12	4.91e-15	4.99e-11	1.28e-10	3.58e-11	1.68e-08	0.00615955	0.233592	0.904379	0.393295	0.00289646	1	1	1	1	1	1	0	0	0	0	0	2.827e-22
6	33312455	rs9277992	SGIT	SGIT;BMI;Weight;Hip;Waist;Fat	6	5.02e-15	7.29e-14	5.41e-14	1.67e-12	2.4e-14	4e-13	0.807341	0.438704	0.914834	0.137447	0.529267	1	1	1	1	1	1	0	0	0	0	0	7.448e-17
6	152170247	rs3853252	Weight	SGIT;Weight;Hip;BMI.UGIT;Weight.UGIT	5	1.47e-08	0.0206549	5.5e-15	2.08e-10	4.98e-06	7.75e-08	2.52e-12	4.6e-09	0.0107407	0.254943	0.735517	1	0	1	1	0	0	1	1	0	0	0	0.01315
8	24041988	rs62501195	BMI UGIT	BMI.UGIT	1	0.243867	0.0169767	0.00275842	0.116583	0.0443336	0.297164	5.55e-15	1.83e-07	0.229784	0.0311736	0.897179	0	0	0	0	0	0	1	0	0	0	0	0.0007899
2	227099180	rs2943645	Fat UGIT	Fat.UGIT	1	0.0705121	0.520821	0.397379	0.0328337	0.31762	3.55e-06	0.00880872	0.00295247	0.372363	0.134156	5.56e-15	0	0	0	0	0	0	0	0	0	0	1	0.0003236
8	72469742	rs4738141	Waist UGIT	Waist.UGIT	1	0.284122	0.0653958	0.186264	0.0153925	0.0132742	0.0308033	0.161653	0.935414	0.00519458	5.93e-15	0.0105311	0	0	0	0	0	0	0	0	0	1	0	0.005029
9	16723742	rs10962552	BMI	SGIT;BMI;Waist;Fat	4	2e-09	6.11e-15	1e-06	3.63e-06	4.29e-08	4.25e-08	1.12e-06	0.00250144	0.0692846	0.717433	0.49228	1	1	0	0	1	1	0	0	0	0	0	2.091e-18
12	991306	rs55726687	Weight	SGIT;BMI;Weight;Hip;Waist;Fat	6	2.12e-14	2.4e-14	6.29e-15	1.07e-11	9.11e-11	7.4e-13	0.385423	0.695227	0.681171	0.47451	0.623597	1	1	1	1	1	1	0	0	0	0	0	2.578e-25
4	89730074	rs2167750	Waist UGIT	Hip;Hip.UGIT;Waist.UGIT	3	0.000758279	0.00944372	0.00445683	4.1e-11	0.720037	1.04e-07	0.0491232	0.0210706	2.52e-13	6.66e-15	5.27e-07	0	0	0	1	0	0	0	0	1	1	0	0.001197
2	112253851	rs1345203	Hip UGIT	Hip;Hip.UGIT	2	0.00543154	0.00998242	0.000676775	7e-10	0.771728	0.261442	0.613771	0.218742	6.91e-15	4.55e-07	1.75e-06	0	0	0	1	0	0	0	0	1	0	0	0.003552
2	172417398	rs150985439	Hip	Weight;Hip;Hip.UGIT;Fat.UGIT	4	8.9e-08	0.000151804	1.84e-13	6.98e-15	0.00161318	0.00298994	0.00173694	1.17e-07	3.37e-10	0.000223588	2.16e-10	0	0	1	1	0	0	0	0	1	0	1	1.253e-07
11	65639374	rs2234458	BMI	SGIT;BMI;BMI.UGIT	3	2.36e-08	7.4e-15	1.54e-06	2.63e-06	2.05e-05	2.51e-06	2.08e-08	0.0261561	0.362702	0.120484	0.0643229	1	1	0	0	0	0	1	0	0	0	0	2.928e-20
1	49732337	rs11205617	Fat	SGIT;BMI;Weight;Hip;Waist;Fat	6	1.16e-14	8.13e-14	9.32e-15	1.52e-08	1.09e-13	7.47e-15	0.628268	0.826039	0.00280514	0.192561	0.245703	1	1	1	1	1	1	0	0	0	0	0	9.914e-21
13	79580919	rs1441264	BMI	SGIT;BMI;Weight;Hip;Waist;Fat	6	4.42e-13	7.58e-15	4.51e-11	2.91e-10	6.83e-12	2.48e-11	0.0321796	0.0766716	0.537219	0.343402	0.486201	1	1	1	1	1	1	0	0	0	0	0	7.603e-25
6	139831981	rs635769	Waist UGIT	Waist.UGIT	1	0.0994397	0.123219	0.0984213	5.3e-05	0.0553452	0.00202491	0.555259	0.476814	2.28e-07	7.61e-15	0.00046512	0	0	0	0	0	0	0	0	0	1	0	0.08419
3	12392272	rs7649970	Fat	Fat;Fat.UGIT	2	1.35e-07	0.000321672	2.04e-06	6.62e-05	4.35e-07	8.51e-15	0.00154801	0.132322	0.0628797	0.450912	7.43e-14	0	0	0	0	0	1	0	0	0	0	1	8.072e-11
19	18834514	rs10404726	BMI	SGIT;BMI;Weight;Hip;Waist;Fat	6	1.85e-13	8.6e-15	1.56e-12	1.01e-10	2.37e-10	2.1e-12	0.0748372	0.399966	0.573197	0.634809	0.904587	1	1	1	1	1	1	0	0	0	0	0	1.715e-24
17	21280185	rs9902386	Weight UGIT	BMI;BMI.UGIT;Weight.UGIT	3	0.000703367	1.36e-10	0.607163	0.180038	4.25e-06	0.000463376	6.02e-14	9.73e-15	0.00022575	0.000283153	0.315674	0	1	0	0	0	0	1	1	0	0	0	1.891e-15
16	4946794	rs12596053	Weight	SGIT;Weight;Hip;Waist;Fat	5	2.37e-12	3.37e-07	1.02e-14	9.69e-12	1.15e-11	6e-11	0.00059613	0.039367	0.335401	0.23085	0.626643	1	0	1	1	1	1	0	0	0	0	0	3.422e-11
5	108123171	rs2081127	BMI UGIT	BMI.UGIT	1	0.389469	2.96e-05	0.657297	0.865777	0.289428	0.492852	1.03e-14	0.000519478	0.0452374	0.446286	5.67e-05	0	0	0	0	0	0	1	0	0	0	0	6.594e-05
8	11422936	rs12549150	BMI	SGIT;BMI	2	2.79e-08	1.12e-14	1.2e-07	2.66e-07	0.00107588	4.49e-06	5.7e-08	0.351178	0.967349	0.000187432	0.0239825	1	1	0	0	0	0	0	0	0	0	0	1.384e-19
2	33360848	rs4670893	BMI UGIT	Weight;BMI.UGIT	2	9.69e-05	0.773202	1.28e-08	1.67e-06	0.000113661	0.000272524	1.2e-14	6.77e-07	0.00621306	0.421642	0.739391	0	0	1	0	0	0	1	0	0	0	0	0.3303
7	44784697	rs799449	BMI	SGIT;BMI;Weight;Fat	4	2.58e-10	1.24e-14	1.33e-09	4.82e-06	8.9e-07	4.76e-10	9.78e-05	0.454774	0.00717719	0.122617	0.670468	1	1	1	0	0	1	0	0	0	0	0	4.853e-14
17	78757626	rs11150745	SGIT	SGIT;BMI;Weight;Hip;Waist;Fat	6	1.4e-14	1.99e-14	1.5e-14	2.92e-12	1.45e-11	9.36e-13	0.409853	0.963299	0.927819	0.827791	0.482564	1	1	1	1	1	1	0	0	0	0	0	2.032e-23
5	54964583	rs3846502	Weight UGIT	BMI.UGIT;Weight.UGIT	2	0.493389	0.00060842	0.0475537	0.0240089	0.992685	0.543357	9.59e-10	1.42e-14	0.000445292	0.140026	0.734596	0	0	0	0	0	0	1	1	0	0	0	0.0005455
10	104349531	rs12411442	BMI UGIT	BMI.UGIT;Weight.UGIT	2	0.459888	0.00611716	0.00454688	0.422702	0.126117	0.543192	1.5e-14	2.04e-09	0.715367	0.0513017	0.856346	0	0	0	0	0	0	1	1	0	0	0	0.0006426
3	11469126	rs9867963	Hip UGIT	Hip.UGIT	1	0.998418	0.129565	0.855124	0.000409164	0.548059	0.752464	0.000230827	0.393	1.52e-14	0.127007	0.229004	0	0	0	0	0	0	0	0	1	0	0	0.0005242
14	103246470	rs3803286	BMI	SGIT;BMI;Weight;Hip;Waist;Fat	6	2.95e-14	1.54e-14	1.83e-13	9.84e-11	3.46e-12	3.24e-13	0.249787	0.527078	0.31777	0.653384	0.988771	1	1	1	1	1	1	0	0	0	0	0	2.745e-23
2	232328681	rs10202701	Weight UGIT	Weight.UGIT	1	0.492687	0.00262308	0.0421056	0.244041	0.414632	0.225793	1.21e-07	1.63e-14	0.239136	0.681985	0.135205	0	0	0	0	0	0	0	1	0	0	0	8.768e-06
8	8380471	rs7827182	BMI	BMI;BMI.UGIT;Waist.UGIT	3	4.2e-07	1.7e-14	1.03e-06	2.71e-06	0.0463394	1.06e-05	3.59e-10	0.416027	0.955007	1.89e-08	0.11834	0	1	0	0	0	0	1	0	0	1	0	9.403e-21
17	34919623	rs34966008	BMI	SGIT;BMI;Weight;Waist;Fat	5	2.15e-12	1.76e-14	1.7e-09	2.07e-07	1.57e-13	7.1e-12	0.0132757	0.0096063	0.0105637	0.00977891	0.597073	1	1	1	0	1	1	0	0	0	0	0	1.194e-18
1	227361528	rs4308948	BMI UGIT	BMI.UGIT	1	0.152067	0.0427359	0.00553474	0.0994588	0.0915241	0.0087031	1.78e-14	0.000196555	0.461088	0.389641	0.000589902	0	0	0	0	0	0	1	0	0	0	0	0.01865
8	126500031	rs28601761	Weight	SGIT;Weight;Hip;Fat;Waist.UGIT	5	5.54e-10	9.92e-07	1.84e-14	1.56e-13	0.00357472	2.51e-10	0.00962241	0.000347737	0.000456917	2.55e-09	0.581119	1	0	1	1	0	1	0	0	0	1	0	3.042e-09
18	2846812	rs11664106	Waist UGIT	Hip;Hip.UGIT;Waist.UGIT	3	0.0119492	0.00486944	0.0387211	2.12e-08	0.278565	0.00084846	0.67678	0.0448866	5.74e-12	1.88e-14	0.0632978	0	0	0	1	0	0	0	0	1	1	0	0.001124
14	92430184	rs10151561	BMI UGIT	BMI.UGIT;Weight.UGIT	2	0.395174	0.00957754	0.00521271	0.279498	0.214028	0.24923	1.99e-14	4.45e-08	0.482983	0.289724	0.340282	0	0	0	0	0	0	1	1	0	0	0	7.378e-05
1	62579891	rs12140153	Fat	SGIT;BMI;Weight;Hip;Waist;Fat	6	3.14e-13	6.89e-13	3.25e-13	2.37e-08	1.14e-10	2.2e-14	0.502168	0.98972	0.0182088	0.950376	0.0686654	1	1	1	1	1	1	0	0	0	0	0	1.443e-25
1	176811873	rs1044299	Weight UGIT	Weight.UGIT	1	0.0374865	0.999345	8.25e-07	0.000319478	0.823889	0.355234	2.44e-06	2.21e-14	0.000367528	2.52e-06	0.000890759	0	0	0	0	0	0	0	1	0	0	0	0.06308
13	54104968	rs4477562	Weight	SGIT;BMI;Weight;Hip;Fat	5	6.58e-13	1.08e-11	2.42e-14	5.41e-13	8.28e-08	7.4e-12	0.870698	0.306071	0.180843	0.0179691	0.743008	1	1	1	1	0	1	0	0	0	0	0	1.852e-33
2	230627955	rs35882248	Fat	SGIT;BMI;Weight;Hip;Waist;Fat	6	8.48e-13	2.85e-12	3.82e-10	7.24e-10	3.47e-12	2.61e-14	0.595155	0.0140102	0.439642	0.190704	0.0324761	1	1	1	1	1	1	0	0	0	0	0	8.428e-16
17	46967124	rs12948439	BMI UGIT	BMI.UGIT;Weight.UGIT	2	0.945768	0.00115862	0.00997334	0.23581	0.558201	0.998489	2.71e-14	6.46e-12	0.0164982	0.131698	0.734224	0	0	0	0	0	0	1	1	0	0	0	3.677e-05
1	50249699	rs2103909	Weight	SGIT;BMI;Weight;Waist;Fat	5	3.07e-14	8.48e-14	2.73e-14	5.83e-08	1.72e-13	3.17e-14	0.451001	0.83765	0.00116473	0.15365	0.318192	1	1	1	0	1	1	0	0	0	0	0	3.071e-20
6	80923227	rs76010139	BMI UGIT	BMI.UGIT;Weight.UGIT	2	0.141783	0.0467322	0.000465355	0.0140707	0.0458602	0.482356	2.86e-14	1.01e-08	0.0114385	0.132304	0.0525225	0	0	0	0	0	0	1	1	0	0	0	0.02799
10	80918517	rs779933	BMI UGIT	BMI.UGIT	1	0.0012527	0.688744	1.1e-06	0.0456018	5.36e-06	0.000199281	2.9e-14	1.12e-06	0.0534691	0.000152562	0.0481335	0	0	0	0	0	0	1	0	0	0	0	0.6718
2	27730940	rs1260326	Weight	Weight;Weight.UGIT	2	2.68e-07	0.000117363	2.91e-14	1.57e-06	0.000125714	0.00112562	0.0205653	6.77e-12	0.818403	0.10493	2.53e-06	0	0	1	0	0	0	0	1	0	0	0	1.16e-10
3	50632474	rs146753195	BMI UGIT	BMI.UGIT;Weight.UGIT	2	0.222964	0.0296546	0.000402728	0.0691879	0.453837	0.154649	2.92e-14	1.63e-10	0.133447	0.422858	0.551705	0	0	0	0	0	0	1	1	0	0	0	0.02247
6	100626148	rs761711	Hip UGIT	Hip;Hip.UGIT	2	8.23e-05	0.0168055	2.07e-05	8.57e-13	0.104315	9.8e-05	0.000608653	0.727821	2.98e-14	9.93e-06	0.844773	0	0	0	1	0	0	0	0	1	0	0	6.724e-05
11	30408061	rs640494	Hip	SGIT;BMI;Weight;Hip;Waist;Fat	6	1.34e-11	4.55e-08	5.18e-13	3.29e-14	7.74e-10	2.12e-08	0.0313796	0.22676	0.00169922	0.813543	0.0110792	1	1	1	1	1	1	0	0	0	0	0	1.173e-11
7	76639839	rs6951489	BMI	SGIT;BMI;Weight;Hip;Waist;Fat	6	3.02e-12	3.7e-14	2.8e-12	8.16e-10	1.26e-09	3.31e-09	0.0271036	0.96137	0.63523	0.782546	0.0315288	1	1	1	1	1	1	0	0	0	0	0	6.666e-22
8	76725867	rs2977345	BMI	SGIT;BMI;Weight;Hip;Waist;Fat	6	1.17e-12	4.26e-14	4.56e-10	5.24e-13	4.62e-09	1.81e-12	0.078946	0.00905898	0.121408	0.269878	0.625536	1	1	1	1	1	1	0	0	0	0	0	5.416e-31
5	95728898	rs6235	Weight	SGIT;Weight;Hip;Fat	4	6.64e-10	9.38e-07	4.87e-14	3.96e-09	1.1e-06	3.62e-08	0.0287551	0.000199168	0.611729	0.16056	0.210902	1	0	1	1	0	1	0	0	0	0	0	4.402e-20
10	12945180	rs35741360	BMI UGIT	BMI.UGIT;Weight.UGIT	2	0.452778	4.64e-05	0.219934	0.470499	0.978864	0.678908	4.97e-14	1.81e-08	0.979421	0.121381	0.353117	0	0	0	0	0	0	1	1	0	0	0	2.966e-06
1	33784929	rs4652839	Weight	SGIT;Weight;Hip	3	1.15e-09	7.34e-07	5.03e-14	1.34e-09	6.05e-07	2.25e-06	0.0624409	6.56e-05	0.266107	0.338035	0.00164351	1	0	1	1	0	0	0	0	0	0	0	2.436e-10
9	96430747	rs2398861	BMI	SGIT;BMI;Waist	3	3.06e-08	5.34e-14	1.35e-05	0.00111437	9.1e-09	4.52e-07	8.81e-08	0.0020713	0.000126551	0.0531833	0.609694	1	1	0	0	1	0	0	0	0	0	0	4.464e-15
22	29449477	rs2294239	Waist UGIT	Hip.UGIT;Waist.UGIT	2	0.714182	0.860098	0.56246	0.00253164	0.00321992	0.137882	0.359323	0.918568	3.39e-08	5.51e-14	0.0129458	0	0	0	0	0	0	0	0	1	1	0	0.2946
6	160769811	rs668871	Waist UGIT	Weight;Hip;Waist.UGIT	3	1.01e-06	0.00211747	9.82e-12	3.2e-11	0.287132	6.6e-08	6.4e-05	2.18e-06	9.82e-06	5.65e-14	0.174776	0	0	1	1	0	0	0	0	0	1	0	4.174e-06
16	24798079	rs12923476	Fat	SGIT;BMI;Weight;Waist;Fat	5	1.62e-11	2.12e-08	3.78e-13	2.99e-05	1.71e-11	6.59e-14	0.109676	0.0971549	1.85e-05	0.0878407	0.00233386	1	1	1	0	1	1	0	0	0	0	0	8.24e-12
11	111642119	rs3829258	Waist UGIT	Waist.UGIT	1	0.485676	0.829689	0.679141	0.331198	9.14e-05	0.944146	0.127479	0.838422	0.00148762	6.93e-14	0.135307	0	0	0	0	0	0	0	0	0	1	0	0.6322
16	783864	rs12051048	BMI UGIT	Weight;BMI.UGIT;Weight.UGIT	3	0.000153971	0.74538	4.86e-09	8.03e-08	0.00222393	0.00171507	7.09e-14	1.91e-08	3.02e-05	0.430956	0.120678	0	0	1	0	0	0	1	1	0	0	0	0.5688
1	9349611	rs9442571	BMI UGIT	BMI.UGIT	1	0.253318	0.0327589	0.0211487	0.0106814	0.680592	0.0118194	7.98e-14	0.00281624	0.00140936	0.13618	0.00022207	0	0	0	0	0	0	1	0	0	0	0	0.004195
2	219929394	rs138809270	BMI UGIT	BMI.UGIT	1	0.0114969	0.368656	2.56e-05	0.00566203	0.014063	0.00139307	7.99e-14	3.12e-06	0.318244	0.68433	0.0365101	0	0	0	0	0	0	1	0	0	0	0	0.02699
11	62312786	rs2509967	Waist UGIT	Waist.UGIT	1	0.286502	0.536035	0.167132	0.00175519	0.0211646	0.00716541	0.161701	0.840199	1.39e-05	8.09e-14	6.71e-05	0	0	0	0	0	0	0	0	0	1	0	0.03302
17	44191483	rs11653367	Waist	SGIT;Waist;Waist.UGIT	3	4.68e-08	5.49e-07	2.38e-07	0.000776658	9.25e-14	7.6e-06	0.988661	0.732846	0.0010487	3.43e-09	0.0958128	1	0	0	0	1	0	0	0	0	1	0	8.31e-09
11	64004723	rs56271783	Waist UGIT	Hip.UGIT;Waist.UGIT	2	0.0759709	0.02449	0.113445	3.37e-07	0.0986431	0.0635454	0.455267	0.210881	2.83e-13	1.01e-13	0.799653	0	0	0	0	0	0	0	0	1	1	0	0.01706
8	8886183	rs13272451	BMI	SGIT;BMI;Weight	3	4.97e-08	1.11e-13	2e-08	8.23e-07	0.00708062	2.18e-06	8.52e-07	0.856902	0.776087	1.39e-06	0.102427	1	1	1	0	0	0	0	0	0	0	0	6.167e-21
5	36786459	rs6899155	Weight UGIT	Weight.UGIT	1	0.0387655	0.741659	1.62e-06	0.0125474	0.956363	0.194587	0.000113126	1.3e-13	0.233262	6.03e-05	0.0316845	0	0	0	0	0	0	0	1	0	0	0	0.05159
6	126089285	rs13209968	Weight	SGIT;Weight;Hip;Waist	4	5.57e-10	1.03e-06	1.3e-13	5.6e-09	2.37e-08	2.58e-07	0.0278419	0.000689279	0.685225	0.880397	0.0271974	1	0	1	1	1	0	0	0	0	0	0	1.279e-10
1	96924097	rs11165643	SGIT	SGIT;BMI;Weight;Hip;Waist;Fat	6	1.31e-13	1.96e-12	5.32e-13	6.04e-13	4.56e-10	1.55e-13	0.989144	0.517509	0.355492	0.398421	0.509203	1	1	1	1	1	1	0	0	0	0	0	4.493e-30
22	38580917	rs13056506	Fat	Weight;Fat;Fat.UGIT	3	5.3e-07	0.000894591	3.23e-08	2.45e-06	0.00504097	1.36e-13	0.000477191	0.285909	0.964384	0.000132415	7.51e-12	0	0	1	0	0	1	0	0	0	0	1	2.678e-05
20	61440005	rs35628589	BMI UGIT	BMI.UGIT;Fat.UGIT	2	0.330076	0.0198281	0.0537861	0.373005	0.218862	0.00334574	1.53e-13	0.00877934	0.971624	0.458385	3.61e-08	0	0	0	0	0	0	1	0	0	0	1	0.003504
19	7182171	rs4325676	Hip UGIT	BMI.UGIT;Hip.UGIT	2	0.0945956	0.268892	0.00417431	7.58e-07	0.73229	0.180317	1.74e-10	0.00337322	1.57e-13	0.00597905	0.25782	0	0	0	0	0	0	1	0	1	0	0	0.8089
11	14322359	rs74749286	Hip	Weight;Hip;Hip.UGIT	3	1.98e-07	0.00028414	1.38e-08	1.62e-13	0.000299898	2.76e-06	0.00150662	0.322422	1.44e-08	0.0158431	0.242733	0	0	1	1	0	0	0	0	1	0	0	0.0002907
16	19933600	rs12444979	BMI	SGIT;BMI;Weight	3	6.19e-09	1.64e-13	2.44e-09	6.25e-06	1.27e-05	2.37e-06	2.33e-05	0.676807	0.0782883	0.0816054	0.0164385	1	1	1	0	0	0	0	0	0	0	0	8.831e-50
3	136522221	rs9809988	BMI UGIT	BMI;BMI.UGIT	2	0.00102876	1.99e-10	0.171226	0.00131027	0.00668627	0.0269981	1.97e-13	7.48e-08	0.622083	0.650395	0.0088627	0	1	0	0	0	0	1	0	0	0	0	4.137e-15
4	137083193	rs1296328	BMI	SGIT;BMI;Weight;Hip;Waist;Fat	6	4.36e-12	2.09e-13	7e-11	2.31e-09	1.12e-09	1.93e-11	0.0739537	0.253983	0.445897	0.87665	0.858167	1	1	1	1	1	1	0	0	0	0	0	3.486e-22
8	9796321	rs615632	BMI	BMI;BMI.UGIT	2	5.12e-07	2.13e-13	2.72e-06	1.46e-05	0.0125488	3.57e-06	1.46e-08	0.241541	0.471806	1.04e-05	0.458914	0	1	0	0	0	0	1	0	0	0	0	5.788e-24
10	70287303	rs3740591	Weight UGIT	Weight.UGIT	1	0.266808	0.614099	0.000142684	0.169685	0.474608	0.638597	0.000233903	2.22e-13	0.516754	0.00013498	0.0614763	0	0	0	0	0	0	0	1	0	0	0	0.5338
7	121955981	rs10237306	Weight	SGIT;Weight;Hip;Waist;Fat	5	9.46e-11	4.87e-07	2.32e-13	1.71e-09	9.31e-09	5.92e-10	0.0127435	0.0180657	0.803271	0.952163	0.930945	1	0	1	1	1	1	0	0	0	0	0	2.856e-09
15	70041693	rs7177657	BMI UGIT	BMI.UGIT	1	0.530419	0.00948345	0.010808	0.315881	0.988534	0.0789182	2.37e-13	1.77e-07	0.398602	0.17759	0.00226802	0	0	0	0	0	0	1	0	0	0	0	0.0002269
19	4050424	rs72976986	BMI	SGIT;BMI;Waist;Fat;Weight.UGIT	5	8.8e-09	2.39e-13	0.000434645	9.71e-07	3.64e-09	1.23e-09	1.57e-05	6.13e-10	0.474308	0.0819186	0.103747	1	1	0	0	1	1	0	1	0	0	0	4.625e-19
12	89771903	rs704061	Fat	SGIT;BMI;Weight;Hip;Waist;Fat	6	2.09e-12	6.27e-10	8.99e-12	2.14e-08	7.07e-13	2.62e-13	0.344831	0.655831	0.0869724	0.0372957	0.0872146	1	1	1	1	1	1	0	0	0	0	0	8.342e-17
7	2079744	rs2056477	BMI	SGIT;BMI;Weight;Hip;Fat	5	1.86e-10	2.93e-13	4.89e-08	1.75e-09	5.89e-08	1.07e-09	0.00483268	0.00824381	0.670151	0.563087	0.913534	1	1	1	1	0	1	0	0	0	0	0	1.94e-12
7	103449555	rs39330	BMI	SGIT;BMI;Weight;Hip;Waist;Fat	6	7.71e-11	3.08e-13	7.77e-09	3.5e-09	2.86e-09	4e-09	0.00975428	0.0417579	0.968801	0.734226	0.327752	1	1	1	1	1	1	0	0	0	0	0	1.715e-17
2	181567556	rs1609303	Waist	SGIT;BMI;Weight;Hip;Waist;Fat	6	1.51e-12	2.42e-11	1.52e-11	1.53e-09	3.33e-13	4.01e-11	0.931217	0.440716	0.421617	0.0260036	0.711928	1	1	1	1	1	1	0	0	0	0	0	1.248e-15
8	30854033	rs2725371	Waist	SGIT;BMI;Weight;Waist;Fat	5	8.76e-11	8.48e-11	3.86e-09	7.23e-06	3.43e-13	2.87e-10	0.306191	0.165041	0.00276514	0.000593897	0.617411	1	1	1	0	1	1	0	0	0	0	0	7.583e-14
17	46270606	rs113866544	SGIT	SGIT;BMI;Weight;Hip;Waist;Fat	6	3.47e-13	2.85e-11	1.36e-12	1.55e-10	2.66e-12	6.44e-13	0.638772	0.637373	0.632317	0.245387	0.523701	1	1	1	1	1	1	0	0	0	0	0	2.058e-21
12	103724090	rs7138383	BMI	SGIT;BMI;Weight;Hip;Waist;Fat	6	1.33e-11	3.52e-13	6.29e-11	2.74e-10	5.65e-09	3.08e-09	0.0507269	0.503655	0.757517	0.665738	0.110534	1	1	1	1	1	1	0	0	0	0	0	1.468e-23
3	48695834	rs73078357	BMI	BMI;BMI.UGIT	2	9.86e-07	3.56e-13	0.000136966	7.75e-05	0.00407853	1.55e-07	5.92e-09	0.0012498	0.199004	0.000890883	0.177515	0	1	0	0	0	0	1	0	0	0	0	2.784e-11
14	29681138	rs9788550	SGIT	SGIT;BMI;Weight;Hip;Waist;Fat	6	3.69e-13	7.4e-12	2.14e-12	3.83e-12	9.88e-11	1.09e-12	0.926164	0.46431	0.497449	0.976824	0.723831	1	1	1	1	1	1	0	0	0	0	0	9.737e-22
7	20376913	rs17455533	BMI UGIT	BMI.UGIT	1	0.0590619	0.145945	0.00146768	0.081668	0.00730009	0.0091049	4.11e-13	0.000206343	0.915872	0.0267415	0.0217195	0	0	0	0	0	0	1	0	0	0	0	0.007886
7	26397239	rs1534696	Hip UGIT	Hip.UGIT;Waist.UGIT	2	0.0948589	0.203271	0.0699735	0.0559681	1.72e-05	0.100598	0.832719	0.301839	4.26e-13	8.81e-11	0.475727	0	0	0	0	0	0	0	0	1	1	0	0.05566
8	145008931	rs6994460	Weight UGIT	Weight.UGIT	1	0.368283	0.150461	0.00052363	0.640049	0.653836	0.214024	2.74e-07	4.32e-13	0.00417266	0.463667	0.275637	0	0	0	0	0	0	0	1	0	0	0	0.6892
1	39562627	rs112566467	Weight	SGIT;BMI;Weight;Hip;Waist;Fat	6	5.41e-12	2.6e-10	4.47e-13	4.5e-11	6.76e-11	1.16e-08	0.681417	0.306381	0.472915	0.379223	0.0131037	1	1	1	1	1	1	0	0	0	0	0	5.859e-15
2	13073967	rs711869	Hip UGIT	Hip.UGIT	1	0.846632	0.656359	0.816006	0.0014055	0.0555826	0.425628	0.343969	0.564343	4.95e-13	4.75e-05	0.0320109	0	0	0	0	0	0	0	0	1	0	0	0.1118
3	9975386	rs2270894	BMI UGIT	Weight;Hip;BMI.UGIT;Weight.UGIT;Hip.UGIT	5	0.000224553	0.682019	7.46e-09	1.39e-09	0.0336447	0.00218927	5.06e-13	3.55e-08	7.06e-09	0.00623834	0.0959457	0	0	1	1	0	0	1	1	1	0	0	0.02023
21	46488959	rs76040172	BMI	SGIT;BMI;Weight;Hip;Waist;Fat	6	9.48e-13	5.16e-13	5.86e-11	1.23e-09	1.38e-11	1.03e-12	0.270563	0.108325	0.354755	0.359142	0.410474	1	1	1	1	1	1	0	0	0	0	0	6.039e-16
17	71124903	rs6501601	Hip	SGIT;Weight;Hip	3	2.34e-09	5.75e-07	8.29e-12	5.18e-13	8.33e-05	1.59e-07	0.0882512	0.0355571	0.000169582	0.00146139	0.0968747	1	0	1	1	0	0	0	0	0	0	0	2.198e-06
14	33292743	rs2239647	BMI	SGIT;BMI;Weight;Hip;Waist;Fat	6	3.25e-12	5.25e-13	6.26e-10	2.46e-10	6.12e-10	7.99e-13	0.164969	0.0250148	0.937353	0.957446	0.198886	1	1	1	1	1	1	0	0	0	0	0	4.229e-22
10	72432047	rs68049170	Fat UGIT	Fat.UGIT	1	0.0101047	0.474908	0.12996	0.00461383	0.00569384	3.36e-07	7.16e-05	0.00200576	0.31307	0.345495	5.37e-13	0	0	0	0	0	0	0	0	0	0	1	0.6531
3	84113491	rs114593013	BMI	SGIT;BMI;Weight;Waist;Fat	5	9.46e-11	5.93e-13	1.89e-09	7.53e-08	2.02e-08	3.33e-10	0.0149475	0.188936	0.239366	0.745078	0.846593	1	1	1	0	1	1	0	0	0	0	0	1.167e-15
2	37995727	rs12615742	BMI UGIT	BMI.UGIT;Weight.UGIT	2	0.591322	0.00019434	0.145536	0.267396	0.925301	0.821905	6.02e-13	1.35e-08	0.1844	0.19708	0.0320477	0	0	0	0	0	0	1	1	0	0	0	6.501e-07
1	1590521	rs79113395	BMI	SGIT;BMI;Waist;Fat	4	7.34e-10	6.06e-13	7.81e-08	1.25e-06	1.19e-08	3.59e-09	0.00158497	0.0326281	0.0955956	0.597639	0.961236	1	1	0	0	1	1	0	0	0	0	0	2.033e-20
2	205375909	rs4482463	Weight	SGIT;BMI;Weight;Hip;Waist;Fat	6	7.54e-13	1.75e-12	6.19e-13	6.93e-10	1.6e-11	8.81e-11	0.501235	0.880657	0.441865	0.408281	0.306679	1	1	1	1	1	1	0	0	0	0	0	4.848e-23
1	89144053	rs10922478	BMI UGIT	BMI.UGIT	1	0.780777	0.00307193	0.049972	0.574991	0.201998	0.840608	6.28e-13	1.36e-06	0.441123	0.0220925	0.937858	0	0	0	0	0	0	1	0	0	0	0	6.344e-05
12	56508409	rs4759228	Weight	SGIT;BMI;Weight;Waist	4	3.52e-11	1.28e-12	6.58e-13	4.75e-07	1.75e-09	1.12e-07	0.0476015	0.0861664	0.0314742	0.716722	0.00521687	1	1	1	0	1	0	0	0	0	0	0	4.568e-15
7	77422583	rs6973656	Hip	SGIT;Weight;Hip;Fat;Waist.UGIT	5	4.62e-08	1.28e-06	2.5e-09	6.72e-13	0.0241503	4.39e-09	0.24413	0.40837	5.74e-06	2e-09	0.229826	1	0	1	1	0	1	0	0	0	1	0	6.31e-09
12	123901143	rs28410896	Weight UGIT	BMI.UGIT;Weight.UGIT	2	0.0657407	0.333565	5.28e-06	2.98e-05	0.710477	0.311478	1.2e-10	6.74e-13	1.18e-07	3.92e-06	0.0122297	0	0	0	0	0	0	1	1	0	0	0	0.1105
5	42687629	rs55681913	Weight UGIT	Weight;Weight.UGIT	2	4.06e-05	0.0174306	1.81e-11	2.31e-05	0.0206779	0.00362615	0.000420801	7.43e-13	0.328064	0.00273504	0.00246943	0	0	1	0	0	0	0	1	0	0	0	0.01178
12	11870768	rs2724616	Weight UGIT	Weight.UGIT	1	0.116452	0.442502	3.52e-05	0.0717735	0.327538	0.600151	3.13e-07	7.76e-13	0.422577	0.354914	0.00560799	0	0	0	0	0	0	0	1	0	0	0	0.6505
9	139137204	rs67827752	BMI UGIT	BMI.UGIT	1	0.610488	0.00781045	0.051657	0.10102	0.497333	0.414771	8.18e-13	7.9e-05	0.00992448	0.66867	0.406891	0	0	0	0	0	0	1	0	0	0	0	1.141e-05
11	67551549	rs35356607	BMI UGIT	BMI.UGIT	1	7.96e-05	0.549407	2.36e-07	3.46e-06	0.000105082	1.13e-05	9.72e-13	0.000800987	0.0220669	0.460448	0.108214	0	0	0	0	0	0	1	0	0	0	0	0.7119
5	130833946	rs31251	Weight	Weight	1	7.68e-08	0.000332045	1.28e-12	0.000144255	2.75e-07	7.36e-07	0.00105717	6.96e-07	0.0177536	0.389904	0.654394	0	0	1	0	0	0	0	0	0	0	0	2.701e-06
1	190294726	rs815163	BMI	SGIT;BMI;Weight;Hip;Waist;Fat	6	9.38e-12	1.32e-12	1.46e-10	8.16e-12	2.91e-09	1.63e-09	0.158078	0.229967	0.175325	0.752128	0.140312	1	1	1	1	1	1	0	0	0	0	0	5.676e-19
12	3387697	rs16930370	Weight UGIT	Weight.UGIT	1	0.941068	0.763973	0.00823805	0.73255	0.112643	0.258094	0.353953	1.36e-12	0.314442	0.000275095	0.000543012	0	0	0	0	0	0	0	1	0	0	0	0.9209
1	11207269	rs2791643	Weight	Weight	1	9.17e-08	1.52e-05	1.49e-12	8.16e-08	0.00619409	1.83e-07	0.059343	5.58e-06	0.381801	5.16e-06	0.955387	0	0	1	0	0	0	0	0	0	0	0	4.25e-12
5	88827090	rs17583459	BMI	BMI;BMI.UGIT	2	1.61e-06	1.53e-12	0.0001859	2.61e-05	1.17e-05	0.00115695	7.19e-09	0.00383729	0.751903	0.76205	0.000225841	0	1	0	0	0	0	1	0	0	0	0	1.002e-15
5	170532105	rs245775	BMI	SGIT;BMI;Weight;Waist;Fat	5	2.29e-11	1.56e-12	2.75e-09	1.07e-07	2.23e-10	5.23e-12	0.0825938	0.0446465	0.0892227	0.368322	0.157867	1	1	1	0	1	1	0	0	0	0	0	1.765e-17
3	47817007	rs72906474	BMI	BMI	1	2.22e-07	1.6e-12	2.03e-05	0.000181956	1.96e-06	7.19e-06	6.62e-07	0.0135184	0.0340531	0.694596	0.214572	0	1	0	0	0	0	0	0	0	0	0	3.502e-18
5	37454193	rs4308503	Weight UGIT	Weight.UGIT	1	0.627851	0.394271	0.00216918	0.52814	0.23293	0.845792	0.0018974	1.78e-12	0.776909	0.00028613	0.0434128	0	0	0	0	0	0	0	1	0	0	0	0.389
12	108090518	rs2287214	Fat	SGIT;Weight;Fat	3	8.82e-09	2.93e-05	5.91e-10	1.46e-07	7.52e-06	1.83e-12	0.0028495	0.290256	0.921509	0.134139	4.49e-05	1	0	1	0	0	1	0	0	0	0	0	6.395e-07
12	97792787	rs10777859	Weight	SGIT;Weight;Hip	3	6.93e-09	1.07e-06	1.94e-12	1.81e-09	8.79e-06	4e-06	0.148128	0.000732494	0.118777	0.108003	0.00596368	1	0	1	1	0	0	0	0	0	0	0	6.698e-06
6	28227145	rs41269289	Hip	SGIT;Weight;Hip;Fat	4	2.31e-08	0.000741161	6.69e-12	1.96e-12	0.00125828	2.19e-09	3.45e-06	0.00162953	5.11e-05	5.08e-05	0.186707	1	0	1	1	0	1	0	0	0	0	0	0.005501
5	179727399	rs11748619	Weight UGIT	BMI.UGIT;Weight.UGIT	2	0.543236	0.0626058	0.00155924	0.356709	0.722179	0.732793	2.08e-08	1.97e-12	0.467473	0.0432108	0.42258	0	0	0	0	0	0	1	1	0	0	0	0.01262
7	113035833	rs1524445	BMI	SGIT;BMI;Weight;Fat	4	3.8e-10	2.03e-12	1.71e-09	3.99e-06	1.65e-07	1.72e-10	0.0120316	0.507742	0.0140933	0.472045	0.291814	1	1	1	0	0	1	0	0	0	0	0	2.806e-22
18	60845884	rs12454712	Hip	SGIT;Weight;Hip	3	3.24e-08	5.54e-08	4.31e-09	2.33e-12	0.00327656	4.4e-07	0.885614	0.585225	3.66e-05	5.57e-06	0.269423	1	0	1	1	0	0	0	0	0	0	0	1.047e-14
2	67838719	rs2861692	Waist	Waist	1	6.74e-08	9.97e-08	1.04e-05	0.000119196	2.35e-12	8.2e-07	0.434074	0.0161617	0.0324662	5.51e-07	0.732789	0	0	0	0	1	0	0	0	0	0	0	6.277e-11
3	61557718	rs7621604	BMI UGIT	BMI.UGIT	1	0.102687	0.107415	0.00169568	0.132308	0.0068742	0.0916717	2.45e-12	1.2e-05	0.882002	0.00520084	0.632491	0	0	0	0	0	0	1	0	0	0	0	0.005307
2	36777825	rs9295	Weight	SGIT;Weight;Hip;Waist;Fat	5	8.09e-10	0.000133545	2.46e-12	6.77e-09	2.27e-08	2.33e-11	5.69e-06	0.0182052	0.68896	0.818848	0.0322774	1	0	1	1	1	1	0	0	0	0	0	1.35e-08
17	17428278	rs11869142	Hip UGIT	Hip.UGIT	1	0.201052	0.137338	0.686458	9.99e-06	0.842506	0.377909	0.761762	0.00400766	2.67e-12	0.00155622	0.173207	0	0	0	0	0	0	0	0	1	0	0	0.04257
2	100803778	rs6722241	BMI	SGIT;BMI;Waist	3	1.22e-09	2.73e-12	2.66e-07	1.7e-06	1.69e-10	8.12e-08	0.00313551	0.0154682	0.121112	0.0249965	0.264634	1	1	0	0	1	0	0	0	0	0	0	4.462e-19
3	150066540	rs62271373	Hip UGIT	Hip.UGIT	1	0.025628	0.540948	0.0371697	8.85e-08	0.828233	0.0002325	0.000108195	0.291955	3.02e-12	2.26e-07	0.000236713	0	0	0	0	0	0	0	0	1	0	0	0.1419
6	76164589	rs12209223	BMI UGIT	BMI.UGIT	1	0.000249568	0.688474	1.53e-07	1.23e-07	0.000247204	0.00687186	3.1e-12	1.21e-05	1.52e-05	0.41001	0.0198491	0	0	0	0	0	0	1	0	0	0	0	0.09604
17	40567260	rs72823057	Hip UGIT	Hip.UGIT	1	0.0830048	0.0271191	0.106131	0.0923522	0.000451497	0.0680395	0.0945626	0.861495	3.43e-12	4.76e-06	0.352621	0	0	0	0	0	0	0	0	1	0	0	0.1097
17	42285740	rs9895423	Fat	Fat	1	1.74e-07	1.57e-05	4.91e-06	0.000165506	1.85e-07	3.48e-12	0.168465	0.0714571	0.0272922	0.213743	5.15e-08	0	0	0	0	0	1	0	0	0	0	0	1.285e-05
15	86276000	rs12907384	Weight UGIT	Weight.UGIT	1	0.553279	0.682379	0.00183186	0.727531	0.368289	0.770675	0.0222096	3.54e-12	0.600442	0.00158646	0.0118928	0	0	0	0	0	0	0	1	0	0	0	0.8826
17	27889986	rs542939	BMI UGIT	BMI.UGIT;Weight.UGIT	2	0.0426611	0.284506	4.52e-05	0.000345394	0.389515	0.0469859	3.63e-12	4.04e-08	0.000224461	0.0268362	0.887233	0	0	0	0	0	0	1	1	0	0	0	0.02982
18	40744790	rs1834144	Fat	SGIT;BMI;Weight;Waist;Fat	5	3.3e-10	3.85e-08	2.86e-09	4.77e-07	3.75e-10	3.7e-12	0.343347	0.373316	0.133934	0.133125	0.00853724	1	1	1	0	1	1	0	0	0	0	0	1.327e-12
10	125220036	rs845084	BMI	SGIT;BMI;Weight;Hip;Waist	5	2.16e-10	3.95e-12	3.04e-09	9.69e-10	1.81e-08	6.55e-08	0.0359049	0.23276	0.468744	0.958536	0.0535119	1	1	1	1	1	0	0	0	0	0	0	3.219e-12
19	41932120	rs284661	BMI UGIT	BMI.UGIT	1	0.0128871	0.4864	2.39e-05	0.00112139	0.016859	0.0172154	4.17e-12	1.48e-06	0.0293258	0.73585	0.941874	0	0	0	0	0	0	1	0	0	0	0	0.63
14	23755607	rs2295125	Weight	SGIT;Weight;Hip;Fat	4	6.46e-09	0.00015414	4.19e-12	2.17e-08	3.01e-07	1.02e-08	9.91e-05	0.00190562	0.516542	0.899303	0.700414	1	0	1	1	0	1	0	0	0	0	0	0.9509
16	73097029	rs7498798	Weight	SGIT;BMI;Weight;Hip;Fat	5	1.13e-10	7.62e-09	4.22e-12	6.73e-09	1.71e-07	7.44e-11	0.42327	0.210138	0.802386	0.245417	0.418094	1	1	1	1	0	1	0	0	0	0	0	8.036e-10
3	35674248	rs9867068	Waist	SGIT;BMI;Waist;Fat	4	1.52e-08	2.42e-08	1.26e-06	0.000217139	4.22e-12	2.3e-08	0.44287	0.0518365	0.00242535	1.65e-05	0.447709	1	1	0	0	1	1	0	0	0	0	0	1.033e-08
3	25095911	rs1609783	Weight	SGIT;Weight;Hip	3	2.96e-09	1.06e-07	4.51e-12	1.56e-08	8.87e-06	1.04e-07	0.444727	0.00826281	0.645229	0.059269	0.245731	1	0	1	1	0	0	0	0	0	0	0	4.723e-15
9	108943801	rs34575265	BMI UGIT	BMI.UGIT	1	0.925166	0.00164895	0.179504	0.908044	0.787436	0.411912	4.58e-12	5.97e-05	0.660396	0.453995	0.0117898	0	0	0	0	0	0	1	0	0	0	0	0.007058
21	39673981	rs2298333	Weight UGIT	Weight.UGIT	1	0.013635	0.864012	4.06e-07	0.000189486	0.895613	0.0392466	2.35e-07	4.67e-12	0.00224122	2.6e-06	0.226151	0	0	0	0	0	0	0	1	0	0	0	0.2431
11	134517234	rs73041988	Fat	SGIT;BMI;Weight;Hip;Waist;Fat	6	3.41e-11	2.71e-11	1.1e-09	4.26e-08	7.2e-10	4.96e-12	0.36164	0.142993	0.216049	0.553906	0.120423	1	1	1	1	1	1	0	0	0	0	0	2.342e-10
16	81534790	rs2925979	Waist UGIT	Hip.UGIT;Waist.UGIT	2	0.525014	0.415151	0.876888	0.000383935	0.0154758	0.0778201	0.967352	0.0416476	6.8e-10	5.3e-12	0.0105943	0	0	0	0	0	0	0	0	1	1	0	0.9589
13	112239671	rs9515455	BMI	SGIT;BMI;Waist;Fat	4	3.11e-09	5.31e-12	6.11e-07	6.74e-05	1.14e-08	2.81e-10	0.00259983	0.0120499	0.00200136	0.305862	0.0643686	1	1	0	0	1	1	0	0	0	0	0	5.314e-15
12	112200150	rs2013002	Hip	Weight;Hip	2	1.28e-07	1.11e-05	4.36e-11	5.66e-12	0.000842192	0.000322853	0.115584	0.000698365	8.61e-06	0.00179541	1.27e-05	0	0	1	1	0	0	0	0	0	0	0	2.953e-07
3	84628711	rs116032709	BMI	SGIT;BMI;Weight;Fat	4	1.19e-09	5.67e-12	2.3e-08	7.52e-07	1.08e-07	4.16e-09	0.00999466	0.170046	0.184492	0.840866	0.89512	1	1	1	0	0	1	0	0	0	0	0	9.733e-14
9	133473303	rs3802342	BMI UGIT	BMI.UGIT;Weight.UGIT	2	0.0886506	0.167338	2.86e-05	0.135364	0.567708	0.0105138	5.87e-12	1.08e-11	0.798431	0.0318554	0.0158616	0	0	0	0	0	0	1	1	0	0	0	0.1099
3	183976103	rs11546878	Weight	Weight	1	1.58e-07	5.36e-06	5.91e-12	2.78e-06	0.000119135	4.16e-05	0.330181	5.85e-06	0.797502	0.0712805	0.00785334	0	0	1	0	0	0	0	0	0	0	0	1.319e-08
15	78012688	rs11856579	BMI	SGIT;BMI;Fat	3	6.55e-09	6.67e-12	9.92e-08	1.99e-05	4.72e-07	1.3e-08	0.00167731	0.19798	0.0236047	0.810708	0.711211	1	1	0	0	0	1	0	0	0	0	0	1.376e-16
4	52818664	rs2102278	Weight	SGIT;Weight;Hip;Fat	4	1.37e-09	2.42e-06	6.77e-12	8.5e-09	3.28e-07	2.5e-09	0.0185035	0.0297886	0.638484	0.505084	0.738198	1	0	1	1	0	1	0	0	0	0	0	1.351e-08
2	213414265	rs13427822	BMI	SGIT;BMI;Weight;Waist;Fat	5	5.74e-10	6.95e-12	3.08e-08	3.11e-07	4.76e-10	4.49e-08	0.0183174	0.0866471	0.275113	0.102919	0.233772	1	1	1	0	1	1	0	0	0	0	0	4.767e-20
19	55993436	rs147110934	BMI UGIT	BMI.UGIT;Weight.UGIT	2	0.688606	0.0104998	0.00450953	0.0474876	0.400337	0.870014	7.73e-12	5.03e-11	0.000605937	0.00568147	0.380459	0	0	0	0	0	0	1	1	0	0	0	0.006115
15	73093991	rs7164727	Fat	SGIT;BMI;Hip;Waist;Fat	5	7.32e-11	1.56e-11	9.88e-08	7.78e-09	1.64e-10	7.98e-12	0.178694	0.00101984	0.73486	0.189509	0.093543	1	1	0	1	1	1	0	0	0	0	0	2.375e-23
7	70045941	rs10237317	Weight	SGIT;BMI;Weight;Waist;Fat	5	5.15e-11	2.34e-08	8.59e-12	5.34e-08	3.97e-10	2.09e-11	0.171294	0.428531	0.236879	0.353192	0.244229	1	1	1	0	1	1	0	0	0	0	0	1.259e-11
5	115022380	rs55778236	BMI UGIT	BMI.UGIT	1	0.126117	0.128639	0.0213059	0.00427703	0.160323	0.0118038	8.65e-12	0.0457127	0.00157869	0.980939	0.00577686	0	0	0	0	0	0	1	0	0	0	0	0.16
6	30821522	rs2844661	Waist UGIT	Weight;Hip;Weight.UGIT;Waist.UGIT	4	6.7e-06	0.0132051	2.79e-12	2.79e-09	0.311138	8.63e-06	8.83e-06	1.39e-10	0.000196588	8.94e-12	0.862625	0	0	1	1	0	0	0	1	0	1	0	0.001052
6	34013546	rs114370332	Weight	SGIT;Weight;Hip;Fat	4	1.09e-08	0.00148125	9.34e-12	2.26e-10	5.49e-06	9.05e-10	2.1e-07	0.00402676	0.0168902	0.191161	0.113578	1	0	1	1	0	1	0	0	0	0	0	0.002176
3	170734438	rs73169730	BMI	SGIT;BMI;Weight;Hip;Waist;Fat	6	5.18e-11	9.53e-12	3.56e-10	1.68e-09	9.18e-10	1.03e-08	0.162628	0.435277	0.900362	0.524876	0.119208	1	1	1	1	1	1	0	0	0	0	0	6.253e-16
5	133861663	rs329118	BMI	SGIT;BMI;Weight;Hip	4	1.17e-09	9.86e-12	2.18e-08	1.65e-10	2.74e-06	6.03e-08	0.0237704	0.127253	0.0744099	0.0958467	0.187477	1	1	1	1	0	0	0	0	0	0	0	5.189e-14
14	103878774	rs12882130	Weight UGIT	BMI.UGIT;Weight.UGIT	2	0.0777158	1.78e-05	0.514916	0.0558966	0.101071	0.0646609	3.64e-09	9.95e-12	0.508345	0.895456	0.686409	0	0	0	0	0	0	1	1	0	0	0	6.252e-08
10	93037409	rs2631676	BMI UGIT	BMI.UGIT	1	0.265477	6.42e-05	0.39306	0.512204	0.0975943	0.223275	9.99e-12	1.09e-07	0.000321521	0.114867	0.538015	0	0	0	0	0	0	1	0	0	0	0	7.063e-06
9	107885720	rs113624751	Waist UGIT	Waist.UGIT	1	0.307947	0.0636617	0.254728	0.00585791	0.0384189	0.153641	0.113055	0.822548	0.000221637	1.12e-11	0.473963	0	0	0	0	0	0	0	0	0	1	0	0.05454
10	118777371	rs10787738	SGIT	SGIT;BMI;Weight;Hip;Waist;Fat	6	1.22e-11	4.76e-10	1.74e-10	1.12e-09	3.19e-11	1.44e-11	0.708254	0.29058	0.876077	0.179193	0.455577	1	1	1	1	1	1	0	0	0	0	0	1.219e-13
7	99023461	rs2404324	BMI	SGIT;BMI;Waist	3	4.57e-08	1.29e-11	0.000171185	9.34e-05	6.32e-10	6.4e-08	0.000152478	5.02e-06	0.0246611	0.00273808	0.502783	1	1	0	0	1	0	0	0	0	0	0	1.009e-14
5	130331705	rs916956	Weight	Weight	1	8.78e-08	4.64e-05	1.33e-11	4.33e-05	3.92e-07	4.75e-06	0.0323949	4.39e-05	0.0923254	0.451721	0.149133	0	0	1	0	0	0	0	0	0	0	0	2.592e-09
15	101718239	rs62621400	BMI UGIT	BMI.UGIT;Weight.UGIT	2	0.0990329	0.198426	6.34e-05	0.00408292	0.519687	0.0098583	1.37e-11	7.47e-10	0.0059396	1.27e-06	0.0183437	0	0	0	0	0	0	1	1	0	0	0	0.6365
11	8694830	rs10128597	Fat	SGIT;BMI;Weight;Waist;Fat	5	3.02e-11	4.48e-10	7.05e-11	1.09e-07	1.54e-10	1.39e-11	0.963286	0.787585	0.106565	0.267277	0.252343	1	1	1	0	1	1	0	0	0	0	0	2.784e-25
1	75005238	rs7553158	BMI	SGIT;BMI;Weight;Hip	4	3.13e-09	1.4e-11	2.72e-08	9.62e-09	5.37e-07	9.37e-07	0.00994771	0.285712	0.466287	0.559931	0.0271779	1	1	1	1	0	0	0	0	0	0	0	8.3e-33
6	131316458	rs9321266	BMI UGIT	BMI.UGIT;Weight.UGIT	2	0.111325	0.158641	0.000240356	0.0130575	0.593699	0.0489941	1.43e-11	2e-08	0.0315091	0.0399405	0.311237	0	0	0	0	0	0	1	1	0	0	0	0.03004
20	43514203	rs6031847	Weight	SGIT;Weight;Hip;Fat	4	1.98e-09	1.01e-05	1.45e-11	3.94e-10	2.01e-06	9.46e-10	0.00290896	0.0526804	0.100818	0.167883	0.401506	1	0	1	1	0	1	0	0	0	0	0	9.019e-08
1	10286176	rs17396340	BMI UGIT	BMI.UGIT	1	0.100009	0.167343	0.0383923	0.0084791	0.0981155	0.00127929	1.49e-11	0.298746	0.0150677	0.761084	9.76e-06	0	0	0	0	0	0	1	0	0	0	0	0.2338
9	109557941	rs4128264	Weight UGIT	BMI.UGIT;Weight.UGIT	2	0.635725	0.0309134	0.00364161	0.188665	0.985059	0.706098	2.73e-09	1.5e-11	0.0545973	0.356003	0.0167205	0	0	0	0	0	0	1	1	0	0	0	0.002184
2	169707428	rs540652	Weight UGIT	Weight.UGIT	1	0.0614344	0.75355	1.37e-05	0.00277673	0.625721	0.431603	1.16e-06	1.53e-11	0.00622875	0.00746513	0.00264655	0	0	0	0	0	0	0	1	0	0	0	0.1553
2	26953540	rs1627854	Weight	SGIT;BMI;Weight;Waist;Fat	5	1.61e-11	8.23e-11	1.57e-11	2.02e-07	8.38e-11	3.72e-11	0.714719	0.903183	0.0417166	0.249812	0.599976	1	1	1	0	1	1	0	0	0	0	0	7.64e-19
3	88202045	rs7431968	Weight	SGIT;Weight;Hip;Waist;Fat	5	4.39e-10	5.17e-08	1.66e-11	3.97e-09	1.28e-08	3.44e-08	0.305849	0.163748	0.652713	0.763429	0.193465	1	0	1	1	1	1	0	0	0	0	0	1.859e-16
13	92024574	rs7319045	BMI UGIT	BMI.UGIT	1	0.14352	0.119857	0.00079599	0.0116404	0.273049	0.198366	1.72e-11	2.14e-07	0.00980591	0.599744	0.658516	0	0	0	0	0	0	1	0	0	0	0	0.02629
19	19665643	rs8103992	BMI UGIT	BMI.UGIT	1	0.0186026	3.76e-07	0.554246	0.514487	0.00036749	0.226869	1.84e-11	4.48e-06	0.00198705	0.000662554	0.00984808	0	0	0	0	0	0	1	0	0	0	0	7.251e-11
6	51796751	rs3857602	Waist	SGIT;BMI;Weight;Hip;Waist;Fat	6	2.33e-11	5.22e-10	1.15e-10	1.44e-10	1.84e-11	5.58e-09	0.85575	0.559038	0.43643	0.0857879	0.122059	1	1	1	1	1	1	0	0	0	0	0	2.447e-13
1	42436054	rs6686901	Fat	SGIT;Weight;Hip;Waist;Fat	5	5.62e-10	1.93e-07	1.98e-09	3.64e-09	1.77e-08	1.95e-11	0.12502	0.530742	0.609087	0.835212	0.039839	1	0	1	1	1	1	0	0	0	0	0	1.144e-08
10	122880459	rs10886854	Hip UGIT	Hip.UGIT	1	0.493208	0.503896	0.733803	0.000189869	0.847451	0.348825	0.00113393	0.180222	1.99e-11	0.0477515	0.671474	0	0	0	0	0	0	0	0	1	0	0	0.8105
15	80989172	rs34769775	Fat	SGIT;BMI;Weight;Hip;Waist;Fat	6	6.17e-11	4.35e-10	1.17e-08	3.18e-09	5.45e-11	2e-11	0.864797	0.0220735	0.963928	0.102708	0.20956	1	1	1	1	1	1	0	0	0	0	0	2.741e-14
8	120449116	rs7017173	Weight UGIT	Weight.UGIT	1	0.196156	0.554183	0.000216975	0.423468	0.675482	0.343337	3.53e-05	2.11e-11	0.375111	0.107312	0.386999	0	0	0	0	0	0	0	1	0	0	0	0.9543
9	90875298	rs753827	BMI UGIT	BMI.UGIT	1	0.0114625	0.660751	8.42e-06	1.5e-06	0.439122	0.0168781	2.17e-11	5.58e-07	9.44e-08	0.000563166	0.629837	0	0	0	0	0	0	1	0	0	0	0	0.9377
19	10770305	rs7248205	Hip	Weight;Hip	2	2.16e-07	0.000193146	6.27e-11	2.33e-11	0.000180988	0.000230796	0.00474714	0.000353449	2.3e-05	0.0432671	0.000140454	0	0	1	1	0	0	0	0	0	0	0	3.954e-05
1	103551478	rs4908289	Hip UGIT	BMI.UGIT;Hip.UGIT;Waist.UGIT	3	0.0250895	0.730499	0.000267613	1.65e-07	0.471277	0.00140735	1.27e-09	0.00106599	2.38e-11	3.04e-10	0.0233495	0	0	0	0	0	0	1	0	1	1	0	0.2985
5	80830788	rs59893724	Weight	SGIT;BMI;Weight;Hip;Waist;Fat	6	1.75e-10	6.16e-09	2.48e-11	2.49e-09	1.24e-08	4.86e-09	0.605857	0.420593	0.752072	0.979051	0.441485	1	1	1	1	1	1	0	0	0	0	0	6.081e-15
22	42070374	rs41311445	Weight	Weight	1	9.81e-07	0.000217185	2.55e-11	1.23e-05	0.000535391	2.13e-05	0.0292517	1.05e-06	0.782611	0.0465513	0.180678	0	0	1	0	0	0	0	0	0	0	0	3.312e-07
6	154336892	rs9688977	SGIT	SGIT;BMI;Weight;Hip;Waist;Fat	6	2.55e-11	3.57e-11	2.81e-11	2.62e-11	5.3e-09	1.15e-08	0.502444	0.931964	0.199282	0.810368	0.0485974	1	1	1	1	1	1	0	0	0	0	0	1.428e-10
3	82710898	rs62259475	BMI	SGIT;BMI;Weight;Waist;Fat	5	1.44e-10	2.69e-11	9.74e-10	1.05e-06	3.15e-11	9.77e-09	0.132141	0.52552	0.0439672	0.0315328	0.332164	1	1	1	0	1	1	0	0	0	0	0	1.96e-11
9	103061366	rs10118701	Hip	SGIT;BMI;Weight;Hip;Fat	5	2.09e-10	2.01e-09	2.92e-11	2.73e-11	8.23e-07	8.35e-09	0.876173	0.5068	0.0674299	0.0946778	0.27421	1	1	1	1	0	1	0	0	0	0	0	3.408e-19
17	29723000	rs731758	Hip	Weight;Hip	2	2.76e-07	0.000189813	6.71e-10	2.74e-11	0.000116963	0.000108641	0.006722	0.00723031	1.87e-05	0.090003	0.00160245	0	0	1	1	0	0	0	0	0	0	0	1.217e-05
5	87443958	rs6884911	SGIT	SGIT;BMI;Weight;Waist;Fat	5	2.78e-11	5.47e-10	1.06e-12	8.16e-08	2.34e-10	1.9e-09	0.901813	0.157823	0.133012	0.33434	0.337162	1	1	1	0	1	1	0	0	0	0	0	2.749e-11
1	221305558	rs10779424	BMI UGIT	BMI.UGIT	1	0.815311	0.00129957	0.67893	0.536455	0.239996	0.241655	2.83e-11	0.0501766	0.419683	0.00212206	5.9e-05	0	0	0	0	0	0	1	0	0	0	0	0.000107
12	41887940	rs1458156	Waist	SGIT;Weight;Waist	3	6.53e-10	7.04e-08	2.07e-10	2.2e-07	3.02e-11	7.82e-08	0.383342	0.485633	0.38744	0.00910777	0.173548	1	0	1	0	1	0	0	0	0	0	0	5.877e-16
9	92183413	rs10465231	BMI	SGIT;BMI;Waist;Fat	4	8.39e-09	3.11e-11	2.49e-05	1.43e-05	1.66e-09	4.76e-10	0.00512478	2.71e-05	0.0514957	0.0416309	0.0376823	1	1	0	0	1	1	0	0	0	0	0	2.329e-10
17	36922196	rs1043515	Weight UGIT	Weight.UGIT	1	0.16062	0.655018	0.000118938	0.0352902	0.850093	0.489053	2.98e-05	3.17e-11	0.0906466	0.00117035	0.0419496	0	0	0	0	0	0	0	1	0	0	0	0.956
1	47670525	rs12144626	BMI	SGIT;BMI;Weight;Hip;Fat	5	8.35e-10	3.48e-11	2.37e-08	2.04e-08	7.59e-08	4.59e-09	0.0674629	0.112062	0.992456	0.840258	0.91568	1	1	1	1	0	1	0	0	0	0	0	6.331e-18
5	63034606	rs10805383	BMI	SGIT;BMI;Weight;Fat	4	2.46e-09	3.66e-11	4.04e-08	2.78e-07	9.1e-07	2.09e-09	0.0307773	0.163737	0.476254	0.372061	0.49089	1	1	1	0	0	1	0	0	0	0	0	7.354e-20
11	69178568	rs12285193	Hip UGIT	Hip.UGIT	1	0.175684	0.551069	0.754668	1.64e-05	0.757642	0.0462329	0.0638478	0.000875983	3.88e-11	0.0274761	0.121971	0	0	0	0	0	0	0	0	1	0	0	0.2129
6	30321189	rs3094061	Weight	Weight;Hip;Waist.UGIT	3	4.61e-06	0.00184712	4.28e-11	2.22e-08	0.215384	2.02e-06	0.00165993	2.87e-07	0.00499114	1.06e-10	0.618554	0	0	1	1	0	0	0	0	0	1	0	8.802e-05
2	46909809	rs62136933	Weight UGIT	Weight.UGIT	1	0.00514955	8.09e-07	0.621543	0.0050323	0.0358214	0.000310576	4.02e-07	4.33e-11	0.630986	0.35452	0.014471	0	0	0	0	0	0	0	1	0	0	0	4.979e-10
16	70442408	rs936994	BMI	SGIT;BMI;Hip;Fat	4	1.05e-08	4.33e-11	6.36e-06	4.41e-09	5.69e-07	4.78e-08	0.0091901	0.000519997	0.159489	0.804814	0.870916	1	1	0	1	0	1	0	0	0	0	0	4.024e-18
7	27241660	rs2067087	Fat UGIT	Hip.UGIT;Fat.UGIT	2	0.418764	0.721474	0.363463	0.0516988	0.0752884	0.00219782	0.0186247	0.605893	4.85e-09	0.0146819	4.52e-11	0	0	0	0	0	0	0	0	1	0	1	0.3522
20	32905932	rs819129	Weight UGIT	Weight.UGIT	1	0.026936	4.5e-05	0.886788	0.0741872	0.0154776	0.00296748	6.53e-06	4.66e-11	0.617698	0.32085	0.0170141	0	0	0	0	0	0	0	1	0	0	0	0.0003599
20	5668714	rs805770	Hip UGIT	Hip.UGIT;Waist.UGIT	2	0.868375	0.979452	0.769934	0.0010996	0.0222023	0.90956	0.468015	0.834128	4.8e-11	1.86e-08	0.506647	0	0	0	0	0	0	0	0	1	1	0	0.2996
6	83388343	rs1184570	Weight	SGIT;BMI;Weight;Waist;Fat	5	2.69e-10	2.18e-09	4.92e-11	8.03e-08	2.49e-09	1.44e-08	0.934514	0.42396	0.412521	0.42912	0.309716	1	1	1	0	1	1	0	0	0	0	0	8.451e-14
6	133592683	rs505227	Hip	Hip	1	5.93e-06	0.00649301	1.25e-05	5.28e-11	7.9e-05	8.31e-06	0.000217098	0.498618	1.15e-07	0.740385	0.92457	0	0	0	1	0	0	0	0	0	0	0	0.00484
1	210344884	rs78508049	Waist	SGIT;BMI;Weight;Hip;Waist;Fat	6	6.92e-11	2.6e-10	4.36e-09	4.27e-09	5.54e-11	2.55e-10	0.685645	0.0799416	0.918506	0.0939584	0.795138	1	1	1	1	1	1	0	0	0	0	0	1.917e-11
4	56323379	rs57826934	Hip UGIT	Hip;Hip.UGIT	2	0.00273374	0.0170294	0.0138944	5.31e-09	0.551068	0.000147237	0.147487	0.0375012	5.56e-11	1.26e-06	0.0438923	0	0	0	1	0	0	0	0	1	0	0	6.681e-05
16	71579667	rs310333	Weight	SGIT;Weight;Fat	3	5.2e-09	1.18e-06	5.63e-11	2.41e-07	6.79e-07	8.87e-09	0.124802	0.050306	0.697857	0.601926	0.712302	1	0	1	0	0	1	0	0	0	0	0	9.756e-08
14	65538131	rs7147987	Weight UGIT	BMI.UGIT;Weight.UGIT	2	0.249776	0.186558	0.000379244	0.0406213	0.987488	0.519534	2.33e-08	5.64e-11	0.0355335	0.0214156	0.143516	0	0	0	0	0	0	1	1	0	0	0	0.1064
5	168268387	rs2974433	Weight UGIT	Weight.UGIT	1	0.00502736	0.739495	2.09e-07	0.000590921	0.0891327	0.0417579	8.64e-08	5.87e-11	0.0622531	0.0695812	0.0491931	0	0	0	0	0	0	0	1	0	0	0	0.2061
20	25449887	rs11474838	Fat	SGIT;Weight;Waist;Fat	4	9.11e-09	5.97e-07	1.24e-08	7.51e-05	9.47e-09	6.06e-11	0.361604	0.973453	0.00533302	0.153127	0.00296831	1	0	1	0	1	1	0	0	0	0	0	1.312e-08
2	225076149	rs978887	BMI UGIT	BMI.UGIT	1	0.985101	0.00364914	0.0609509	0.753085	0.552923	0.710024	6.14e-11	1.23e-07	0.494125	0.194199	0.287226	0	0	0	0	0	0	1	0	0	0	0	0.002043
2	188260401	rs3771081	Waist UGIT	Waist;Hip.UGIT;Waist.UGIT	3	0.00120671	0.000210658	0.0507107	0.736076	9.4e-09	0.000711903	0.0602714	0.00233418	4.71e-08	6.22e-11	0.191448	0	0	0	0	1	0	0	0	1	1	0	2.574e-06
10	133978962	rs2172131	Fat	SGIT;BMI;Weight;Waist;Fat	5	1.16e-10	9.27e-11	3.94e-09	5.03e-08	9.66e-10	6.29e-11	0.367676	0.128693	0.358612	0.394161	0.304539	1	1	1	0	1	1	0	0	0	0	0	2.743e-12
17	54841961	rs9908159	BMI UGIT	BMI.UGIT;Weight.UGIT	2	0.368313	0.0447657	0.00331126	0.269152	0.674744	0.166148	6.58e-11	1.95e-08	0.571538	0.374046	0.175604	0	0	0	0	0	0	1	1	0	0	0	0.03865
13	28011963	rs1218822	SGIT	SGIT;BMI;Weight;Hip;Fat	5	6.84e-11	4.1e-10	1.59e-10	8.56e-11	6.29e-08	2.1e-10	0.928628	0.633113	0.256696	0.352641	0.882537	1	1	1	1	0	1	0	0	0	0	0	1.204e-19
13	97047020	rs12877270	BMI	SGIT;BMI;Weight;Hip;Waist;Fat	6	1.56e-10	7.03e-11	1.56e-10	6.61e-09	5.94e-09	3.27e-08	0.280628	0.974957	0.960034	0.772066	0.0931129	1	1	1	1	1	1	0	0	0	0	0	1.508e-16
1	32197257	rs3766823	Fat	SGIT;Fat	2	1.3e-08	1.85e-07	5.69e-08	8.5e-06	1.99e-07	7.15e-11	0.715227	0.473227	0.101964	0.757823	0.00306814	1	0	0	0	0	1	0	0	0	0	0	9.829e-09
22	40697377	rs5995843	BMI	BMI	1	2.47e-07	7.46e-11	1.13e-07	0.000690018	2.83e-06	0.000105513	0.000143477	0.572679	0.00471063	0.760123	0.00453657	0	1	0	0	0	0	0	0	0	0	0	3.12e-19
3	153832678	rs1727901	Hip	Weight;Hip	2	2.77e-07	6.44e-05	4.86e-08	8.36e-11	0.000191884	1.08e-06	0.0312662	0.532796	0.000109003	0.0460168	0.68547	0	0	1	1	0	0	0	0	0	0	0	3.127e-11
1	203527812	rs2802774	Hip	Hip	1	7.6e-06	0.000557742	0.000827635	8.43e-11	9.82e-05	7.7e-07	0.050232	0.000599395	1.66e-07	0.718625	0.118105	0	0	0	1	0	0	0	0	0	0	0	1.489e-05
7	73017657	rs35368205	Hip	Hip;Hip.UGIT	2	0.000103024	0.00107455	7.43e-07	8.52e-11	0.144944	0.0206655	0.214512	0.0106006	2.81e-10	4.29e-06	1.39e-05	0	0	0	1	0	0	0	0	1	0	0	1.31e-05
2	211608379	rs4673553	Weight	SGIT;Weight;Hip	3	4.13e-08	2.99e-07	8.63e-11	8.36e-09	4.03e-05	4.27e-05	0.814977	0.00696576	0.104659	0.0804473	0.000748377	1	0	1	1	0	0	0	0	0	0	0	3.376e-15
5	52767109	rs62370472	Weight UGIT	Weight.UGIT	1	0.303344	0.194189	0.17822	0.176789	0.0044642	0.0950199	0.384799	8.67e-11	0.29081	1.95e-05	0.0387082	0	0	0	0	0	0	0	1	0	0	0	0.1676
19	3457058	rs12980469	Weight UGIT	Weight.UGIT	1	0.294837	0.201691	0.000628248	0.457033	0.818139	0.107586	1.54e-07	8.7e-11	0.55109	0.00891902	0.128145	0	0	0	0	0	0	0	1	0	0	0	0.8909
6	35939506	rs540188223	BMI UGIT	BMI.UGIT	1	0.528139	0.0239954	0.0578689	0.702996	0.528151	0.0301876	8.75e-11	0.000473518	0.633636	0.911801	1.76e-05	0	0	0	0	0	0	1	0	0	0	0	0.001624
11	13349559	rs28711392	BMI	BMI	1	8.41e-08	8.84e-11	2.3e-05	6.61e-05	6.17e-08	1.75e-07	0.000950958	0.00252643	0.0563434	0.137813	0.718223	0	1	0	0	0	0	0	0	0	0	0	3.217e-15
4	18539084	rs1477898	Weight	SGIT;BMI;Weight;Hip;Waist;Fat	6	7.24e-11	8.82e-09	8.87e-11	4.05e-08	1.35e-09	4.99e-12	0.361178	0.945161	0.318521	0.560604	0.0662595	1	1	1	1	1	1	0	0	0	0	0	9.254e-12
4	1697337	rs34049648	Hip	Weight;Hip;BMI.UGIT	3	4.3e-06	0.0699112	8.05e-09	8.88e-11	5.43e-05	0.000146964	4.76e-09	0.00185835	4.98e-07	0.815524	0.0607864	0	0	1	1	0	0	1	0	0	0	0	0.192
12	102686585	rs74494527	BMI UGIT	BMI.UGIT	1	0.1198	0.181997	0.00116542	0.00485147	0.385902	0.0948621	9e-11	5.28e-06	0.00270376	0.213174	0.756597	0	0	0	0	0	0	1	0	0	0	0	0.07859
3	138117985	rs9872754	Waist UGIT	Waist.UGIT	1	0.000279841	0.000526797	3.79e-05	3.58e-06	0.693129	2.76e-06	0.728344	0.413107	0.0101189	9.11e-11	0.00475188	0	0	0	0	0	0	0	0	0	1	0	1.265e-06
11	130872351	rs11222421	BMI	SGIT;BMI;Fat	3	1.85e-09	9.38e-11	9.7e-08	3.7e-07	1.65e-07	2.55e-10	0.077397	0.0532175	0.364016	0.792659	0.128172	1	1	0	0	0	1	0	0	0	0	0	2.54e-15
2	88878133	rs7593335	BMI UGIT	BMI.UGIT;Weight.UGIT	2	0.222734	0.101856	0.000750862	0.0232639	0.913525	0.176716	9.49e-11	6.49e-09	0.0151148	0.0238192	0.777916	0	0	0	0	0	0	1	1	0	0	0	0.08022
3	41308348	rs11707955	Weight	SGIT;Weight;Fat	3	4.61e-08	0.000242084	9.49e-11	4.28e-07	4.93e-06	6.7e-09	0.000557042	0.00609601	0.918658	0.486771	0.145107	1	0	1	0	0	1	0	0	0	0	0	2.729e-07
18	1839911	rs60764613	BMI	SGIT;BMI;Weight;Hip;Waist;Fat	6	8.63e-10	9.53e-11	2.3e-08	2.12e-08	1.86e-08	9.45e-09	0.126224	0.128686	0.973042	0.711861	0.694818	1	1	1	1	1	1	0	0	0	0	0	5.848e-16
14	101186641	rs11160601	Weight	SGIT;Weight;Fat	3	3.94e-09	3.22e-07	9.59e-11	2.49e-07	1.97e-07	2.55e-08	0.3012	0.100256	0.641374	0.93837	0.826204	1	0	1	0	0	1	0	0	0	0	0	4.648e-08
2	20205541	rs52826764	BMI UGIT	BMI.UGIT;Weight.UGIT	2	0.251107	0.0657825	0.00120477	0.800575	0.0529049	0.251495	9.76e-11	1.52e-09	0.0983888	0.0366953	0.768091	0	0	0	0	0	0	1	1	0	0	0	0.05298
1	26746199	rs4274112	Weight UGIT	Weight.UGIT	1	0.606605	0.0186265	0.0672992	0.816716	0.163957	0.342626	1.7e-05	1.02e-10	0.65319	0.0367624	0.168909	0	0	0	0	0	0	0	1	0	0	0	0.004303
15	48848130	rs685091	BMI UGIT	BMI.UGIT	1	0.217127	0.0977396	0.0226225	0.0512266	0.235187	0.0309898	1.07e-10	0.00472049	0.0763264	0.906447	0.00920468	0	0	0	0	0	0	1	0	0	0	0	0.008364
12	65711378	rs6581626	Weight UGIT	BMI.UGIT;Weight.UGIT	2	0.0568939	0.548463	1.71e-05	0.0302333	0.861869	0.016457	1.87e-08	1.08e-10	0.438777	0.000552983	0.181279	0	0	0	0	0	0	1	1	0	0	0	0.3063
5	132444128	rs72801474	Waist UGIT	Waist.UGIT	1	0.367624	0.275592	0.841259	0.725923	0.000270915	0.88572	0.359809	0.00949062	0.0232797	1.11e-10	0.125217	0	0	0	0	0	0	0	0	0	1	0	0.3169
1	150457517	rs114529840	Fat	Fat	1	1.75e-06	0.00110634	1.19e-05	4.06e-06	2.12e-05	1.12e-10	0.00326762	0.210257	0.638281	0.927637	4.17e-07	0	0	0	0	0	1	0	0	0	0	0	0.004086
6	2110941	rs9378684	Weight	SGIT;Weight;Hip;Waist;Fat	5	5.04e-09	0.000246651	1.13e-10	7.49e-10	4.9e-09	3.1e-08	2.62e-05	0.0900822	0.0629577	0.161368	0.840438	1	0	1	1	1	1	0	0	0	0	0	0.009253
3	13562575	rs2731341	BMI UGIT	BMI.UGIT	1	0.0174622	0.583116	0.000160352	0.00295427	0.0878566	0.00109947	1.13e-10	0.000179215	0.0925917	0.318523	0.0101971	0	0	0	0	0	0	1	0	0	0	0	0.04956
15	31696936	rs12441765	Hip UGIT	Hip.UGIT	1	0.00864642	0.0123032	0.110888	6.18e-08	0.36769	0.00261133	0.758672	0.000784948	1.16e-10	0.000661373	0.355	0	0	0	0	0	0	0	0	1	0	0	0.000343
3	52629750	rs2336145	BMI UGIT	BMI.UGIT	1	0.0465302	1.61e-06	0.23658	0.0102342	0.715739	0.558996	1.18e-10	0.014436	0.11887	0.0016234	0.000112545	0	0	0	0	0	0	1	0	0	0	0	8.006e-09
9	94186973	rs10820852	Weight	SGIT;BMI;Weight;Hip;Fat	5	4.87e-10	1.6e-09	1.21e-10	1.8e-08	5.37e-08	1.5e-08	0.745233	0.554249	0.917768	0.826371	0.381457	1	1	1	1	0	1	0	0	0	0	0	2.616e-12
8	23384611	rs4872142	Weight	SGIT;Weight;Hip;Fat	4	1.99e-09	4.4e-06	1.22e-10	4.11e-10	2.52e-07	2.79e-09	0.0114002	0.264869	0.0944216	0.639957	0.679125	1	0	1	1	0	1	0	0	0	0	0	3.866e-09
3	89778009	rs13062221	Fat	SGIT;BMI;Waist;Fat	4	3.99e-09	2.31e-08	1.77e-07	1.43e-06	5.37e-09	1.22e-10	0.922142	0.0723745	0.240365	0.182109	0.0238604	1	1	0	0	1	1	0	0	0	0	0	8.394e-12
4	3241845	rs362307	BMI	BMI	1	1e-06	1.22e-10	7.38e-05	0.00147697	1.29e-05	4.72e-07	3.43e-05	0.0113888	0.00481593	0.944612	0.304827	0	1	0	0	0	0	0	0	0	0	0	1.67e-10
12	112883476	rs11066309	Hip	Weight;Hip	2	5.4e-07	2.46e-05	5.24e-10	1.32e-10	0.00148659	0.000465725	0.168324	0.00191015	6.95e-05	0.00330058	9.86e-05	0	0	1	1	0	0	0	0	0	0	0	3.043e-07
6	45097503	rs6938592	BMI UGIT	BMI.UGIT	1	0.773516	0.00189897	0.195175	0.734317	0.972974	0.910833	1.44e-10	9.67e-06	0.18107	0.541007	0.660582	0	0	0	0	0	0	1	0	0	0	0	9.734e-07
2	40282202	rs10185199	BMI	SGIT;BMI	2	4.64e-08	1.55e-10	2.26e-06	1.55e-05	1.51e-07	4.36e-07	0.00428917	0.0490771	0.159125	0.365562	0.661345	1	1	0	0	0	0	0	0	0	0	0	3.178e-13
9	89089476	rs9410916	BMI UGIT	BMI.UGIT;Weight.UGIT	2	0.763443	0.00193048	0.0688232	0.708896	0.59101	0.794263	1.56e-10	3.7e-09	0.793494	0.537123	0.139425	0	0	0	0	0	0	1	1	0	0	0	0.0002592
5	67596088	rs3756668	Weight	Weight	1	1.27e-06	0.00095754	1.63e-10	2.83e-05	1.68e-05	4.06e-05	0.00417377	1.21e-05	0.623209	0.995518	0.13747	0	0	1	0	0	0	0	0	0	0	0	6.325e-06
1	33234128	rs3737992	Weight	SGIT;BMI;Weight;Hip;Fat	5	1.08e-09	3.7e-08	1.65e-10	4.03e-09	1.54e-07	1.37e-08	0.524328	0.444792	0.491641	0.673322	0.591178	1	1	1	1	0	1	0	0	0	0	0	3.078e-13
15	75816649	rs12904319	BMI UGIT	BMI.UGIT	1	0.696786	0.00181176	0.133308	0.235908	0.234711	0.738767	1.66e-10	3.93e-07	0.00100918	0.0486832	0.911944	0	0	0	0	0	0	1	0	0	0	0	0.002525
9	111958746	rs2417998	Waist	SGIT;BMI;Weight;Waist	4	4.17e-09	1.65e-08	1.52e-09	5.59e-06	1.71e-10	1.77e-06	0.703074	0.480671	0.097939	0.00793514	0.0302549	1	1	1	0	1	0	0	0	0	0	0	2.758e-09
8	95594425	rs112520079	BMI	SGIT;BMI	2	4.85e-08	1.73e-10	2.12e-06	7.24e-07	2.24e-07	5.18e-06	0.00498767	0.0518644	0.997773	0.460252	0.0673733	1	1	0	0	0	0	0	0	0	0	0	9.131e-09
7	93200058	rs7803666	Weight	Weight;Hip	2	1e-07	2.98e-05	1.77e-10	9.73e-10	0.000266548	2.43e-06	0.0333101	0.00655493	0.00796815	0.0119189	0.183622	0	0	1	1	0	0	0	0	0	0	0	7.587e-09
15	92569023	rs12102086	Waist	BMI;Waist	2	8.68e-08	2.19e-08	1.85e-05	4.33e-05	1.77e-10	4.67e-07	0.159944	0.00609794	0.113709	0.000251677	0.984957	0	1	0	0	1	0	0	0	0	0	0	1.327e-10
11	115078492	rs3802858	BMI	BMI	1	2.31e-07	1.83e-10	5.99e-06	1.15e-05	1.32e-07	0.000166371	0.00052229	0.0982262	0.53601	0.118811	0.00146035	0	1	0	0	0	0	0	0	0	0	0	6.56e-22
7	46609344	rs11772918	Fat UGIT	Fat.UGIT	1	0.634755	0.410964	0.0528607	0.605029	0.900722	0.0631091	0.370068	3.03e-05	0.809457	0.553566	1.86e-10	0	0	0	0	0	0	0	0	0	0	1	0.1485
4	120680189	rs7674894	BMI UGIT	BMI.UGIT	1	0.204234	6.37e-05	0.422423	0.996259	0.590793	0.79475	1.96e-10	0.211273	0.0109937	0.218018	0.00911837	0	0	0	0	0	0	1	0	0	0	0	1.219e-07
2	86807853	rs62147189	BMI	BMI	1	4.75e-07	1.96e-10	4.2e-05	1.13e-05	1.13e-05	3.57e-06	0.000299907	0.00831293	0.654747	0.846178	0.582675	0	1	0	0	0	0	0	0	0	0	0	2.031e-14
7	6401290	rs111955609	Weight	SGIT;Weight;Fat	3	7.5e-09	3.34e-06	1.98e-10	9.23e-08	5.23e-07	9.06e-09	0.05979	0.112463	0.897504	0.763339	0.606603	1	0	1	0	0	1	0	0	0	0	0	1.353e-06
4	67803507	rs1383723	Waist	SGIT;BMI;Hip;Waist;Fat	5	7.6e-10	4.23e-10	1.21e-07	8.98e-09	2.17e-10	1.65e-08	0.300517	0.0202736	0.699274	0.0514101	0.529876	1	1	0	1	1	1	0	0	0	0	0	5.657e-09
14	93118229	rs117068593	Weight UGIT	Weight.UGIT;Fat.UGIT	2	0.457307	0.932964	0.147195	0.0159042	0.260766	0.00403702	0.0543607	2.2e-10	0.000175437	0.38676	5.43e-09	0	0	0	0	0	0	0	1	0	0	1	0.8933
3	173114305	rs529200	BMI	SGIT;BMI	2	3.3e-08	2.3e-10	3.13e-07	2.88e-06	5.07e-06	1.08e-07	0.012747	0.236516	0.409224	0.432886	0.998871	1	1	0	0	0	0	0	0	0	0	0	2.093e-19
2	198950240	rs1064213	BMI	BMI	1	1.68e-05	2.46e-10	7.01e-07	0.00216704	0.00496701	0.0170722	3.22e-07	0.063304	0.0556171	0.028771	1.28e-06	0	1	0	0	0	0	0	0	0	0	0	4.04e-10
12	99553815	rs660879	BMI	BMI	1	5.79e-08	2.52e-10	2.73e-07	1.1e-06	1.75e-05	9.96e-07	0.00805797	0.389695	0.834988	0.234813	0.351325	0	1	0	0	0	0	0	0	0	0	0	2.283e-13
5	153167595	rs2126165	Waist	SGIT;BMI;Weight;Waist;Fat	5	3.02e-09	3.41e-08	1.28e-08	6.73e-06	2.52e-10	5.9e-09	0.949363	0.619688	0.0582172	0.0170968	0.592993	1	1	1	0	1	1	0	0	0	0	0	2.725e-09
15	51517597	rs8023263	Hip UGIT	Hip;Hip.UGIT	2	0.00197232	0.140245	5.2e-05	8.23e-09	0.195989	0.017788	0.000335152	0.0234372	2.74e-10	0.000628199	0.0400373	0	0	0	1	0	0	0	0	1	0	0	0.2131
7	50577968	rs73121277	Weight	SGIT;Weight	2	2.08e-08	9.68e-06	2.74e-10	7.03e-07	1.7e-07	1.43e-07	0.050614	0.0436042	0.75746	0.586171	0.76846	1	0	1	0	0	0	0	0	0	0	0	2.077e-09
17	76739141	rs11658134	Weight	Weight	1	3.89e-07	0.000367696	2.75e-10	4.21e-06	2.77e-05	9.88e-07	0.00457848	0.000630272	0.92438	0.463601	0.986551	0	0	1	0	0	0	0	0	0	0	0	2.122e-05
14	21945629	rs12878084	Weight	Weight	1	1.94e-07	0.000187027	2.77e-10	1.54e-05	8.55e-06	9.32e-08	0.00698326	0.0020659	0.334628	0.68681	0.348259	0	0	1	0	0	0	0	0	0	0	0	9.16e-06
2	229006134	rs4246657	BMI	SGIT;BMI;Fat	3	7.81e-09	2.77e-10	1.97e-07	1.21e-05	1.39e-07	1.75e-09	0.0501354	0.120423	0.0505681	0.754633	0.167109	1	1	0	0	0	1	0	0	0	0	0	2.4e-15
12	46761829	rs10880960	Fat UGIT	Fat.UGIT	1	0.000302934	0.00555105	6.16e-08	1.15e-06	0.020565	0.212423	0.118643	8.93e-07	0.000618179	0.0423906	2.77e-10	0	0	0	0	0	0	0	0	0	0	1	0.0004948
5	33335024	rs3843899	BMI UGIT	BMI.UGIT	1	0.00614646	0.840573	5.48e-06	0.00471523	0.00674096	0.00719391	2.84e-10	4.09e-07	0.461867	0.559895	0.872088	0	0	0	0	0	0	1	0	0	0	0	0.505
13	59175727	rs9317002	BMI	SGIT;BMI;Weight;Waist	4	2.85e-09	2.95e-10	3.33e-09	1.11e-06	4.14e-08	1.79e-07	0.109484	0.996939	0.245122	0.629691	0.206566	1	1	1	0	1	0	0	0	0	0	0	5.002e-19
3	83468919	rs115700790	BMI	BMI	1	2.84e-07	3.02e-10	1.29e-06	4.16e-05	5.7e-05	1.79e-06	0.00122393	0.393407	0.184628	0.234457	0.655542	0	1	0	0	0	0	0	0	0	0	0	4.481e-14
21	40288577	rs8132491	SGIT	SGIT;BMI;Weight;Hip;Waist;Fat	6	3.11e-10	4.02e-09	8.19e-10	5.47e-09	4.59e-10	1.96e-08	0.923662	0.726447	0.785491	0.1568	0.269684	1	1	1	1	1	1	0	0	0	0	0	4.495e-12
8	67205241	rs11780222	BMI	SGIT;BMI;Weight	3	1.32e-08	3.16e-10	3.62e-08	2.08e-05	1.12e-07	2.13e-07	0.0318958	0.697898	0.0455996	0.543161	0.521638	1	1	1	0	0	0	0	0	0	0	0	8.507e-11
2	97566051	rs114707893	BMI UGIT	BMI.UGIT	1	0.719158	0.00203615	0.207212	0.530285	0.581463	0.937327	3.2e-10	9.46e-06	0.0396115	0.562216	0.530343	0	0	0	0	0	0	1	0	0	0	0	0.01487
3	86250424	rs35384579	BMI	SGIT;BMI;Weight	3	2.35e-09	3.28e-10	6.84e-10	2.76e-07	7.33e-07	7.61e-08	0.155033	0.593702	0.485359	0.429044	0.314482	1	1	1	0	0	0	0	0	0	0	0	2.788e-13
4	80717182	rs35851183	BMI	SGIT;BMI;Fat	3	3.48e-08	3.29e-10	1.75e-06	8.47e-05	9.93e-07	1.11e-09	0.0149345	0.0419904	0.0146735	0.992137	0.0240835	1	1	0	0	0	1	0	0	0	0	0	1.069e-09
2	55281901	rs7601895	BMI	BMI	1	6.69e-08	3.39e-10	1.4e-06	3.48e-06	6.99e-06	1.49e-07	0.00877981	0.0990612	0.510141	0.488785	0.865464	0	1	0	0	0	0	0	0	0	0	0	1.89e-16
6	109797304	rs2236084	Weight	Weight;Weight.UGIT	2	3.07e-05	0.0200867	3.44e-10	1.18e-05	0.00260329	0.0020589	0.000191689	6e-09	0.218448	0.116274	0.00801162	0	0	1	0	0	0	0	1	0	0	0	0.01184
3	62471282	rs9968060	Waist	SGIT;Weight;Hip;Waist;Fat	5	3.58e-09	7.65e-07	4.35e-08	6.66e-09	3.47e-10	2.01e-08	0.168222	0.265345	0.316319	0.0236545	0.946422	1	0	1	1	1	1	0	0	0	0	0	3.855e-10
6	164105984	rs4709745	Weight	SGIT;Weight;Hip;Fat	4	6.72e-09	1.8e-06	3.48e-10	1.4e-09	9.54e-06	4.71e-09	0.0810081	0.249679	0.111365	0.0886317	0.523745	1	0	1	1	0	1	0	0	0	0	0	2.027e-08
20	39178923	rs6029180	Waist UGIT	Waist.UGIT	1	1.84e-05	1.54e-05	1.8e-06	8.3e-07	0.290952	2.13e-07	0.8187	0.382812	0.0536349	3.5e-10	0.0118146	0	0	0	0	0	0	0	0	0	1	0	9.001e-09
4	57824451	rs56155140	Weight UGIT	Weight.UGIT	1	0.965347	0.0179691	0.0225659	0.556972	0.808196	0.68534	5.36e-08	3.52e-10	0.158245	0.542709	0.31377	0	0	0	0	0	0	0	1	0	0	0	0.01437
13	33092929	rs35193668	BMI	BMI	1	3.29e-05	3.53e-10	0.00392386	0.00126707	0.00120525	4.22e-05	1.34e-07	0.000327919	0.198887	0.314654	0.781518	0	1	0	0	0	0	0	0	0	0	0	7.457e-15
10	25178864	rs11014285	Weight UGIT	Weight.UGIT	1	0.0048778	0.104474	2.65e-07	0.000946331	0.530475	0.0561815	0.0107181	3.53e-10	0.143088	2.39e-05	0.0138787	0	0	0	0	0	0	0	1	0	0	0	0.002388
3	85141564	rs13095644	SGIT	SGIT;BMI;Weight;Waist	4	3.77e-10	1.55e-09	1.54e-11	2.07e-07	6.44e-10	5.92e-07	0.705899	0.133076	0.295203	0.158221	0.00734207	1	1	1	0	1	0	0	0	0	0	0	6.615e-18
12	2157925	rs10774018	BMI	SGIT;BMI;Waist;Fat	4	7.87e-09	3.8e-10	2.24e-07	2.74e-05	3.69e-09	2.37e-08	0.0522825	0.133891	0.0229631	0.0793553	0.778294	1	1	0	0	1	1	0	0	0	0	0	1.089e-08
16	89535888	rs55637757	Fat	Weight;Fat	2	6.96e-08	0.00154899	1.13e-08	2.29e-07	1.31e-07	3.94e-10	1.13e-05	0.389571	0.575354	0.311105	0.00284479	0	0	1	0	0	1	0	0	0	0	0	0.007886
1	23293972	rs11584359	Hip	Weight;Hip	2	1.88e-06	0.004392	4.25e-09	3.94e-10	0.000571033	3.28e-05	8.28e-05	0.00425335	3.94e-05	0.0597841	0.159248	0	0	1	1	0	0	0	0	0	0	0	0.001151
2	44407985	rs6544746	BMI UGIT	BMI.UGIT	1	0.361008	0.0576787	0.00605785	0.163622	0.324277	0.445607	4.06e-10	3.07e-07	0.213556	0.719726	0.737359	0	0	0	0	0	0	1	0	0	0	0	0.0004389
20	62370349	rs1056441	Fat	Fat	1	9.57e-08	0.000105488	1.67e-06	7.18e-08	1.05e-07	4.17e-10	0.00761416	0.116068	0.251748	0.229375	0.00193024	0	0	0	0	0	1	0	0	0	0	0	0.00013
4	152931436	rs750090	Hip	SGIT;BMI;Weight;Hip;Fat	5	1.5e-09	6.6e-09	6.91e-09	4.18e-10	1.39e-07	2.15e-08	0.898239	0.43113	0.110319	0.76878	0.525646	1	1	1	1	0	1	0	0	0	0	0	2.496e-10
4	49064487	rs2768950	Weight	SGIT;Weight;Hip;Fat	4	1.77e-08	1.44e-05	4.21e-10	3.74e-08	1.91e-06	1.61e-08	0.021225	0.103319	0.447236	0.549351	0.553325	1	0	1	1	0	1	0	0	0	0	0	4.395e-11
18	52492252	rs12606230	Hip	SGIT;Weight;Hip	3	1.38e-08	1.24e-07	4.21e-09	4.35e-10	2.58e-05	1.25e-07	0.734512	0.722969	0.0246329	0.0509103	0.52186	1	0	1	1	0	0	0	0	0	0	0	1.847e-13
1	51054322	rs3789586	Weight	Weight;Hip	2	2.59e-07	0.000519477	4.48e-10	1.69e-09	6e-05	6.61e-06	0.000980231	0.00408385	0.00423136	0.178407	0.167321	0	0	1	1	0	0	0	0	0	0	0	2.034e-06
5	50864788	rs6861649	Fat	SGIT;BMI;Fat	3	3.48e-08	4.63e-08	7.63e-07	6.25e-06	6.87e-07	4.55e-10	0.582863	0.105649	0.248023	0.909378	0.00916569	1	1	0	0	0	1	0	0	0	0	0	4.907e-08
4	28489339	rs73213484	Weight	SGIT;BMI;Weight;Waist;Fat	5	5.45e-10	9.55e-09	4.93e-10	1.3e-07	4.97e-09	1.16e-09	0.796161	0.926747	0.415984	0.461349	0.681834	1	1	1	0	1	1	0	0	0	0	0	2.043e-14
3	187443314	rs61732778	BMI UGIT	BMI.UGIT	1	0.0411434	0.427149	0.000153266	0.0131847	0.0711057	0.0368329	5.55e-10	1.37e-06	0.180391	0.94441	0.767534	0	0	0	0	0	0	1	0	0	0	0	0.3036
10	5043504	rs67362530	Weight UGIT	Weight.UGIT	1	0.047301	0.93544	4.5e-05	0.900583	0.00457872	0.107042	2.82e-05	6.13e-10	3.81e-05	0.012033	0.6012	0	0	0	0	0	0	0	1	0	0	0	0.3664
8	128107101	rs16901948	Hip UGIT	Hip;Hip.UGIT	2	0.00398523	0.0381496	0.0222591	4.5e-08	0.0329434	0.0137656	0.0929965	0.051832	6.17e-10	0.265451	0.271842	0	0	0	1	0	0	0	0	1	0	0	0.0007857
12	133399553	rs56362718	Waist	SGIT;Weight;Hip;Waist	4	4.31e-09	7.9e-07	3.97e-09	3.41e-08	6.31e-10	2.03e-07	0.192779	0.878591	0.646601	0.0322475	0.267441	1	0	1	1	1	0	0	0	0	0	0	4.418e-08
11	118396331	rs1064939	BMI	BMI	1	3.54e-06	6.32e-10	0.000311448	0.00188953	6.62e-06	9.62e-06	3.26e-05	0.00566689	0.0155233	0.365371	0.955348	0	1	0	0	0	0	0	0	0	0	0	1.884e-12
10	64842838	rs10995427	BMI	BMI	1	1.11e-07	6.4e-10	2.13e-06	7.74e-05	3.17e-07	8.36e-07	0.00677134	0.140012	0.0569352	0.357359	0.724638	0	1	0	0	0	0	0	0	0	0	0	1.818e-12
17	44852612	rs62074125	Waist	Waist;Waist.UGIT	2	3.42e-05	0.00144577	7.15e-05	0.0151406	6.65e-10	0.000352876	0.186228	0.964456	0.00681541	1.57e-08	0.482103	0	0	0	0	1	0	0	0	0	1	0	3.061e-06
16	64717191	rs2319849	Fat	SGIT;Weight;Hip;Fat	4	3.08e-09	8e-08	7.55e-09	3.35e-08	1.81e-07	6.67e-10	0.55941	0.632881	0.82144	0.872462	0.19448	1	0	1	1	0	1	0	0	0	0	0	4.15e-06
2	104412924	rs72820274	BMI	SGIT;BMI	2	1.38e-08	6.84e-10	1.07e-07	1.18e-06	6.41e-07	6.16e-08	0.0700487	0.310204	0.481044	0.878862	0.930321	1	1	0	0	0	0	0	0	0	0	0	5.981e-11
5	103944020	rs254024	Waist	SGIT;Weight;Waist;Fat	4	6.77e-09	7.05e-08	4.59e-08	5.31e-06	6.93e-10	1.09e-08	0.933731	0.446303	0.12812	0.0221865	0.55707	1	0	1	0	1	1	0	0	0	0	0	3.627e-10
14	62361021	rs217672	Hip	SGIT;BMI;Hip;Fat	4	2.54e-09	3.48e-08	7.54e-08	7.22e-10	5.02e-08	2.46e-09	0.745109	0.0890003	0.112382	0.784714	0.535662	1	1	0	1	0	1	0	0	0	0	0	2.224e-15
15	79403585	rs2870111	BMI	SGIT;BMI;Weight	3	9.51e-09	7.33e-10	7.63e-09	9.81e-07	5.2e-07	5.39e-07	0.0952626	0.898403	0.461591	0.863703	0.175599	1	1	1	0	0	0	0	0	0	0	0	1.048e-13
1	174377435	rs61826867	BMI	SGIT;BMI	2	3.54e-08	7.58e-10	3.36e-07	4.99e-06	1.46e-07	1.33e-06	0.0284792	0.288477	0.334116	0.411939	0.238183	1	1	0	0	0	0	0	0	0	0	0	9.746e-13
9	136925663	rs11789898	Weight UGIT	Weight.UGIT	1	0.122035	0.00622887	0.546183	0.0518228	0.184286	0.00595281	0.00537054	7.64e-10	0.264851	0.853564	0.000645089	0	0	0	0	0	0	0	1	0	0	0	0.0002367
4	102681041	rs201081507	BMI	BMI	1	5.55e-06	7.72e-10	0.000909557	1.2e-06	0.00267635	5.92e-06	5.75e-05	0.000257447	0.147528	0.0171809	0.787162	0	1	0	0	0	0	0	0	0	0	0	7.347e-14
4	12955259	rs7692161	Weight UGIT	BMI.UGIT;Weight.UGIT	2	0.176043	0.187305	0.000373712	0.353743	0.387708	0.0834945	3.61e-09	8.13e-10	0.47147	0.445537	0.24594	0	0	0	0	0	0	1	1	0	0	0	0.01821
19	31019807	rs11084554	BMI	BMI	1	5.46e-06	8.17e-10	0.000761253	4.02e-05	5.29e-05	6.27e-05	3.12e-05	0.000955322	0.937561	0.999927	0.31994	0	1	0	0	0	0	0	0	0	0	0	1.295e-15
7	32399469	rs1653892	Fat	Fat	1	8.65e-08	1.68e-07	2.56e-07	5.85e-05	3.86e-06	8.21e-10	0.711943	0.563619	0.0518521	0.747961	0.00544128	0	0	0	0	0	1	0	0	0	0	0	4.494e-13
17	52931737	rs56288810	SGIT	SGIT;BMI;Weight;Hip;Waist;Fat	6	8.41e-10	3.58e-08	1.64e-08	5.52e-09	1.17e-09	9.87e-10	0.523001	0.178533	0.578462	0.171945	0.515114	1	1	1	1	1	1	0	0	0	0	0	2.081e-08
17	28474934	rs56357032	Weight UGIT	BMI.UGIT;Weight.UGIT	2	0.116601	5.34e-05	0.519125	0.616336	0.0800536	0.0294493	5.43e-09	8.72e-10	0.042686	0.413165	0.0514951	0	0	0	0	0	0	1	1	0	0	0	0.0001242
14	59360600	rs1427325	Fat UGIT	Fat;Fat.UGIT	2	0.0002472	0.0125875	8.42e-05	0.0329489	0.00454346	9.04e-09	0.0241108	0.504963	0.00556535	0.33363	8.75e-10	0	0	0	0	0	1	0	0	0	0	1	0.00782
2	43451957	rs149290349	Fat UGIT	Fat.UGIT	1	0.557201	0.361475	0.574867	0.466323	0.265565	0.00611276	0.00109815	0.993837	0.005283	0.187869	9.08e-10	0	0	0	0	0	0	0	0	0	0	1	0.8113
4	122713863	rs6821305	Weight	Weight;Hip	2	4.37e-07	0.00232032	9.16e-10	1.06e-08	1.19e-05	6.48e-06	6.61e-05	0.00369582	0.015065	0.750097	0.299516	0	0	1	1	0	0	0	0	0	0	0	0.0006719
6	12142817	rs10947793	Fat	SGIT;Weight;Fat	3	7.34e-09	3.11e-07	2.8e-08	7.96e-08	1.42e-07	9.42e-10	0.408446	0.494008	0.849808	0.820428	0.121339	1	0	1	0	0	1	0	0	0	0	0	5.035e-12
5	4025754	rs484410	Hip UGIT	Hip.UGIT	1	0.895386	0.273824	0.972972	0.00570846	0.0513206	0.769858	0.0103504	0.978262	9.52e-10	1.89e-05	0.485313	0	0	0	0	0	0	0	0	1	0	0	0.8678
18	39548277	rs16975459	BMI	SGIT;BMI;Waist	3	7.39e-09	9.54e-10	8.55e-08	9.42e-07	2.52e-08	1.16e-07	0.127045	0.263956	0.444708	0.32902	0.538075	1	1	0	0	1	0	0	0	0	0	0	2.924e-12
6	47488387	rs7745990	BMI UGIT	BMI.UGIT	1	0.603723	0.0299316	0.107493	0.344216	0.798866	0.0676462	9.8e-10	0.00343556	0.335335	0.591067	0.000355072	0	0	0	0	0	0	1	0	0	0	0	4.553e-06
14	47303114	rs12885458	BMI	SGIT;BMI	2	3.38e-08	1.01e-09	6.01e-08	4.11e-05	1.46e-06	9.68e-08	0.0419201	0.808414	0.039727	0.862389	0.887486	1	1	0	0	0	0	0	0	0	0	0	8.906e-18
18	56883319	rs7243357	Weight	Weight	1	1.9e-07	4.01e-07	1.01e-09	2.14e-05	0.000161886	9.8e-07	0.796453	0.0147634	0.238958	0.0559153	0.716465	0	0	1	0	0	0	0	0	0	0	0	1.309e-20
1	151018861	rs6587552	BMI	SGIT;BMI	2	4.07e-08	1.03e-09	1.88e-07	3.89e-06	7.85e-07	9.52e-07	0.0360778	0.460832	0.403878	0.880937	0.329559	1	1	0	0	0	0	0	0	0	0	0	2.174e-15
11	118937106	rs550974	BMI	BMI;Waist;Fat	3	1.03e-07	1.03e-09	1.66e-05	0.000765332	5.76e-09	4.92e-08	0.00948465	0.00874336	0.00153301	0.0124188	0.235514	0	1	0	0	1	1	0	0	0	0	0	2.495e-13
16	72578594	rs62052918	Weight	Weight	1	6.87e-08	2.75e-06	1.04e-09	0.000379473	1.45e-07	1.1e-07	0.411361	0.0326841	0.00314088	0.27651	0.610968	0	0	1	0	0	0	0	0	0	0	0	9.139e-08
4	20089011	rs4642249	Waist	SGIT;BMI;Hip;Waist;Fat	5	1.32e-09	1.28e-09	1.32e-07	2.88e-08	1.04e-09	5.22e-09	0.419111	0.0321601	0.921693	0.116046	0.90061	1	1	0	1	1	1	0	0	0	0	0	1.731e-11
1	209439141	rs12096864	Waist	SGIT;Hip;Waist	3	1.07e-08	6.93e-08	2.07e-07	4.56e-08	1.09e-09	5.46e-07	0.956881	0.174625	0.510191	0.0244881	0.222953	1	0	0	1	1	0	0	0	0	0	0	9.993e-09
8	49391483	rs10089933	Weight UGIT	Weight.UGIT	1	0.0084954	0.3891	1.76e-06	0.0628078	0.0204093	0.0755146	0.000292961	1.09e-09	0.247341	0.999548	0.0440194	0	0	0	0	0	0	0	1	0	0	0	0.2964
1	98327133	rs75641275	Waist	Waist;Fat	2	9.18e-08	6.48e-07	5.48e-06	8.85e-05	1.13e-09	7.72e-09	0.98431	0.0418286	0.0471732	0.00257812	0.0459634	0	0	0	0	1	1	0	0	0	0	0	2.418e-13
9	96978588	rs2768637	Weight UGIT	Weight.UGIT	1	0.981336	0.0388682	0.0246057	0.8374	0.305913	0.866423	1.34e-06	1.17e-09	0.76576	0.0184746	0.798262	0	0	0	0	0	0	0	1	0	0	0	0.04336
10	124165615	rs6585827	Weight	Weight	1	1.17e-06	0.00875643	1.18e-09	1.25e-06	5.74e-06	3.71e-06	7.61e-06	0.00065036	0.355637	0.658802	0.903847	0	0	1	0	0	0	0	0	0	0	0	0.007465
2	50742025	rs10184537	BMI	SGIT;BMI;Waist	3	6.02e-09	1.19e-09	7.65e-08	8.43e-07	5.85e-09	1.93e-07	0.161959	0.262006	0.447455	0.141491	0.35144	1	1	0	0	1	0	0	0	0	0	0	1.439e-14
2	142293146	rs17551974	Weight	SGIT;Weight	2	4.64e-08	1.46e-06	1.2e-09	2.64e-07	2.52e-05	9.26e-08	0.376299	0.108018	0.774041	0.139528	0.875066	1	0	1	0	0	0	0	0	0	0	0	4.263e-09
3	30071380	rs7426945	Weight	SGIT;Weight;Hip	3	2.37e-08	7.49e-05	1.21e-09	1.25e-09	7.67e-07	6.98e-08	0.00224289	0.196653	0.0324186	0.905763	0.998239	1	0	1	1	0	0	0	0	0	0	0	4.377e-05
20	51696096	rs1892203	Waist UGIT	Hip.UGIT;Waist.UGIT	2	0.47725	0.449548	0.543818	0.0308481	0.00107585	0.780942	0.524617	0.767269	4.24e-09	1.22e-09	0.571759	0	0	0	0	0	0	0	0	1	1	0	0.3027
1	112293512	rs6687953	BMI	SGIT;BMI;Weight;Waist	4	2.18e-09	1.25e-09	5.27e-09	2.25e-07	9.89e-09	1.15e-07	0.318976	0.742577	0.573508	0.350019	0.249786	1	1	1	0	1	0	0	0	0	0	0	3.421e-13
18	63339338	rs8088179	Waist	Waist	1	5.53e-08	4.52e-07	2.58e-07	1.18e-05	1.28e-09	8.59e-07	0.956467	0.55782	0.256362	0.00511834	0.536847	0	0	0	0	1	0	0	0	0	0	0	2.198e-10
8	64702385	rs13264909	Hip	SGIT;Weight;Hip;Waist	4	4.76e-09	8.82e-08	6.57e-09	1.29e-09	2.8e-08	6.87e-07	0.671278	0.880611	0.100543	0.458887	0.0691932	1	0	1	1	1	0	0	0	0	0	0	4.409e-10
2	171605495	rs6433243	Waist	Waist	1	1.43e-07	4.45e-07	3.17e-06	4.78e-05	1.37e-09	5.37e-07	0.739443	0.142222	0.140026	0.0018208	0.911162	0	0	0	0	1	0	0	0	0	0	0	4.691e-08
1	22458794	rs12404660	Hip UGIT	Hip.UGIT	1	0.0152843	0.247028	0.0031089	4.69e-07	0.440377	0.0465001	0.00411707	0.274723	1.37e-09	0.00113063	0.188297	0	0	0	0	0	0	0	0	1	0	0	0.1216
1	66417145	rs11208779	SGIT	SGIT;BMI;Weight;Hip;Waist;Fat	6	1.38e-09	2.75e-08	7.54e-09	1e-08	1.1e-08	3.04e-09	0.697447	0.433866	0.638356	0.48263	0.743888	1	1	1	1	1	1	0	0	0	0	0	1.898e-13
13	31012904	rs1928496	BMI	BMI;Waist;Fat	3	7.62e-08	1.41e-09	6.1e-06	0.000876308	2.07e-08	8.98e-09	0.019685	0.027362	0.000688523	0.057623	0.0684818	0	1	0	0	1	1	0	0	0	0	0	5.449e-12
2	212304841	rs16825008	BMI	SGIT;BMI;Waist	3	2.49e-08	1.43e-09	1.24e-06	9.68e-06	1.45e-08	1.01e-07	0.0627801	0.056859	0.16767	0.107081	0.955077	1	1	0	0	1	0	0	0	0	0	0	7.205e-12
7	71659538	rs11981190	Weight	SGIT;Weight	2	7.66e-09	1.51e-07	1.49e-09	9.74e-08	1.06e-07	2.22e-07	0.643954	0.438357	0.869691	0.692676	0.322096	1	0	1	0	0	0	0	0	0	0	0	1.29e-10
5	105751502	rs11958027	Fat	SGIT;BMI;Weight;Fat	4	7.53e-09	3.95e-08	4.81e-09	2.88e-06	4.8e-07	1.49e-09	0.955502	0.84069	0.1848	0.813033	0.1665	1	1	1	0	0	1	0	0	0	0	0	9.483e-09
6	117523471	rs7753558	BMI UGIT	BMI.UGIT	1	0.537985	0.0431503	0.0275698	0.0413917	0.946835	0.472142	1.55e-09	2.16e-05	0.0015355	0.143082	0.873706	0	0	0	0	0	0	1	0	0	0	0	6.061e-05
12	116450006	rs7962636	Weight	SGIT;Weight;Hip;Fat	4	1.7e-08	3.17e-06	1.55e-09	2.82e-08	1.31e-06	3.98e-08	0.113608	0.29788	0.385652	0.660695	0.882045	1	0	1	1	0	1	0	0	0	0	0	6.74e-08
17	74229146	rs113645343	Hip UGIT	Hip.UGIT	1	0.12126	0.289572	0.171811	1.91e-05	0.484927	0.0404334	0.185539	0.294723	1.56e-09	1.33e-06	0.290301	0	0	0	0	0	0	0	0	1	0	0	0.5049
12	110903380	rs6606686	Hip	SGIT;BMI;Weight;Hip	4	1.75e-08	4.79e-08	4.12e-08	1.59e-09	1.04e-05	6.77e-08	0.868729	0.557116	0.0580986	0.15717	0.851968	1	1	1	1	0	0	0	0	0	0	0	3.567e-19
8	76004420	rs13276819	BMI UGIT	BMI.UGIT	1	0.834817	0.00403398	0.327255	0.641966	0.664544	0.970363	1.62e-09	0.000796262	0.137535	0.178307	0.63689	0	0	0	0	0	0	1	0	0	0	0	0.01936
10	16773864	rs7094644	SGIT	SGIT;BMI;Weight;Hip;Waist;Fat	6	1.62e-09	3.68e-08	2.91e-08	4.51e-09	3.77e-09	3.89e-09	0.661081	0.177805	0.404391	0.252	0.767994	1	1	1	1	1	1	0	0	0	0	0	1.037e-10
2	10199601	rs10165255	BMI UGIT	BMI.UGIT;Weight.UGIT	2	0.933817	0.0100089	0.0293847	0.24202	0.970748	0.43891	1.63e-09	5.54e-09	0.0154932	0.909129	0.015379	0	0	0	0	0	0	1	1	0	0	0	0.01108
5	178551299	rs3822593	BMI UGIT	BMI.UGIT	1	0.702842	0.0185177	0.15133	0.752861	0.163528	0.156506	1.65e-09	0.00199268	0.164782	0.0182494	0.00226426	0	0	0	0	0	0	1	0	0	0	0	0.0008491
5	141814420	rs59738707	Hip	Hip	1	4.55e-06	0.000117833	2.35e-05	1.65e-09	0.00296609	2.81e-07	0.174637	0.179081	9.48e-05	0.00883251	0.0848	0	0	0	1	0	0	0	0	0	0	0	5.272e-05
20	35276585	rs4812405	Weight	Weight	1	8.04e-07	4.66e-05	1.68e-09	1.64e-07	0.0001139	0.000140285	0.156872	0.0030023	0.112098	0.226747	0.0075614	0	0	1	0	0	0	0	0	0	0	0	1.279e-09
17	18031368	rs854788	Hip UGIT	Hip.UGIT	1	0.0903811	0.00752407	0.350753	1.29e-05	0.851541	0.347627	0.0356417	0.0107408	1.69e-09	8.49e-05	0.0211548	0	0	0	0	0	0	0	0	1	0	0	0.004427
6	25496657	rs13192826	Weight	Weight	1	2.44e-07	0.000547703	1.76e-09	6.25e-07	6.72e-06	1.5e-07	0.00107991	0.0193945	0.563755	0.811458	0.440533	0	0	1	0	0	0	0	0	0	0	0	0.006303
1	195037001	rs4474229	BMI	SGIT;BMI;Fat	3	2.6e-08	1.82e-09	5.18e-07	1.25e-06	1.36e-06	1.91e-08	0.0950751	0.117974	0.598076	0.779666	0.454302	1	1	0	0	0	1	0	0	0	0	0	4.42e-12
5	27178172	rs7701777	BMI	BMI	1	1.5e-07	1.94e-09	1.13e-06	4.31e-06	3.07e-06	4.33e-06	0.0185146	0.289807	0.678902	0.999839	0.223842	0	1	0	0	0	0	0	0	0	0	0	8.891e-09
7	19632595	rs57176772	BMI UGIT	BMI.UGIT	1	0.419748	0.0579202	0.0621621	0.292885	0.210802	0.136844	1.96e-09	0.00293465	0.475377	0.249572	0.0466052	0	0	0	0	0	0	1	0	0	0	0	0.02945
3	15681940	rs2455821	Waist	Waist	1	1.86e-07	1.09e-07	4.31e-05	1.52e-05	1.98e-09	2.99e-07	0.315039	0.00306821	0.414033	0.0022099	0.602716	0	0	0	0	1	0	0	0	0	0	0	2.47e-06
1	92977275	rs1886682	BMI UGIT	BMI.UGIT	1	0.0115208	7.08e-07	0.620362	0.0861095	0.000349875	0.136876	1.98e-09	5.3e-08	0.259428	0.00241232	0.018284	0	0	0	0	0	0	1	0	0	0	0	3.829e-11
16	67332365	rs13334364	BMI UGIT	BMI.UGIT	1	0.233711	0.111778	0.0188897	0.361204	0.0156383	0.190374	1.99e-09	0.000616846	0.796808	0.0023386	0.526556	0	0	0	0	0	0	1	0	0	0	0	0.03174
1	2723214	rs4648450	BMI	SGIT;BMI	2	3.63e-08	2.04e-09	2.43e-07	3.33e-05	7.02e-08	3.12e-07	0.0617597	0.399135	0.0624444	0.253927	0.725643	1	1	0	0	0	0	0	0	0	0	0	4.146e-14
6	97753101	rs13199141	BMI	BMI;Waist	2	7.29e-08	2.06e-09	1.04e-05	0.00014271	5.74e-09	6.93e-08	0.0290698	0.011079	0.0195006	0.0182985	0.413319	0	1	0	0	1	0	0	0	0	0	0	6.298e-14
7	8117636	rs6463758	BMI UGIT	BMI.UGIT	1	0.926538	0.00728292	0.0627493	0.162486	0.525317	0.564805	2.11e-09	1.07e-07	0.00135627	0.192275	0.130003	0	0	0	0	0	0	1	0	0	0	0	0.004056
7	19016933	rs12533489	Fat UGIT	Fat.UGIT	1	0.403968	0.284206	0.735789	0.372663	0.173208	0.00354242	0.475016	0.00144263	0.000278462	0.160432	2.16e-09	0	0	0	0	0	0	0	0	0	0	1	0.7478
14	24835500	rs36226649	Weight UGIT	Weight.UGIT	1	0.56784	0.0675942	0.00788585	0.811977	0.27625	0.901828	1.54e-07	2.18e-09	0.589393	0.180686	0.0810947	0	0	0	0	0	0	0	1	0	0	0	0.041
6	140353664	rs4243464	Weight	Weight	1	6.32e-07	0.000119479	2.19e-09	2.41e-06	7.25e-07	0.000270337	0.0605354	0.00364025	0.642367	0.233577	0.00211786	0	0	1	0	0	0	0	0	0	0	0	0.001443
17	4801163	rs7774	BMI	BMI	1	1.74e-07	2.2e-09	4.68e-05	1.49e-07	1.06e-06	1.19e-06	0.0195442	0.00112462	0.275312	0.627529	0.651156	0	1	0	0	0	0	0	0	0	0	0	4.223e-10
3	134313773	rs1917130	BMI UGIT	BMI.UGIT	1	0.022554	0.617526	0.00160947	0.00679368	0.00463806	0.00860556	2.23e-09	0.0133483	0.153587	0.0815121	0.213634	0	0	0	0	0	0	1	0	0	0	0	0.6291
2	105460333	rs745249	BMI	BMI	1	2.6e-07	2.23e-09	5.62e-06	3.4e-06	8.12e-06	2.11e-06	0.0127343	0.0836234	0.901933	0.786932	0.569008	0	1	0	0	0	0	0	0	0	0	0	6.303e-15
14	99700080	rs4082793	Weight	SGIT;BMI;Weight;Fat	4	9.1e-09	3.6e-08	2.24e-09	8.47e-07	1.42e-06	1.22e-08	0.890015	0.539755	0.463706	0.513766	0.637029	1	1	1	0	0	1	0	0	0	0	0	2.314e-11
1	107624563	rs1335055	Fat	SGIT;Waist;Fat	3	1.41e-08	1.52e-07	7.34e-08	1.41e-05	8.98e-09	2.35e-09	0.86457	0.485328	0.0761815	0.111748	0.113699	1	0	0	0	1	1	0	0	0	0	0	1.187e-10
3	44028764	rs4017425	Fat	SGIT;BMI;Fat	3	1.16e-08	3.44e-08	2.83e-07	7.66e-08	2.53e-07	2.44e-09	0.810867	0.0992347	0.719605	0.888448	0.185663	1	1	0	0	0	1	0	0	0	0	0	2.911e-12
2	161105876	rs10803762	Waist	SGIT;BMI;Waist;Fat	4	4.32e-08	1.77e-08	3.03e-06	5.43e-05	2.48e-09	2.45e-08	0.24438	0.0372783	0.0443235	0.0134371	0.284432	1	1	0	0	1	1	0	0	0	0	0	2.682e-09
5	112254377	rs153560	Weight	Weight	1	9.88e-07	0.000177938	2.59e-09	8.71e-05	3.1e-05	1.23e-06	0.0465915	0.00291735	0.227076	0.683864	0.668985	0	0	1	0	0	0	0	0	0	0	0	1.895e-05
3	56686329	rs6762851	Weight UGIT	Weight.UGIT	1	0.00365586	0.690524	4.02e-07	0.000269842	0.0362072	0.0381331	6.81e-08	2.69e-09	0.0318657	0.255718	0.0356116	0	0	0	0	0	0	0	1	0	0	0	0.3646
3	157750934	rs7614747	Weight UGIT	Weight.UGIT	1	0.256127	0.00245479	0.328297	0.140065	0.209192	0.202893	1.08e-05	2.73e-09	0.328624	0.605216	0.62029	0	0	0	0	0	0	0	1	0	0	0	7.865e-06
2	62903461	rs10181359	Weight	SGIT;Weight;Hip	3	5.18e-09	8.35e-08	2.74e-09	1.29e-08	9.39e-08	1.8e-07	0.704388	0.77501	0.41866	0.765786	0.27933	1	0	1	1	0	0	0	0	0	0	0	1.341e-09
5	64555615	rs55963623	Fat UGIT	Fat.UGIT	1	0.696205	0.213714	0.792894	0.808188	0.455342	0.0119185	0.000262994	0.711832	0.176433	0.394232	2.76e-09	0	0	0	0	0	0	0	0	0	0	1	0.002586
5	129069848	rs6866701	BMI UGIT	BMI.UGIT	1	0.200287	0.158495	0.00419993	0.0257208	0.148887	0.451027	2.87e-09	1.02e-05	0.0178908	0.524487	0.177876	0	0	0	0	0	0	1	0	0	0	0	0.04521
10	97827715	rs11188579	BMI UGIT	BMI.UGIT	1	0.816965	0.0162118	0.219791	0.921441	0.607619	0.113072	2.87e-09	0.00555916	0.788799	0.517418	0.000162429	0	0	0	0	0	0	1	0	0	0	0	0.009066
9	86593314	rs167203	BMI UGIT	BMI.UGIT	1	0.918383	0.0129783	0.210152	0.884057	0.766529	0.0731625	2.92e-09	0.00201584	0.988322	0.351481	4.69e-06	0	0	0	0	0	0	1	0	0	0	0	0.01825
13	20616557	rs9579775	BMI	BMI	1	1.96e-07	2.95e-09	1.96e-06	2.84e-05	1.19e-05	1.66e-07	0.0228804	0.204683	0.207092	0.581996	0.511577	0	1	0	0	0	0	0	0	0	0	0	9.231e-12
7	107612629	rs1544474	Waist UGIT	Waist.UGIT	1	0.25232	0.134262	0.0416326	0.0154261	0.11071	0.337405	0.550464	0.0395777	0.00559722	3.04e-09	0.416929	0	0	0	0	0	0	0	0	0	1	0	0.0001657
5	42173965	rs62370525	Weight UGIT	Weight;Weight.UGIT	2	0.000363413	0.0245546	1.14e-08	0.000306627	0.0194767	0.0269247	0.00924699	3.07e-09	0.456162	0.0632051	0.000570931	0	0	1	0	0	0	0	1	0	0	0	0.07699
9	95180375	rs3118008	Fat UGIT	Fat.UGIT	1	0.211232	0.000659862	0.570524	0.00870118	0.671644	0.371601	7.83e-07	0.0431203	0.00113388	0.120202	3.11e-09	0	0	0	0	0	0	0	0	0	0	1	0.0004665
17	49383659	rs4794222	Hip	Hip	1	8.46e-07	0.000129339	5.18e-08	3.13e-09	0.00221475	2.42e-07	0.0339979	0.25578	0.00281158	0.00217402	0.361609	0	0	0	1	0	0	0	0	0	0	0	0.0001247
2	121623691	rs4848645	BMI UGIT	BMI.UGIT	1	0.0773857	0.311211	0.00182557	0.142232	0.0044273	0.108341	3.14e-09	7.26e-05	0.848446	0.00418989	0.936157	0	0	0	0	0	0	1	0	0	0	0	0.1533
2	159368720	rs80330591	BMI	BMI	1	2.76e-07	3.21e-09	0.000107647	2.32e-06	1.89e-07	1.18e-06	0.0144747	0.000490731	0.890789	0.155776	0.891188	0	1	0	0	0	0	0	0	0	0	0	1.365e-07
11	2165576	rs35506085	Weight	Weight;Weight.UGIT	2	0.000148818	0.144337	3.23e-09	1.38e-07	0.0448937	0.00294111	4.83e-07	1.47e-08	0.000120749	0.00162244	0.0324391	0	0	1	0	0	0	0	1	0	0	0	0.006151
3	90345475	rs2198955	Fat	Fat	1	1.44e-07	1.44e-07	3.34e-06	5.59e-05	5.16e-07	3.27e-09	0.497465	0.0949011	0.0920622	0.445054	0.013708	0	0	0	0	0	1	0	0	0	0	0	8.646e-14
3	20432033	rs34373881	BMI	SGIT;BMI	2	3.94e-08	3.4e-09	6.26e-07	1.91e-07	1.9e-07	2.56e-06	0.100183	0.162907	0.633255	0.472936	0.122294	1	1	0	0	0	0	0	0	0	0	0	2.721e-10
3	99525631	rs793456	Waist UGIT	Waist.UGIT	1	0.0833447	0.802022	0.605209	0.0884164	2.79e-05	0.0346881	0.00373391	0.00190733	0.61428	3.43e-09	0.122702	0	0	0	0	0	0	0	0	0	1	0	0.01898
12	51022431	rs2700480	BMI UGIT	BMI.UGIT	1	0.143663	0.266215	0.0459935	0.00170073	0.744175	0.00223578	3.47e-09	0.256344	0.000150613	0.0190709	2.05e-05	0	0	0	0	0	0	1	0	0	0	0	0.06174
2	174936181	rs2884442	BMI	SGIT;BMI	2	1.74e-08	3.56e-09	5.35e-07	3.23e-07	7.35e-08	1.1e-07	0.185612	0.0875456	0.973523	0.412875	0.811688	1	1	0	0	0	0	0	0	0	0	0	6.333e-10
2	57332617	rs1559556	BMI	BMI	1	1.47e-07	3.81e-09	3.8e-07	0.000309363	3.94e-06	9.9e-08	0.0338847	0.657532	0.0088686	0.924349	0.397473	0	1	0	0	0	0	0	0	0	0	0	4.355e-08
5	172753555	rs6874142	Weight UGIT	Weight;Weight.UGIT	2	0.000731593	0.232738	3.12e-08	0.000280494	0.0384019	0.00295531	3.46e-06	3.82e-09	0.260151	0.0338567	0.367368	0	0	1	0	0	0	0	1	0	0	0	0.3129
9	118514371	rs58827214	Weight UGIT	Weight.UGIT	1	0.892569	0.0825201	0.0511952	0.808894	0.864018	0.119824	0.000313835	3.9e-09	0.397243	0.932551	8.39e-05	0	0	0	0	0	0	0	1	0	0	0	0.002301
1	34584393	rs12031634	SGIT	SGIT;BMI;Weight;Waist;Fat	5	3.91e-09	1.59e-08	2.06e-08	1.61e-07	2.92e-08	7.81e-09	0.834652	0.445246	0.790645	0.495875	0.713365	1	1	1	0	1	1	0	0	0	0	0	5.256e-09
11	133183054	rs7926233	Waist	Waist	1	1.96e-07	5.65e-07	1.43e-05	6.81e-06	3.96e-09	4.57e-07	0.756369	0.0239173	0.670577	0.00484198	0.765111	0	0	0	0	1	0	0	0	0	0	0	9.236e-08
8	129165056	rs1121948	Weight UGIT	Weight.UGIT	1	0.389337	0.273453	0.00266495	0.237839	0.903456	0.589067	1.02e-05	4.12e-09	0.42935	0.0453399	0.35564	0	0	0	0	0	0	0	1	0	0	0	0.05426
11	12664541	rs4316494	BMI UGIT	BMI.UGIT	1	0.111285	0.28469	0.00144704	0.198248	0.236814	0.00941139	4.24e-09	1.12e-05	0.670089	0.578649	0.003713	0	0	0	0	0	0	1	0	0	0	0	0.563
18	13182325	rs35761930	SGIT	SGIT;BMI;Waist;Fat	4	4.28e-09	5.28e-09	1.14e-07	1.37e-07	2.24e-08	5e-09	0.509236	0.115487	0.86596	0.419222	0.538477	1	1	0	0	1	1	0	0	0	0	0	1.524e-08
5	137603293	rs33967909	Weight	Weight	1	1.62e-05	0.000324957	4.49e-09	7.5e-07	0.0332923	0.000613545	0.192574	4.49e-05	0.0372517	0.000111109	0.0247569	0	0	1	0	0	0	0	0	0	0	0	0.0002135
15	85661506	rs10520585	BMI UGIT	BMI.UGIT	1	0.292386	0.000385461	0.631843	0.810405	0.197685	0.607955	4.56e-09	3e-05	0.127409	0.399663	0.20618	0	0	0	0	0	0	1	0	0	0	0	0.001063
1	217817062	rs34924814	Weight	Weight	1	2.41e-07	3.75e-05	4.61e-09	4.22e-07	5.36e-06	4.05e-06	0.0807955	0.0548145	0.44423	0.905194	0.319087	0	0	1	0	0	0	0	0	0	0	0	3.18e-05
10	88096047	rs10887578	Fat	Fat	1	6e-08	5.72e-08	1.73e-06	3.02e-06	6.21e-07	4.68e-09	0.498061	0.0732768	0.541562	0.728492	0.0678493	0	0	0	0	0	1	0	0	0	0	0	9.569e-15
1	94051914	rs11579685	Hip UGIT	Hip.UGIT	1	0.130779	0.16106	0.976349	4.68e-05	0.25584	0.0904987	0.793784	4.53e-06	4.7e-09	0.531036	0.669387	0	0	0	0	0	0	0	0	1	0	0	0.02986
12	108618630	rs3764002	Waist	Waist;Fat	2	1.32e-05	0.000504032	0.00811097	0.000681234	4.72e-09	6.45e-09	0.19669	4.45e-06	0.25544	1.06e-05	2.38e-06	0	0	0	0	1	1	0	0	0	0	0	2.534e-08
9	35753898	rs34478611	Hip	Weight;Hip	2	2.88e-06	0.00553423	3.2e-08	4.84e-09	0.00041077	5.86e-06	9.6e-05	0.0306068	0.000673688	0.130995	0.920764	0	0	1	1	0	0	0	0	0	0	0	0.0002422
17	53672559	rs1812317	Hip	Hip	1	7.66e-05	0.000754162	0.000238476	4.92e-09	0.0199796	5.24e-05	0.265753	0.250858	1.77e-06	0.00493227	0.724992	0	0	0	1	0	0	0	0	0	0	0	0.01615
12	58286188	rs11172371	BMI UGIT	BMI.UGIT	1	0.0685533	0.393999	0.0162554	0.0302263	0.0337768	0.00331467	5.03e-09	0.111758	0.268045	0.292708	0.00107697	0	0	0	0	0	0	1	0	0	0	0	0.01778
3	93527709	rs12496834	Fat	Fat	1	3.19e-07	1.77e-07	4.94e-06	0.000113389	3.32e-06	5.15e-09	0.375691	0.130073	0.0743624	0.818453	0.00874199	0	0	0	0	0	1	0	0	0	0	0	6.929e-13
4	30842780	rs4527444	BMI	BMI	1	9.91e-08	5.2e-09	1e-07	5.19e-07	8.27e-07	0.00010631	0.0638088	0.957969	0.683684	0.656152	0.000707722	0	1	0	0	0	0	0	0	0	0	0	6.228e-13
6	90296588	rs9362662	Weight	Weight	1	9.77e-07	3.45e-06	5.39e-09	0.000239435	0.000101284	6.45e-06	0.981052	0.00851919	0.0760281	0.312434	0.601108	0	0	1	0	0	0	0	0	0	0	0	1.443e-09
17	41085683	rs2670854	BMI	BMI	1	2.51e-07	5.55e-09	5.75e-06	3.12e-05	6.19e-07	1.55e-06	0.0266961	0.0971729	0.253796	0.360994	0.750621	0	1	0	0	0	0	0	0	0	0	0	1.966e-09
1	96285385	rs1342391	BMI	BMI;Weight	2	5.91e-08	5.66e-09	3.07e-08	8.35e-06	6.4e-06	5.94e-07	0.115626	0.750172	0.273453	0.500719	0.556503	0	1	1	0	0	0	0	0	0	0	0	1.248e-14
11	120184575	rs78302438	Weight	Weight;Hip	2	3.55e-07	0.000236122	5.8e-09	4.21e-08	2.01e-05	2.05e-06	0.00792558	0.0524635	0.0707188	0.517309	0.626171	0	0	1	1	0	0	0	0	0	0	0	9.658e-05
18	45923482	rs8087074	BMI	SGIT;BMI;Fat	3	3.38e-08	5.82e-09	5.64e-07	8.93e-07	1.89e-06	1.67e-08	0.186087	0.134429	0.766422	0.728631	0.356926	1	1	0	0	0	1	0	0	0	0	0	2.503e-09
1	214629616	rs12757404	Weight UGIT	Weight.UGIT	1	0.00112822	0.0580677	1.02e-07	0.0246168	0.0137287	0.0100109	0.00783007	5.87e-09	0.108809	0.358656	0.131328	0	0	0	0	0	0	0	1	0	0	0	0.0005896
18	42606091	rs9967367	Hip	Hip	1	5.78e-07	8.14e-06	2.59e-07	5.95e-09	0.00181151	1.37e-07	0.401649	0.907648	0.00916004	0.00213613	0.308483	0	0	0	1	0	0	0	0	0	0	0	1.398e-10
6	50293550	rs111820202	SGIT	SGIT;BMI;Weight;Hip	4	5.96e-09	1.87e-08	2.51e-08	1.16e-08	5.04e-08	1.99e-07	0.782059	0.494079	0.364534	0.553332	0.290184	1	1	1	1	0	0	0	0	0	0	0	1.575e-07
14	73484786	rs2535918	BMI	SGIT;BMI	2	3.37e-08	5.99e-09	9.15e-08	7.46e-06	7.25e-07	1.06e-07	0.170907	0.639618	0.22387	0.909544	0.933104	1	1	0	0	0	0	0	0	0	0	0	5.16e-08
11	823586	rs140201358	Hip	Hip;Waist.UGIT	2	0.000280335	9.89e-05	0.000279953	6e-09	0.471013	0.000378859	0.534908	0.588153	1.69e-07	7.7e-09	0.745199	0	0	0	1	0	0	0	0	0	1	0	0.0002734
8	85703065	rs78565420	BMI	BMI	1	7.65e-08	6.01e-09	2e-07	2.13e-06	4.03e-06	9.05e-07	0.100094	0.61278	0.714326	0.703527	0.48521	0	1	0	0	0	0	0	0	0	0	0	2.381e-09
12	24071748	rs7134283	Weight	Weight	1	1.44e-05	0.00418054	6.12e-09	4.52e-06	0.00523723	4.43e-05	0.00320764	8.06e-05	0.202373	0.0149971	0.68444	0	0	1	0	0	0	0	0	0	0	0	0.001422
4	130724740	rs4398538	Fat	SGIT;BMI;Fat	3	2.4e-08	7.87e-09	1.75e-07	5.06e-05	9.77e-08	6.3e-09	0.236348	0.363998	0.0242379	0.395001	0.176656	1	1	0	0	0	1	0	0	0	0	0	7.757e-12
1	170862041	rs12742536	Hip UGIT	BMI.UGIT;Hip.UGIT	2	0.464981	0.00104856	0.509796	0.0421057	0.239924	0.627089	1.05e-09	0.885646	6.33e-09	0.172171	0.00292696	0	0	0	0	0	0	1	0	1	0	0	0.0007153
2	68445889	rs74577030	Weight UGIT	Weight.UGIT	1	0.694652	0.281429	0.0139495	0.662174	0.990789	0.511211	0.00107861	6.65e-09	0.858157	0.467945	0.00403925	0	0	0	0	0	0	0	1	0	0	0	0.6453
9	124630006	rs7030732	BMI	BMI	1	6.67e-08	6.69e-09	7.31e-06	2.75e-06	1.03e-07	7.19e-08	0.108267	0.0120522	0.63137	0.248638	0.531123	0	1	0	0	0	0	0	0	0	0	0	3.529e-06
1	40064961	rs12037222	Weight	SGIT;Weight;Waist	3	1.83e-08	1.47e-06	6.82e-09	4.04e-07	1.6e-09	2.3e-06	0.305466	0.530299	0.979729	0.0204143	0.0838894	1	0	1	0	1	0	0	0	0	0	0	4.678e-11
3	12926096	rs2569993	Waist	Waist	1	6.96e-08	1.34e-06	2.68e-07	6.11e-06	6.84e-09	2.79e-07	0.624081	0.583702	0.439063	0.0246642	0.971029	0	0	0	0	1	0	0	0	0	0	0	1.599e-10
2	6161887	rs2609182	BMI	BMI	1	4.07e-07	7.27e-09	2.65e-06	3.85e-06	6.74e-06	1.9e-05	0.0241795	0.306731	0.98767	0.998962	0.10658	0	1	0	0	0	0	0	0	0	0	0	8.501e-15
16	8311349	rs4787170	Waist	Waist	1	1.83e-06	1.57e-06	0.000136535	0.000314987	7.33e-09	3.4e-06	0.401923	0.0145208	0.133779	0.000509566	0.676799	0	0	0	0	1	0	0	0	0	0	0	7.655e-05
6	104802309	rs156147	BMI	BMI	1	5.31e-07	7.39e-09	3.26e-06	2.91e-05	3.99e-06	1.51e-05	0.0167437	0.340382	0.405569	0.715618	0.196903	0	1	0	0	0	0	0	0	0	0	0	1.767e-14
2	136407479	rs1446585	Fat	BMI;Fat	2	3.03e-07	2.21e-08	1.91e-06	1.76e-05	0.000177248	7.71e-09	0.111065	0.254225	0.34785	0.067429	0.0234133	0	1	0	0	0	1	0	0	0	0	0	3.679e-12
15	46586088	rs7183417	BMI	BMI	1	3.08e-07	7.8e-09	2.78e-06	7.1e-06	5.9e-07	3.15e-05	0.0295661	0.263372	0.746362	0.311075	0.0460053	0	1	0	0	0	0	0	0	0	0	0	2.98e-13
10	34014435	rs71495049	BMI	SGIT;BMI;Waist	3	1.21e-08	8.06e-09	8.72e-08	4.55e-07	2.04e-08	3.15e-07	0.359255	0.373485	0.78313	0.22368	0.365758	1	1	0	0	1	0	0	0	0	0	0	1.224e-12
16	90080723	rs77733403	Fat	Fat	1	5.95e-07	0.00247143	2.64e-07	6.6e-07	1.21e-06	8.07e-09	0.000112245	0.698243	0.360715	0.391691	0.00751499	0	0	0	0	0	1	0	0	0	0	0	0.004905
8	6329470	rs2979655	Weight	Weight	1	4.4e-07	6.19e-06	8.07e-09	1.59e-06	0.000842806	1.98e-07	0.464453	0.0701192	0.767947	0.00874871	0.424889	0	0	1	0	0	0	0	0	0	0	0	3.929e-07
12	12876111	rs1420023	Weight UGIT	Weight.UGIT	1	0.222969	0.840088	0.000836652	0.0380428	0.880787	0.868585	0.00136133	8.21e-09	0.0428688	0.00533405	0.00293279	0	0	0	0	0	0	0	1	0	0	0	0.7412
6	119524516	rs9489620	BMI	BMI	1	1.25e-07	8.48e-09	1.34e-07	9.18e-07	0.0002393	1.43e-07	0.112131	0.84195	0.934146	0.0198927	0.710539	0	1	0	0	0	0	0	0	0	0	0	2.215e-10
22	39665395	rs1569497	Hip	Weight;Hip	2	1.49e-07	1.54e-05	3.46e-08	8.74e-09	3.43e-06	3.12e-06	0.128776	0.511719	0.0350444	0.902778	0.258432	0	0	1	1	0	0	0	0	0	0	0	4.188e-06
1	205685352	rs951366	Weight	Weight	1	8.15e-05	0.0200298	8.77e-09	5.62e-05	0.00704588	0.00101436	0.00111818	7.04e-07	0.374462	0.0670071	0.134732	0	0	1	0	0	0	0	0	0	0	0	5.751e-05
5	139721351	rs2237075	Hip	Hip	1	1.16e-05	0.00104124	2.06e-06	8.78e-09	0.00159699	5.5e-05	0.0319379	0.439718	0.000166306	0.0768659	0.473506	0	0	0	1	0	0	0	0	0	0	0	8.099e-05
10	76617857	rs12254441	Fat	SGIT;Weight;Hip;Fat	4	2.33e-08	2.55e-07	2.18e-08	4.73e-08	7.79e-06	9.04e-09	0.695932	0.919977	0.462477	0.244892	0.33935	1	0	1	1	0	1	0	0	0	0	0	7.267e-10
11	14846873	rs12795794	Hip	Hip	1	1.25e-05	0.00108404	5.63e-06	9.07e-09	0.00458705	3.93e-06	0.0284588	0.869401	0.000188631	0.0131507	0.380564	0	0	0	1	0	0	0	0	0	0	0	4.366e-05
17	32237258	rs7226064	SGIT	SGIT;BMI;Weight;Hip;Waist	5	9.15e-09	3.03e-08	3.3e-08	2.11e-08	9.35e-09	1.91e-06	0.768949	0.584118	0.382237	0.159757	0.0435197	1	1	1	1	1	0	0	0	0	0	0	9.696e-08
15	42012724	rs2950446	Weight	Weight	1	4.19e-07	1.45e-06	9.22e-09	8.07e-06	3.83e-05	1.16e-05	0.959519	0.0585617	0.722315	0.39673	0.181645	0	0	1	0	0	0	0	0	0	0	0	6.791e-09
19	17214073	rs11666569	Fat UGIT	Fat.UGIT	1	0.866519	0.49188	0.518128	0.0886434	0.0729056	0.0326796	0.0869216	0.0429903	7e-05	0.000201983	9.23e-09	0	0	0	0	0	0	0	0	0	0	1	0.1864
6	82115804	rs79381654	BMI UGIT	BMI.UGIT	1	0.0658436	0.428551	0.0010485	0.00308309	0.049574	0.234308	9.23e-09	6.41e-05	0.00433412	0.497608	0.101463	0	0	0	0	0	0	1	0	0	0	0	0.5484
5	159984492	rs4921301	BMI	BMI	1	6.01e-08	9.26e-09	2.53e-07	9.21e-07	9.58e-07	1.33e-06	0.158739	0.469003	0.953233	0.856366	0.318468	0	1	0	0	0	0	0	0	0	0	0	4.033e-08
2	145345343	rs12467963	Weight	Weight	1	7.95e-08	1.81e-05	9.64e-09	1.27e-07	3.96e-07	8.76e-07	0.0745936	0.299676	0.38044	0.524479	0.517741	0	0	1	0	0	0	0	0	0	0	0	2.433e-05
2	147903802	rs778094	BMI	BMI	1	1.55e-06	9.86e-09	1.91e-05	0.000534002	5.62e-05	4.19e-07	0.00715774	0.139029	0.0401127	0.59909	0.208133	0	1	0	0	0	0	0	0	0	0	0	8.814e-18
5	200829	rs34629844	Hip	Hip	1	5.15e-07	0.00405668	3.35e-07	1e-08	1.98e-07	2.66e-07	2.08e-05	0.842161	0.0101578	0.118628	0.375647	0	0	0	1	0	0	0	0	0	0	0	0.0001045
8	25464690	rs11992444	Waist UGIT	Waist.UGIT	1	0.623391	0.526204	0.200899	0.0111076	0.0380987	0.955763	0.982925	0.0824331	1.36e-05	1.02e-08	0.107754	0	0	0	0	0	0	0	0	0	1	0	0.7306
5	86727566	rs11951885	Fat	Weight;Fat	2	5.43e-08	1.04e-07	4.11e-08	2.08e-06	1.74e-05	1.03e-08	0.743611	0.966148	0.58801	0.218987	0.184253	0	0	1	0	0	1	0	0	0	0	0	1.017e-12
7	25703759	rs11768603	Hip UGIT	Hip.UGIT	1	0.839316	0.123482	0.547774	0.0154282	0.983151	0.679132	0.00147	0.194929	1.04e-08	0.82495	0.435781	0	0	0	0	0	0	0	0	1	0	0	0.01756
6	53523634	rs79905210	Hip UGIT	Hip.UGIT	1	0.0908753	0.0143025	0.0272038	0.300327	0.322703	0.00903353	0.0470755	0.123836	1.04e-08	0.293417	0.0046198	0	0	0	0	0	0	0	0	1	0	0	0.001005
10	126684134	rs3781446	Weight	Weight	1	3.39e-07	1.06e-07	1.05e-08	3.87e-06	0.0008915	1.86e-06	0.322576	0.113409	0.851454	0.00639999	0.612851	0	0	1	0	0	0	0	0	0	0	0	2.643e-14
13	78613586	rs2094840	Weight	Weight	1	3.05e-06	0.00037913	1.05e-08	3.09e-06	0.000141147	6.54e-05	0.0462182	0.00383978	0.383017	0.428542	0.156355	0	0	1	0	0	0	0	0	0	0	0	4.055e-07
9	126586563	rs1752169	Waist	Waist	1	2.1e-07	1.49e-05	5.35e-07	2.74e-06	1.06e-08	1.63e-06	0.229997	0.720927	0.992668	0.0135833	0.701286	0	0	0	0	1	0	0	0	0	0	0	7.185e-08
4	140874760	rs809955	BMI	BMI;Fat	2	4.08e-07	1.07e-08	5.69e-05	0.000552117	1.44e-07	3.84e-08	0.0272851	0.00552735	0.0122255	0.0854949	0.0558959	0	1	0	0	0	1	0	0	0	0	0	4.862e-15
8	89337036	rs10088444	Fat UGIT	Fat.UGIT	1	0.0341829	0.000530817	0.00705683	0.000653443	0.838351	0.95214	0.00183634	0.169355	0.00168024	0.000155516	1.07e-08	0	0	0	0	0	0	0	0	0	0	1	3.065e-05
6	143185683	rs765875	SGIT	SGIT;Weight;Hip;Fat	4	1.08e-08	2.25e-06	8.74e-10	7.57e-11	2.28e-05	3.36e-08	0.0876201	0.354712	0.00609035	0.0464424	0.901694	1	0	1	1	0	1	0	0	0	0	0	1.077e-14
1	113246506	rs2306937	Fat	Fat	1	7.43e-05	0.123797	5.14e-06	0.00157578	0.000216012	1.12e-08	5.06e-07	0.104122	0.294057	0.732918	1.37e-07	0	0	0	0	0	1	0	0	0	0	0	0.01789
7	39416667	rs2024102	BMI	BMI	1	1.78e-06	1.13e-08	0.000221826	0.000174368	6.96e-07	5.39e-06	0.00526531	0.00355842	0.209455	0.105026	0.979329	0	1	0	0	0	0	0	0	0	0	0	6.245e-09
9	1103623	rs1995804	Hip UGIT	Hip.UGIT	1	0.143507	0.0350806	0.0494367	0.206544	0.209315	0.0380184	0.0783809	0.11555	1.13e-08	0.989167	0.0429142	0	0	0	0	0	0	0	0	1	0	0	0.006989
11	28742220	rs491711	BMI	BMI	1	7.43e-08	1.13e-08	3.81e-07	1.16e-06	4.26e-07	3.18e-06	0.150364	0.423318	0.952893	0.539475	0.174769	0	1	0	0	0	0	0	0	0	0	0	5.76e-11
6	13180454	rs11757278	Waist	SGIT;BMI;Hip;Waist	4	1.23e-08	1.25e-08	6.35e-07	4.77e-08	1.14e-08	1.35e-07	0.463658	0.0506237	0.521024	0.156344	0.627742	1	1	0	1	1	0	0	0	0	0	0	6.916e-13
12	117422115	rs4767488	Weight UGIT	Weight.UGIT	1	0.874457	0.390717	0.0269491	0.789458	0.520839	0.347915	0.0204455	1.14e-08	0.813984	0.0849451	0.00201873	0	0	0	0	0	0	0	1	0	0	0	0.1179
6	42674983	rs9357402	Hip	Hip	1	1.63e-07	2.72e-07	2.24e-07	1.15e-08	8.39e-05	8.84e-07	0.772719	0.728125	0.0493976	0.0915394	0.633667	0	0	0	1	0	0	0	0	0	0	0	6.429e-11
7	1270699	rs6950388	Weight	Weight	1	5.77e-07	5.2e-08	1.16e-08	0.000225787	9.41e-05	1.94e-05	0.103638	0.0460284	0.0523788	0.246783	0.147325	0	0	1	0	0	0	0	0	0	0	0	1.588e-09
16	82448195	rs11150461	Weight	Weight	1	5.15e-08	1.21e-06	1.17e-08	2.08e-07	1.53e-06	3.89e-07	0.487905	0.490591	0.625457	0.91804	0.6517	0	0	1	0	0	0	0	0	0	0	0	4.266e-11
2	54305030	rs41385746	Weight	Weight	1	6.11e-08	1.72e-05	1.17e-08	7.79e-07	8.61e-08	2.14e-07	0.0690528	0.389774	0.96154	0.234483	0.980736	0	0	1	0	0	0	0	0	0	0	0	1.001e-05
3	161425444	rs9858533	Weight	SGIT;Weight	2	4.01e-08	5.37e-07	1.18e-08	1.84e-06	1.03e-07	8.37e-07	0.727543	0.501319	0.639076	0.32034	0.380207	1	0	1	0	0	0	0	0	0	0	0	3.361e-09
6	94678897	rs17708311	BMI	SGIT;BMI;Waist	3	1.87e-08	1.18e-08	3.49e-07	2.19e-07	1.82e-08	4.72e-07	0.355365	0.159438	0.854659	0.161848	0.355063	1	1	0	0	1	0	0	0	0	0	0	4.102e-07
8	143300279	rs4072917	SGIT	SGIT;Hip	2	1.2e-08	2.38e-07	6.43e-08	1.39e-08	7e-08	5.22e-08	0.606115	0.402183	0.285963	0.496796	0.933381	1	0	0	1	0	0	0	0	0	0	0	4.099e-11
1	31407314	rs72657272	Hip UGIT	Hip.UGIT	1	0.81717	0.0658154	0.78681	0.0167302	0.825441	0.646525	0.000137865	0.756762	1.2e-08	0.866465	0.396007	0	0	0	0	0	0	0	0	1	0	0	0.04894
14	35375128	rs34523753	Hip UGIT	Hip.UGIT	1	0.0991517	0.518482	0.0499214	3.27e-05	0.746874	0.233076	0.0199167	0.598237	1.21e-08	0.00693236	0.156949	0	0	0	0	0	0	0	0	1	0	0	0.3051
4	55500226	rs6831020	BMI	SGIT;BMI	2	3.71e-08	1.22e-08	1.5e-07	8.66e-08	1.61e-06	8.13e-07	0.28011	0.456262	0.467837	0.809319	0.313324	1	1	0	0	0	0	0	0	0	0	0	4.653e-12
2	97045629	rs55908912	BMI UGIT	BMI.UGIT	1	0.900615	0.00951427	0.130828	0.419102	0.576224	0.942099	1.23e-08	8.65e-06	0.0492656	0.288847	0.688762	0	0	0	0	0	0	1	0	0	0	0	0.00832
16	9733731	rs35014268	BMI	SGIT;BMI	2	4.7e-08	1.24e-08	2.35e-07	1.03e-05	1.47e-07	2.74e-07	0.208082	0.461623	0.224501	0.362468	0.841919	1	1	0	0	0	0	0	0	0	0	0	3.18e-09
1	21575045	rs212515	Weight UGIT	Weight.UGIT	1	0.229297	0.00294368	0.367635	0.765573	0.0204444	0.153133	1.67e-05	1.24e-08	0.101245	0.00466332	0.335162	0	0	0	0	0	0	0	1	0	0	0	0.2018
13	99119000	rs9584855	Fat	Fat	1	5.56e-06	1.13e-06	0.00101866	0.00020231	2.17e-05	1.25e-08	0.20244	0.000385508	0.332926	0.669743	0.000222115	0	0	0	0	0	1	0	0	0	0	0	5.346e-13
1	7727854	rs1891215	Fat	SGIT;Fat	2	3.61e-08	6.3e-07	1.97e-07	8.59e-07	1.17e-07	1.27e-08	0.617959	0.400527	0.834941	0.385217	0.251357	1	0	0	0	0	1	0	0	0	0	0	7.365e-11
4	1034997	rs112069922	Weight	Weight	1	4.59e-05	0.0184146	1.28e-08	0.000441021	9.14e-05	0.00146089	0.000895007	4.1e-06	0.693994	0.503073	0.0508801	0	0	1	0	0	0	0	0	0	0	0	0.1263
12	20832342	rs10770700	BMI UGIT	BMI.UGIT	1	0.290175	0.120807	0.00877857	0.354802	0.0943572	0.339439	1.29e-08	7.34e-06	0.987375	0.100658	0.941811	0	0	0	0	0	0	1	0	0	0	0	0.2886
7	38126589	rs1524065	Weight UGIT	Weight.UGIT	1	0.130779	0.828793	0.000330275	0.476929	0.905874	0.0269823	0.000129167	1.3e-08	0.108763	0.00613855	0.0478139	0	0	0	0	0	0	0	1	0	0	0	0.4078
12	121981087	rs151078735	Fat	Fat	1	2.51e-06	4.51e-05	8.76e-06	3.04e-06	0.000339393	1.3e-08	0.327766	0.359554	0.474747	0.153933	0.00206257	0	0	0	0	0	1	0	0	0	0	0	5.526e-06
1	79034315	rs1265676	Weight	Weight	1	7.63e-06	0.00316515	1.3e-08	0.00043834	3.04e-06	0.000155485	0.00541248	0.000394671	0.24703	0.114685	0.198784	0	0	1	0	0	0	0	0	0	0	0	2.714e-06
16	9225494	rs12933086	Weight	Weight	1	4.46e-07	0.000128577	1.33e-08	1.06e-07	4.55e-05	1.02e-06	0.0255718	0.0987957	0.130418	0.327658	0.997599	0	0	1	0	0	0	0	0	0	0	0	3.96e-08
11	122752954	rs11603783	Fat	Fat	1	8.73e-08	2.8e-06	1.29e-07	1.02e-06	1.75e-06	1.37e-08	0.378187	0.80789	0.993033	0.989465	0.14149	0	0	0	0	0	1	0	0	0	0	0	1.942e-07
3	183407065	rs9816948	Fat	Fat	1	3.08e-07	1.53e-05	9.54e-08	8.89e-08	0.000319854	1.4e-08	0.178588	0.708023	0.173022	0.0267389	0.0574289	0	0	0	0	0	1	0	0	0	0	0	1.349e-05
6	166416028	rs62425398	Hip	Hip	1	2.96e-05	0.00032282	1.09e-05	1.41e-08	0.00840513	0.000210366	0.308403	0.7384	6.93e-05	0.0116491	0.265635	0	0	0	1	0	0	0	0	0	0	0	3.445e-08
19	32946043	rs2903738	Waist	Waist	1	3.89e-07	2.07e-06	3.97e-06	0.000206197	1.41e-08	2.47e-07	0.976479	0.271125	0.0561303	0.00867314	0.320269	0	0	0	0	1	0	0	0	0	0	0	4.994e-07
11	133707509	rs2156675	BMI	BMI	1	2.97e-07	1.43e-08	5.31e-06	1.01e-07	6.47e-05	1.04e-06	0.0802688	0.0802344	0.171868	0.189636	0.818711	0	1	0	0	0	0	0	0	0	0	0	1.81e-11
12	49168798	rs3730071	Weight	Weight;Fat	2	4.59e-07	7.54e-05	1.45e-08	4.26e-07	0.000411558	3.15e-08	0.0464058	0.123487	0.378821	0.027992	0.0835092	0	0	1	0	0	1	0	0	0	0	0	3.854e-07
8	14095763	rs6530737	BMI	BMI	1	6.42e-07	1.46e-08	1.73e-06	4.86e-05	1.07e-05	1.05e-05	0.0283905	0.610217	0.299221	0.974869	0.319725	0	1	0	0	0	0	0	0	0	0	0	5.664e-16
15	95271378	rs11633626	BMI	BMI	1	2.57e-06	1.47e-08	3.79e-06	0.000625506	2.9e-05	7.15e-05	0.00491412	0.88792	0.0597035	0.958671	0.153978	0	1	0	0	0	0	0	0	0	0	0	7.272e-19
5	6754402	rs274677	Weight	Weight	1	1.49e-06	0.00130941	1.5e-08	8.48e-06	3.14e-05	4.89e-07	0.00219404	0.0199234	0.91409	0.769723	0.273268	0	0	1	0	0	0	0	0	0	0	0	0.01045
13	40784814	rs1336486	Weight	Weight	1	5.16e-08	2.23e-06	1.53e-08	3.42e-07	1.64e-06	7.68e-08	0.328063	0.578581	0.785189	0.888794	0.707143	0	0	1	0	0	0	0	0	0	0	0	2.118e-13
2	242397292	rs886811	BMI UGIT	BMI.UGIT	1	0.283674	0.134161	0.0589627	0.0448687	0.0773333	0.304773	1.54e-08	0.0208929	0.0201471	0.0781207	0.991068	0	0	0	0	0	0	1	0	0	0	0	0.6378
1	76508017	rs138452124	Waist	Waist	1	1.41e-07	1.37e-06	3.54e-06	3.76e-06	1.54e-08	1.34e-07	0.801286	0.0992383	0.758459	0.0298532	0.467268	0	0	0	0	1	0	0	0	0	0	0	4.373e-06
1	243533273	rs12042959	BMI	BMI	1	2.19e-06	1.66e-08	0.000263915	0.0029378	3.18e-07	6.88e-07	0.00547195	0.0042369	0.00405191	0.0387781	0.175856	0	1	0	0	0	0	0	0	0	0	0	2.68e-10
14	58815839	rs1190982	Hip UGIT	Hip.UGIT	1	0.304644	0.0972628	0.676742	0.0836939	0.00314125	0.254088	0.0563039	0.214141	1.67e-08	2.47e-06	0.379598	0	0	0	0	0	0	0	0	1	0	0	0.0238
2	166144850	rs12477385	BMI	BMI	1	6.58e-07	1.68e-08	1.48e-05	0.000861048	1.55e-06	1.51e-07	0.0278788	0.0899544	0.00884248	0.373453	0.150978	0	1	0	0	0	0	0	0	0	0	0	9.331e-12
21	35714544	rs1467847	Weight UGIT	Weight.UGIT	1	0.736264	0.00830074	0.0984064	0.174545	0.793183	0.752936	2.03e-07	1.69e-08	0.0205097	0.904185	0.0671377	0	0	0	0	0	0	0	1	0	0	0	0.02732
18	77211175	rs2290154	BMI UGIT	BMI.UGIT	1	0.381144	0.091297	0.0795033	0.118682	0.0818355	0.413047	1.74e-08	0.0115814	0.079116	0.0348532	0.998139	0	0	0	0	0	0	1	0	0	0	0	0.01795
7	24529055	rs2711111	BMI	BMI	1	3.82e-07	1.78e-08	5.83e-07	7.07e-06	3.94e-05	4.13e-06	0.0656364	0.786548	0.735066	0.365965	0.432704	0	1	0	0	0	0	0	0	0	0	0	8.968e-07
9	14777395	rs7046483	Fat	BMI;Fat	2	5.03e-08	4.78e-08	1.62e-06	6.24e-07	4.37e-07	1.79e-08	0.497417	0.0642871	0.978232	0.668188	0.268663	0	1	0	0	0	1	0	0	0	0	0	5.746e-09
8	142624527	rs1566085	SGIT	SGIT;Waist	2	1.81e-08	5.42e-08	5.94e-08	4.02e-06	2.27e-08	5.88e-08	0.741224	0.626266	0.272869	0.186822	0.878896	1	0	0	0	1	0	0	0	0	0	0	1.593e-09
19	49259529	rs838133	Hip	Hip	1	1.98e-05	0.00714503	2.24e-06	1.89e-08	0.00248768	1.22e-05	0.00118921	0.30181	0.000218987	0.0653661	0.600753	0	0	0	1	0	0	0	0	0	0	0	0.0009526
8	4813459	rs11782341	Fat	Fat	1	5.8e-07	4.62e-07	1.61e-06	4.78e-05	5.86e-05	1.89e-08	0.51287	0.524812	0.249114	0.331095	0.0257145	0	0	0	0	0	1	0	0	0	0	0	1.683e-06
15	72173831	rs35145719	BMI UGIT	BMI.UGIT	1	0.707285	0.0344969	0.0382619	0.401929	0.815858	0.654228	1.91e-08	2.57e-06	0.284336	0.796433	0.851033	0	0	0	0	0	0	1	0	0	0	0	0.008002
2	69663305	rs4284873	Fat	Fat	1	6.38e-06	0.000259352	3.8e-06	0.00024026	0.000210759	1.94e-08	0.145916	0.825257	0.292712	0.469145	0.00046419	0	0	0	0	0	1	0	0	0	0	0	3.775e-09
5	92415111	rs2009416	Weight	SGIT;Weight	2	4.34e-08	1.11e-06	1.94e-08	3.12e-07	1.37e-07	9.19e-07	0.507713	0.662282	0.756181	0.377007	0.355521	1	0	1	0	0	0	0	0	0	0	0	1.444e-11
17	79375998	rs1701	BMI UGIT	BMI.UGIT	1	0.666389	0.0429393	0.139903	0.0355796	0.816432	0.659219	1.98e-08	0.00556569	0.000199368	0.663293	0.938945	0	0	0	0	0	0	1	0	0	0	0	0.4441
1	225561346	rs7518221	Weight	Weight	1	2.75e-07	1.27e-06	2.04e-08	6.26e-06	1.67e-05	2.32e-06	0.954483	0.197006	0.692934	0.553166	0.545103	0	0	1	0	0	0	0	0	0	0	0	3.409e-08
1	183053131	rs4397624	Weight UGIT	Weight.UGIT	1	0.421676	0.555752	0.00521076	0.561036	0.683729	0.917579	0.00240511	2.15e-08	0.742476	0.514485	0.0155328	0	0	0	0	0	0	0	1	0	0	0	0.1336
14	50655357	rs72681869	Hip	Hip	1	4.69e-07	9.74e-06	4.79e-05	2.15e-08	4.38e-07	1.76e-07	0.420418	0.00553922	0.0257484	0.23193	0.29796	0	0	0	1	0	0	0	0	0	0	0	1.599e-07
9	113912553	rs10980797	Hip UGIT	Hip.UGIT	1	0.515163	0.737104	0.665867	0.00121057	0.227694	0.337324	0.324672	0.280763	2.19e-08	3.19e-05	0.623579	0	0	0	0	0	0	0	0	1	0	0	0.8552
15	77381222	rs2404233	BMI UGIT	BMI.UGIT	1	0.251175	0.000434053	0.482771	0.890821	0.357609	0.972363	2.2e-08	0.26392	0.0104881	0.899528	0.00450168	0	0	0	0	0	0	1	0	0	0	0	3.118e-05
12	14413931	rs12422552	BMI	BMI	1	6.85e-06	2.21e-08	0.000320668	0.000400275	2.28e-06	0.000148797	0.00167509	0.0175638	0.251436	0.0962225	0.189829	0	1	0	0	0	0	0	0	0	0	0	1.779e-11
16	88793910	rs2242171	Weight	Weight	1	0.000104627	0.103649	2.24e-08	0.000187754	0.00179796	0.00014165	3.06e-06	2.24e-06	0.69517	0.446572	0.873641	0	0	1	0	0	0	0	0	0	0	0	0.1871
11	89922417	rs61903695	BMI	BMI	1	2.79e-07	2.26e-08	9.31e-06	4.91e-05	1.39e-06	7.24e-08	0.0915931	0.0532594	0.172405	0.560697	0.189799	0	1	0	0	0	0	0	0	0	0	0	4.543e-11
19	51640330	rs34681424	BMI	BMI	1	3.27e-07	2.29e-08	1.01e-06	3.17e-05	3.19e-06	3.16e-06	0.0798221	0.575076	0.283802	0.778731	0.535101	0	1	0	0	0	0	0	0	0	0	0	9.582e-08
3	123089834	rs12330631	Fat	Fat	1	2.28e-06	1.84e-05	0.000104979	3.63e-05	2.04e-06	2.33e-08	0.681748	0.018099	0.697548	0.237051	0.00330654	0	0	0	0	0	1	0	0	0	0	0	1.125e-07
7	32971236	rs12701265	Hip	Hip	1	0.000154773	0.00012952	0.000953012	2.34e-08	0.00623166	0.0033076	0.698431	0.115128	3.68e-06	0.129895	0.0318304	0	0	0	1	0	0	0	0	0	0	0	0.0001896
12	118405172	rs9805009	Fat	Fat	1	6.39e-07	7.49e-06	9.35e-07	4.29e-06	6.09e-05	2.38e-08	0.544188	0.745972	0.961768	0.325269	0.0332267	0	0	0	0	0	1	0	0	0	0	0	1.565e-08
21	42653468	rs2838005	BMI	BMI	1	1.67e-05	2.44e-08	0.000371463	0.00365374	4.83e-05	4.16e-05	0.000506526	0.0465147	0.027095	0.56721	0.994572	0	1	0	0	0	0	0	0	0	0	0	7.19e-11
17	79978594	rs4246443	Hip UGIT	Hip.UGIT	1	0.488949	0.249145	0.0356549	0.00111815	0.213696	0.623785	9.89e-06	0.000452719	2.46e-08	1.66e-05	0.364086	0	0	0	0	0	0	0	0	1	0	0	0.03041
3	104624105	rs6780459	BMI	BMI	1	3.12e-07	2.55e-08	6.75e-06	2.21e-05	1.8e-07	3.76e-06	0.0814188	0.108369	0.391025	0.129131	0.49744	0	1	0	0	0	0	0	0	0	0	0	7.01e-16
4	8598698	rs3756173	BMI UGIT	BMI.UGIT	1	0.135167	0.000119147	0.718716	0.164512	0.0678831	0.446173	2.58e-08	3.19e-07	0.896217	0.257916	0.0747353	0	0	0	0	0	0	1	0	0	0	0	3.358e-05
3	107385668	rs28447555	BMI	BMI	1	5.18e-06	2.62e-08	5.66e-05	3.96e-06	0.000198824	0.000227888	0.00530663	0.121313	0.322502	0.447544	0.0490691	0	1	0	0	0	0	0	0	0	0	0	2.431e-10
16	69144151	rs7189149	BMI	BMI	1	9.95e-06	2.63e-08	0.000923423	7.64e-06	0.00034752	1.97e-05	0.00224734	0.00137647	0.349788	0.407714	0.991555	0	1	0	0	0	0	0	0	0	0	0	2.255e-05
7	5355019	rs112915601	BMI UGIT	BMI.UGIT	1	0.173042	0.00019804	0.779479	0.625421	0.213386	0.504521	2.63e-08	0.00323619	0.104362	0.894217	0.0906724	0	0	0	0	0	0	1	0	0	0	0	0.0009802
1	85918970	rs7555486	Weight	Weight	1	2.69e-07	3.15e-06	2.64e-08	3.79e-07	8.44e-06	1.13e-05	0.626425	0.252592	0.394108	0.773155	0.121082	0	0	1	0	0	0	0	0	0	0	0	0.0001141
11	116781545	rs11216183	Waist	Waist	1	4.39e-05	2.52e-05	0.00168813	0.00662851	2.66e-08	0.000212694	0.299172	0.0201308	0.0428417	1.23e-05	0.771897	0	0	0	0	1	0	0	0	0	0	0	2.184e-08
2	50241865	rs6545144	BMI	BMI	1	3.13e-07	2.67e-08	8.97e-07	5.43e-05	2.24e-07	2.16e-05	0.080356	0.675433	0.194614	0.146671	0.0899954	0	1	0	0	0	0	0	0	0	0	0	2.245e-18
11	48145247	rs2270992	Weight UGIT	Weight.UGIT	1	0.33884	0.0102493	0.314061	0.355924	0.392512	0.0706801	0.000203484	2.67e-08	0.938289	0.978741	0.0152356	0	0	0	0	0	0	0	1	0	0	0	0.01421
11	84630335	rs10898330	BMI	BMI	1	2.61e-07	2.7e-08	3.69e-07	0.000390669	4.44e-07	2.25e-06	0.0948384	0.972421	0.0135834	0.268234	0.654577	0	1	0	0	0	0	0	0	0	0	0	9.6e-12
20	48598089	rs57655671	BMI UGIT	BMI.UGIT	1	0.104172	7.82e-05	0.814144	0.62458	0.0670124	0.224861	2.74e-08	0.000171421	0.0337818	0.353431	0.409069	0	0	0	0	0	0	1	0	0	0	0	1.851e-06
15	52353498	rs35697691	Fat	Fat	1	2.19e-07	1.55e-06	8.57e-07	5.28e-06	2.78e-06	2.75e-08	0.81408	0.451395	0.69061	0.882154	0.108627	0	0	0	0	0	1	0	0	0	0	0	3.638e-11
13	65475834	rs1949204	BMI	BMI	1	7.44e-07	2.77e-08	4.64e-06	0.000347266	7.3e-07	6.88e-06	0.0371874	0.372769	0.0463851	0.199876	0.573676	0	1	0	0	0	0	0	0	0	0	0	1.757e-09
7	137600690	rs273957	BMI UGIT	BMI.UGIT	1	0.885713	0.0177777	0.728964	0.918379	0.109184	0.229919	2.8e-08	0.479235	0.970548	0.00108715	0.00200781	0	0	0	0	0	0	1	0	0	0	0	7.034e-05
2	66218087	rs13386347	Waist UGIT	Waist.UGIT	1	0.432096	0.551945	0.70444	0.929439	0.00157311	0.344038	0.00618259	0.442165	0.12463	2.82e-08	0.373948	0	0	0	0	0	0	0	0	0	1	0	0.4083
3	108023965	rs2016469	Weight	SGIT;Weight;Fat	3	3.56e-08	1.14e-07	2.88e-08	2.45e-05	1.42e-07	4.92e-08	0.788129	0.849439	0.0812091	0.404919	0.587098	1	0	1	0	0	1	0	0	0	0	0	4.884e-11
4	38631620	rs11944291	Hip	Hip	1	7.62e-07	1.82e-05	3.72e-07	2.9e-08	0.000124409	2.01e-06	0.310285	0.830239	0.0270922	0.184317	0.887187	0	0	0	1	0	0	0	0	0	0	0	1.143e-07
15	66503584	rs113182412	BMI	BMI	1	5.03e-07	2.9e-08	7.03e-07	7.06e-05	1.64e-05	2.54e-06	0.0705677	0.870589	0.177978	0.736935	0.759213	0	1	0	0	0	0	0	0	0	0	0	4.153e-08
1	174930956	rs12074821	BMI	BMI	1	8.93e-07	2.91e-08	7.11e-06	4.36e-05	3.87e-06	1.18e-05	0.0374036	0.261662	0.406414	0.565292	0.385185	0	1	0	0	0	0	0	0	0	0	0	1.248e-10
19	9942810	rs11672103	Fat UGIT	Fat.UGIT	1	0.950122	0.109977	0.728383	0.942802	0.897876	0.05008	0.000408475	0.380478	0.92833	0.73174	2.93e-08	0	0	0	0	0	0	0	0	0	0	1	0.449
12	114874456	rs2686570	Hip UGIT	Hip.UGIT	1	0.0161592	0.00522813	0.00263216	0.736068	0.0212838	0.00515845	0.188141	0.0596018	3.05e-08	0.629446	0.12239	0	0	0	0	0	0	0	0	1	0	0	0.04489
8	62054463	rs12681792	BMI	SGIT;BMI;Hip	3	3.31e-08	3.06e-08	3.63e-07	3.53e-08	2.47e-07	7.83e-07	0.481518	0.218422	0.285043	0.599944	0.312643	1	1	0	1	0	0	0	0	0	0	0	2.883e-12
3	46835250	rs7429588	BMI	BMI	1	7.6e-07	3.08e-08	5.52e-06	0.00261112	7.34e-07	4.93e-07	0.0389204	0.335552	0.00118204	0.193638	0.344488	0	1	0	0	0	0	0	0	0	0	0	4.878e-09
15	36391965	rs11636611	Waist	Waist	1	1.1e-06	1.49e-05	9.38e-06	5.76e-06	3.08e-08	1.66e-05	0.608312	0.276249	0.748652	0.00716976	0.377412	0	0	0	0	1	0	0	0	0	0	0	8.853e-10
1	11839923	rs12561919	Hip	Hip	1	1.9e-05	6.22e-05	0.00014988	3.1e-08	0.000659485	8.57e-05	0.815662	0.121466	0.000398081	0.324199	0.505502	0	0	0	1	0	0	0	0	0	0	0	2.653e-06
16	15187912	rs11075256	Weight	Weight	1	1.91e-06	3.89e-05	3.11e-08	0.000633587	4.82e-05	1.03e-06	0.387427	0.0285207	0.0394899	0.720499	0.366894	0	0	1	0	0	0	0	0	0	0	0	1.72e-08
20	25957535	rs2252934	Fat	Fat	1	1.08e-06	1e-05	2.84e-06	0.000785695	9.62e-07	3.12e-08	0.716323	0.655856	0.0179178	0.202232	0.01325	0	0	0	0	0	1	0	0	0	0	0	1.22e-06
8	21975521	rs11786089	Fat	Fat	1	8.34e-07	1.21e-05	1.59e-05	8.96e-08	3.68e-05	3.14e-08	0.445426	0.0607691	0.0709492	0.508451	0.0364943	0	0	0	0	0	1	0	0	0	0	0	6.063e-06
5	76597887	rs35689253	Waist	Waist	1	6.93e-06	0.00149944	1.67e-05	7.3e-05	3.16e-08	1.43e-05	0.0223275	0.732215	0.877495	0.000602539	0.797519	0	0	0	0	1	0	0	0	0	0	0	1.126e-05
10	121129797	rs291979	BMI UGIT	BMI.UGIT	1	0.368558	0.103281	0.019308	0.483079	0.128926	0.327932	3.25e-08	3.53e-05	0.843876	0.107355	0.68119	0	0	0	0	0	0	1	0	0	0	0	0.08811
6	116714933	rs557569	BMI UGIT	BMI.UGIT	1	0.2501	0.19395	0.00927045	0.0715922	0.685927	0.0727538	3.28e-08	9.84e-05	0.118639	0.145758	0.0798803	0	0	0	0	0	0	1	0	0	0	0	0.5566
2	236856889	rs34168749	BMI	BMI	1	7.49e-08	3.28e-08	1.41e-07	1.1e-06	8.6e-06	1.66e-07	0.345317	0.702062	0.912234	0.444429	0.88605	0	1	0	0	0	0	0	0	0	0	0	1.496e-09
18	31251276	rs1941697	Weight	SGIT;Weight	2	4.79e-08	7.41e-08	3.37e-08	3.41e-07	6.43e-07	2.72e-06	0.613206	0.848047	0.772053	0.785394	0.132071	1	0	1	0	0	0	0	0	0	0	0	8.355e-13
8	144357720	rs3829017	BMI UGIT	BMI.UGIT	1	0.359566	0.127075	0.0354879	0.0152046	0.544307	0.414481	3.4e-08	0.00150067	0.000535727	0.578604	0.746454	0	0	0	0	0	0	1	0	0	0	0	0.02904
17	5309711	rs1806246	BMI	BMI	1	5.08e-08	3.42e-08	6.54e-08	9.9e-08	1.9e-05	1.91e-07	0.462858	0.805846	0.467113	0.189786	0.86511	0	1	0	0	0	0	0	0	0	0	0	1.424e-11
10	131128952	rs2542615	Weight	Weight	1	7.57e-08	2.55e-07	3.46e-08	1.89e-07	3.97e-06	1.36e-06	0.905563	0.730245	0.509641	0.689267	0.336838	0	0	1	0	0	0	0	0	0	0	0	5.213e-10
3	195996188	rs59815219	Weight	Weight	1	7.54e-08	7.25e-07	3.58e-08	1.9e-06	5.58e-07	4.91e-07	0.78411	0.687721	0.773589	0.620241	0.738373	0	0	1	0	0	0	0	0	0	0	0	5.044e-08
22	18220831	rs11538	Fat	Fat	1	1.15e-07	7.2e-07	5.73e-07	2.58e-06	8.1e-07	3.68e-08	0.895252	0.397096	0.76929	0.641657	0.244077	0	0	0	0	0	1	0	0	0	0	0	1.094e-09
7	46046915	rs78988425	BMI UGIT	BMI.UGIT	1	0.541116	0.00289339	0.87205	0.49952	0.769392	0.812257	3.74e-08	0.247795	0.00717503	0.641233	0.0284732	0	0	0	0	0	0	1	0	0	0	0	2.509e-07
15	56716130	rs12908766	Waist UGIT	Waist.UGIT	1	0.68281	0.276722	0.842637	0.597537	0.00510969	0.573793	0.00236077	0.83267	0.0808452	3.75e-08	0.404163	0	0	0	0	0	0	0	0	0	1	0	0.035
5	72144005	rs34651	BMI UGIT	BMI.UGIT	1	0.534161	0.0657789	0.0332055	0.154782	0.438308	0.792707	3.77e-08	2.59e-05	0.0569029	0.645193	0.340711	0	0	0	0	0	0	1	0	0	0	0	0.005084
4	162091639	rs6536575	BMI	BMI	1	3.81e-07	3.79e-08	1.24e-05	1.21e-05	3.1e-07	2.68e-06	0.100038	0.05833	0.616372	0.176367	0.681944	0	1	0	0	0	0	0	0	0	0	0	8.531e-12
2	155158909	rs10490530	Waist	Waist	1	1.4e-07	2.15e-07	1.4e-06	4.49e-05	3.86e-08	1.83e-07	0.567535	0.273716	0.130959	0.0649887	0.554999	0	0	0	0	1	0	0	0	0	0	0	1.121e-06
3	194902608	rs62285233	Fat	Fat	1	3.06e-07	3.86e-07	2.1e-06	9.72e-06	7.14e-06	3.95e-08	0.615879	0.275929	0.56839	0.869927	0.113149	0	0	0	0	0	1	0	0	0	0	0	3.992e-08
12	120332186	rs11064952	Weight	Weight	1	6.26e-07	0.00035495	4.04e-08	6.14e-07	6.18e-06	8.22e-07	0.00898072	0.169994	0.334755	0.877308	0.712162	0	0	1	0	0	0	0	0	0	0	0	0.0001213
1	91193049	rs10922907	BMI	BMI	1	5.2e-05	4.05e-08	0.00197375	0.0331424	1.28e-05	0.000113632	9.08e-05	0.0139164	0.000830469	0.0738237	0.88987	0	1	0	0	0	0	0	0	0	0	0	1.533e-08
14	54343732	rs11846278	Waist UGIT	Waist.UGIT	1	0.531076	0.224469	0.617542	0.429204	0.00267844	0.931719	0.00012594	0.973546	0.46601	4.17e-08	0.259973	0	0	0	0	0	0	0	0	0	1	0	0.02053
22	35660875	rs1053593	Hip UGIT	Hip.UGIT	1	0.0015932	0.0576831	0.000141576	5.85e-08	0.0829905	0.0176008	0.00692206	0.134154	4.22e-08	0.011294	0.0332066	0	0	0	0	0	0	0	0	1	0	0	0.06598
4	135476205	rs72724292	Weight	Weight	1	1.87e-07	3.87e-06	4.25e-08	3.26e-06	2.23e-07	6.83e-06	0.525941	0.400073	0.879447	0.219637	0.189385	0	0	1	0	0	0	0	0	0	0	0	0.000188
5	39418421	rs6872083	Weight UGIT	Weight.UGIT	1	0.582558	0.140608	0.0108975	0.618343	0.736327	0.411246	4.33e-06	4.28e-08	0.923287	0.0626787	0.482947	0	0	0	0	0	0	0	1	0	0	0	0.2737
5	158011435	rs2914231	Fat	Fat	1	8.65e-05	0.00181338	0.000766016	0.00324416	0.000132015	4.3e-08	0.178931	0.114276	0.153167	0.479693	1.96e-06	0	0	0	0	0	1	0	0	0	0	0	0.0003319
1	82374494	rs412378	BMI	BMI	1	4.92e-07	4.32e-08	2.81e-06	0.000630596	2.89e-07	1.59e-06	0.0795822	0.421189	0.0125065	0.127316	0.931831	0	1	0	0	0	0	0	0	0	0	0	2.692e-12
9	27788089	rs12554998	BMI	BMI	1	2.04e-07	4.4e-08	7.19e-07	1.06e-06	9.52e-06	1.58e-06	0.218033	0.474115	0.770922	0.653394	0.580107	0	1	0	0	0	0	0	0	0	0	0	2.332e-12
1	54727371	rs3820110	Weight	Weight	1	2.18e-06	4.3e-05	4.47e-08	3.6e-05	0.000168819	4.4e-06	0.35564	0.045271	0.645485	0.310408	0.941635	0	0	1	0	0	0	0	0	0	0	0	3.477e-09
10	93810872	rs1776209	Waist	Waist	1	1.89e-05	3.8e-06	0.00111105	0.00268191	4.49e-08	9.12e-05	0.128701	0.0102303	0.0710186	0.00015845	0.793794	0	0	0	0	1	0	0	0	0	0	0	1.027e-07
8	60849129	rs6984918	BMI	BMI	1	2.8e-05	4.52e-08	0.00365485	0.00019815	5.58e-05	8.92e-05	0.000593746	0.000371929	0.85084	0.497009	0.807779	0	1	0	0	0	0	0	0	0	0	0	1.125e-06
9	31174646	rs10758031	Fat	Fat	1	4.34e-07	2.68e-07	4.94e-06	5.02e-05	3.44e-06	4.54e-08	0.402337	0.177984	0.220518	0.743485	0.0817203	0	0	0	0	0	1	0	0	0	0	0	1.756e-08
3	128752986	rs62265318	Hip UGIT	Hip.UGIT	1	0.633393	0.030904	0.667403	0.0335476	0.069773	0.640282	3.36e-05	0.0308036	4.55e-08	0.00114506	0.694247	0	0	0	0	0	0	0	0	1	0	0	0.01058
8	87762607	rs11778219	BMI	BMI	1	2.78e-06	4.61e-08	1.57e-05	0.000105185	2.46e-05	3.51e-05	0.0179803	0.322359	0.394185	0.893624	0.337149	0	1	0	0	0	0	0	0	0	0	0	1.009e-07
1	38461319	rs61776719	Weight UGIT	Weight.UGIT	1	0.0617069	0.585689	0.00013158	0.0197723	0.100454	0.258195	1.61e-07	4.72e-08	0.164235	0.952602	0.0619734	0	0	0	0	0	0	0	1	0	0	0	0.9519
4	87730980	rs61730641	BMI UGIT	BMI.UGIT	1	0.0666168	0.512053	0.000351781	0.0787812	0.195756	0.0214103	4.73e-08	1.6e-06	0.895209	0.432351	0.154225	0	0	0	0	0	0	1	0	0	0	0	0.9295
3	42418446	rs28350	Fat	Fat	1	7.74e-08	6.1e-08	9.35e-08	3.83e-06	9.55e-06	4.76e-08	0.476166	0.879313	0.507679	0.42478	0.426972	0	0	0	0	0	1	0	0	0	0	0	1.074e-14
5	54426275	rs336105	Weight UGIT	Weight.UGIT	1	0.57084	0.138158	0.0121841	0.36855	0.592452	0.769922	5.43e-06	4.81e-08	0.384698	0.939157	0.0206624	0	0	0	0	0	0	0	1	0	0	0	0.07872
1	80812329	rs6688826	Waist	Waist	1	1.42e-07	3.56e-07	2.37e-06	1.07e-05	4.9e-08	1.6e-07	0.73443	0.156294	0.420089	0.0824296	0.524933	0	0	0	0	1	0	0	0	0	0	0	7.659e-11
15	73765586	rs140159717	BMI	BMI	1	3.41e-07	4.9e-08	4.15e-06	5.94e-05	8.41e-07	5e-07	0.13693	0.189727	0.172985	0.37296	0.654763	0	1	0	0	0	0	0	0	0	0	0	2.029e-10
6	20717095	rs6935599	Hip	Hip	1	1.48e-06	2.05e-05	4.97e-07	4.94e-08	0.000332515	6.06e-06	0.421404	0.68047	0.0240444	0.104786	0.658601	0	0	0	1	0	0	0	0	0	0	0	1.77e-07
1	173851727	rs61827930	BMI	BMI	1	1.13e-06	4.98e-08	4e-06	7.42e-05	4.64e-06	2.52e-05	0.0479523	0.52412	0.314656	0.553092	0.23215	0	1	0	0	0	0	0	0	0	0	0	2.27e-10

## Sheet: ST3b
Supplementary Table S3b. Clumping results for psychometric traits
*Meta-analysis of major depressive disorder (MDD) in UK Biobank and PGC data, max N = 500,199; Howard, DM et al. Nature Neuroscience, 2019. doi: 10.1038/s41593-018-0326-7
							p-value									Is p-value genome-wide significant (p-value<5e-8)?
Chr	Pos	SNP	Most significantly assosaited trait	All significantly assoaited traits	Number of significantly assoaited traits	SGIT	BIP	MDD	SCZ	Happiness	BIP UGIT	MDD UGIT	SCZ UGIT	Happiness UGIT	SGIT	BIP	MDD	SCZ	Happiness	BIP UGIT	MDD UGIT	SCZ UGIT	Happiness UGIT	p-value from a bigger GWAS on MDD*
6	28306671	rs13217619	SCZ	SGIT;SCZ	2	8.67e-17	0.000113686	0.000265	2.07e-28	0.00505505	2.66e-05	0.167823	0.000459426	0.154597	1	0	0	1	0	0	0	0	0	9.883e-17
6	29244219	rs144447022	SCZ	SGIT;SCZ	2	7.38e-17	0.000201753	1.48e-05	2.21e-27	0.000219581	6.17e-06	0.0372812	0.00117883	0.0203441	1	0	0	1	0	0	0	0	0
6	27805255	rs34706883	SCZ	SGIT;SCZ	2	4.58e-18	1e-05	3.9e-05	6.55e-26	0.00322201	0.000417391	0.0799029	0.00931327	0.131225	1	0	0	1	0	0	0	0	0	1.682e-15
6	26409890	rs41266839	SCZ	SGIT;SCZ	2	3.41e-16	0.000147465	0.0002296	9.32e-26	0.000718013	4.49e-05	0.139648	0.00192109	0.0418212	1	0	0	1	0	0	0	0	0	2.282e-13
6	27072542	rs55834529	SCZ	SGIT;SCZ	2	2.49e-16	0.000139241	7.58e-05	9.76e-26	0.000556595	3.55e-05	0.0805176	0.00240284	0.035831	1	0	0	1	0	0	0	0	0	4.164e-14
6	25874423	rs13198474	SCZ	SGIT;SCZ	2	6.54e-11	0.004067	0.01164	1.97e-19	0.0161417	0.00029795	0.462159	0.00164224	0.185385	1	0	0	1	0	0	0	0	0	2.929e-08
6	31321267	rs2596500	SCZ	SGIT;SCZ	2	5.98e-11	0.00936579	8.17e-05	6.57e-19	0.0021715	2.59e-05	0.0278943	0.00282161	0.0468203	1	0	0	1	0	0	0	0	0	1.146e-12
6	32635998	rs9274623	SCZ	SCZ	1	2.74e-07	0.22231	0.00605	1.53e-18	0.0180812	5.29e-07	0.176171	1.29e-05	0.129282	0	0	0	1	0	0	0	0	0	4.818e-05
3	36856030	rs9834970	SGIT	SGIT;BIP;SCZ	3	9.86e-18	9.65e-14	0.8245	5.16e-09	0.0599156	0.00332606	0.0269774	0.0113528	0.652192	1	1	0	1	0	0	0	0	0	0.1968
6	31892484	rs497309	SCZ	SGIT;SCZ	2	4.83e-10	0.0188049	0.0002742	1.45e-17	0.00047009	1.99e-05	0.0479167	0.00321874	0.0132405	1	0	0	1	0	0	0	0	0
10	104612335	rs11191419	SCZ	SGIT;SCZ	2	7.25e-13	3.43e-05	0.04339	4.36e-17	0.0619593	0.0574633	0.979579	0.0721886	0.501652	1	0	0	1	0	0	0	0	0	0.116
12	2344960	rs2007044	SCZ	SGIT;SCZ	2	5.83e-13	1.08e-06	0.07754	1.19e-16	0.115648	0.655202	0.821165	0.100795	0.00505973	1	0	0	1	0	0	0	0	0	0.02461
1	98501984	rs1702294	SCZ	SCZ	1	4.9e-06	0.368786	0.0006235	1.26e-16	0.392509	1.28e-06	0.0274787	1.09e-05	0.927289	0	0	0	1	0	0	0	0	0	0.04458
6	25371369	rs62392365	SCZ	SCZ	1	7.1e-07	0.038889	0.2955	2.26e-14	0.254409	0.00270255	0.737503	0.00109176	0.75456	0	0	0	1	0	0	0	0	0	0.0003638
3	52815905	rs2710323	SGIT	SGIT;BIP;SCZ	3	3.45e-14	1.37e-08	0.02008	2.23e-10	0.150025	0.47108	0.811243	0.347881	0.862926	1	1	0	1	0	0	0	0	0	0.0001888
12	123665113	rs2851447	SCZ	SCZ	1	6.64e-06	0.0367189	0.06123	7.51e-14	0.339904	0.0232384	0.00133882	0.000327323	0.83976	0	0	0	1	0	0	0	0	0	0.004747
2	200825240	rs281768	SCZ	SGIT;SCZ	2	4.65e-09	0.000899622	0.3129	1.17e-13	0.347928	0.0874313	0.528736	0.0348882	0.966286	1	0	0	1	0	0	0	0	0	0.2291
7	2029867	rs58120505	SCZ	SGIT;SCZ	2	2.26e-11	6.26e-06	0.3509	2.11e-13	0.0177398	0.64851	0.00432561	0.278387	0.206632	1	0	0	1	0	0	0	0	0	0.3983
14	104046834	rs12887734	SCZ	SGIT;SCZ	2	4.47e-11	7.35e-05	0.01156	3.76e-13	0.147727	0.150648	0.474432	0.246011	0.72761	1	0	0	1	0	0	0	0	0	0.0006745
5	60598543	rs4391122	SCZ	SCZ	1	3.77e-07	0.00901742	0.447	5.47e-13	0.779169	0.041571	0.505983	0.00728811	0.565483	0	0	0	1	0	0	0	0	0	0.4788
8	143312933	rs4129585	SCZ	SCZ	1	1.05e-07	0.00656299	0.08738	6.35e-13	0.554883	0.0302568	0.812649	0.0172819	0.76269	0	0	0	1	0	0	0	0	0	0.0005285
7	110898915	rs13240464	SCZ	SCZ	1	2.4e-05	0.0808169	0.4645	1.85e-12	0.691924	0.00988179	0.650937	0.000678337	0.265796	0	0	0	1	0	0	0	0	0	0.7008
6	29899677	rs2524005	SCZ	SCZ	1	1.49e-05	0.0931611	0.5132	2.4e-12	0.332507	0.00426061	0.574496	0.00127232	0.805217	0	0	0	1	0	0	0	0	0
18	53200117	rs9636107	SCZ	SCZ	1	1.9e-05	0.199984	0.06606	2.68e-12	0.0706498	0.000291473	0.496028	0.00111395	0.270613	0	0	0	1	0	0	0	0	0	6.484e-07
4	103146888	rs35225200	SCZ	SCZ	1	0.000142049	0.12922	0.2393	2.81e-12	0.943401	0.0150358	0.0221466	0.00016101	0.475279	0	0	0	1	0	0	0	0	0	0.006885
15	85153804	rs71395455	SGIT	SGIT;BIP;SCZ	3	3.63e-12	2.65e-08	0.1851	2.38e-09	0.733389	0.168612	0.539292	0.492815	0.129301	1	1	0	1	0	0	0	0	0	0.03186
15	78908032	rs8042374	SCZ	SCZ	1	1.77e-06	0.0121621	0.6586	5.34e-12	0.876816	0.0730764	0.36413	0.00790719	0.335557	0	0	0	1	0	0	0	0	0	0.09127
15	91426560	rs4702	SCZ	SGIT;SCZ	2	1.72e-09	0.00082238	0.004859	6.52e-12	0.0676187	0.061999	0.242726	0.202857	0.408264	1	0	0	1	0	0	0	0	0	4.982e-05
2	57987593	rs11682175	SCZ	SCZ	1	1.75e-07	0.00639464	0.02552	7.19e-12	0.814189	0.045254	0.421547	0.0339855	0.51905	0	0	0	1	0	0	0	0	0	6.907e-06
11	130718630	rs10791097	SCZ	SCZ	1	1.65e-05	0.0325897	0.5251	8.09e-12	0.90777	0.0610351	0.0601869	0.00218944	0.39865	0	0	0	1	0	0	0	0	0	0.01173
2	233592501	rs6704768	SCZ	SCZ	1	3.19e-07	0.000857093	0.2334	8.82e-12	0.475827	0.586301	0.00756177	0.027924	0.113592	0	0	0	1	0	0	0	0	0	0.09248
11	124613957	rs55661361	SCZ	SCZ	1	2.7e-05	0.140964	0.3367	1.02e-11	0.130159	0.00188042	0.834621	0.00166986	0.413266	0	0	0	1	0	0	0	0	0	0.05737
12	57622371	rs12826178	SCZ	SCZ	1	0.00135732	0.502987	0.9343	1.45e-11	0.91489	0.000922658	0.408419	3.21e-05	0.516562	0	0	0	1	0	0	0	0	0	0.7557
6	33395199	rs9461856	SCZ	SCZ	1	9.58e-07	0.0199441	0.006382	1.47e-11	0.947491	0.018378	0.156296	0.0177255	0.3715	0	0	0	1	0	0	0	0	0	0.02187
22	41587556	rs9607782	SCZ	SCZ	1	3.97e-07	0.0294066	0.005399	1.84e-11	0.0264643	0.00340262	0.155043	0.0339745	0.166699	0	0	0	1	0	0	0	0	0	1.183e-05
2	185601420	rs11693094	SCZ	SGIT;SCZ	2	1.16e-08	0.00122987	0.2091	1.93e-11	0.0260791	0.0952526	0.745419	0.148419	0.200088	1	0	0	1	0	0	0	0	0	0.003292
11	133822569	rs75059851	SCZ	SCZ	1	0.000109879	0.127599	0.3312	3.26e-11	0.410711	0.0117301	0.920297	0.000830869	0.138121	0	0	0	1	0	0	0	0	0	0.000327
3	52273421	rs610060	SGIT	SGIT;SCZ	2	3.8e-11	4.02e-07	0.4774	3.14e-08	0.0537075	0.396017	0.248428	0.420202	0.406479	1	0	0	1	0	0	0	0	0	0.01239
2	198304577	rs6434928	SCZ	SGIT;SCZ	2	3.25e-08	0.000307208	0.06823	3.89e-11	0.126237	0.540044	0.762178	0.134156	0.0132998	1	0	0	1	0	0	0	0	0	0.002466
7	24647222	rs12672003	SGIT	SGIT;BIP	2	4.48e-11	3.91e-08	0.04324	3.32e-06	0.601433	0.0749243	0.838877	0.0737942	0.558587	1	1	0	0	0	0	0	0	0	0.112
1	150002436	rs12063329	SGIT	SGIT;SCZ	2	5.12e-11	6.48e-07	0.262	5.49e-09	0.391123	0.468891	0.470158	0.6724	0.807675	1	0	0	1	0	0	0	0	0	0.1373
2	97416153	rs4619651	SGIT	SGIT;BIP	2	6.14e-11	8.36e-09	0.9058	3.55e-05	0.0502298	0.0151529	0.0827464	0.0203185	0.3836	1	1	0	0	0	0	0	0	0	0.4069
16	9926966	rs11647445	SGIT	SGIT	1	6.26e-11	1.61e-07	0.0005647	1.12e-06	0.792508	0.205669	0.0921949	0.13775	0.171041	1	0	0	0	0	0	0	0	0	0.002341
22	40000313	rs5995756	SCZ	SCZ	1	2.18e-07	0.00480181	0.09728	7.26e-11	0.306311	0.079307	0.822701	0.0779804	0.875241	0	0	0	1	0	0	0	0	0	0.09892
10	18745105	rs7893279	SCZ	SGIT;SCZ	2	4.67e-08	0.000621933	0.05517	9.04e-11	0.49683	0.365083	0.68042	0.148827	0.107891	1	0	0	1	0	0	0	0	0	0.768
3	2547786	rs17194490	SCZ	SCZ	1	3.42e-07	0.00367236	0.2552	1.22e-10	0.571274	0.151592	0.782125	0.0763128	0.772099	0	0	0	1	0	0	0	0	0	0.2208
3	136288405	rs7432375	SCZ	SCZ	1	0.0019944	0.987919	0.01545	1.32e-10	0.113922	6.28e-06	0.107168	9.89e-05	0.283338	0	0	0	1	0	0	0	0	0	0.1127
19	19358207	rs111444407	SGIT	SGIT;BIP	2	1.33e-10	3.58e-10	0.3941	4.43e-05	0.508509	0.000289668	0.00687911	0.0241789	0.0799046	1	1	0	0	0	0	0	0	0	0.6316
20	37453194	rs6065094	SCZ	SCZ	1	1.56e-05	0.0671936	0.4361	1.38e-10	0.120538	0.0109012	0.671887	0.0091734	0.402655	0	0	0	1	0	0	0	0	0	0.01134
3	180623255	rs34796896	SCZ	SCZ	1	0.00407793	0.513231	0.8032	1.55e-10	0.109793	0.00421045	0.577369	3.78e-05	0.0358991	0	0	0	1	0	0	0	0	0	0.1255
5	152177121	rs111294930	SGIT	SGIT;SCZ	2	1.92e-10	8.86e-06	0.4704	2.88e-09	0.00646276	0.90241	0.284866	0.917004	0.0944434	1	0	0	1	0	0	0	0	0	0.1985
11	46373311	rs7951870	SCZ	SCZ	1	0.000251026	0.207028	0.5953	2.02e-10	0.656407	0.00581962	0.618696	0.00116227	0.865551	0	0	0	1	0	0	0	0	0	0.3233
7	86427626	rs12704290	SCZ	SCZ	1	7.67e-08	2.87e-05	0.0162	2.52e-10	0.294849	0.417621	6.42e-05	0.170709	0.0495253	0	0	0	1	0	0	0	0	0	0.1672
8	111485761	rs36068923	SCZ	SCZ	1	6.97e-06	0.0297283	0.1852	2.54e-10	0.54923	0.0360033	0.932135	0.0211386	0.877121	0	0	0	1	0	0	0	0	0	0.7279
12	99493735	rs10745841	SGIT	SGIT	1	2.62e-10	5.7e-07	0.01944	2.13e-06	0.315259	0.267211	0.540849	0.157199	0.957169	1	0	0	0	0	0	0	0	0	0.1534
16	29939877	rs12691307	SCZ	SGIT;SCZ	2	2.19e-09	0.000108349	0.1742	3.13e-10	0.123829	0.476609	0.767309	0.498256	0.587543	1	0	0	1	0	0	0	0	0	0.02347
2	194381955	rs2248441	SGIT	SGIT	1	3.54e-10	4.15e-07	0.7828	9.33e-08	0.543208	0.184064	0.134631	0.476798	0.655903	1	0	0	0	0	0	0	0	0	0.9324
6	50816718	rs55648125	SGIT	SGIT	1	4.06e-10	6.63e-08	0.01198	0.000619165	0.0684669	0.0412919	0.422535	0.00484403	0.433817	1	0	0	0	0	0	0	0	0	0.01168
1	73768366	rs12129573	SCZ	SCZ	1	1.25e-06	0.024959	9.76e-07	5.51e-10	0.679504	0.0141934	0.000251949	0.0779529	0.216751	0	0	0	1	0	0	0	0	0	2.069e-08
14	42097937	rs1950829	MDD	MDD;MDD.UGIT	2	0.119917	0.783969	5.57e-10	0.397148	0.261176	0.086683	2.49e-09	0.478611	0.383789	0	0	1	0	0	0	1	0	0	4.738e-12
7	110197412	rs13231398	SGIT	SGIT;BIP	2	7.75e-10	4.56e-08	0.01293	0.000604012	0.482034	0.020101	0.420228	0.00688183	0.742252	1	1	0	0	0	0	0	0	0	0.04587
16	13749859	rs7405404	SCZ	SCZ	1	9.75e-07	0.0285762	0.001451	9.03e-10	0.0359086	0.00854502	0.0613315	0.0964306	0.197134	0	0	0	1	0	0	0	0	0	4.66e-07
11	113392994	rs2514218	SCZ	SGIT;SCZ	2	4.11e-09	0.000785093	0.001153	9.4e-10	0.0123617	0.10105	0.0976434	0.565206	0.125753	1	0	0	1	0	0	0	0	0	2.483e-09
20	47750377	rs6066975	BIP UGIT	BIP.UGIT	1	0.283962	0.000213891	0.202	0.0014504	0.000859645	9.58e-10	0.107771	2.75e-06	0.00039545	0	0	0	0	0	1	0	0	0	0.004982
1	44100084	rs11210892	SCZ	SCZ	1	2.34e-05	0.0173922	0.4815	1.13e-09	0.20961	0.20693	0.634902	0.021122	0.0477252	0	0	0	1	0	0	0	0	0	0.4042
11	63785348	rs11231677	SGIT	SGIT	1	1.41e-09	6.26e-07	0.09703	8.67e-06	0.505595	0.138074	0.992644	0.140472	0.726096	1	0	0	0	0	0	0	0	0	0.03765
12	110723245	rs4766428	SCZ	SCZ	1	0.062845	0.39403	0.0438	1.59e-09	0.382237	6.23e-06	0.121675	1.71e-06	0.231883	0	0	0	1	0	0	0	0	0	0.07172
22	41027819	rs133047	SCZ	SCZ	1	4.39e-07	0.0063275	0.0177	2.16e-09	0.202276	0.0825372	0.312554	0.179672	0.664626	0	0	0	1	0	0	0	0	0	0.01645
15	61854663	rs12903146	SCZ	SCZ	1	5.25e-05	0.024449	0.734	2.3e-09	0.212669	0.21032	0.423348	0.0162753	0.0523829	0	0	0	1	0	0	0	0	0	0.09285
17	2208899	rs4523957	SCZ	SCZ	1	3.24e-05	0.0891479	0.3707	2.3e-09	0.0205149	0.0101315	0.793215	0.0233583	0.101933	0	0	0	1	0	0	0	0	0	0.2145
6	84328660	rs3798869	SCZ	SGIT;SCZ	2	1.38e-08	1.22e-05	0.3461	2.54e-09	0.709384	0.456546	0.00973343	0.502199	0.182209	1	0	0	1	0	0	0	0	0	0.509
2	22604140	rs2339519	SGIT	SGIT	1	2.68e-09	5.07e-06	0.002318	4.81e-06	0.514006	0.456661	0.14792	0.222582	0.729309	1	0	0	0	0	0	0	0	0	0.0002301
1	30433951	rs1498232	SCZ	SCZ	1	4.15e-07	0.00756407	0.02077	2.82e-09	0.062609	0.062295	0.34892	0.199525	0.305957	0	0	0	1	0	0	0	0	0	0.9709
9	23346842	rs10429537	BIP UGIT	BIP.UGIT	1	0.00534876	1.53e-06	0.2661	0.0369031	0.54089	2.98e-09	0.0521416	1.14e-07	0.277036	0	0	0	0	0	1	0	0	0	0.9318
22	42603814	rs6002655	SCZ	SCZ	1	8.09e-06	0.0612217	0.08175	3.22e-09	0.00420765	0.00772647	0.602761	0.0595749	0.0328502	0	0	0	1	0	0	0	0	0	0.1543
7	140665521	rs10265001	SGIT	SGIT	1	3.57e-09	1.73e-07	0.08522	0.000853582	0.213623	0.0276204	0.93261	0.0116163	0.796293	1	0	0	0	0	0	0	0	0	8.186e-05
14	72417326	rs2332700	SCZ	SCZ	1	4.12e-06	0.0381762	0.0001004	3.66e-09	0.499785	0.014335	0.00731076	0.0908523	0.922939	0	0	0	1	0	0	0	0	0	0.001061
8	60700469	rs6984242	SCZ	SCZ	1	0.00111114	0.0722879	0.01764	3.81e-09	0.193441	0.287176	0.000766051	0.00174337	0.0625482	0	0	0	1	0	0	0	0	0	0.002146
14	99712945	rs11624408	SGIT	SGIT	1	4.13e-09	4.52e-06	0.2793	1.25e-07	0.83607	0.372848	0.578992	0.76331	0.229708	1	0	0	0	0	0	0	0	0	0.201
11	123394636	rs77502336	SCZ	SCZ	1	5.4e-05	0.0658729	0.04747	4.33e-09	0.864787	0.0349211	0.375363	0.0223063	0.393444	0	0	0	1	0	0	0	0	0	0.02713
20	49620271	rs1850	SGIT	SGIT	1	4.66e-09	1.96e-07	0.9623	9.4e-05	0.273351	0.0247441	0.0856449	0.0659464	0.907601	1	0	0	0	0	0	0	0	0	0.8897
7	104929064	rs6466055	SCZ	SCZ	1	2.58e-05	0.0646236	0.08827	5.26e-09	0.14994	0.0190936	0.578726	0.0399057	0.458082	0	0	0	1	0	0	0	0	0	0.4175
6	98576223	rs12202969	SGIT	SGIT	1	5.49e-09	1.35e-07	0.1917	0.00181221	0.145855	0.0155246	0.75581	0.00699697	0.629256	1	0	0	0	0	0	0	0	0	0.3011
1	61079792	rs1841565	SGIT	SGIT	1	5.72e-09	1.87e-07	0.4899	9.8e-05	0.803968	0.0231071	0.344718	0.0667157	0.463685	1	0	0	0	0	0	0	0	0	0.7457
1	8487323	rs301797	SCZ	SCZ	1	0.0398486	0.782185	0.002639	5.8e-09	0.71629	0.0144444	0.000226397	1.6e-05	0.475471	0	0	0	1	0	0	0	0	0	3.768e-05
9	84739941	rs11139497	SCZ	SCZ	1	9.26e-05	0.0478897	0.5506	6.54e-09	0.745693	0.104371	0.622089	0.0199823	0.323568	0	0	0	1	0	0	0	0	0	0.1159
11	24403620	rs11027857	SCZ	SCZ	1	0.00210344	0.469653	0.2221	6.79e-09	0.735362	0.00257431	0.709868	0.00135608	0.85856	0	0	0	1	0	0	0	0	0	0.03221
6	152802114	rs7759578	SGIT	SGIT	1	7.04e-09	3.43e-06	0.01168	0.00109601	0.00121103	0.247615	0.350919	0.0131332	0.0221733	1	0	0	0	0	0	0	0	0	0.4243
3	167304189	rs7613933	SGIT	SGIT	1	7.54e-09	1.44e-06	0.001613	0.00277896	0.0185148	0.126069	0.108546	0.0051179	0.161379	1	0	0	0	0	0	0	0	0	0.5666
19	30987423	rs2053079	SCZ	SCZ	1	0.00478352	0.362297	0.4614	7.96e-09	0.500409	0.0239942	0.118568	0.000501347	0.247653	0	0	0	1	0	0	0	0	0	0.05613
17	53367300	rs884303	BIP	BIP	1	1.68e-07	8.23e-09	0.9437	0.285006	0.108343	1.75e-05	0.117811	1.3e-05	0.461282	0	1	0	0	0	0	0	0	0	0.1476
1	2387101	rs4648845	SCZ	SCZ	1	0.000166871	0.0774888	0.2612	8.45e-09	0.53614	0.0637852	0.931973	0.0137681	0.207802	0	0	0	1	0	0	0	0	0
1	243555105	rs77149735	SCZ	SCZ	1	0.000873818	0.188808	0.6804	9.19e-09	0.640964	0.0310653	0.170892	0.00383068	0.927136	0	0	0	1	0	0	0	0	0	0.9413
5	137851192	rs3849046	SCZ	SCZ	1	2e-07	0.000406494	0.4201	1e-08	0.998264	0.767494	0.517249	0.368781	0.38132	0	0	0	1	0	0	0	0	0	0.4864
18	77608203	rs4799092	SGIT	SGIT	1	1.03e-08	1.71e-06	0.3423	1.79e-05	0.0159488	0.113234	0.00926566	0.192357	0.143016	1	0	0	0	0	0	0	0	0	0.2907
8	38284581	rs6984358	SGIT	SGIT	1	1.11e-08	2.67e-06	0.08368	1.85e-06	0.243003	0.172083	0.878351	0.469792	0.0321817	1	0	0	0	0	0	0	0	0	0.06613
8	34126948	rs6990255	SGIT	SGIT	1	1.18e-08	2.11e-05	0.01418	1.29e-06	0.679612	0.63345	0.368381	0.517506	0.585047	1	0	0	0	0	0	0	0	0	0.8211
17	17958402	rs8082590	SCZ	SCZ	1	0.0146443	0.953358	0.4303	1.4e-08	0.0523533	0.000508446	0.132123	0.000175335	0.122308	0	0	0	1	0	0	0	0	0	0.2118
1	72812249	rs2568960	MDD	MDD	1	0.0424928	0.560049	1.44e-08	0.0920981	0.358734	0.0773142	1.47e-07	0.782516	0.559662	0	0	1	0	0	0	0	0	0	3.75e-18
11	79156748	rs73496688	BIP	BIP	1	1.88e-07	1.45e-08	0.1049	0.0183574	0.826756	3.49e-05	0.00160965	0.00382165	0.271193	0	1	0	0	0	0	0	0	0	0.5952
5	103904226	rs12658032	MDD	MDD	1	2.46e-06	0.000307996	1.54e-08	0.0316163	0.115243	0.566393	8.57e-06	0.00942053	0.42743	0	0	1	0	0	0	0	0	0	2.253e-14
7	137074844	rs3735025	SCZ	SCZ	1	1.61e-06	0.000567863	0.1122	1.58e-08	0.894238	0.902615	0.00272198	0.211202	0.499292	0	0	0	1	0	0	0	0	0	0.9618
3	107799465	rs989305	SGIT	SGIT	1	1.78e-08	1.41e-07	0.152	0.00203894	0.868184	0.00786663	0.902869	0.0110019	0.433427	1	0	0	0	0	0	0	0	0	0.2361
11	66483265	rs12805133	SGIT	SGIT	1	1.88e-08	2.11e-06	0.6646	0.000271015	0.0156391	0.109048	0.249202	0.0604394	0.136391	1	0	0	0	0	0	0	0	0	1.989e-06
4	170626552	rs10520163	SCZ	SCZ	1	0.000251077	0.256142	0.08156	2.06e-08	0.0335241	0.00257633	0.445411	0.0161413	0.126926	0	0	0	1	0	0	0	0	0	0.004318
5	133906609	rs329319	BIP	SGIT;BIP	2	2.89e-08	2.12e-08	0.1802	0.0297205	0.884724	0.000407016	0.835419	0.000537147	0.429406	1	1	0	0	0	0	0	0	0
1	95578207	rs12563424	SGIT	SGIT	1	2.12e-08	6.81e-07	0.1804	0.00015658	0.712403	0.0351832	0.831399	0.088142	0.18769	1	0	0	0	0	0	0	0	0	0.05239
2	193848340	rs59979824	SCZ	SCZ	1	2.13e-07	0.00022579	0.3351	2.17e-08	0.280327	0.940842	0.0138923	0.446483	0.83111	0	0	0	1	0	0	0	0	0	0.0344
17	38163650	rs8068260	SGIT	SGIT	1	2.29e-08	7.03e-07	0.03999	0.00458397	0.125785	0.0323202	0.602152	0.00594297	0.547851	1	0	0	0	0	0	0	0	0	0.0002229
4	176861301	rs1106568	SCZ	SCZ	1	0.00137859	0.465871	0.009651	2.3e-08	0.638171	0.00143365	0.0814322	0.00458482	0.947614	0	0	0	1	0	0	0	0	0	0.003113
16	58681393	rs12325245	SCZ	SCZ	1	0.0013832	0.342222	0.632	2.31e-08	0.0312663	0.00642156	0.162649	0.00421291	0.102538	0	0	0	1	0	0	0	0	0	0.11
2	28033538	rs12474906	SGIT	SGIT	1	2.34e-08	0.000110221	0.001356	1.86e-07	0.99956	0.856373	0.0912583	0.93874	0.345491	1	0	0	0	0	0	0	0	0	0.005687
2	146439945	rs6430095	SCZ	SCZ	1	1.12e-05	0.00819582	0.9753	2.42e-08	0.555977	0.346748	0.199263	0.118619	0.882579	0	0	0	1	0	0	0	0	0	0.5774
4	23423603	rs215411	SCZ	SCZ	1	0.000530394	0.165517	0.8099	2.45e-08	0.34388	0.0264518	0.459608	0.0108372	0.711473	0	0	0	1	0	0	0	0	0	0.4201
5	45364875	rs1501357	SCZ	SCZ	1	4.36e-07	0.000210376	0.712	2.47e-08	0.232425	0.787029	0.290567	0.373915	0.0396323	0	0	0	1	0	0	0	0	0	0.6267
16	63700508	rs2018916	SCZ	SCZ	1	0.0223065	0.679968	0.05805	2.53e-08	0.234555	2.39e-05	0.196418	0.000147838	0.416011	0	0	0	1	0	0	0	0	0	0.6765
5	88746331	rs16867576	SCZ	SCZ	1	0.00774998	0.49085	0.6909	2.71e-08	0.833283	0.0132045	0.24444	0.000718493	0.508043	0	0	0	1	0	0	0	0	0	0.5444
9	11305190	rs11496297	MDD UGIT	MDD.UGIT	1	0.746155	0.250826	1.23e-07	0.777346	0.942442	0.0540858	3.13e-08	0.981744	0.985492	0	0	0	0	0	0	1	0	0	1.689e-06
6	166996991	rs960145	SGIT	SGIT	1	3.24e-08	6.25e-08	0.3956	0.0035559	0.667453	0.00182629	0.488481	0.00919467	0.171774	1	0	0	0	0	0	0	0	0	0.02052
3	181167585	rs9841616	SCZ	SCZ	1	3.91e-05	0.0222506	0.02044	3.27e-08	0.111003	0.201312	0.227897	0.0694964	0.0213358	0	0	0	1	0	0	0	0	0	0.01469
6	96459651	rs117074560	SCZ	SCZ	1	7.83e-05	0.0387547	0.5911	3.29e-08	0.180841	0.133388	0.0936662	0.0456046	0.494502	0	0	0	1	0	0	0	0	0	0.8758
16	53376459	rs2080364	Happiness UGIT	Happiness.UGIT	1	0.494364	0.0556715	0.8471	0.724266	8.82e-08	0.00298879	0.995492	0.261593	3.54e-08	0	0	0	0	0	0	0	0	1
1	239198959	rs11587347	SGIT	SGIT	1	3.62e-08	0.00018892	0.07157	1.38e-06	0.00622101	0.743322	0.779154	0.653759	0.0672368	1	0	0	0	0	0	0	0	0	0.001924
8	27442127	rs73229090	SCZ	SCZ	1	0.0101999	0.982274	0.5262	3.84e-08	0.0333053	0.000190965	0.933861	0.000602935	0.0866427	0	0	0	1	0	0	0	0	0	0.304
8	8098038	rs2945232	SCZ	SCZ	1	0.000247049	0.0507086	0.2765	3.99e-08	0.548441	0.184734	0.0312569	0.0241555	0.989296	0	0	0	1	0	0	0	0	0	0.007105
12	108609634	rs10861879	SCZ UGIT	SCZ.UGIT	1	0.156855	0.00130339	0.253	0.000374958	0.474065	4.03e-06	0.434772	4.1e-08	0.628975	0	0	0	0	0	0	0	1	0	0.3383
17	38691826	rs149208487	SGIT	SGIT	1	4.14e-08	1.45e-06	0.1411	6.58e-05	0.276428	0.048077	0.961032	0.17502	0.0429884	1	0	0	0	0	0	0	0	0	0.6386
5	152797656	rs12522290	SCZ	SCZ	1	0.00228352	0.185383	0.7095	4.35e-08	0.399241	0.0824846	0.210252	0.00399486	0.172123	0	0	0	1	0	0	0	0	0	0.3493
7	131567263	rs7801375	SCZ	SCZ	1	0.000152214	0.12922	0.06975	4.42e-08	0.250276	0.0160127	0.429351	0.0338618	0.602806	0	0	0	1	0	0	0	0	0	0.3258
4	162294038	rs11724116	BIP	BIP	1	2.14e-07	4.43e-08	0.4198	0.223777	0.118975	0.000148281	0.516053	3.4e-05	0.485627	0	1	0	0	0	0	0	0	0	0.2455
15	42785237	rs113583672	SGIT	SGIT	1	4.47e-08	9.13e-07	0.1618	0.000157647	0.279427	0.0282337	0.907576	0.116262	0.0439431	1	0	0	0	0	0	0	0	0	0.2412
2	225377574	rs6748341	SCZ	SCZ	1	3.18e-05	0.0114768	0.9299	4.52e-08	0.972356	0.384902	0.201425	0.0932399	0.504527	0	0	0	1	0	0	0	0	0	0.5589
2	166152389	rs17183814	SGIT	SGIT	1	4.57e-08	1.96e-07	0.3397	0.00893241	0.306408	0.00503667	0.569419	0.00403492	0.91326	1	0	0	0	0	0	0	0	0	0.5551
2	198921201	rs1837495	SCZ	SCZ	1	1.95e-06	0.00162296	0.009338	4.59e-08	0.0404185	0.664244	0.184662	0.284474	0.00409538	0	0	0	1	0	0	0	0	0	0.007179
11	61618608	rs174592	BIP	BIP	1	3.81e-07	4.96e-08	0.02188	0.399733	0.510073	0.000115529	0.366302	8.41e-06	0.847213	0	1	0	0	0	0	0	0	0	0.003054

## Sheet: ST3c
Supplementary Table S3c. Clumping results for lipid traits
						P-value								Is p-value genome-wide significant (p-value<5e-8)?
Chr	Pos	SNP	Most significantly assosaited trait	All significantly assoaited traits	Number of significantly assoaited traits	SGIT	LDL	Triglycerides	Cholesterol	LDL UGIT	Triglycerides UGIT	Cholesterol UGIT		SGIT	LDL	Triglycerides	Cholesterol	LDL UGIT	Triglycerides UGIT	Cholesterol UGIT
16	57005479	rs1532624	Cholesterol UGIT	Cholesterol UGIT;LDL UGIT;Cholesterol;LDL;Triglycerides;Triglycerides UGIT	6	0.0921531	1.22119e-27	5.05226e-27	6.57123e-34	3.59894e-102	2.58184e-26	0		0	1	1	1	1	1	1
1	109817590	rs12740374	LDL	LDL;SGIT;Cholesterol;LDL UGIT;Triglycerides UGIT	5	4.55271e-217	3.98996e-293	0.00595953	4.12015e-194	8.88579e-141	3.45598e-94	0.588566		1	1	0	1	1	1	0
19	11202306	rs6511720	LDL	LDL;SGIT;Cholesterol;LDL UGIT;Triglycerides UGIT;Cholesterol UGIT	6	2.32146e-221	3.78523e-287	0.133614	4.74357e-216	8.84304e-126	3.52683e-109	1.64758e-05		1	1	0	1	1	1	0
11	116639104	rs10790162	Triglycerides	Triglycerides;Triglycerides UGIT;SGIT;Cholesterol;LDL UGIT;Cholesterol UGIT;LDL	7	1.69724e-104	4.78799e-26	1.92613e-275	3.66255e-53	1.01521e-54	2.10748e-114	4.21305e-45		1	1	1	1	1	1	1
2	27730940	rs1260326	Triglycerides	Triglycerides;Triglycerides UGIT;LDL UGIT;SGIT;Cholesterol;Cholesterol UGIT;LDL	7	1.7365e-76	2.5832e-08	6.5046e-250	6.67007e-46	5.51136e-98	7.56655e-120	9.6184e-19		1	1	1	1	1	1	1
19	45395619	rs2075650	LDL	LDL;SGIT;LDL UGIT;Cholesterol;Triglycerides UGIT;Triglycerides	6	1.02271e-198	1.83481e-226	5.68829e-19	6.08356e-167	4.32675e-71	2.33497e-37	0.0363269		1	1	1	1	1	1	0
8	19820433	rs12679834	Triglycerides	Triglycerides;Triglycerides UGIT;Cholesterol UGIT;LDL UGIT;SGIT	5	9.60898e-17	0.404657	2.60588e-204	0.641561	1.04959e-39	6.34272e-165	2.25108e-118		1	0	1	0	1	1	1
2	21263900	rs1367117	LDL	LDL;SGIT;Cholesterol;Triglycerides;LDL UGIT;Triglycerides UGIT;Cholesterol UGIT	7	3.6103e-170	3.39154e-193	2.55963e-12	4.02091e-151	1.29666e-59	1.26251e-39	0.845191		1	1	1	1	1	1	0
1	55505647	rs11591147	LDL	LDL;LDL UGIT;SGIT;Cholesterol;Triglycerides UGIT	5	5.92923e-105	8.18457e-168	0.713721	4.24619e-83	1.31986e-115	2.8763e-57	0.000746032		1	1	0	1	1	1	0
8	126482621	rs2954022	Triglycerides	Triglycerides;SGIT;Cholesterol;LDL;Triglycerides UGIT;Cholesterol UGIT;LDL UGIT	7	5.05351e-102	5.87875e-52	1.6303e-123	1.16131e-65	2.21714e-06	3.02562e-23	2.65681e-17		1	1	1	1	0	1	1
19	19407718	rs10401969	SGIT	SGIT;Cholesterol;Triglycerides;LDL	4	5.50414e-106	9.19234e-61	2.41123e-77	3.58617e-85	0.00889435	4.30638e-05	0.00597454		1	1	1	1	0	0	0
11	61571478	rs174550	Triglycerides UGIT	Triglycerides UGIT;LDL UGIT;Cholesterol UGIT;LDL;Triglycerides;Cholesterol;SGIT	7	4.77956e-18	1.09369e-41	2.76515e-43	8.58895e-39	3.37163e-49	8.75416e-105	1.27676e-42		1	1	1	1	1	1	1
7	72864869	rs714052	Triglycerides	Triglycerides;Triglycerides UGIT;LDL UGIT;Cholesterol UGIT;SGIT	5	1.79972e-10	0.292079	3.1688e-104	0.0380724	4.16977e-44	1.96179e-81	6.77706e-28		1	0	1	0	1	1	1
1	63145439	rs11208004	SGIT	SGIT;Cholesterol;Triglycerides;LDL;LDL UGIT;Triglycerides UGIT	6	1.02511e-97	6.52349e-37	9.24023e-87	2.84176e-93	3.54718e-21	2.01957e-09	0.029742		1	1	1	1	1	1	0
2	44073881	rs6544713	LDL	LDL;Cholesterol;SGIT;Triglycerides UGIT;LDL UGIT	5	4.09125e-81	4.88619e-86	0.000660659	3.30984e-83	4.58494e-22	3.41522e-26	8.3437e-05		1	1	0	1	1	1	0
5	74625487	rs7703051	LDL	LDL;Cholesterol;SGIT;Triglycerides UGIT;LDL UGIT;Cholesterol UGIT	6	1.17587e-74	5.93726e-86	0.0936461	9.24455e-78	1.70377e-28	1.20013e-32	2.91507e-05		1	1	0	1	1	1	0
15	58723479	rs1077834	LDL UGIT	LDL UGIT;Cholesterol UGIT;Cholesterol;Triglycerides;SGIT	5	2.52432e-26	0.89393	2.01414e-30	6.23622e-52	6.99691e-80	3.10642e-06	1.29192e-47		1	0	1	1	1	0	1
9	107664301	rs1883025	Cholesterol	Cholesterol;Cholesterol UGIT;SGIT;LDL UGIT;LDL;Triglycerides	6	8.62232e-35	1.72873e-11	4.37512e-08	1.87245e-57	8.45978e-13	0.0013082	5.50889e-35		1	1	1	1	1	0	1
9	136154168	rs579459	LDL	LDL;Cholesterol;Triglycerides UGIT;SGIT;LDL UGIT;Cholesterol UGIT	6	4.59644e-36	2.03779e-49	0.00083338	4.31965e-45	6.67749e-26	2.4846e-39	9.92281e-11		1	1	0	1	1	1	1
16	72108093	rs2000999	SGIT	SGIT;LDL;Cholesterol;Triglycerides UGIT;LDL UGIT	5	2.11578e-46	2.46617e-45	1.059e-05	1.1318e-44	4.26083e-09	3.69632e-09	0.100319		1	1	0	1	1	1	0
5	156390297	rs6882076	SGIT	SGIT;Cholesterol;LDL;Triglycerides	4	5.55166e-46	3.55296e-33	3.04759e-16	6.73844e-43	0.228421	0.090599	0.316011		1	1	1	1	0	0	0
8	9183358	rs9987289	Cholesterol	Cholesterol;Triglycerides UGIT;LDL;Cholesterol UGIT;SGIT;LDL UGIT;Triglycerides	7	6.08192e-25	2.82322e-27	0.000135267	9.67318e-41	1.56339e-08	5.02041e-33	1.03547e-24		1	1	0	1	1	1	1
2	28344285	rs4401177	Triglycerides	Triglycerides;Triglycerides UGIT;SGIT;LDL UGIT;Cholesterol	5	6.20674e-14	0.00516418	2.00248e-38	1.45602e-08	2.77113e-13	4.92702e-18	0.000113399		1	0	1	1	1	1	0
20	44545048	rs4810479	Triglycerides	Triglycerides;Cholesterol UGIT;Triglycerides UGIT	3	9.42643e-07	0.00496148	1.03908e-35	0.515692	0.010362	7.18613e-24	2.03874e-28		0	0	1	0	0	1	1
1	230305312	rs1321257	Cholesterol UGIT	Cholesterol UGIT;Triglycerides;Triglycerides UGIT	3	0.002822	0.176583	2.95024e-32	0.113346	0.0177199	3.48276e-27	1.35575e-34		0	0	1	0	0	1	1
18	47167214	rs4939883	Cholesterol UGIT	Cholesterol UGIT;Cholesterol;SGIT	3	2.29301e-16	1.10349e-05	0.226547	1.61236e-33	6.49553e-07	1.30453e-06	4.32113e-34		1	0	0	1	0	0	1
20	39724338	rs6065311	LDL	LDL;SGIT;Cholesterol;LDL UGIT;Triglycerides UGIT	5	4.12301e-26	5.00609e-31	0.0645322	4.77487e-24	4.93956e-12	3.38443e-09	0.602333		1	1	0	1	1	1	0
1	234853406	rs558971	Cholesterol	Cholesterol;LDL;SGIT;Triglycerides UGIT	4	1.3481e-24	5.47026e-25	0.347529	2.06057e-28	2.90458e-06	2.6286e-11	5.72048e-05		1	1	0	1	0	1	0
10	113921354	rs2250802	Triglycerides UGIT	Triglycerides UGIT;Cholesterol UGIT;Cholesterol;LDL;LDL UGIT;Triglycerides;SGIT	7	2.66558e-08	1.36184e-13	5.09286e-10	6.64214e-16	4.95839e-11	2.29513e-28	1.59535e-15		1	1	1	1	1	1	1
13	74562856	rs17061870	Triglycerides UGIT	Triglycerides UGIT;Triglycerides;LDL UGIT	3	0.593586	7.97465e-06	6.30294e-22	0.0180966	1.21405e-19	2.39061e-28	2.65557e-07		0	0	1	0	1	1	0
8	59385919	rs2326077	Cholesterol	Cholesterol;SGIT;LDL;Triglycerides	4	1.29572e-26	2.86759e-19	1.19592e-07	4.38348e-27	0.399785	0.0284112	0.0364745		1	1	0	1	0	0	0
19	46018119	rs7255743	LDL	LDL;LDL UGIT;Triglycerides UGIT;SGIT;Cholesterol	5	5.83057e-14	4.68026e-26	0.0192538	1.18879e-12	2.59578e-24	1.88466e-16	0.935618		1	1	0	1	1	1	0
20	43042364	rs1800961	Cholesterol	Cholesterol;Cholesterol UGIT;SGIT;LDL;Triglycerides UGIT	5	7.37323e-16	1.03148e-10	0.856484	7.3797e-26	0.977997	4.63912e-09	4.31447e-16		1	1	0	1	0	1	1
7	25991826	rs4722551	Triglycerides UGIT	Triglycerides UGIT;LDL UGIT;LDL;Triglycerides;Cholesterol	5	8.82911e-07	1.46818e-15	1.29366e-09	6.81982e-10	1.49012e-19	2.57301e-25	1.42008e-05		0	1	1	1	1	1	0
6	160575366	rs11753995	SGIT	SGIT;Cholesterol;LDL;Triglycerides	4	4.21054e-25	7.99444e-22	3.5754e-05	2.25488e-24	0.0044464	0.00125656	0.191883		1	1	0	1	0	0	0
16	67928042	rs16942887	Cholesterol UGIT	Cholesterol UGIT;Cholesterol	2	0.0158421	0.838585	0.0214482	2.49874e-09	9.11405e-05	1.33809e-05	5.2798e-25		0	0	0	1	0	0	1
1	220970028	rs2642438	Triglycerides UGIT	Triglycerides UGIT;Cholesterol;LDL;Cholesterol UGIT;SGIT;LDL UGIT	6	2.14261e-12	5.25011e-17	6.00209e-06	2.24493e-20	8.50991e-10	8.58095e-25	1.39826e-13		1	1	0	1	1	1	1
7	44582331	rs2073547	SGIT	SGIT;LDL;Cholesterol	3	1.08151e-23	4.24856e-23	0.000769228	2.95276e-22	4.28795e-05	0.000124684	0.441749		1	1	0	1	0	0	0
11	126243952	rs11220462	LDL	LDL;SGIT;Cholesterol;LDL UGIT	4	7.93089e-21	1.52397e-23	0.000465258	3.0228e-16	3.09653e-08	0.00146061	0.0839835		1	1	0	1	1	0	0
6	32341398	rs9391858	Cholesterol	Cholesterol;SGIT;Triglycerides;LDL	4	5.68333e-22	3.20179e-19	0.0023458	4.16275e-23	0.00722582	9.71531e-05	0.0161115		1	1	0	1	0	0	0
6	31265490	rs2247056	SGIT	SGIT;Triglycerides;Cholesterol;Triglycerides UGIT;LDL;LDL UGIT	6	7.66116e-23	8.04838e-09	3.25099e-22	1.47613e-21	1.27898e-06	0.000992564	0.415528		1	1	1	1	0	0	0
20	39180436	rs6016381	SGIT	SGIT;LDL;Cholesterol;Triglycerides	4	8.79277e-23	1.26443e-21	2.28253e-05	8.15425e-20	0.000225459	0.00657065	0.74318		1	1	0	1	0	0	0
10	65301725	rs7897379	Triglycerides UGIT	Triglycerides UGIT;Triglycerides;Cholesterol UGIT;LDL UGIT	4	0.669002	0.00494168	1.01489e-16	0.00390527	2.85607e-08	2.43574e-21	3.8096e-12		0	0	1	0	1	1	1
11	47345100	rs10838692	Cholesterol UGIT	Cholesterol UGIT;Triglycerides;Triglycerides UGIT	3	0.105918	0.0378087	1.97318e-09	0.0660863	0.0812021	6.47122e-08	6.52786e-21		0	0	1	0	0	0	1
12	121416650	rs1169288	LDL	LDL;Cholesterol;SGIT;LDL UGIT;Triglycerides UGIT	5	8.53007e-17	6.91758e-21	0.487404	3.52529e-16	2.0267e-09	3.77675e-08	0.334519		1	1	0	1	1	1	0
4	88030261	rs442177	Triglycerides	Triglycerides;SGIT	2	1.27403e-11	1.72893e-05	7.70386e-21	1.54322e-06	0.0092704	1.63507e-07	1.39314e-05		1	0	1	0	0	0	0
15	44211273	rs492571	Triglycerides	Triglycerides;Triglycerides UGIT	2	0.0120082	0.733701	1.09029e-19	0.67822	1.04586e-07	3.22662e-16	5.93702e-08		0	0	1	0	0	1	0
12	125259888	rs838876	Cholesterol UGIT	Cholesterol UGIT	1	0.0924882	0.475051	0.159901	1.40003e-06	3.39441e-06	0.00484588	1.44687e-19		0	0	0	0	0	0	1
19	54797848	rs103294	Cholesterol UGIT	Cholesterol UGIT;Cholesterol	2	6.68031e-05	0.120377	0.617075	2.99885e-12	0.000195639	0.000383907	1.88585e-19		0	0	0	1	0	0	1
6	16109163	rs2294261	LDL	LDL;Cholesterol;SGIT;LDL UGIT;Triglycerides UGIT	5	7.83026e-14	2.25718e-19	0.536808	1.0066e-11	1.97057e-11	7.75103e-07	0.549605		1	1	0	1	1	0	0
1	25760920	rs11802413	LDL	LDL;SGIT;Cholesterol	3	1.9656e-17	2.90591e-19	0.0562504	2.40387e-16	1.65751e-06	1.82045e-05	0.537824		1	1	0	1	0	0	0
8	145022657	rs7832643	LDL	LDL;SGIT;Cholesterol;Triglycerides UGIT;LDL UGIT	5	2.72425e-15	4.61877e-19	0.617075	5.68213e-15	8.40039e-09	6.91191e-08	0.284982		1	1	0	1	1	0	0
17	45750596	rs3809868	Triglycerides UGIT	Triglycerides UGIT;LDL;Cholesterol;LDL UGIT;SGIT	5	5.03508e-06	6.12969e-11	6.67501e-07	8.31007e-10	1.10938e-10	4.68623e-19	2.35367e-07		0	1	0	1	1	1	0
7	21607352	rs12670798	Cholesterol	Cholesterol;SGIT;LDL	3	8.96047e-18	1.24419e-15	0.00960474	6.80434e-19	0.0146852	0.000314541	0.02308		1	1	0	1	0	0	0
8	18272438	rs4921914	Triglycerides	Triglycerides;SGIT;Cholesterol	3	1.18542e-17	1.94472e-07	1.0946e-18	2.68446e-15	0.000152081	0.000957949	0.712973		1	0	1	1	0	0	0
11	47868853	rs12418852	Cholesterol UGIT	Cholesterol UGIT;Cholesterol	2	0.0384245	0.29251	0.000829206	3.75293e-07	0.166873	1.54407e-07	1.88257e-18		0	0	0	0	0	0	1
3	12267648	rs7616006	Cholesterol	Cholesterol;SGIT;LDL;Triglycerides;Triglycerides UGIT	5	1.57861e-14	1.41115e-11	0.137584	2.13353e-18	0.199161	3.45733e-05	1.77591e-05		1	1	0	1	0	0	0
5	55861786	rs9686661	Triglycerides	Triglycerides;Triglycerides UGIT;SGIT	3	5.64714e-09	0.000192114	7.07789e-18	0.000142178	0.0301844	3.05213e-07	3.09716e-06		1	0	1	0	0	0	0
12	111884608	rs3184504	Cholesterol	Cholesterol;Triglycerides UGIT;Cholesterol UGIT;LDL;SGIT	5	4.76644e-11	1.75565e-12	0.00467563	8.35593e-18	8.30396e-05	6.80494e-16	1.18816e-11		1	1	0	1	0	1	1
19	49206417	rs492602	SGIT	SGIT;Cholesterol;LDL	3	1.37326e-17	5.78668e-14	7.14429e-05	2.6862e-17	0.151041	0.0413479	0.220026		1	1	0	1	0	0	0
8	116663898	rs2737252	Cholesterol	Cholesterol;SGIT;LDL;Cholesterol UGIT	4	2.1014e-16	1.88064e-14	0.0129011	2.11713e-17	0.0191473	0.000585387	0.031349		1	1	0	1	0	0	0
19	10686123	rs10403668	LDL	LDL;Cholesterol;SGIT	3	9.4685e-15	3.11133e-17	0.518387	4.50546e-15	7.13024e-07	3.12905e-07	0.114975		1	1	0	1	0	0	0
11	46743247	rs3136441	Cholesterol UGIT	Cholesterol UGIT;Triglycerides	2	0.496524	0.317311	1.43376e-07	0.017549	0.30874	1.19652e-07	3.64464e-17		0	0	0	0	0	0	1
17	37834998	rs8078228	Cholesterol UGIT	Cholesterol UGIT;Cholesterol	2	0.0112958	0.218409	0.0140047	7.51597e-08	0.0685684	3.87124e-06	5.26071e-17		0	0	0	0	0	0	1
11	18656271	rs10832962	SGIT	SGIT;Cholesterol;LDL	3	1.16134e-16	1.24419e-15	0.00321969	6.64214e-16	0.00286268	0.00283983	0.411904		1	1	0	1	0	0	0
12	112591686	rs17630235	Cholesterol	Cholesterol;Triglycerides UGIT;LDL;SGIT;Cholesterol UGIT	5	5.48015e-11	7.80377e-12	0.048771	1.25495e-16	0.000444783	1.16775e-12	3.17758e-09		1	1	0	1	0	1	1
2	227100698	rs2972146	Triglycerides	Triglycerides;Cholesterol UGIT;Triglycerides UGIT	3	0.00167561	0.0735386	1.4004e-16	0.781183	0.095514	1.41609e-11	7.77538e-14		0	0	1	0	0	1	1
6	139831757	rs634869	Triglycerides	Triglycerides;SGIT	2	5.12875e-08	0.000598193	1.68756e-16	0.000465258	0.0317647	5.836e-07	6.29467e-06		0	0	1	0	0	0	0
6	116337503	rs868943	SGIT	SGIT;Cholesterol;LDL	3	2.11574e-16	9.66921e-13	5.59166e-05	5.0159e-16	0.242185	0.0829383	0.271951		1	1	0	1	0	0	0
11	122534504	rs7117842	Cholesterol	Cholesterol;Cholesterol UGIT;SGIT	3	1.13999e-09	4.35764e-07	0.556374	3.17027e-16	0.737105	1.68834e-07	7.82967e-12		1	0	0	1	0	0	1
1	92993807	rs6603981	Cholesterol	Cholesterol;SGIT;LDL	3	2.74776e-15	1.09875e-14	0.0718606	3.27371e-16	0.00216221	7.51144e-05	0.0383676		1	1	0	1	0	0	0
9	15305378	rs581080	Cholesterol	Cholesterol;SGIT;LDL UGIT;Cholesterol UGIT	4	7.5603e-12	0.000383741	7.24996e-07	1.04652e-15	1.00148e-05	0.752421	8.76956e-06		1	0	0	1	0	0	0
14	24883887	rs8017377	LDL	LDL;SGIT;Cholesterol	3	3.44209e-13	1.54013e-15	0.109599	1.17068e-11	1.98421e-06	0.000207868	0.889562		1	1	0	1	0	0	0
2	165528876	rs13389219	Triglycerides	Triglycerides;SGIT;LDL;Triglycerides UGIT;Cholesterol	5	7.58069e-14	2.74865e-09	1.57921e-15	3.24312e-08	0.863608	0.00153145	2.92875e-05		1	1	1	1	0	0	0
6	43757896	rs998584	Triglycerides	Triglycerides;Triglycerides UGIT	2	0.010064	0.900524	2.39585e-15	0.426688	1.17693e-05	1.03336e-11	5.74446e-06		0	0	1	0	0	1	0
6	34546560	rs2814982	Cholesterol	Cholesterol;Cholesterol UGIT;Triglycerides UGIT;SGIT	4	3.54373e-08	8.96759e-06	0.344943	1.01916e-14	0.997595	2.09951e-07	8.46735e-13		1	0	0	1	0	0	1
2	136608646	rs4988235	Cholesterol	Cholesterol;LDL;SGIT;Triglycerides UGIT	4	8.92091e-11	3.6152e-11	0.414621	1.36066e-14	0.00165275	7.50933e-09	7.05067e-06		1	1	0	1	0	1	0
6	26093141	rs1800562	LDL	LDL;Cholesterol;Triglycerides UGIT;SGIT;LDL UGIT	5	7.58009e-11	1.50038e-14	0.0709878	2.17357e-13	3.71187e-08	5.56898e-12	0.000629007		1	1	0	1	1	1	0
2	135907088	rs6730157	Cholesterol	Cholesterol;LDL;SGIT	3	4.50449e-11	6.29392e-11	0.849945	2.15498e-14	0.00550477	2.43995e-07	5.05777e-05		1	1	0	1	0	0	0
5	122855416	rs4530754	LDL	LDL;SGIT;Cholesterol	3	2.25791e-11	2.19104e-14	0.649436	7.30364e-11	4.04256e-07	5.86442e-06	0.515868		1	1	0	1	0	0	0
2	169830155	rs2287623	Cholesterol	Cholesterol;SGIT;LDL	3	3.67129e-10	4.49499e-09	0.859924	3.36788e-14	0.0656413	9.09262e-07	2.16633e-06		1	1	0	1	0	0	0
8	10643164	rs9657541	Triglycerides UGIT	Triglycerides UGIT;Triglycerides;LDL UGIT	3	0.746498	0.0504037	1.51433e-12	0.145795	6.08922e-07	3.96134e-14	8.89349e-07		0	0	1	0	0	1	0
1	27138393	rs12748152	LDL	LDL;SGIT;Triglycerides;Cholesterol UGIT	4	5.2909e-14	4.01196e-14	2.88036e-10	3.5105e-07	0.000737188	0.195098	3.47852e-08		1	1	1	0	0	0	1
6	31807540	rs3130679	Cholesterol	Cholesterol	1	9.74207e-14	0.00010145	4.56262e-14	5.25496e-14	2.16594e-06	0.00645708	0.13837		1	0	1	1	0	0	0
2	21769639	rs2194562	LDL	LDL;SGIT	2	9.27368e-14	6.79337e-14	0.0141063	1.23236e-12	0.000790666	0.00376146	0.774229		1	1	0	1	0	0	0
15	42683787	rs2412710	Triglycerides	Triglycerides;Triglycerides UGIT	2	0.0189811	0.871178	7.16297e-14	0.409272	3.978e-06	8.33225e-11	0.000115658		0	0	1	0	0	1	0
17	64210580	rs1801689	LDL	LDL;LDL UGIT;Triglycerides UGIT	3	2.32912e-07	1.40683e-13	0.0678868	1.00575e-06	3.27613e-13	3.44997e-09	0.930744		0	1	0	0	1	1	0
2	118576719	rs17508045	LDL	LDL;Cholesterol;Triglycerides UGIT;SGIT;LDL UGIT	5	2.66757e-09	1.42541e-13	0.166563	4.42931e-10	4.84885e-09	1.91669e-09	0.0697233		1	1	0	1	1	1	0
4	3473139	rs6831256	Triglycerides	Triglycerides;SGIT;Cholesterol;LDL	4	5.27734e-13	7.52235e-07	1.68809e-13	5.09286e-10	0.0513462	0.00687741	0.115619		1	0	1	1	0	0	0
12	124464836	rs11057408	Triglycerides	Triglycerides;Cholesterol UGIT;SGIT	3	4.18696e-09	5.01636e-06	1.68809e-13	0.000124122	0.70543	0.000204541	2.56538e-06		1	0	1	0	0	0	0
3	135926622	rs645040	Triglycerides	Triglycerides;Cholesterol UGIT	2	0.000392875	0.0145075	2.38899e-13	0.306187	0.355651	6.10622e-08	1.14736e-10		0	0	1	0	0	0	1
10	5196273	rs1781930	Triglycerides	Triglycerides;LDL UGIT	2	2.97852e-07	0.0335866	2.82836e-13	6.13336e-06	6.68528e-06	2.63753e-05	0.413382		0	0	1	0	0	0	0
1	182168885	rs1689800	Cholesterol UGIT	Cholesterol UGIT	1	0.0340715	0.000686946	0.000490825	0.534191	0.000145903	0.0243249	2.85441e-13		0	0	0	0	0	0	1
6	35133074	rs3800406	Cholesterol	Cholesterol;SGIT	2	9.21343e-09	2.91235e-07	0.712559	3.25671e-13	0.256815	2.26194e-06	1.37672e-07		1	0	0	1	0	0	0
20	34154741	rs7264396	Cholesterol	Cholesterol;SGIT;LDL	3	2.11525e-11	4.58577e-08	0.00843491	3.3613e-13	0.870385	0.0329652	0.00577474		1	1	0	1	0	0	0
8	55421614	rs10102164	SGIT	SGIT;LDL;Cholesterol	3	3.44875e-13	2.18367e-12	0.00584955	2.55963e-12	0.00891182	0.0149687	0.641769		1	1	0	1	0	0	0
8	9794369	rs583484	Triglycerides UGIT	Triglycerides UGIT;LDL UGIT	2	0.215769	0.000428726	9.57473e-09	0.0124193	1.33891e-08	3.75826e-13	0.00018515		0	0	1	0	1	1	0
19	44880360	rs1594895	LDL	LDL;SGIT;Cholesterol	3	3.55951e-10	4.51571e-13	0.340904	8.63573e-09	8.57913e-07	0.000244188	0.704214		1	1	0	1	0	0	0
12	57792580	rs11613352	Triglycerides	Triglycerides;Cholesterol UGIT	2	1.64714e-06	6.98653e-05	6.99734e-13	0.0233114	0.792528	1.58776e-05	4.33665e-10		0	0	1	0	0	0	1
17	76388202	rs4969178	Triglycerides UGIT	Triglycerides UGIT;Cholesterol UGIT	2	0.0580224	0.0029493	2.64602e-07	6.33425e-05	0.00113634	1.18686e-12	5.5206e-10		0	0	0	0	0	1	1
6	161108536	rs6935921	LDL	LDL;Cholesterol;SGIT	3	2.34046e-09	1.29129e-12	0.461218	5.82399e-10	2.68797e-07	1.11502e-07	0.102482		1	1	0	1	0	0	0
10	94839642	rs2068888	Triglycerides	Triglycerides;SGIT	2	8.07273e-09	1.25148e-05	1.35833e-12	7.99852e-05	0.534335	0.000497308	3.88035e-05		1	0	1	0	0	0	0
17	67150176	rs2886232	LDL	LDL;SGIT;Cholesterol	3	1.467e-09	1.82981e-12	0.691698	7.73225e-09	9.37222e-07	3.93326e-05	0.805253		1	1	0	1	0	0	0
10	17260290	rs10904908	Cholesterol	Cholesterol;SGIT	2	9.2232e-11	1.88306e-07	0.00433166	3.79953e-12	0.986295	0.0841471	0.0163774		1	0	0	1	0	0	0
2	20371613	rs1107851	Cholesterol	Cholesterol;SGIT	2	4.49129e-10	8.8947e-05	4.89455e-05	3.84248e-12	0.0130554	0.832601	0.00241128		1	0	0	1	0	0	0
7	17911038	rs10282707	Cholesterol UGIT	Cholesterol UGIT	1	0.00672492	0.0270687	0.00681232	5.73303e-07	0.950059	5.01485e-07	6.86708e-12		0	0	0	0	0	0	1
22	38595411	rs3761445	Triglycerides	Triglycerides	1	2.94449e-05	0.0285831	8.88305e-12	0.00502299	0.00817231	1.15149e-05	0.00177264		0	0	1	0	0	0	0
2	203532304	rs11694172	Cholesterol	Cholesterol;SGIT;LDL	3	3.45035e-11	5.08028e-07	5.09378e-05	1.41758e-11	0.481139	0.606563	0.136624		1	0	0	1	0	0	0
4	103188709	rs13107325	Cholesterol UGIT	Cholesterol UGIT;Triglycerides UGIT	2	0.081244	0.0601738	5.99552e-05	5.13529e-05	0.283852	9.41076e-09	1.64625e-11		0	0	0	0	0	1	1
13	32936646	rs9534262	LDL	LDL;SGIT	2	1.19637e-09	2.16493e-11	0.0524534	1.07077e-07	5.2521e-05	0.0148774	0.266716		1	1	0	0	0	0	0
8	11616410	rs1062219	Triglycerides UGIT	Triglycerides UGIT;Triglycerides;LDL UGIT	3	0.430383	0.0654598	5.42339e-11	0.738883	2.49055e-08	3.04224e-11	0.00268214		0	0	1	0	1	1	0
7	1083777	rs1997243	Cholesterol	Cholesterol;SGIT	2	3.60286e-08	1.96148e-05	0.180107	3.13683e-11	0.707029	0.00768406	4.28375e-05		1	0	0	1	0	0	0
17	7091650	rs314253	SGIT	SGIT;LDL;Cholesterol	3	4.66986e-11	1.90984e-10	0.0114254	3.0288e-10	0.0161558	0.0307753	0.748773		1	1	0	1	0	0	0
20	12962718	rs364585	LDL	LDL;LDL UGIT	2	1.1092e-06	5.65319e-11	0.59652	1.46868e-05	3.3021e-09	2.14073e-05	0.498853		0	1	0	0	1	0	0
19	8615589	rs4804311	Triglycerides	Triglycerides;Cholesterol UGIT;Triglycerides UGIT	3	0.0641598	0.467059	6.43218e-11	0.650459	0.0859163	5.94663e-09	9.01899e-10		0	0	1	0	0	1	1
19	7224431	rs7248104	Triglycerides	Triglycerides	1	0.0175606	0.588824	6.60285e-11	0.4367	0.00202172	5.99953e-08	4.89522e-05		0	0	1	0	0	0	0
16	53848561	rs1861867	Cholesterol UGIT	Cholesterol UGIT;Triglycerides UGIT;Triglycerides	3	0.226675	0.402742	1.29841e-07	0.231832	0.771432	8.35776e-07	7.77753e-11		0	0	0	0	0	0	1
16	15129940	rs3198697	Triglycerides UGIT	Triglycerides UGIT;Triglycerides;LDL UGIT	3	0.946014	0.00947025	5.76177e-09	0.317311	1.09567e-08	9.2958e-11	0.00886423		0	0	1	0	1	1	0
22	21928916	rs181360	Cholesterol	Cholesterol;Cholesterol UGIT	2	6.60936e-06	0.100084	0.0264519	1.01221e-10	8.26715e-06	0.347244	4.70807e-10		0	0	0	1	0	0	1
12	123775127	rs10773003	Cholesterol	Cholesterol;Cholesterol UGIT	2	8.06295e-07	0.000526955	0.308432	1.99054e-10	0.253918	0.00963261	1.36571e-06		0	0	0	1	0	0	0
6	135411228	rs9376090	Cholesterol	Cholesterol;SGIT	2	9.75598e-09	1.0545e-07	0.317311	2.15315e-10	0.116195	0.00131829	0.00708011		1	0	0	1	0	0	0
19	33899065	rs731839	Triglycerides UGIT	Triglycerides UGIT;Cholesterol UGIT;Triglycerides	3	0.48715	0.65271	4.90162e-10	0.114348	0.0231093	2.23806e-10	4.44946e-10		0	0	1	0	0	1	1
22	30378703	rs5763662	LDL	LDL;Cholesterol;SGIT	3	1.21763e-08	2.31497e-10	0.992876	3.32825e-09	7.93203e-05	1.74295e-05	0.118686		1	1	0	1	0	0	0
5	75132546	rs7727150	LDL	LDL;Cholesterol;SGIT	3	3.10813e-08	2.68786e-10	0.62717	4.49499e-09	2.97678e-05	2.56118e-06	0.0611741		1	1	0	1	0	0	0
2	63149557	rs2710642	LDL	LDL	1	8.61527e-08	3.18544e-10	0.0559064	2.48436e-05	8.61562e-06	0.0549923	0.023219		0	1	0	0	0	0	0
12	109871179	rs7308864	Cholesterol UGIT	Cholesterol UGIT;Cholesterol	2	0.000405856	0.0886237	0.879569	2.52659e-08	0.0100114	0.0126475	3.26944e-10		0	0	0	1	0	0	1
3	132209203	rs17345563	LDL	LDL;SGIT	2	1.21175e-09	3.37048e-10	0.00391892	2.42198e-07	0.00183373	0.16429	0.127271		1	1	0	0	0	0	0
10	46013277	rs970548	Cholesterol	Cholesterol	1	9.54996e-07	0.00018542	0.510606	4.10453e-10	0.638882	0.00305862	4.17452e-06		0	0	0	1	0	0	0
1	150958836	rs267733	LDL	LDL	1	6.3888e-07	4.23033e-10	0.602483	2.09141e-05	5.00074e-07	0.00153573	0.237004		0	1	0	0	0	0	0
2	234679384	rs11563251	Cholesterol	Cholesterol;SGIT;LDL	3	3.27057e-09	2.62881e-08	0.138302	4.45221e-10	0.072329	0.00484434	0.057575		1	1	0	1	0	0	0
9	2640759	rs3780181	Cholesterol	Cholesterol;LDL	2	5.65083e-08	1.81545e-09	0.295813	4.80476e-10	0.0002235	1.61089e-07	0.00165145		0	1	0	1	0	0	0
16	72800567	rs8044476	Cholesterol	Cholesterol;SGIT;LDL	3	9.21882e-10	5.53647e-09	0.0641604	5.11008e-10	0.0430025	0.010355	0.193887		1	1	0	1	0	0	0
16	31088347	rs749671	Triglycerides	Triglycerides;SGIT	2	5.64149e-09	3.98913e-05	5.43909e-10	1.77243e-06	0.188279	0.0137351	0.0519072		1	0	1	0	0	0	0
8	8279462	rs2976940	LDL UGIT	LDL UGIT;Triglycerides;Triglycerides UGIT	3	0.337501	0.0484986	1.64558e-09	0.676922	6.50613e-10	2.99225e-09	0.175972		0	0	1	0	1	1	0
6	30347720	rs3132625	Triglycerides	Triglycerides;Cholesterol;SGIT	3	8.28466e-07	0.0745321	8.93982e-10	3.99984e-07	8.9973e-07	0.00226043	0.221986		0	0	1	0	0	0	0
11	13357183	rs10832027	Triglycerides UGIT	Triglycerides UGIT	1	0.424373	0.0252967	5.73303e-07	0.0187054	0.000336538	9.41017e-10	7.62911e-06		0	0	0	0	0	1	0
1	56240278	rs12066643	LDL	LDL	1	3.3198e-07	1.21596e-09	0.190079	2.38087e-05	9.54557e-06	0.0166275	0.111789		0	1	0	0	0	0	0
3	32533010	rs7640978	SGIT	SGIT;Cholesterol;LDL	3	1.33745e-09	1.33785e-08	0.00472221	1.21956e-08	0.0723853	0.148698	0.995243		1	1	0	1	0	0	0
2	204421284	rs1174604	SGIT	SGIT;Cholesterol	2	1.58386e-09	3.87496e-07	5.63065e-05	3.27025e-08	0.630162	0.922813	0.690328		1	0	0	1	0	0	0
1	54928493	rs7550485	LDL UGIT	LDL UGIT;Cholesterol UGIT	2	0.0548828	2.40341e-05	0.520317	0.828819	1.69241e-09	0.462226	1.65613e-08		0	0	0	0	1	0	1
2	3634753	rs4850047	Cholesterol UGIT	Cholesterol UGIT;Triglycerides UGIT	2	0.00609999	0.00287185	0.000858121	2.13718e-06	0.0815597	9.34291e-09	1.83772e-09		0	0	0	0	0	1	1
22	46627603	rs4253772	SGIT	SGIT;Cholesterol	2	1.91111e-09	1.82172e-07	0.000276514	2.82866e-08	0.392416	0.613267	0.804103		1	0	0	1	0	0	0
11	118486067	rs11603023	Cholesterol	Cholesterol	1	4.11712e-07	5.61102e-06	0.680512	1.97318e-09	0.298131	0.000791085	0.000505876		0	0	0	1	0	0	0
17	41878166	rs8077889	Triglycerides	Triglycerides;Triglycerides UGIT	2	0.154479	0.913444	1.97318e-09	0.633168	0.0195133	2.85335e-08	3.9334e-07		0	0	1	0	0	1	0
7	130435181	rs287621	Triglycerides	Triglycerides	1	0.0131589	0.393294	1.97318e-09	0.317311	0.0100992	1.98087e-06	0.000203886		0	0	1	0	0	0	0
19	19920967	rs4808993	Triglycerides	Triglycerides	1	1.64193e-07	5.47227e-05	1.97318e-09	0.00016746	0.692958	0.0076742	0.00120874		0	0	1	0	0	0	0
16	71439172	rs17343777	Cholesterol	Cholesterol	1	3.58272e-07	4.8441e-06	0.649436	1.97318e-09	0.293886	0.000864961	0.000601421		0	0	0	1	0	0	0
16	81534790	rs2925979	Triglycerides UGIT	Triglycerides UGIT;Triglycerides;Cholesterol UGIT	3	0.70404	0.43834	1.23774e-08	0.100792	0.0150105	1.98922e-09	2.35151e-08		0	0	1	0	0	1	1
1	110470764	rs333947	Cholesterol UGIT	Cholesterol UGIT	1	0.459768	0.738883	0.0026998	0.00455775	0.556017	0.00011007	2.16118e-09		0	0	0	0	0	0	1
20	17845921	rs2328223	LDL	LDL	1	1.75972e-06	2.23138e-09	0.142467	2.38306e-07	1.63008e-06	1.84055e-07	0.0583423		0	1	0	0	0	0	0
17	4670972	rs8069974	Cholesterol	Cholesterol;SGIT	2	6.35113e-09	0.00011472	1.16191e-05	2.66152e-09	0.0632367	0.642174	0.158947		1	0	0	1	0	0	0
6	39250837	rs2758886	Cholesterol	Cholesterol;SGIT	2	2.74834e-09	5.03698e-08	0.0211355	2.70251e-09	0.13689	0.0536013	0.308816		1	0	0	1	0	0	0
17	75827059	rs9894524	LDL UGIT	LDL UGIT;LDL	2	6.33188e-05	5.39416e-09	0.917189	0.00315005	2.96439e-09	0.00176721	0.02093		0	1	0	0	1	0	0
15	63396867	rs2652834	Triglycerides	Triglycerides	1	0.134178	0.679575	4.07913e-09	0.593803	0.0742965	8.17614e-08	5.86288e-08		0	0	1	0	0	0	0
17	65870073	rs12602912	Triglycerides	Triglycerides	1	1.10763e-06	0.00111071	4.15131e-09	0.000161473	0.137528	0.00476524	0.0243922		0	0	1	0	0	0	0
3	58381287	rs13315871	Cholesterol	Cholesterol;LDL	2	6.34601e-07	4.75284e-08	0.285085	5.89632e-09	0.001112	8.32597e-07	0.00141408		0	1	0	1	0	0	0
1	23766233	rs1077514	Cholesterol	Cholesterol	1	1.15744e-07	0.000170417	0.00309307	7.1034e-09	0.252677	0.469785	0.02375		0	0	0	1	0	0	0
2	216304384	rs1250229	LDL	LDL;SGIT	2	9.96763e-09	7.22049e-09	0.0191753	2.04586e-07	0.00849514	0.0839635	0.599675		1	1	0	0	0	0	0
22	35703128	rs138764	Cholesterol	Cholesterol	1	9.60898e-07	1.4319e-06	0.797068	7.30388e-09	0.0487338	7.19432e-05	0.000978599		0	0	0	1	0	0	0
7	17287106	rs6968554	Triglycerides	Triglycerides	1	0.00911277	0.100792	7.86023e-09	0.493842	0.301409	1.0501e-05	8.06596e-07		0	0	1	0	0	0	0
3	156798732	rs900399	Cholesterol UGIT	Cholesterol UGIT	1	0.653223	0.598669	0.000131555	0.101236	0.711336	0.000103828	8.38513e-09		0	0	0	0	0	0	1
6	29822521	rs2517860	LDL UGIT	LDL UGIT	1	0.372603	0.066753	1.31675e-06	0.421196	9.43191e-09	3.04769e-06	0.92619		0	0	0	0	1	0	0
19	50028163	rs1132990	Triglycerides	Triglycerides	1	7.86884e-06	0.0278069	9.84758e-09	6.91572e-05	0.00164605	0.00302963	0.541903		0	0	1	0	0	0	0
7	6449272	rs702485	Cholesterol UGIT	Cholesterol UGIT	1	0.062425	0.786952	0.627784	0.000144696	0.00563184	0.0527117	1.00467e-08		0	0	0	0	0	0	1
11	117151412	rs12282721	Triglycerides	Triglycerides	1	0.0164726	0.802587	1.02058e-08	0.0493544	9.16645e-07	6.31567e-06	0.42246		0	0	1	0	0	0	0
18	57733428	rs8085349	Triglycerides UGIT	Triglycerides UGIT	1	0.155533	0.00493386	2.52262e-05	0.0075159	0.000188515	1.07061e-08	0.000157996		0	0	0	0	0	1	0
3	11400249	rs2606736	Cholesterol UGIT	Cholesterol UGIT	1	0.6093	0.982656	2.50998e-06	0.116839	0.384805	1.44968e-06	1.161e-08		0	0	0	0	0	0	1
19	18577873	rs4808802	Cholesterol	Cholesterol	1	1.03999e-07	1.37494e-05	0.0264519	1.16654e-08	0.897218	0.119473	0.0452778		0	0	0	1	0	0	0
16	56363528	rs3790106	Cholesterol UGIT	Cholesterol UGIT	1	0.149802	0.567709	0.0712436	0.000701764	0.184412	0.00210701	1.19765e-08		0	0	0	0	0	0	1
6	127414801	rs719726	Triglycerides	Triglycerides	1	0.00130644	0.023626	1.30267e-08	0.159901	0.467307	0.00011492	6.28571e-06		0	0	1	0	0	0	0
6	52454299	rs6901147	Triglycerides UGIT	Triglycerides UGIT	1	0.000669479	9.84374e-07	0.00467563	4.48267e-05	1.24301e-06	1.33425e-08	0.013259		0	0	0	0	0	1	0
7	116358044	rs38855	Triglycerides	Triglycerides	1	0.0253595	0.781183	1.45602e-08	0.230139	0.000610551	4.85807e-06	0.0118816		0	0	1	0	0	0	0
4	87279096	rs2869433	Triglycerides	Triglycerides	1	0.0278588	0.385164	1.63216e-08	0.541126	0.0421968	4.72191e-06	4.79183e-05		0	0	1	0	0	0	0
1	40035686	rs17513135	Triglycerides	Triglycerides;Cholesterol UGIT	2	0.00266079	0.0217071	1.6904e-08	0.32897	0.780581	7.34168e-05	2.47267e-07		0	0	1	0	0	0	0
9	19406178	rs10757056	Cholesterol	Cholesterol	1	4.59786e-07	3.74205e-07	0.909526	1.71739e-08	0.0216674	0.000243427	0.0116674		0	0	0	1	0	0	0
2	121309488	rs2030746	LDL	LDL	1	8.1915e-08	1.78567e-08	0.375772	7.51597e-08	0.00314999	0.00222689	0.339919		0	1	0	0	0	0	0
9	16887366	rs3927680	SGIT	SGIT;Triglycerides	2	1.88028e-08	1.22669e-07	1.93077e-07	0.000112873	0.089319	0.131325	7.7719e-05		1	0	0	0	0	0	0
20	45592842	rs1211644	Triglycerides	Triglycerides	1	0.000737772	0.166563	1.88059e-08	0.0110103	0.0022751	0.000246694	0.0887195		0	0	1	0	0	0	0
6	100600097	rs17789218	LDL	LDL	1	1.58765e-07	2.08675e-08	0.127259	1.5129e-06	0.0018647	0.0237122	0.749999		0	1	0	0	0	0	0
8	144284709	rs4075205	Cholesterol UGIT	Cholesterol UGIT	1	0.0409409	0.00173869	0.00811952	0.933586	0.000831941	0.166667	2.15178e-08		0	0	0	0	0	0	1
6	25488583	rs2274089	LDL	LDL	1	7.6378e-06	2.22217e-08	0.512357	8.52277e-06	7.5942e-06	4.30127e-05	0.487285		0	1	0	0	0	0	0
13	95284980	rs1341267	Triglycerides	Triglycerides	1	0.0578309	0.665427	2.46455e-08	0.232304	1.03418e-05	2.2932e-06	0.100539		0	0	1	0	0	0	0
7	71982924	rs2909969	Triglycerides	Triglycerides	1	0.00761374	0.807817	2.71599e-08	0.0302603	1.79575e-05	3.68886e-05	0.342058		0	0	1	0	0	0	0
19	35556744	rs1688030	Triglycerides	Triglycerides	1	4.01621e-06	0.0319739	2.71599e-08	1.02914e-05	0.000419054	0.00768541	0.823478		0	0	1	0	0	0	0
11	65391317	rs12801636	Triglycerides UGIT	Triglycerides UGIT	1	0.378725	0.0830364	9.64423e-06	0.00802152	0.0211674	2.92602e-08	3.40348e-07		0	0	0	0	0	1	0
12	107174646	rs10861661	Triglycerides	Triglycerides	1	0.179468	0.92917	3.08426e-08	0.709824	0.0255671	3.40135e-07	5.01121e-06		0	0	1	0	0	0	0
1	93558818	rs12038699	Triglycerides UGIT	Triglycerides UGIT	1	0.000396859	0.000135748	0.00964691	2.05332e-07	0.0302462	3.35139e-08	1.79251e-07		0	0	0	0	0	1	0
4	89740128	rs13133548	Triglycerides	Triglycerides	1	0.00690819	0.0516612	3.79791e-08	0.453255	0.605687	5.41881e-05	5.86799e-07		0	0	1	0	0	0	0
4	69599531	rs176813	SGIT	SGIT	1	4.50358e-08	2.61607e-05	0.000423483	5.68069e-08	0.664269	0.826484	0.433267		1	0	0	0	0	0	0
3	170727218	rs10513688	Triglycerides	Triglycerides	1	1.36909e-06	0.000273333	4.64774e-08	0.00034853	0.574655	0.0165405	0.00725439		0	0	1	0	0	0	0
17	8161149	rs4791641	LDL	LDL	1	2.36696e-06	4.77586e-08	0.396168	2.32311e-07	0.000190168	7.20684e-06	0.0389553		0	1	0	0	0	0	0
